# Supplementary material for: Learning-related congruent and incongruent changes of excitation and inhibition in distinct cortical areas
Source: PLoS Biol. 2022 May 31;20(5):e3001667. doi: 10.1371/journal.pbio.3001667 (PMC9187120; doi:10.1371/journal.pbio.3001667)
Supplement: S1 Data — (XLSX) [file pbio.3001667.s017.xlsx]

## Sheet: Figure 1G
spike width (Expert)	spike width (Novice)
0.160167	0.129
0.157	0.312367
0.149933	0.241267
0.315333	0.222333
0.1219	0.3021
0.1072	0.1192
0.288433	0.506033
0.266367	0.401567
0.1542	0.343367
0.3337	0.152367
0.3259	0.400433
0.353333	0.322933
0.325733	0.4964
0.3356	0.174433
0.145567	0.3793
0.149	0.3563
0.132867	0.4008
0.173033	0.177533
0.345133	0.148967
0.188167	0.7689
0.334933	0.2373
0.1816	0.558467
0.3545	0.243167
0.204667	0.1865
0.1676	0.4209
0.152167	0.264667
0.187667	0.1937
0.145933	0.645833
0.176167	0.3971
0.159433	0.109233
0.178467	0.158967
0.258733	0.159733
0.128567	0.404833
0.3466	0.173433
0.182067	0.167933
0.1752	0.360867
0.1654	0.155167
0.3469	0.168767
0.392567	0.366433
0.340567	0.164533
0.1512	0.2026
0.3774	0.174767
0.146733	0.1528
0.312633	0.1484
0.171067	0.177667
0.186267	0.227333
0.1735	0.185833
0.446267	0.129367
0.0851667	0.1194
0.0977667	0.301067
0.168167	1.3782
0.1466	0.2831
0.3756	0.132133
0.128933	0.4817
0.1285	0.130367
0.4539	0.412333
0.3244	0.190333
0.3551	0.176567
0.275567	0.153767
0.194133	0.412
0.1896	0.3571
0.1259	0.5725
0.3435	0.415333
0.137833	0.1562
0.325067	0.184867
0.215067	0.221
0.147867	0.128133
0.183333	0.143067
0.1681	0.172467
0.1457	0.1214
0.3281	0.471333
0.403633	0.457867
0.174567	0.197433
0.199433	0.421833
0.238733	0.110867
0.423333	0.698767
0.4332	0.4484
0.523367	0.1168
0.199967	0.375467
0.124767	0.343267
0.520167	0.398567
0.5159	0.360933
0.385367	0.141433
0.389833	0.13
0.3921	0.4284
0.399267	0.1648
0.401967	0.1819
0.391833	0.197333
0.4781	0.156267
0.404133	0.102367
0.381733	0.3956
0.379	0.4986
0.408667	0.175467
0.3963	0.363833
0.473033	0.1662
0.360333	1.38087
0.469	0.390367
0.4901	0.115933
0.3045	0.0992667
0.388367	0.183667
0.3964	0.1963
0.425733	0.319767
0.453133	0.107267
0.1399	0.4052
0.267767	0.203033
0.523667	0.186167
0.449467	0.2629
0.4529	0.461633
0.404033	0.535833
0.1564	0.400467
0.1391	0.214533
0.334533	0.2179
0.206367	0.341767
0.171933	0.425267
0.396367	0.0893667
0.1841	0.1687
0.417267	0.3013
0.382133	0.157833
0.509667	0.173567
0.396367	0.323267
0.1092	0.1637
0.393233	0.399633
0.394233	0.318467
0.493033	0.281067
0.342367	0.4602
0.2006	0.156733
0.182133	0.135167
0.360733	0.481367
0.2434	0.161267
0.422233	0.208
0.451967	0.1445
0.149267	0.2185
0.4172	0.441267
0.213233	0.324933
0.3598	0.3521
0.130233	0.433633
0.4587	0.439733
0.392333	0.3221
0.275267	0.154533
0.603133	0.364933
0.5184	0.2759
0.229833	0.1276
0.205267	0.481967
0.403167	0.4425
0.4857	0.508467
0.196333	0.231367
0.4044	0.104267
0.139533	0.415
0.173133	0.3864
0.399267	0.452767
0.240867	0.2606
0.396933	0.146233
0.1508	0.331367
0.494967	0.355133
0.3454	0.1543
0.469467	0.164467
0.1895	0.1302
0.246867	0.1624
0.368933	0.183767
0.458033	0.182067
0.4305	0.159367
0.1586	0.398533
0.164567	0.366167
0.3475	0.136067
0.137267	0.4479
0.3532	0.121567
0.345633	0.327267
0.468067	0.161333
0.2637	0.2264
0.113467	0.1739
0.187333	0.167567
0.5448	0.3635
0.445067	0.411533
0.456267	0.2131
0.668667	0.389133
0.198533	0.135167
0.3707	0.161233
0.445633	0.382467
0.731567	0.3612
0.377767	0.472433
0.1695	0.112667
0.203933	0.174567
0.362667	0.173033
0.122467	0.2537
0.192367	0.3429
0.209567	0.146967
0.358833	0.186933
0.3761	0.453467
0.5683	0.3666
0.408033	0.119067
0.387933	0.3688
0.3859	0.172867
0.403067	0.2187
0.242433	0.3674
0.233267	0.107967
0.378	0.3788
0.3329	0.4348
0.2949	0.2396
0.462633	0.430367
0.4405	0.212233
0.394133	0.331167
0.2234	0.170567
0.192	0.136
0.4413	0.1737
0.480533	0.479767
0.455767	0.337167
0.489	0.4548
0.134533	0.3787
0.478767	0.5096
0.1315	0.312
0.464067	0.1771
0.680667	0.533633
0.179967	0.376467
0.405	0.3488
0.397267	0.189467
0.373867	0.1724
0.504333	0.457867
0.391133	0.4766
0.425133	0.4889
0.454733	0.300833
0.158833	0.411367
0.447567	0.1636
0.1382	0.4295
0.3882	0.411333
0.187467	0.479267
0.123733	0.404433
0.4337	0.2855
0.144267	0.2169
0.495033	0.496867
0.340433	0.4927
0.436367	0.327933
0.267767	0.2001
0.386867	0.474267
0.414467	0.462667
0.355633	0.5098
0.400933	0.4154
0.167933	0.140933
0.364633	0.5623
0.403333	0.196667
0.404933	0.397733
0.2868	0.409833
0.450067	0.447433
0.365733	0.1956
0.408767	0.4028
0.5954	0.3953
0.245933	0.559133
0.4712	0.4109
0.2851	0.393667
0.211333	0.350133
0.6234	0.239633
0.439667	0.687967
0.449667	0.3664
0.4148	0.6233
0.4726	0.633967
0.3128	0.299767
0.2016	0.599133
0.9766	0.446467
0.1509	0.408133
0.664333	0.453567
0.4386	0.1968
0.4534	0.305267
0.5609	0.1962
0.596333	0.373833
0.182467	0.438867
0.5522	0.183167
0.537333	0.466867
0.189667	0.195967
0.422133	0.188733
0.349433	0.145467
0.1988	1.379
0.3839	0.396567
0.3671	0.172067
0.4031	0.4313
0.504167	0.323633
0.483	0.169
0.5428	0.561633
0.3086	0.204633
0.454967	0.4557
0.3528	0.2092
0.1681	0.4703
0.1418	0.396333
0.157633	0.396367
0.4655	0.4052
0.515567	0.398
0.162033	0.264933
0.405367	0.2571
0.163333	0.162567
0.359333	0.376
0.3482	0.352267
0.112167	0.457533
0.3253	0.407733
0.3217	0.149133
0.183467	0.148633
0.120267	0.441733
0.179	0.2059
0.175067	0.193167
0.186767	0.373833
0.5234	0.436733
0.481333	0.183533
0.4052	0.5037
0.533733	0.393467
0.163867	0.3883
0.426133	0.3993
0.411367	0.330933
0.508467	0.310233
0.214733	0.1792
0.3928	0.480467
0.516967	0.310933
0.3219	0.412867
0.504733	0.3717
0.1211	0.4928
0.2034	0.4075
0.338733	0.418667
0.195467	0.4926
0.121567	0.2157
0.0804333	0.140367
0.5245	0.4442
0.375133	0.409467
0.111867	0.454933
0.315767	0.3579
0.357067	0.213367
0.401967	0.260133
0.345967	0.3891
0.287467	0.4152
0.201567	0.5262
0.4482	0.486133
0.2461	0.432067
0.2901	0.157267
0.1842	0.341733
0.150433	0.401933
0.102967	0.394267
0.152933	0.526467
0.401167	0.4043
0.416133	0.199033
0.363067	0.405867
0.1345	0.408567
0.192033	0.1792
0.362067	0.317167
0.154033	0.5505
0.1999	0.354767
0.3507	0.176067
0.574467	0.415567
0.115567	0.421333
0.158867	0.156133
0.4322	0.462433
0.4434	0.190167
0.338033	0.404433
0.37	0.144133
0.122367	0.360267
0.2321	0.458233
0.381167	0.502367
0.198433	0.208167
0.3807	0.419267
0.1482	0.2796
0.370233	0.186067
0.362233	0.5795
0.166767	0.233367
0.485533	0.4937
0.251933	0.170933
0.392867	0.342367
0.283433	0.428567
0.359333	0.342767
0.266967	0.215633
0.381033	0.247733
0.3017	0.196167
0.3757	0.231333
0.322333	0.199367
0.343	0.371667
0.367433	0.224667
0.379433	0.608233
0.424033	0.184367
0.2322	0.4918
0.1987	0.206367
0.3789	0.483533
0.103133	0.5086
0.1095	0.303567
0.164333	0.2934
0.3867	0.204867
0.220733	0.412967
0.261933	0.141133
0.205767	0.5339
0.1215	0.413533
0.369833	0.1632
0.384467	0.277767
0.152467	0.287267
0.140633	0.302767
0.1406	0.196367
0.355633	0.273567
0.171067	0.172433
0.1239	0.313
0.1691	0.321
0.374367	0.2052
0.150467	0.520333
0.273967	0.5834
0.135433	0.518733
0.252133	0.4909
0.275333	0.358367
0.225933	0.305
0.2711	0.2329
0.160167	0.0867
0.333533	0.1545
0.2386	0.632533
0.140933	0.6278
0.321133	0.397333
0.343233	0.1689
0.3585	0.191867
0.146867	0.134
0.3299	0.255367
0.320233	0.4842
0.319633	0.1866
0.124133	0.459867
0.1291	0.550033
0.1423	0.5256
0.1192	0.4946
0.159933	0.198133
0.115567	0.2468
0.272867	0.599667
0.291867	0.2023
0.0906333	0.452067
0.369933	0.481333
0.204	0.393033
0.312633	0.5244
0.1505	0.457167
0.1328	0.461467
0.125133	0.134533
0.152533	0.537367
0.386333	0.4955
0.212833	0.169033
0.1699	0.4196
0.4275	0.464167
0.196733	0.5306
0.2132	0.2718
0.181567	0.4926
0.469167	0.238
0.273533	0.457033
0.5314	0.367667
0.363367	0.338933
0.5498	0.437333
0.4629	0.451167
0.200933	0.181333
0.3432	0.504333
0.448033	0.143467
0.206167	0.426833
0.2644	0.8908
0.1352	0.339033
0.232667	0.581233
0.502167	0.147533
0.475233	0.4282
0.346633	0.481267
0.1689	0.260467
0.200667	0.217
0.1853	0.2804
0.345633	0.322267
0.265467	0.497467
0.100767	0.503267
0.608933	0.428267
0.234267	0.466633
0.200633	0.3479
0.365933	0.199967
0.399	0.483967
0.4811	0.411667
0.508267	0.1359
0.436367	0.246233
0.446333	0.386267
0.241033	0.341433
0.2302	0.317333
0.196033	0.414333
0.2027	0.3096
0.430967	0.296
0.158567	0.349067
0.3672	0.453
0.401667	0.504867
0.410867	0.502033
0.1714	0.210067
0.159733	0.1941
0.3571	0.354067
0.4019	0.353267
0.4502	0.475633
0.230433	0.438433
0.3976	0.170267
0.156467	0.3477
0.199867	0.437333
0.416867	0.407167
0.189467	0.4623
0.497867	0.290433
0.162933	0.2969
0.0987667	0.588067
0.3144	0.3248
0.145333	0.435867
0.447533	0.549067
0.495433	0.403633
0.304367	0.2057
0.468167	0.460367
0.4238	0.279167
0.4159	0.389833
0.3178	0.321233
0.120533	0.3708
0.133367	0.4634
0.260067	0.3931
0.186433	0.3391
0.292133	0.316167
0.1539	0.4228
0.180467	0.194533
0.135567	0.395467
0.3478	0.446933
0.132833	0.433733
0.132133	0.537833
0.301267	0.4607
0.137733	0.438033
0.296733	0.500333
0.429567	0.4022
0.4702	0.4731
0.145333	0.302233
0.333833	0.217433
0.1786	0.1795
0.145433	0.399967
0.1267	0.198367
0.163133	0.229633
0.118433	0.4909
0.189633	0.194233
0.331533	0.436367
0.124333	0.143167
0.152767	0.530833
0.1131	0.492833
0.353167	0.4159
0.216233	0.4225
0.1856	0.312833
0.3896	0.413167
0.368033	0.3775
0.3647	0.462033
0.175433	0.373
0.177633	0.393033
0.544967	0.424733
0.383833	0.3896
0.456667	0.368967
0.158833	0.157033
0.199133	0.436033
0.4858	0.497
0.1562	0.359167
0.146733	0.4823
0.356367	0.4481
0.357867	0.3687
0.1058	0.206933
0.361867	0.3773
0.451	0.207733
0.222133	0.183567
0.1806	0.4704
0.0965333	0.333267
0.295333	0.487333
0.544767	0.458533
0.273133	0.524033
0.492133	0.187433
0.370933	0.451233
0.079	0.391067
0.515267	0.2068
0.290033	0.2904
0.215267	0.5619
0.423367	0.373567
0.195933	0.255867
0.410033	0.4271
0.5368	0.2118
0.339067	0.456367
0.198967	0.458067
0.5822	0.356333
0.2969	0.183167
0.550333	0.218933
0.274833	0.317233
0.193833	0.505033
1.03307	0.168133
0.4367	0.5532
0.511167	0.424067
0.1862	0.202667
0.451133	0.219
0.454667	0.201
0.614533	0.408633
0.250767	0.228167
0.405267	0.2368
0.4059	0.159233
0.441833	0.439433
0.3937	0.3386
0.220833	0.101067
0.3251	0.447133
0.7626	0.2425
0.457567	0.158067
0.392467	0.598567
0.326667	0.473267
0.155567	0.0853667
0.4011	0.4398
0.157367	0.256167
0.188233	0.138567
0.1553	0.208467
0.156167	0.225567
0.198833	0.412
0.2554	0.513333
0.361567	0.140733
0.4769	0.403
0.279333	0.626633
0.207833	0.150333
0.329467	0.200333
0.349467	0.387433
0.317933	0.3989
0.4868	0.4239
0.458333	0.179633
0.191433	0.388167
0.1272	0.157633
0.493833	0.397133
0.5133	0.303533
0.203733	0.153667
0.288133	0.462267
0.169933	0.124433
0.556133	0.425367
0.107633	0.560733
0.363033	0.297867
0.448333	0.3911
0.4649	0.2488
0.299333	0.425667
0.137767	0.310233
0.134867	0.4225
0.136467	0.431967
0.199867	0.479467
0.472567	0.495
0.241967	0.471033
0.366233	0.4983
0.183333	0.465433
0.256533	0.470367
0.791667	0.4411
0.3968	0.156267
0.575467	0.409833
0.4041	0.3061
0.2117	0.454967
0.355467	0.49
0.254933	0.3751
0.351933	0.395267
0.343733	0.465667
0.368667	0.179967
0.169233	0.2008
0.429033	0.426
0.355733	0.506233
0.4658	0.1666
0.386867	0.298333
0.4455	0.195533
0.3979	0.419033
0.381433	0.252333
0.3913	0.3978
0.598567	0.425867
0.213067	0.478733
0.147733	0.3229
0.375067	0.205267
0.347233	0.512133
0.4733	0.4757
0.379	0.134633
0.389567	0.1856
0.519833	0.498733
0.112833	0.212867
0.400967	0.478467
0.541767	0.336967
0.408067	0.481133
0.108167	0.523767
0.366767	0.4012
0.112767	0.491233
0.282767	0.273867
0.342867	0.3766
0.1094	0.353333
0.382767	0.483667
0.398767	0.3937
0.192333	0.5274
0.3785	0.199067
0.4033	0.343
0.376033	0.360333
0.1556	0.195333
0.446467	0.474467
0.338533	0.6033
0.349867	0.7982
0.375933	0.202467
0.389133	0.462033
0.502933	0.540633
0.4242	0.770867
0.412633	0.295633
0.432567	0.448433
0.408233	0.309733
0.404033	0.4873
0.3882	0.213267
0.3185	0.527833
0.432067	0.562167
0.336867	0.524967
0.279533	0.506367
0.3761	0.7515
0.3968	0.221467
0.356267	0.389267
0.3977	0.552933
0.3572	0.6098
0.149167	0.261633
0.3743	0.438067
0.442667	0.5539
0.342033	0.607033
0.389667	0.309367
0.1514	0.495
0.233467	0.329033
0.4059	0.447833
0.240567	0.555567
0.260967	0.470033
0.4308	0.531
0.337133	0.491333
0.357933	0.4812
0.3608	0.405233
0.357367	0.452833
0.313867	0.419633
0.392233	0.479933
0.349	0.6005
0.217667	0.4978
0.493967	0.559967
0.539633	0.4234
0.425433	0.194767
0.6796	0.418333
0.381867	0.5614
0.3138	0.4852
0.2948	0.387467
0.606367	0.484633
0.4035	0.259
0.489233	0.6502
0.4168	0.391133
0.2074	0.500967
0.376833	0.4888
0.497867	0.497233
0.4848	0.399467
0.444667	0.508033
0.484733	0.3594
0.5039	0.467067
0.2139	0.424033
0.492167	0.5298
0.408433	0.203
0.4533	0.599633
0.412233	0.364933
0.461133	0.448933
0.172633	0.451167
0.4106	0.4707
0.511133	0.441967
0.456467	0.521533
0.5222	0.601733
0.4524	0.4624
0.5107	0.493
0.490667	0.248233
0.1625	0.4915
0.3812	0.620767
0.290233	0.2974
0.6312	0.394467
0.497633	0.452633
0.420367	0.460667
0.358267	0.1468
0.414467	0.138533
0.407667	0.568067
0.549667	0.469
0.414867	0.5634
0.821367	0.483433
0.589667	0.4781
0.616933	0.503467
0.5541	0.3936
0.453733	0.541433
0.519567	0.603967
0.542833	0.405867
0.375033	0.370167
0.189433	0.177733
0.558933	0.461133
0.370367	0.476
0.4632	0.7231
0.414367	0.1356
0.1917	0.6022
0.459033	0.5285
0.363133	0.409667
0.356	0.1644
0.4277	0.4719
0.346067	0.467467
0.401367	0.1153
0.368267	0.1879
0.3656	0.252233
0.2893	0.1899
0.686867	0.443333
0.1642	0.458167
0.468933	0.2702
0.399433	0.446433
0.153567	0.5146
0.2283	0.3546
0.441233	0.488467
0.374433	0.2969
0.436667	0.485567
0.292067	0.2287
0.366367	0.1506
0.3766	0.5095
0.393267	0.490067
0.181233	0.442
0.461467	0.201233
0.207033	0.643033
0.446233	0.4356
0.2003	0.4325
0.404	0.373767
0.3698	0.2035
0.1683	0.4889
0.368133	0.4059
0.157167	0.4729
0.453433	0.525667
0.341167	0.1936
0.430767	0.484567
0.343867	0.5009
0.343533	0.4161
0.438867	0.317733
0.418833	0.279867
0.4462	0.165667
0.411933	0.212133
0.233567	0.132067
0.4046	0.177667
0.422233	0.156333
0.283467	0.5226
0.415	0.589567
0.4189	0.437533
0.424833	0.368333
0.560133	0.4648
0.4366	0.3243
0.4161	0.4647
0.441267	0.8547
0.165367	0.243533
0.110433	0.449067
0.448067	0.475033
0.478	0.430467
0.463167	0.547133
0.411533	0.456767
0.239633	0.405833
0.187867	0.447733
0.171533	0.230767
0.3181	0.4548
0.157133	0.296767
0.271133	0.529467
0.4773	0.272533
0.1918	0.555167
0.217167	0.470967
0.232467	0.321867
0.364	0.436033
0.4394	0.4579
0.1454	0.584833
0.189633	0.411633
0.417833	0.6323
0.1375	0.471167
0.197333	0.5703
0.4334	0.304133
0.535267	0.167233
0.258533	0.188467
0.230867	0.346133
0.167533	0.477933
0.224367	0.494967
0.1525	0.1955
0.605067	0.439967
0.595633	0.511233
0.5712	0.682533
0.148	0.302867
0.170133	0.539433
0.333	0.217933
0.2975	0.4599
0.418333	0.451367
0.376467	0.552667
0.3947	0.4382
0.461233	0.478333
0.254867	0.576633
0.1535	0.231367
0.242033	0.460033
0.557767	0.431267
0.381	0.2023
0.2938	0.527567
0.132167	0.201
0.271467	0.547867
0.4908	0.605833
0.2254	0.567
0.394067	0.560433
0.193133	0.467667
0.400967	0.448067
0.254067	0.748967
0.5372	0.445967
0.401867	0.498667
0.392133	0.463
0.234567	0.278667
0.1608	0.516
0.159933	0.476867
0.160133	0.427567
0.283633	0.184033
0.3706	0.469167
0.295233	0.158833
0.197033	0.585267
0.549633	0.386933
0.426	0.581767
0.1532	0.1663
0.1484	0.492667
0.3099	0.443633
0.222167	0.447633
0.469333	0.4818
0.411733	0.463533
0.197133	0.4683
0.1577	0.495367
0.1278	0.496767
0.191767	0.626267
0.142267	0.396467
0.141633	0.498433
0.0976333	0.3736
0.4355	0.501967
0.235167	0.541433
0.319667	0.3903
0.455467	0.536567
0.1707	0.500833
0.4421	0.425833
0.372067	0.463167
0.4384	0.495533
0.339067	0.418967
0.498267	0.282233
0.4048	0.441067
0.393367	0.542667
0.1253	0.557233
0.131667	0.221833
0.4019	0.584867
0.1034	0.4335
0.4033	0.553633
0.368367	0.5104
0.337533	0.4986
0.440967	0.1866
0.431933	0.173067
0.4883	0.155267
0.303933	0.415033
0.180933	0.492833
0.425767	0.166567
0.380833	0.461667
0.167333	0.357
0.4312	0.443333
0.2403	0.468967
0.390533	0.5955
0.390767	0.548067
0.246733	0.461867
0.548733	0.4825
0.405233	0.5084
0.406867	0.533233
0.3837	0.424167
0.5087	0.544467
0.249033	0.392833
0.199967	0.408
0.419167	0.670633
0.1227	0.588333
0.471533	0.287733
0.438767	0.369
0.1554	0.1646
0.4342	0.519267
0.471833	0.514167
0.407333	0.534633
0.4085	0.484
0.396333	0.556233
0.216467	0.1723
0.347233	0.6529
0.218567	0.522967
0.165933	0.502267
0.461	0.457933
0.438467	0.1349
0.4987	0.4055
0.447933	0.497767
0.1714	0.457867
0.362767	0.503533
0.1788	0.5114
0.203933	0.254033
0.381167	0.163233
0.218033	0.5829
0.388667	0.514633
0.409867	0.440333
0.396367	0.156133
0.169467	0.1698
0.259967	0.179467
0.1377	0.259933
0.408067	0.385733
0.362267	0.2686
0.294967	0.4669
0.413	0.501933
0.179667	0.6075
0.275233	0.456833
0.400833	0.335867
0.382667	0.654067
0.7126	0.5579
0.669067	0.597367
0.304567	0.4485
0.1176	0.5439
0.411067	0.456833
0.4093	0.244733
0.522633	0.619033
0.355267	0.610533
0.466167	0.2426
0.4235	0.5337
0.476467	0.621767
0.229667	0.622033
0.432	0.453733
0.4796	0.490467
0.535233	0.5773
0.6173	0.510533
0.137167	0.515767
0.403133	0.398933
0.136567	0.532567
0.337133	0.7945
0.422767	0.517233
0.1421	0.4721
0.332767	0.6309
0.486	0.496433
0.351067	0.636267
0.441267	0.634867
0.4293	0.5254
0.416767	0.5746
0.236167	0.5328
0.479833	0.579033
0.529	0.583133
0.548167	0.6271
0.465967	0.714367
0.151	0.560933
0.4265	0.485033
0.416333	0.6393
0.1975	0.560867
0.143433	0.5633
0.424433	0.518767
0.504567	0.495067
0.1278	0.411033
0.472767	0.790833
0.469	0.5797
0.407667	0.206967
0.396367	0.5505
0.445233	0.5975
0.192667	0.6922
0.5179	0.5264
0.4425	0.5378
0.396833	0.4565
0.329033	0.640667
0.121667	0.644333
0.1666	0.556367
0.1457	0.706767
0.521467	0.6495
0.166933	0.495433
0.425667	0.3967
0.4167	0.493133
0.4292	0.298933
0.595533	0.290067
0.4377	0.607733
0.4472	0.331133
0.175433	0.461033
0.561367	0.460667
0.2435	0.479167
0.381	0.465
0.253	0.1637
0.415033	0.4805
0.295167	0.290633
0.455567	0.5318
0.390633	0.491033
0.260133	0.526233
0.476533	0.5666
0.3238	0.5995
0.357367	0.479667
0.418667	0.448667
0.363167	0.417533
0.429733	0.2886
0.205333	0.485567
0.484567	0.6089
0.244167	0.463467
0.3731	0.5138
0.477233	0.495433
0.4288	0.4181
0.458933	0.4969
0.424067	0.2226
0.434767	0.250833
0.220333	0.306033
0.288833	0.517433
0.264133	0.506133
0.186267	0.484833
0.2149	0.225467
0.1859	0.4635
0.369167	0.4797
0.246233	0.562567
0.424533	0.4423
0.408167	0.505467
0.3627	0.500233
0.321067	0.536667
0.1738	0.5309
0.496567	0.5261
0.470233	0.443667
0.1743	0.396733
0.363133	0.5124
0.421033	0.446433
0.5705	0.451567
0.184533	0.509767
0.222633	0.2343
0.4201	0.4937
0.376133	0.367633
0.128667	0.465033
0.379667	0.462033
0.562633	0.381467
0.307767	0.475933
0.230033	0.3566
0.343033	0.4261
0.210533	0.483767
0.388733	0.115967
0.352067	0.3811
0.204767	0.612967
0.2716	0.584
0.2838	0.505467
0.252633	0.3867
0.134833	0.605767
0.356067	0.538867
0.4502	0.798967
1.3517	0.560933
0.257333	0.557433
0.182	0.6007
0.204567	0.571767
0.3377	0.626767
0.4446	0.510267
0.358367	0.560733
0.4012	0.484167
0.340867	0.533433
0.1963	0.627
0.4697	0.667933
0.385	0.584533
0.295967	0.526833
0.138	0.5545
0.189733	0.457767
0.353667	0.6275
0.376367	0.538133
0.469333	0.553233
0.484433	0.104467
0.7957	0.613633
0.512233	0.5481
0.480333	0.485267
0.3159	0.472
0.587933	0.151567
0.439833	0.524833
0.289567	0.525933
0.153533	0.538833
0.564767	0.156
0.351567	0.659633
0.488933	0.105733
0.223433	0.4897
0.216067	0.539833
0.5885	0.544267
0.5506	0.492033
0.581333	0.542167
0.234	0.536033
0.327567	0.620133
0.201033	0.640333
0.251067	0.481267
0.4847	0.233167
0.261	0.5258
0.7242	0.6114
0.486933	0.544767
0.385833	0.504567
0.4776	0.184167
0.222867	0.480967
0.554	0.5193
0.3902	0.5571
0.2361	0.171467
0.780567	0.4912
0.464067	0.477767
0.600367	0.535967
0.738333	0.6425
0.512067	0.486767
0.2866	0.466433
0.437133	0.531633
0.254733	0.446667
0.612133	0.529
0.5747	0.373233
0.314067	0.442567
0.456567	0.704967
0.236933	0.696633
0.502633	0.5617
0.598767	0.720167
0.669667	0.465533
0.399	0.135533
0.460533	0.557867
0.404967	0.4811
0.426467	0.290233
0.3997	0.516767
0.357033	0.6125
0.2371	0.477167
0.315267	0.676
0.6126	0.324067
0.388133	0.251
0.525067	0.409033
0.3993	0.3847
0.4484	0.4782
0.3313	0.191367
0.551733	0.2235
0.364967	0.432833
0.339833	0.213067
0.204167	0.129133
0.180467	0.2304
0.4325	0.481
0.502	0.491067
0.496133	0.429967
0.6656	0.482333
0.463467	0.176467
0.396367	0.451233
0.5484	0.493833
0.2491	0.493333
0.2853	0.371833
0.421067	0.183267
0.6128	0.418733
0.547433	0.513033
0.475833	0.503167
0.5396	0.216333
0.4445	0.2402
0.418933	0.242433
0.560533	0.3846
0.192267	0.4691
0.395567	0.457767
0.4226	0.367933
0.6784	0.160133
0.5082	0.188067
0.528567	0.511333
0.441833	0.533033
0.3383	0.5012
0.677467	0.421867
0.4523	0.450967
0.463733	0.518333
0.152433	0.396967
0.452467	0.633333
0.423167	0.3719
0.137367	0.231467
0.3863	0.550433
0.250767	0.4015
0.4804	0.451133
0.348733	0.482967
0.490433	0.5125
0.314233	0.530267
0.436267	0.5112
0.229433	0.512
0.372933	0.4782
0.371467	0.4421
0.380867	0.447467
0.391	0.4467
0.4422	0.5129
0.205633	0.507
0.2095	0.3992
0.434233	0.1912
0.450433	0.3954
0.3515	0.493467
0.384967	0.250033
0.404867	0.484167
0.3544	0.4976
0.3935	0.531333
0.344667	0.5129
0.4279	0.426733
0.4136	0.248933
0.361067	0.199767
0.310467	0.385
0.0571	0.3986
0.300633	0.4834
0.407767	0.191033
0.387267	0.518333
0.404933	0.208833
0.1238	0.2379
0.3979	0.4129
0.4674	0.183833
0.191133	0.174
0.178067	0.8011
0.380567	0.4758
0.175067	0.4782
0.427533	0.471867
0.203367	0.468467
0.397867	0.622633
0.149733	0.369433
0.435233	0.493
0.561633	0.373867
0.541067	0.496333
0.421933	0.438533
0.507867	0.4052
0.459567	0.4823
0.507667	0.509867
0.160333	0.504533
0.6232	0.515167
0.4171	0.5188
0.3753	0.655367
0.383633	0.238233
0.4795	0.516967
0.4665	0.293133
0.2857	0.502167
0.448	0.252367
0.772	0.482433
0.428433	0.0810667
0.188433	0.188633
0.268367	0.487633
0.445067	0.235733
0.442833	0.3859
0.498267	0.4244
0.436433	0.450467
0.509733	0.653367
0.2166	0.477067
0.5181	0.752833
0.4773	0.235967
0.502333	0.479833
0.188733	0.556433
0.616167	0.3969
0.364767	0.1908
0.521733	0.5074
0.191767	0.5034
0.467667	0.282433
0.374367	0.5018
0.363767	0.494767
0.461133	0.6041
0.417667	0.434233
0.5386	0.482733
0.5531	0.614933
0.394433	0.467567
0.442233	0.375333
0.4419	0.4534
0.506833	0.483333
0.2015	0.424467
0.415767	0.499267
0.4618	0.4232
0.438133	0.7607
0.2001	0.5184
0.424	0.846067
0.0711333	0.547333
0.222067	0.466
0.459667	0.3733
0.168633	0.5608
0.533433	0.4639
0.410067	0.421967
0.160467	0.2183
0.266233	0.422033
0.379033	0.513367
0.2307	0.420833
0.4712	0.443267
0.4408	0.663133
0.356633	0.613767
0.4452	0.1648
0.2093	0.1988
0.394233	0.519367
0.426733	0.4172
0.447333	0.452133
0.447433	0.565933
0.441467	0.481867
0.3847	0.503367
0.3613	0.397667
0.385133	0.2209
0.433367	0.381133
0.523867	0.650633
0.3362	0.4382
0.321367	0.6067
0.470033	0.598867
0.439433	0.2563
0.3387	0.6979
0.183533	0.7137
0.416267	0.530267
0.354	0.538667
0.184033	0.594367
0.481367	0.463933
0.543233	0.1893
0.4229	0.463367
0.4217	0.395
0.453033	0.3182
0.395867	0.541133
0.4953	0.456967
0.2567	0.546867
0.407867	0.484167
0.269633	0.399533
0.270433	0.450067
0.4648	0.420567
0.199967	0.665733
0.404467	0.483567
0.1665	0.2495
0.342367	0.381433
0.384467	0.468433
0.436	0.544067
0.4108	0.543567
0.556833	0.4263
0.375467	0.4817
0.374733	0.479067
0.4812	0.480533
0.447567	0.587867
0.4472	0.8099
0.208633	0.603367
0.4292	0.435767
0.526267	0.5086
0.160433	0.536
0.438067	0.4764
0.1812	0.3625
0.439633	0.2137
0.451	0.604933
0.365467	0.326067
0.2901	0.1595
0.391467	0.430967
0.119767	0.4982
0.3462	0.312467
0.4562	0.3796
0.4112	0.4791
0.0752667	0.472
0.5081	0.633033
0.119967	0.143367
0.4342	0.6336
0.524733	0.4025
0.450167	0.405433
0.443133	0.412233
0.442133	0.518867
0.4249	0.4629
0.7311	0.284067
0.372133	0.3831
0.396367	0.495433
0.0927667	0.185167
0.4299	0.3794
0.447367	0.4173
0.502733	0.420233
0.4575	0.410667
0.183133	0.415333
0.2009	0.4833
0.416	0.598667
0.435267	0.693133
0.1375	0.595067
0.3881	0.113833
0.386433	0.595933
0.215067	0.4296
0.301133	0.475533
0.4677	0.492133
0.210967	0.400067
0.3821	0.135
0.491733	0.3161
0.4009	0.221533
0.4126	0.435733
0.188633	0.380233
0.4375	0.136633
0.454733	0.452767
0.1875	0.223467
0.402533	0.419767
0.4221	0.4308
0.435333	0.313333
0.374433	0.466467
0.606167	0.2479
0.2481	0.459
0.5266	0.416267
0.3014	0.3852
0.4056	0.4325
0.4402	0.480133
0.427767	0.449267
0.354067	0.186467
0.431467	0.4386
0.458267	0.421567
0.441933	0.470133
0.377033	0.334133
0.395	0.4409
0.367633	0.4061
0.2319	0.512
0.416933	0.379433
0.5924	0.4917
0.170833	0.479133
0.252967	0.249233
0.4372	0.417767
0.2669	0.388433
0.4352	0.3144
0.481333	0.603133
0.4005	0.4677
0.5121	0.195567
0.165567	0.4431
0.413	0.419533
0.555267	0.452167
0.526633	0.4132
0.4038	0.246467
0.462	0.366467
0.4624	0.1458
0.4046	0.286367
0.487233	0.284167
0.4098	0.2294
0.488633	0.4699
0.4404	0.3753
0.256567	0.429967
0.4649	0.2115
0.416167	0.4925
0.395233	0.125433
0.412067	0.3797
0.467533	0.445233
0.487367	0.1274
0.475233	0.273133
0.4959	0.474133
0.458967	0.2654
0.4701	0.4708
0.484933	0.163867
0.3986	0.455667
0.209333	0.222467
0.439233	0.388633
0.397367	0.578
0.204967	0.233333
0.333	0.332433
0.602033	0.216267
0.157667	0.457467
0.4844	0.542767
0.4439	0.2144
0.5403	0.302967
0.378967	0.453867
0.0814	0.4775
0.4637	0.564567
0.4211	0.2914
0.202	0.4669
0.5291	0.442567
0.387233	0.455733
0.459267	0.131967
0.184167	0.2741
0.3958	0.418467
0.209533	0.567367
0.4061	0.536033
0.300433	0.195067
0.262967	0.602133
0.487933	0.170867
0.412567	0.177733
0.333467	0.354333
0.5404	0.562167
0.4626	0.551467
0.448967	0.4179
0.5013	0.5004
0.1523	0.7185
0.3152	0.446
0.239233	0.216967
0.444467	0.431433
0.392833	0.488233
0.454733	0.219533
0.539133	0.411333
0.437233	0.414633
0.300233	0.394633
0.5763	0.462267
0.417133	0.236233
0.542367	0.3398
0.5289	0.414867
0.493067	0.4677
0.5283	0.1744
0.593533	0.450567
0.488967	0.380967
0.1878	0.586367
0.4422	0.4422
0.392367	0.4677
0.3897	0.4914
0.398667	0.358533
0.468733	0.347767
0.470333	0.3573
0.329833	0.4659
0.453033	0.447333
0.283833	0.416067
0.472267	0.4763
0.245067	0.2023
0.466667	0.391
0.504967	0.103167
0.422733	0.394467
0.7255	0.1479
0.551133	0.463533
0.1108	0.4411
0.1353	0.511633
0.641367	0.4288
0.3675	0.4388
0.490133	0.4883
0.638133	0.445633
0.583767	0.8769
0.472167	0.110733
0.5597	0.646367
0.573833	0.494467
0.141633	0.161333
0.472167	0.144567
0.384467	0.4784
0.5021	0.287533
0.529267	0.405567
0.394067	0.4335
0.469233	0.401167
0.2956	0.405333
0.130767	0.433267
0.4965	0.514167
0.3936	0.235267
0.293467	0.514
0.328567	0.1974
0.2756	0.430233
0.409867	0.496033
0.219067	0.201233
0.151233	0.1942
0.437267	0.599967
0.0947333	0.158967
0.155667	0.625467
0.3213	0.450267
0.427867	0.4263
0.785533	0.3897
0.189533	0.3586
0.444	0.3666
0.1839	0.450133
0.478233	0.333833
0.5037	0.464867
0.421167	0.372433
0.404033	0.451533
0.3583	0.4335
0.377867	0.5157
0.530033	0.4732
0.178667	0.465
0.362933	0.505533
0.454433	0.698367
0.216367	0.482667
0.1119	0.5249
0.396467	0.4358
0.249	0.435867
0.141633	0.3749
0.135833	0.411
0.299967	0.477667
0.402	0.443133
0.415233	0.413267
0.4194	0.472667
0.141667	0.504533
0.691067	0.6263
0.208833	0.0831333
0.415633	0.5081
0.276733	0.527233
0.381267	0.397033
0.3562
0.190733
0.378333
0.219667
0.314
0.245167
0.185233
0.502333
0.486967
0.489433
0.717467
0.2178
0.1967
0.159967
0.3746
0.157533
0.147733
0.129967
0.330267
0.4959
0.431367
0.151533
0.475267
0.291733
0.443367
0.442167
0.472967
0.645533
0.416767
0.386833
0.409467
0.3759
0.4301
0.233367
0.266633
0.286733
0.4556
0.397733
0.176
0.161033
0.4785
0.489
0.426433
0.4617
0.1607
0.3472
0.412333
0.450667
0.430933
0.487633
0.385833
0.240567
0.4425
0.434067
0.387533
0.510033
0.196767
0.382667
0.396667
0.1919
0.456367
0.4178
0.459567
0.330133
0.2209
0.548867
0.367333
0.7613
0.3683
0.421467
0.446667
0.298333
0.363333
0.4136
0.521167
0.381
0.405
0.490667
0.4374
0.439933
0.501833
0.5246
0.380367
0.424267
0.451233
0.4446
0.2018
0.4411
0.3285
0.514933
0.420567
0.218267
0.5841
0.508767
0.311167
0.310333
0.255767
0.381
0.420067
0.413733
0.451967
0.143
0.4953
0.470767
0.427933
0.151167
0.450333
0.1354
0.419467
0.4742
0.317933
0.4772
0.4628
0.430667
0.373467
0.444433
0.455933
0.2702
0.247033
0.434467
0.5028
0.257733
0.398333
0.364633
0.348533
0.318933
0.4243
0.225933
0.4601
0.1573
0.3536
0.4146
0.441567
0.220967
0.414167
0.462133
0.323167
0.467267
0.4898
0.270433
0.496833
0.208067
0.336833
0.1808
0.3789
0.133333
0.4048
0.441533
0.1371
0.174867
0.420233
0.2239
0.413233
0.217
0.418167
0.292333
0.590967
0.400567
0.4389
0.303967
0.4699
0.738267
0.450433
0.225433
0.888833
0.2543
0.5023
0.325033
0.3598
0.1993
0.447733
0.286567
0.3572
0.501367
0.398633
0.359167
0.110267
0.423067
0.379833
0.4625
0.2397
0.281967
0.3673
0.196467
0.331267
0.4201
0.2116
0.368467
0.395433
0.3949
0.3998
0.4437
0.3684
0.4741
0.4656
0.241033
0.362033
0.5327
0.2031
0.141833
0.523933
0.452467
0.438967
0.1163
0.4491
0.222333
0.141933
0.503567
0.4554
0.367333
0.4613
0.162733
0.4031
0.5006
0.5037
0.166967
0.445367
0.7547
0.413967
0.5845
0.4708
0.426333
0.492633
0.4866
0.473367
0.330533
0.2951
0.258467
0.474267
0.387633
0.484267
0.1286
0.478933
0.3849
0.180133
0.415967
0.4441
0.4349
0.2063
0.600867
0.415767
0.179867
0.4786
0.470333
0.3214
0.4438
0.455667
0.3247
0.4281
0.5299
0.498533
0.460933
0.508167
0.145233
0.357333
0.460733
0.265933
0.392067
0.1016
0.4712
0.1486
0.5371
0.2159
0.365033
0.189467
0.169867
0.644233
0.4029
0.2532
0.523733
0.4073
0.564367
0.481467
0.420267
0.3523
0.468967
0.1253
0.358167
0.2975
0.3527
0.123167
0.1802
0.189733
0.169233
0.5049
0.406233
0.345033
0.454367
0.5692
0.531033
0.199633
0.512567
0.2393
0.679133
0.5887
0.781767
0.4219
0.282767
0.463967
0.5335
0.285733
0.486167
0.4002
0.507333
0.2017
0.224833
0.584867
0.5617
0.495933
0.608433
0.1033
0.607667
0.6044
0.413833
0.487767
0.4979
0.555967
0.609167
0.3271
0.483967
0.6033
0.578333
0.394733
0.449967
0.369233
0.163033
0.4702
0.237967
0.4532
0.203767
0.403367
0.3513
0.304333
0.467667
0.276633
0.500333
0.3487
0.346567
0.1889
0.4672
0.703367
0.275233
0.5418
0.511067
0.4496
0.478567
0.267067
0.261133
0.422267
0.4386
0.5412
0.375933
0.448633
0.4514
0.552767
0.486133
0.397767
0.1923
0.361033
0.5397
0.3827
0.438567
0.213433
0.6442
0.417667
0.137733
0.478467
0.4489
0.145367
0.4778
0.263967
0.131633
0.4518
0.402067
0.591
0.5456
0.5964
0.4002
0.520633
0.6422
0.424167
0.804467
0.429267
0.416567
0.398967
0.3879
0.400633
0.583267
0.496333
0.4795
0.438267
0.4821
0.461833
0.2072
0.179867
[truncated: 1,900 more rows]

## Sheet: Figure 1H left
spike width (RS)	spike rate (RS)	spike width (FS)	spike rate (FS)
0.353333	1.30378	0.160167	1.64971
0.345133	0.667151	0.157	2.39099
0.3545	0.569767	0.149933	0.834302
0.3466	0.556686	0.1219	11.3895
0.3469	0.40407	0.1072	0.979651
0.392567	0.604651	0.1542	3.14099
0.340567	0.289244	0.145567	5.33721
0.3774	3.9157	0.149	1.3532
0.446267	0.850291	0.132867	12.4157
0.3756	18.0538	0.173033	1.12209
0.4539	0.743838	0.188167	1.84302
0.3551	0.694542	0.1816	2.92878
0.3435	0.0492958	0.204667	10.6497
0.403633	0.558979	0.1676	10.032
0.423333	2.3794	0.152167	2.24273
0.4332	0.129401	0.187667	21.5698
0.523367	0.364437	0.145933	2.50872
0.520167	4.54013	0.176167	0.8125
0.5159	13.0234	0.159433	6.7064
0.385367	1.94983	0.178467	0.65843
0.389833	0.511706	0.258733	1.61483
0.3921	0.546823	0.128567	10.0247
0.399267	3.47492	0.182067	1.86192
0.401967	3.19064	0.1752	5.24564
0.391833	0.834448	0.1654	0.994186
0.4781	0.5301	0.1512	0.744186
0.404133	4.53512	0.146733	0.640988
0.381733	0.710702	0.171067	5.70785
0.379	0.5301	0.186267	5.46221
0.408667	4.71237	0.1735	1.0407
0.3963	0.899666	0.0851667	1.35901
0.473033	0.416388	0.0977667	3.9593
0.360333	0.59699	0.168167	7.78779
0.469	0.431438	0.1466	8.36773
0.4901	1.64548	0.128933	12.2369
0.388367	0.322742	0.1285	3.66424
0.3964	4.99833	0.194133	0.381162
0.425733	10.0234	0.1896	11.1778
0.453133	0.326087	0.1259	1.02729
0.523667	0.740803	0.137833	9.42342
0.449467	7.31271	0.215067	0.838028
0.4529	1.85786	0.147867	3.24208
0.404033	36.7609	0.183333	2.30986
0.396367	0.620401	0.1681	1.37676
0.417267	2.85619	0.1457	2.59947
0.382133	6.12375	0.174567	5.57658
0.509667	3.09365	0.199433	1.21655
0.396367	1.40635	0.238733	0.180458
0.393233	15.8294	0.199967	16.2914
0.394233	11.7057	0.124767	7.74296
0.493033	15.2407	0.1399	5.97993
0.342367	0.326389	0.1564	7.86455
0.360733	7.49074	0.1391	28.5619
0.422233	2.54861	0.206367	11.9582
0.451967	4.17824	0.171933	1.2107
0.4172	3.83565	0.1841	11.8077
0.3598	2.49074	0.1092	5.07023
0.4587	1.61806	0.2006	1.51389
0.392333	0.423611	0.182133	1.40046
0.603133	0.912037	0.2434	2.82176
0.5184	18.1481	0.149267	3.31944
0.403167	2.89815	0.213233	2.92824
0.4857	0.0648148	0.130233	0.75
0.4044	0.268519	0.229833	2.25463
0.399267	2.16204	0.205267	15.5
0.396933	19.3403	0.196333	1.63426
0.494967	1.40476	0.139533	5.96065
0.3454	10.6696	0.173133	3.84259
0.469467	3.79762	0.240867	0.641204
0.368933	1.17262	0.1508	24.206
0.458033	4.56548	0.1895	4.17262
0.4305	0.419643	0.246867	2.12202
0.3475	0.107143	0.1586	1.51488
0.3532	13.3006	0.164567	1.80655
0.345633	16.5179	0.137267	0.53869
0.468067	1.33929	0.113467	2.31845
0.5448	1.05655	0.187333	3.40476
0.445067	5.16964	0.198533	5.32738
0.456267	0.824405	0.1695	3.61012
0.668667	0.872024	0.203933	2.76068
0.3707	24.9732	0.122467	2.44017
0.445633	2.46726	0.192367	0.816239
0.731567	9.51786	0.209567	1.57265
0.377767	4.85119	0.242433	5.82479
0.362667	0.517094	0.233267	3.53846
0.358833	0.410256	0.2234	1.4188
0.3761	1.14957	0.192	0.952991
0.5683	6.94444	0.134533	12.5556
0.408033	3.73932	0.1315	1.44017
0.387933	0.316239	0.179967	18.8077
0.3859	1.67094	0.158833	1.42164
0.403067	0.0854701	0.1382	7.14925
0.378	2.04274	0.187467	3.0709
0.462633	7.63675	0.123733	1.08582
0.4405	2.24359	0.144267	0.958955
0.394133	1.06838	0.167933	18.2276
0.4413	0.260684	0.245933	4.86137
0.480533	1.04701	0.211333	1.26012
0.455767	0.316239	0.2016	0.482866
0.489	18.4957	0.1509	0.325545
0.478767	5.08974	0.182467	0.862928
0.464067	10.4573	0.189667	1.59502
0.680667	3.88034	0.1988	1.6729
0.405	45.1838	0.1681	2.69783
0.397267	3.81624	0.1418	7.89566
0.373867	10.2388	0.157633	14.3564
0.504333	10.5261	0.162033	6.42818
0.391133	1.82463	0.163333	2.56504
0.425133	1.45522	0.112167	0.409214
0.454733	0.533582	0.183467	1.15041
0.447567	1.80597	0.120267	0.45664
0.3882	7.43284	0.179	1.10976
0.4337	8.76119	0.175067	0.117886
0.495033	1.12313	0.186767	0.957995
0.340433	0.567164	0.163867	0.894309
0.436367	18.8358	0.214733	2.47154
0.386867	0.212687	0.1211	6.50813
0.414467	20.3955	0.2034	2.19106
0.355633	6.10821	0.195467	10.8415
0.400933	15.7052	0.121567	6.24857
0.364633	6.98134	0.0804333	0.437143
0.403333	9.37687	0.111867	1.09714
0.404933	1.04851	0.201567	0.0657143
0.450067	0.781931	0.2461	2.82857
0.365733	0.623053	0.1842	4.07429
0.408767	1.23209	0.150433	1.2
0.5954	1.26012	0.102967	0.882857
0.4712	4.1324	0.152933	8.71714
0.6234	0.453271	0.1345	2.17429
0.439667	0.409657	0.192033	1.36
0.449667	2.1324	0.154033	8.10857
0.4148	10.2632	0.1999	4.44857
0.4726	1.10436	0.115567	9.31143
0.9766	0.713396	0.158867	4.44
0.664333	0.459502	0.122367	0.777143
0.4386	5.58255	0.2321	1.18286
0.4534	0.968847	0.198433	24.5314
0.5609	1.03427	0.1482	5.20571
0.596333	0.890966	0.166767	0.794286
0.5522	0.121495	0.251933	0.111429
0.537333	0.697819	0.2322	2.22137
0.422133	0.601246	0.1987	1.48855
0.349433	1.1028	0.103133	8.28244
0.3839	0.300623	0.1095	2.48092
0.3671	0.685358	0.164333	1.50382
0.4031	7.45016	0.220733	0.29771
0.504167	2.63084	0.205767	4.74809
0.483	13.8801	0.1215	8.35496
0.5428	5.29595	0.152467	1.68702
0.454967	6.43614	0.140633	1.47328
0.3528	2.67757	0.1406	6.74809
0.4655	10.1111	0.171067	6.08213
0.515567	0.514905	0.1239	0.683575
0.405367	0.372629	0.1691	3.16184
0.359333	0.574526	0.150467	5.44203
0.3482	0.902439	0.135433	1.42995
0.5234	0.52981	0.252133	0.292271
0.481333	3.90921	0.225933	13.7488
0.4052	0.598916	0.160167	1.79952
0.533733	0.434959	0.2386	28.1232
0.426133	0.395664	0.140933	2.79952
0.411367	0.314363	0.146867	2.76812
0.508467	1.08537	0.124133	18.4094
0.3928	10.9404	0.1291	1.89251
0.516967	13.771	0.1423	0.544686
0.504733	3.45257	0.1192	4.72705
0.5245	1.47714	0.159933	0.216184
0.375133	0.991429	0.115567	0.94686
0.357067	0.24	0.0906333	0.368357
0.401967	0.18	0.204	6.51812
0.345967	1.20857	0.1505	6.25604
0.4482	2.34857	0.1328	2.32971
0.401167	0.305714	0.125133	1.72343
0.416133	0.974286	0.152533	13.0809
0.363067	2.45429	0.212833	0.188492
0.362067	9.38571	0.1699	1.6627
0.3507	7.32286	0.196733	1.72024
0.574467	1.50857	0.2132	0.577381
0.4322	1.20286	0.181567	0.775794
0.4434	0.285714	0.200933	2.94444
0.37	1.16571	0.206167	0.718254
0.381167	0.408571	0.1352	3.10516
0.3807	7.11714	0.232667	9.0496
0.370233	2.79714	0.1689	4.10037
0.362233	19.5543	0.200667	0.256506
0.485533	0.3	0.1853	0.184015
0.392867	0.711429	0.100767	0.507435
0.359333	0.642857	0.234267	0.30566
0.381033	5.00571	0.200633	0.684906
0.3757	3.05344	0.241033	0.381132
0.343	2.30153	0.2302	0.224528
0.367433	0.316794	0.196033	6.13208
0.379433	1.25191	0.2027	0.533962
0.424033	1.88931	0.158567	0.584906
0.3789	3.68321	0.1714	2.43962
0.3867	0.351145	0.159733	2.49057
0.369833	2.69084	0.230433	0.586792
0.384467	12.3206	0.156467	0.426415
0.355633	4.62977	0.199867	0.113208
0.374367	0.503623	0.189467	0.29434
0.343233	1.49879	0.162933	2.55472
0.3585	3.31884	0.0987667	1.86604
0.369933	36.1353	0.145333	0.969811
0.386333	2.43651	0.120533	0.855372
0.4275	3.42659	0.133367	1.16804
0.469167	0.884921	0.186433	1.99725
0.5314	0.128968	0.1539	2.37879
0.363367	0.232143	0.180467	1.31405
0.5498	0.488095	0.135567	1.77824
0.4629	0.96627	0.132833	5.40083
0.3432	0.202381	0.132133	1.47245
0.448033	0.293651	0.137733	1.40634
0.502167	5.17659	0.145333	8.26997
0.475233	0.509294	0.1786	0.293388
0.346633	0.423792	0.145433	11.1598
0.345633	0.276952	0.1267	14.1501
0.608933	0.256506	0.163133	1.96694
0.365933	0.0433962	0.118433	8.05647
0.399	0.4	0.189633	0.802083
0.4811	8.18113	0.124333	2.85069
0.508267	0.292453	0.152767	1.87674
0.436367	0.337736	0.1131	2.57986
0.446333	0.188679	0.216233	1.00694
0.430967	0.115094	0.1856	1.44618
0.3672	4.88302	0.175433	0.251736
0.401667	2.48679	0.177633	7.05729
0.410867	0.239623	0.158833	1.11979
0.3571	0.715094	0.199133	0.333333
0.4019	0.145283	0.1562	0.361111
0.4502	0.232075	0.146733	0.164931
0.3976	3.55094	0.1058	5.57639
0.416867	0.258491	0.222133	4.24396
0.497867	1.29623	0.1806	9.04348
0.447533	6.01132	0.0965333	0.968599
0.495433	0.679245	0.079	4.10386
0.468167	1.49245	0.215267	0.275362
0.4238	8.08113	0.195933	17.7729
0.4159	11.0453	0.198967	0.861702
0.3478	2.0854	0.193833	1.05053
0.429567	0.337466	0.1862	1.07713
0.4702	0.187328	0.250767	1.6117
0.353167	4.89062	0.220833	0.396491
0.3896	0.737847	0.155567	0.535088
0.368033	0.473958	0.157367	4.19474
0.3647	0.899306	0.188233	5.05965
0.544967	1.5816	0.1553	3.89825
0.383833	1.68056	0.156167	3.39474
0.456667	0.725694	0.198833	2.17544
0.4858	0.144097	0.2554	0.624561
0.356367	12.2101	0.207833	0.224561
0.357867	6.38889	0.191433	0.738596
0.361867	0.0821256	0.1272	0.349123
0.451	0.615942	0.203733	1.48246
0.544767	6.98068	0.169933	0.108772
0.492133	0.719807	0.107633	1.45965
0.370933	4.28986	0.137767	2.85439
0.515267	0.280193	0.134867	8.14737
0.423367	0.439614	0.136467	3.9807
0.410033	0.114362	0.199867	2.08447
0.5368	0.505319	0.241967	7.64155
0.5822	0.260638	0.183333	2.14384
0.550333	0.0957447	0.256533	3.24658
1.03307	0.75	0.2117	5.51598
0.4367	7.77926	0.254933	6.51142
0.511167	0.0744681	0.169233	3.2968
0.451133	3.38298	0.213067	0.73516
0.454667	2.81915	0.147733	1.76712
0.614533	4.22872	0.112833	21.1301
0.405267	0.268617	0.108167	5.14612
0.4059	0.978947	0.112767	1.47032
0.441833	0.947368	0.1094	7.78539
0.3937	2.87193	0.192333	4.58911
0.7626	2.84912	0.1556	0.628713
0.457567	0.857895	0.149167	4.11881
0.392467	0.982456	0.1514	2.03465
0.4011	8.34386	0.233467	4.84653
0.361567	2.05614	0.240567	1.61139
0.4769	0.250877	0.217667	3.76376
0.349467	1.02281	0.2074	2.875
0.4868	0.473684	0.2139	6.58945
0.458333	8.8807	0.172633	2.94266
0.493833	0.170175	0.1625	7.30619
0.5133	1.2614	0.189433	0.393939
0.556133	0.0684211	0.1917	1.51061
0.363033	6.49825	0.1642	8.4803
0.448333	0.615789	0.153567	2.14697
0.4649	0.045614	0.2283	0.259091
0.472567	2.03196	0.181233	2.53555
0.366233	1.55479	0.207033	1.35071
0.791667	7.70091	0.2003	0.528436
0.3968	0.696347	0.1683	2.00474
0.575467	7.17123	0.157167	2.51659
0.4041	0.244292	0.233567	1.41943
0.355467	1.13927	0.165367	7.69668
0.351933	0.623288	0.110433	1.11374
0.343733	0.650685	0.239633	0.393365
0.368667	1.01826	0.187867	1.73223
0.429033	0.760274	0.171533	7.63744
0.355733	0.924658	0.157133	2.76066
0.4658	3.65753	0.1918	2.57048
0.386867	0.191781	0.217167	0.691489
0.4455	0.568493	0.232467	2.0133
0.3979	3.11644	0.1454	1.13032
0.381433	1.0411	0.189633	0.105053
0.3913	0.993151	0.1375	2.55718
0.598567	0.3379	0.197333	0.19016
0.375067	11.6849	0.258533	0.361702
0.347233	0.420091	0.230867	1.01064
0.4733	0.952055	0.167533	4.22739
0.379	3.74201	0.224367	1.22473
0.389567	0.23516	0.1525	4.01596
0.519833	27.7489	0.148	6.93878
0.400967	9.89954	0.170133	5.87464
0.541767	14.2397	0.254867	5.39067
0.408067	31.2192	0.1535	0.281341
0.366767	17.3128	0.242033	0.198251
0.342867	0.771689	0.132167	1.04187
0.382767	13.2717	0.2254	0.1367
0.398767	2.26733	0.193133	0.368227
0.3785	0.987624	0.254067	0.151478
0.4033	2.40594	0.234567	3.46305
0.376033	10.1262	0.1608	23.1946
0.446467	5.79208	0.159933	0.29064
0.349867	1.13614	0.160133	0.78202
0.375933	1.10891	0.197033	1.90171
0.389133	1.5297	0.1532	0.863248
0.502933	1.02475	0.1484	1.28063
0.4242	4.02475	0.222167	0.0897436
0.412633	1.16089	0.197133	0.498575
0.432567	2.2896	0.1577	0.118234
0.408233	0.0990099	0.1278	2.52137
0.404033	1.65594	0.191767	5.89886
0.3882	6.43069	0.142267	29.4074
0.432067	1.05198	0.141633	1.97436
0.3761	1.84406	0.0976333	4.01852
0.3968	0.628713	0.235167	4.84758
0.356267	1.31188	0.1707	0.0413105
0.3977	0.69802	0.1253	6.67949
0.3572	0.413366	0.131667	6.92877
0.3743	6.19307	0.1034	10.8575
0.442667	0.79703	0.180933	5.74232
0.342033	0.722772	0.167333	2.47588
0.389667	2.25	0.2403	2.35417
0.4059	0.759901	0.246733	0.167763
0.4308	22.6856	0.249033	1.51316
0.357933	22.3218	0.199967	1.74561
0.3608	4.58663	0.1227	1.64035
0.357367	4.9802	0.1554	2.57346
0.392233	16.3317	0.216467	4.27303
0.349	3.7797	0.218567	8.98355
0.493967	5.49197	0.165933	6.77632
0.539633	0.443807	0.1714	3.58443
0.425433	7.65367	0.1788	0.535088
0.6796	1.16284	0.203933	2.32785
0.381867	2.11239	0.218033	4.91886
0.606367	0.415138	0.169467	5.94298
0.4035	0.317661	0.259967	0.276316
0.489233	1.34748	0.1377	10.6886
0.4168	2.10894	0.179667	6.3125
0.376833	1.06193	0.1176	6.27522
0.497867	4.75573	0.229667	0.616751
0.4848	0.87844	0.137167	5.86041
0.444667	1.37729	0.136567	6.99492
0.484733	0.255734	0.1421	0.284264
0.5039	2.01147	0.236167	0.48731
0.492167	6.25229	0.151	2.63198
0.408433	2.17087	0.1975	1.19797
0.4533	4.17431	0.143433	3.14467
0.412233	0.475917	0.1278	6.3731
0.461133	4.83028	0.192667	2.44571
0.4106	1.03784	0.121667	0.444286
0.511133	0.712156	0.1666	0.658571
0.456467	0.883028	0.1457	0.338571
0.5222	7.75344	0.166933	0.52
0.4524	22.6032	0.175433	4.11714
0.5107	5.47592	0.2435	1.82915
0.490667	8.68693	0.253	0.55695
0.3812	10.2213	0.205333	0.522201
0.6312	6.69151	0.244167	0.940154
0.497633	4.66743	0.220333	8.2973
0.420367	12.9576	0.186267	4.71718
0.358267	5.92775	0.2149	12.2124
0.414467	3.45183	0.1859	0.435328
0.407667	0.399083	0.246233	2.18919
0.549667	0.498853	0.1738	0.137066
0.414867	0.391055	0.1743	13.1892
0.821367	2.61009	0.184533	4.73842
0.589667	0.772936	0.222633	16.8108
0.616933	19.172	0.128667	5.19305
0.5541	15.7569	0.230033	0.24
0.453733	2.7672	0.210533	2.69875
0.519567	28.1021	0.204767	1.68
0.542833	0.34633	0.252633	0.35125
0.375033	0.419697	0.134833	2.44125
0.558933	1.14394	0.257333	0.67375
0.370367	0.163636	0.182	1.7575
0.4632	1.45606	0.204567	0.1825
0.414367	0.925758	0.1963	0.36125
0.459033	0.0681818	0.138	41.1101
0.363133	0.213636	0.189733	1.71953
0.356	0.871212	0.153533	15.9557
0.4277	0.372727	0.223433	1.1088
0.346067	1.56515	0.216067	2.02315
0.401367	1.52727	0.234	1.89815
0.368267	2.61818	0.201033	0.583333
0.3656	0.440909	0.251067	2.68056
0.686867	1.1303	0.222867	1.33333
0.468933	0.339394	0.2361	1.71759
0.399433	1.95303	0.254733	1.88152
0.441233	0.459091	0.236933	0.63981
0.374433	2.68788	0.2371	4.76066
0.436667	0.30303	0.204167	7.53791
0.366367	0.178788	0.180467	0.973934
0.3766	6.47576	0.2491	1.83649
0.393267	3.23182	0.192267	8.99526
0.461467	0.369668	0.152433	1.23694
0.446233	1.82701	0.137367	7.04104
0.404	6.09479	0.250767	0.432836
0.3698	1.29384	0.229433	1.51866
0.368133	0.507109	0.205633	0.55597
0.453433	0.2891	0.2095	1.52985
0.341167	0.587678	0.0571	0.654851
0.430767	0.578199	0.1238	3.05784
0.343867	0.696682	0.191133	5.34328
0.343533	7.71564	0.178067	2.97201
0.438867	0.746445	0.175067	3.62712
0.418833	1.06398	0.203367	3.38418
0.4462	0.772512	0.149733	2.5
0.411933	2.20853	0.160333	3.9887
0.4046	0.452607	0.188433	0.485876
0.422233	0.312796	0.2166	1.94068
0.415	0.208531	0.188733	5.67514
0.4189	0.578199	0.191767	2.87006
0.424833	0.537915	0.2015	0.957627
0.560133	1.00711	0.2001	9.92938
0.4366	1.2109	0.0711333	0.0169492
0.4161	0.85545	0.222067	5.71751
0.441267	1.53791	0.168633	2.66384
0.448067	0.123223	0.160467	3.74576
0.478	0.07109	0.2307	1.86723
0.463167	0.0379147	0.2093	10.1929
0.411533	0.104265	0.183533	1.86483
0.4773	0.0545213	0.184033	6.22966
0.364	0.618351	0.2567	0.536745
0.4394	0.777926	0.199967	3.97113
0.417833	0.675532	0.1665	2.44882
0.4334	0.631649	0.208633	1.69423
0.535267	0.868351	0.160433	0.97769
0.605067	1.0277	0.1812	3.54987
0.595633	0.357143	0.119767	1.45538
0.5712	2.23615	0.0752667	4.15879
0.418333	0.1793	0.119967	5.52887
0.376467	0.30758	0.0927667	18.0984
0.3947	0.377551	0.183133	0.153747
0.461233	0.0932945	0.2009	0.24677
0.557767	0.208455	0.1375	10.7739
0.381	0.406706	0.215067	0.541344
0.4908	0.684729	0.210967	16.2261
0.394067	0.172414	0.188633	11.7222
0.400967	0.237685	0.1875	4.677
0.5372	0.344828	0.2481	9.68605
0.401867	0.0591133	0.2319	2.09173
0.392133	0.0812808	0.170833	38.7455
0.3706	0.793447	0.252967	39.4147
0.549633	0.333333	0.165567	5.19329
0.426	3.50997	0.256567	1.06709
0.469333	4.86182	0.209333	9.20767
0.411733	0.431624	0.204967	6.377
0.4355	2.88462	0.157667	21.3387
0.455467	0.87037	0.0814	0.0817052
0.4421	0.360399	0.202	2.57282
0.372067	0.757835	0.184167	6.57815
0.4384	4.151	0.209533	1.31972
0.498267	18.0342	0.1523	0.347247
0.4048	0.105413	0.239233	0.321492
0.393367	6.15242	0.1878	0.716696
0.4019	48.8661	0.245067	0.0213144
0.4033	3.89174	0.1108	0.942274
0.368367	0.265351	0.1353	6.94671
0.440967	1.08114	0.141633	1.97957
0.431933	0.315789	0.130767	2.58382
0.4883	0.139254	0.219067	1.32941
0.425767	4.83224	0.151233	9.14265
0.380833	15.5384	0.0947333	7.23971
0.4312	32.1524	0.155667	10.7279
0.390533	0.0899123	0.189533	7.14853
0.390767	0.91557	0.1839	6.40882
0.548733	0.697368	0.178667	0.682353
0.405233	3.39583	0.216367	15.525
0.406867	1.76096	0.1119	7.98971
0.3837	0.342105	0.249	34.5059
0.5087	0.641447	0.141633	31.6412
0.419167	0.265351	0.135833	9.39265
0.471533	0.301535	0.141667	7.73673
0.438767	4.80263	0.208833	0.176991
0.4342	0.0471491	0.190733	0.580752
0.471833	0.430921	0.219667	1.06084
0.407333	0.387061	0.245167	1.1969
0.4085	0.300439	0.185233	1.47898
0.396333	0.192982	0.2178	1.69469
0.347233	0.423246	0.1967	7.81858
0.461	0.282895	0.159967	31.2157
0.438467	0.536184	0.157533	9.83739
0.4987	0.508772	0.147733	32.5653
0.447933	0.95614	0.129967	6.73673
0.362767	0.0866228	0.151533	6.93388
0.381167	1.05592	0.233367	0.341598
0.388667	1.12939	0.176	0.639118
0.409867	10.5439	0.161033	0.114325
0.396367	0.878289	0.1607	3.06198
0.408067	0.389254	0.240567	0.658402
0.362267	0.747807	0.196767	2.09504
0.413	6.82895	0.1919	3.24793
0.400833	5.39693	0.2209	12.3664
0.382667	8.00439	0.2018	4.54054
0.7126	2.47039	0.218267	0.429537
0.669067	5.03399	0.255767	0.913127
0.411067	2.12437	0.143	32.6226
0.4093	3.45685	0.151167	60.2944
0.522633	1.13959	0.1354	14.5365
0.355267	0.670051	0.247033	3.14604
0.466167	1.35787	0.257733	1.23631
0.4235	4.67259	0.225933	0.973631
0.476467	3.44162	0.1573	4.13692
0.432	3.21066	0.220967	0.832657
0.4796	3.64975	0.208067	0.575051
0.535233	0.586294	0.1808	1.21805
0.6173	0.598985	0.133333	76.7738
0.403133	0.340102	0.1371	29.8854
0.422767	3.22589	0.174867	14.3753
0.486	0.720812	0.2239	24.8844
0.351067	0.484772	0.217	9.40872
0.441267	3.13452	0.225433	0.209302
0.4293	0.497462	0.2543	16.3794
0.416767	2.09898	0.1993	0.297965
0.479833	2.11675	0.110267	0.875
0.529	0.784264	0.2397	1.2936
0.548167	0.0913706	0.196467	0.366279
0.465967	1.30203	0.2116	1.67733
0.4265	3.21066	0.241033	0.620833
0.416333	1.10152	0.2031	0.904167
0.424433	0.241117	0.141833	15.9194
0.504567	4.23604	0.1163	3.70694
0.472767	32.3452	0.222333	3.00972
0.469	6.30964	0.141933	13.4194
0.407667	2.1269	0.162733	3.8125
0.396367	1.73714	0.166967	1.15694
0.445233	0.798571	0.258467	0.397222
0.5179	0.0571429	0.1286	1.74722
0.4425	0.712857	0.180133	2.31806
0.396833	0.627143	0.2063	2.35833
0.521467	0.784286	0.179867	0.708333
0.425667	0.218571	0.145233	6.9125
0.4167	1.2	0.1016	5.86528
0.4292	0.14	0.1486	2.78889
0.595533	2.01	0.2159	0.23676
0.4377	0.245714	0.189467	0.813084
0.4472	0.18	0.169867	3.2243
0.561367	2.13286	0.2532	0.21028
0.381	0.0501931	0.1253	0.742991
0.415033	0.267375	0.123167	0.0981308
0.455567	1.63127	0.1802	0.174455
0.390633	10.529	0.189733	8.63396
0.476533	0.0530888	0.169233	0.0576324
0.357367	7.41023	0.199633	2.89097
0.418667	0.354247	0.2393	0.194704
0.363167	1.39093	0.2017	3.54517
0.429733	0.900579	0.224833	5.95016
0.484567	1.12452	0.1033	0.129283
0.3731	0.624517	0.163033	3.0109
0.477233	8.55695	0.237967	2.9604
0.4288	2.19208	0.203767	0.334158
0.458933	0.44305	0.1889	4.60396
0.424067	11.1226	0.1923	3.12624
0.434767	2.58205	0.213433	2.32426
0.369167	2.0473	0.137733	4.77228
0.424533	0.527027	0.145367	0.299716
0.408167	0.257722	0.131633	5.24574
0.3627	0.184363	0.2072	5.89489
0.496567	0.299228	0.179867	1.81818
0.470233	0.665058	0.225467	2.21733
0.363133	1.97876	0.161667	0.360795
0.421033	9.9527	0.169233	5.11222
0.5705	0.494208	0.186567	2.22585
0.4201	7.8861	0.2147	0.602273
0.376133	5.0888	0.1806	1.58239
0.379667	1.27703	0.1653	1.97523
0.562633	3.48938	0.2168	4.5
0.343033	0.63625	0.1892	2.22136
0.388733	6.83625	0.238	0.366873
0.352067	1.40625	0.207533	0.295666
0.356067	0.5225	0.197867	0.552632
0.4502	1	0.1773	3.41887
1.3517	0.3525	0.189067	1.89434
0.4446	0.05	0.2572	1.07925
0.358367	0.52625	0.179967	6.2434
0.4012	1.43875	0.217767	1.28679
0.340867	0.35375	0.241333	0.9
0.4697	0.21	0.1889	0.286792
0.385	9.08625	0.0969333	9.88491
0.353667	0.506925	0.160333	0.833333
0.376367	0.977839	0.2255	0.948718
0.469333	1.90443	0.206667	0.267806
0.484433	0.378809	0.1823	0.294872
0.7957	0.679363	0.172167	1.15954
0.512233	14.7493	0.227567	3.34188
0.480333	1.20776	0.229633	1.53276
0.587933	3.65997	0.1981	0.87037
0.439833	1.24792	0.257033	0.304843
0.564767	0.127315	0.1943	8.71083
0.351567	0.138889	0.155	12.8191
0.488933	1.5787	0.155833	14.6496
0.5885	0.5625	0.2403	14.9815
0.5506	0.252315	0.211167	44.9417
0.581333	0.303241	0.1691	3.36408
0.4847	0.122685	0.179467	0.368932
0.7242	0.851852	0.198167	2.98301
0.486933	0.537037	0.244233	0.451456
0.385833	0.68287	0.2047	1.47087
0.4776	0.337963	0.182033	22.6505
0.554	1.60648	0.256767	0.536408
0.3902	0.185185	0.249833	2.37136
0.780567	1.59491	0.234967	7.70631
0.464067	12.088	0.2342	10.6481
0.600367	24.331	0.169267	4.9733
0.738333	0.444444	0.200967	3.71602
0.512067	0.675355	0.2162	1.90049
0.437133	3.35545	0.209367	7.20631
0.612133	1.5545	0.1241	9.40534
0.5747	1.58531	0.133233	14.0267
0.456567	0.298578	0.221367	0.799492
0.502633	6.96209	0.168633	0.34264
0.598767	1.7891	0.194633	1.57614
0.669667	1.45972	0.1971	2.51269
0.399	1.1327	0.252233	0.142132
0.460533	0.417062	0.169333	1.03538
0.404967	0.376777	0.1971	0.764151
0.426467	2.44787	0.196033	0.627358
0.3997	0.381517	0.177433	2.55797
0.357033	0.528436	0.244833	4.84667
0.6126	2.1019	0.134	12.068
0.388133	0.35782	0.2017	4.18267
0.525067	2.36493	0.234533	2.25467
0.3993	0.473934	0.1315	4.88267
0.4484	0.862559	0.244133	5.384
0.551733	0.57109	0.239633	1.628
0.364967	0.720379	0.242467	2.84533
0.4325	1.39573	0.1682	6.01733
0.502	2.90047	0.132433	8.63733
0.496133	1.45261	0.180033	1.47733
0.6656	0.805687	0.150267	3.26667
0.463467	0.793839	0.177167	12.1907
0.396367	4.42417	0.142833	4.748
0.5484	0.457346	0.1601	20.4053
0.421067	5.61137	0.214333	21.4573
0.6128	1.51659	0.1321	56.7773
0.547433	0.609005	0.1448	6.25867
0.475833	0.791469	0.0840333	9.74
0.5396	1.2891	0.245233	0.886444
0.4445	3.18009	0.1949	2.13116
0.418933	0.495261	0.1856	2.56074
0.560533	2.46682	0.175067	3.76761
0.395567	0.419431	0.220767	6.72799
0.4226	5.99052	0.163	2.34859
0.6784	8.74645	0.208333	1.27025
0.5082	4.9763	0.251933	2.02729
0.528567	0.516588	0.249	1.00792
0.441833	4.63981	0.247567	16.874
0.677467	0.511194	0.184033	7.91761
0.4523	1.42724	0.163433	6.27841
0.463733	0.91791	0.250433	8.375
0.452467	1.1306	0.2236	17.0398
0.423167	4.11194	0.1514	0.237216
0.3863	5.25	0.231733	1.46307
0.4804	1.58769	0.139067	2.60938
0.348733	0.794776	0.142033	12.5185
0.490433	0.102612	0.1993	2.10653
0.436267	1.17164	0.1482	54.9858
0.372933	0.41791	0.136933	0.620739
0.371467	1.23507	0.203867	2.34659
0.380867	0.26306	0.1405	10.0043
0.391	0.311567	0.2451	1.32528
0.4422	3.21828	0.1906	4.625
0.434233	2.38806	0.170133	0.15483
0.450433	2.125	0.198067	2.98394
0.3515	2.29104	0.1663	6.14106
0.384967	0.391791	0.1183	5.11927
0.404867	2.91231	0.185167	14.0619
0.3544	0.613806	0.120767	3.90252
0.3935	0.664179	0.197967	0.401575
0.344667	3.05224	0.1697	14.374
0.4279	3.86754	0.186067	0.754593
0.4136	0.5	0.166733	9.63255
0.361067	0.755597	0.131567	6.95932
0.407767	2.96082	0.2306	4.35
0.387267	6.10821	0.1523	12.4948
0.404933	3.52612	0.189833	6.85545
0.3979	2.00373	0.1326	4.3673
0.4674	11.125	0.1498	1.18246
0.380567	3.77119	0.165733	4.27251
0.427533	0.559322	0.0760667	2.87441
0.397867	1.66102	0.190033	0.268222
0.435233	3.42938	0.175967	0.778426
0.561633	1.5113	0.150367	12.484
0.541067	0.426554	0.216	0.586006
0.421933	1.29379	0.174567	0.425656
0.507867	1.07627	0.187433	0.941691
0.459567	1.5226	0.2144	0.358601
0.507667	0.556497	0.1624	18.0258
0.6232	2.62429	0.2017	2.14484
0.4171	1.46328	0.120533	3.40476
0.3753	2.38983	0.238067	1.72024
0.383633	1.86723	0.153	0.390873
0.4795	1.0791	0.257167	3.87103
0.4665	2.11582	0.234733	1.55754
0.448	0.782486	0.2024	2.53968
0.772	4.16667	0.256867	2.98016
0.428433	0.694915	0.1508	6.80074
0.445067	1.72034	0.100267	0.360149
0.442833	0.403955	0.128433	1.62366
0.498267	3.0791	0.222867	3.7172
0.436433	1.13559	0.221133	0.953763
0.509733	1.9548	0.1903	1.08495
0.5181	0.449153	0.195033	4.36923
0.4773	1.03107	0.2003	5.85128
0.502333	3.19209	0.1904	0.905128
0.616167	1.69774	0.138233	2.53333
0.364767	0.960452	0.2216	0.0820513
0.521733	1.39831	0.0882	19.9513
0.467667	0.327684	0.1885	0.434286
0.374367	0.624294	0.1669	5.02
0.363767	0.358757	0.217367	1.01429
0.461133	1.61017	0.158833	10.2143
0.417667	0.748588	0.2034	0.407143
0.5386	0.864407	0.150667	0.935714
0.5531	0.80791	0.180233	2.47286
0.394433	0.963277	0.0809667	7.40857
0.442233	2.77119	0.1285	14.8614
0.4419	0.276836	0.242733	0.862843
0.506833	0.381356	0.188767	0.306733
0.415767	0.533898	0.2497	3.39152
0.4618	0.39548	0.194367	9.00998
0.438133	0.991525	0.218067	5.42893
0.424	0.115819	0.1174	21.0324
0.459667	2.19774	0.198367	2.70698
0.533433	0.30226	0.1727	4.15835
0.410067	0.378531	0.246733	0.69625
0.379033	0.322034	0.1615	3.74125
0.4712	3.18927	0.162233	7.42584
0.4408	1.14407	0.214333	1.34689
0.356633	0.557743	0.206333	1.02153
0.4452	3.0748	0.186167	0.850478
0.394233	0.276903	0.103967	0.864833
0.426733	0.687664	0.2435	0.433014
0.447333	7.33071	0.165067	2.30263
0.447433	0.845144	0.159333	2.15909
0.441467	1.99606	0.209967	0.62201
0.3847	5.26115	0.201167	0.915072
0.3613	1.70079	0.111967	2.19737
0.385133	4.18504	0.120333	8.63278
0.433367	3.18766	0.1664	0.97619
0.523867	1.2231	0.212467	3.49107
0.470033	0.442257	0.241033	4.24107
0.439433	0.564304	0.167533	0.854701
0.416267	2.18504	0.1208	2.81197
0.354	1.82546	0.245967	1.82479
0.481367	1.7979	0.1126	0.405983
0.543233	3.22047	0.256667	0.132479
0.4229	1.99475	0.187433	0.709402
0.4217	0.338583	0.1416	6.35897
0.453033	1.6811	0.1779	7.73932
0.395867	0.905512	0.1201	44.2222
0.4953	0.55643	0.221067	31.0299
0.407867	0.728346	0.0944333	10.688
0.4648	8.33858	0.154233	14.6762
0.404467	0.240157	0.2333	1.20054
0.342367	2.24934	0.208533	3.46341
0.384467	0.227034	0.1856	8.02857
0.436	0.332021	0.146667	0.474286
0.4108	2.69423	0.135033	12.8257
0.556833	0.749344	0.0982	13.1371
0.375467	1.24016	0.1366	4.93714
0.374733	0.283465	0.233167	0.201493
0.4812	0.646982	0.144033	3.56515
0.447567	2.38845	0.169833	1.84091
0.4472	0.530184	0.2064	3.64545
0.4292	2.37402	0.146933	7.90152
0.526267	0.914698	0.203667	7.20152
0.438067	1.45669	0.115967	16.9485
0.439633	0.313648	0.144167	24.6318
0.451	3.46063	0.256467	1.88333
0.365467	0.44357	0.200733	1.01364
0.391467	0.423885	0.1158	15.5983
0.3462	0.409449	0.2251	0.803448
0.4562	2.72441	0.1823	2
0.4112	0.481627	0.1328	16.8983
0.5081	2.06955	0.1372	1.50172
0.4342	4.14304	0.124833	12.3793
0.524733	1.51837	0.1584	5.1875
0.450167	0.120735	0.130667	1.05137
0.443133	1.79659	0.171633	4.77911
0.442133	3.97769	0.2576	0.433219
0.4249	0.667979	0.185467	1.75342
0.7311	1.66667	0.161	0.556507
0.372133	1.72966	0.190767	2.47432
0.396367	7.45669	0.163067	21.9127
0.4299	0.711286	0.181933	4.0177
0.447367	4.12205	0.169267	0.826327
0.502733	3.66404	0.214767	3.20354
0.4575	5.70866	0.200767	1.37389
0.416	2.71705	0.2457	5.21903
0.435267	2.68992	0.2204	23.948
0.3881	0.139535	0.171533	4.32254
0.386433	0.745478	0.145033	3.67617
0.4677	0.459948	0.223433	1.22798
0.3821	0.193798	0.257367	1.05829
0.491733	9.15633	0.170867	0.541451
0.4009	0.629199	0.1341	12.1101
0.4126	7.59302	0.138067	9.48821
0.4375	0.850129	0.1939	6.02123
0.454733	2.0969	0.135233	4.59434
0.402533	0.228682	0.217633	0.983491
0.4221	0.634367	0.2356	19.8309
0.435333	0.191214	0.2593	2.51691
0.374433	0.799742	0.182933	3.28019
0.606167	0.636951	0.205867	4.64493
0.5266	1.11111	0.163867	1.98068
0.4056	0.879845	0.124567	0.490338
0.4402	3.15116	0.1203	19.6618
0.427767	3.77907	0.1082	6.03623
0.354067	1.1137	0.197733	20.529
0.431467	0.445736
0.458267	1.323
0.441933	0.394057
0.377033	0.554264
0.395	0.768734
0.367633	0.741602
0.416933	1.56589
0.5924	1.32171
0.4372	11.4922
0.4352	1.20447
0.481333	5.56869
0.4005	0.798722
0.5121	4.99681
0.413	6.01597
0.555267	0.921725
0.526633	0.134185
0.4038	3.30192
0.462	7.02236
0.4624	0.5
0.4046	0.678914
0.487233	1.4393
0.4098	2.23962
0.488633	3.79393
0.4404	0.966454
0.4649	0.945687
0.416167	0.319489
0.395233	0.357827
0.412067	0.825879
0.467533	1.2476
0.487367	0.436102
0.475233	0.952077
0.4959	1.41693
0.458967	0.552716
0.4701	2.23482
0.484933	0.432907
0.3986	3.28754
0.439233	4.03035
0.397367	8.46805
0.602033	4.46166
0.4844	2.94569
0.4439	4.84665
0.5403	1.42007
0.378967	0.320604
0.4637	3.00799
0.4211	0.669627
0.5291	6.04529
0.387233	2.83837
0.459267	0.969805
0.3958	1.22202
0.4061	0.418295
0.487933	4.45471
0.412567	0.868561
0.5404	1.54263
0.4626	0.777087
0.448967	1.15719
0.5013	0.127886
0.444467	1.24512
0.392833	2.91918
0.454733	6.66341
0.539133	0.427176
0.437233	0.89698
0.5763	0.938721
0.417133	1.07549
0.542367	1.97069
0.5289	1.64298
0.493067	0.243339
0.5283	1.31794
0.593533	0.0825933
0.488967	2.36234
0.4422	1.1794
0.392367	1.44227
0.3897	0.366785
0.398667	4.24867
0.468733	8.4627
0.470333	0.952931
0.453033	0.374778
0.472267	1.91474
0.466667	5.10657
0.504967	1.56661
0.422733	7.00178
0.7255	3.57904
0.551133	6.73712
0.641367	6.05417
0.3675	2.57371
0.490133	9.13677
0.638133	4.29307
0.583767	1.94139
0.472167	3.50444
0.5597	1.52842
0.573833	6.74689
0.472167	1.92007
0.384467	3.48934
0.5021	6.35879
0.529267	6.04618
0.394067	5.18824
0.469233	6.20147
0.4965	10.7059
0.3936	3.79853
0.409867	3.00588
0.437267	0.419118
0.427867	1.61324
0.785533	1.52647
0.444	3.73676
0.478233	2.27647
0.5037	0.882353
0.421167	1.51471
0.404033	0.361765
0.3583	0.188235
0.377867	0.0676471
0.530033	0.257353
0.362933	0.272059
0.454433	0.242647
0.396467	4.50441
0.402	0.0652655
0.415233	3.11504
0.4194	0.881637
0.691067	0.139381
0.415633	1.7865
0.381267	0.799779
0.3562	0.108407
0.378333	1.06527
0.502333	0.721239
0.486967	0.655973
0.489433	0.414823
0.717467	2.28429
0.3746	1.50996
0.4959	0.469697
0.431367	5.84298
0.475267	0.0977961
0.443367	7.75344
0.442167	0.256198
0.472967	0.876033
0.645533	2.96694
0.416767	1.73554
0.386833	0.264463
0.409467	0.325069
0.3759	1.26171
0.4301	1.29339
0.4556	6.20799
0.397733	0.610193
0.4785	0.805785
0.489	1.73554
0.426433	11.9284
0.4617	0.618457
0.3472	1.15702
0.412333	10.2424
0.450667	1.03581
0.430933	1.02755
0.487633	0.290634
0.385833	2.2438
0.4425	0.084022
0.434067	0.119835
0.387533	14.7879
0.510033	0.672176
0.382667	0.589532
0.396667	0.432507
0.456367	1.22039
0.4178	1.69421
0.459567	0.679063
0.548867	0.107438
0.367333	98.1777
0.7613	26.5069
0.3683	0.0867769
0.421467	16.0289
0.446667	2.50689
0.363333	0.522039
0.4136	0.450413
0.521167	3.97245
0.381	3.49903
0.405	0.42471
0.490667	4.05598
0.4374	3.50676
0.439933	3.15058
0.501833	1.27703
0.5246	6.0695
0.380367	0.696911
0.424267	3.90058
0.451233	0.126448
0.4446	1.89865
0.4411	1.78475
0.514933	0.381274
0.420567	0.819498
0.5841	0.614865
0.508767	0.753861
0.381	2.39768
0.420067	10.7732
0.413733	3.01834
0.451967	11.1959
0.4953	5.52027
0.470767	7.33784
0.427933	5.96622
0.450333	2.83266
0.419467	1.0568
0.4742	0.167343
0.4772	0.177485
0.4628	0.530426
0.430667	0.147059
0.373467	0.28499
0.444433	6.67748
0.455933	1.31947
0.434467	0.213996
0.5028	1.20081
0.398333	0.707911
0.364633	0.330629
0.348533	4.15314
0.4243	1.1572
0.4601	0.61359
0.3536	0.3357
0.4146	2.31846
0.441567	0.380325
0.414167	1.0071
0.462133	1.86511
0.467267	1.37931
0.4898	0.0993915
0.496833	0.128803
0.3789	0.543611
0.4048	0.466531
0.441533	2.6217
0.420233	3.22515
0.413233	5.6217
0.418167	13.1075
0.590967	0.203488
0.400567	4.5189
0.4389	6.41279
0.4699	0.6875
0.738267	0.270349
0.450433	0.332849
0.888833	3.00872
0.5023	2.02762
0.3598	0.171512
0.447733	2.09302
0.3572	0.313953
0.501367	0.165698
0.398633	0.156977
0.359167	0.332849
0.423067	0.322674
0.379833	0.142442
0.4625	2.96657
0.3673	0.616279
0.4201	0.247093
0.368467	0.40407
0.395433	0.704942
0.3949	0.488372
0.3998	5.94622
0.4437	4.38517
0.3684	0.736111
0.4741	3.33194
0.4656	8.73472
0.362033	0.158333
0.5327	1.20972
0.523933	1.59583
0.452467	0.919444
0.438967	0.529167
0.4491	2.975
0.503567	4.25278
0.4554	0.536111
0.367333	10.4528
0.4613	1.20694
0.4031	2.08194
0.5006	1.84722
0.5037	1.87639
0.445367	2.09861
0.7547	1.14861
0.413967	18.8569
0.5845	2.6625
0.4708	0.298611
0.426333	1.31944
0.492633	0.298611
0.4866	0.133333
0.473367	0.498611
0.474267	1.63889
0.387633	0.0902778
0.484267	0.388889
0.478933	0.706944
0.3849	0.1875
0.415967	1.56528
0.4441	9.18889
0.4349	0.0375
0.600867	0.9375
0.415767	0.244444
0.4786	0.313889
0.470333	3.75694
0.4438	6.06806
0.455667	2.35556
0.4281	0.330556
0.5299	0.556944
0.498533	2.53333
0.460933	11.8125
0.508167	0.893056
0.357333	3.01944
0.460733	7.99167
0.392067	9.79861
0.4712	5.86944
0.5371	1.03738
0.365033	0.168224
0.644233	0.778816
0.4029	0.345794
0.523733	3.64642
0.4073	1.61994
0.564367	0.216511
0.481467	2.581
0.420267	0.213396
0.3523	0.186916
0.468967	2.01246
0.358167	0.956386
0.3527	0.800623
0.5049	0.523364
0.406233	0.535826
0.345033	0.554517
0.454367	1.10436
0.5692	0.959502
0.531033	0.132399
0.512567	0.579439
0.679133	0.216511
0.5887	0.471963
0.781767	0.336449
0.4219	2.45016
0.463967	0.336449
0.5335	2.71963
0.486167	0.517134
0.4002	0.84891
0.507333	1.83022
0.584867	0.088785
0.5617	1.41589
0.495933	0.548287
0.608433	0.166667
0.607667	0.172897
0.6044	0.571651
0.413833	0.152648
0.487767	2.40654
0.4979	2.08879
0.555967	1.31464
0.609167	0.0669782
0.483967	4.48287
0.6033	0.82866
0.578333	0.588785
0.394733	4.6215
0.449967	1.82555
0.369233	1.09657
0.4702	0.690594
0.4532	1.06436
0.403367	0.967822
0.3513	2.71782
0.467667	2.57921
0.500333	0.972772
0.3487	1.51238
0.346567	0.992574
0.4672	1.15347
0.703367	11.3886
0.5418	0.846535
0.511067	0.0742574
0.4496	0.910891
0.478567	0.29703
0.422267	0.40099
0.4386	1.71287
0.5412	0.752475
0.375933	1.57426
0.448633	1.2401
0.4514	0.138614
0.552767	0.148515
0.486133	3.21782
0.397767	0.329208
0.361033	0.106436
0.5397	3.72277
0.3827	0.405941
0.438567	0.44802
0.6442	0.339109
0.417667	0.975248
0.478467	0.485149
0.4489	1.08949
0.4778	4.36648
0.4518	2.85227
0.402067	0.113636
0.591	0.326705
0.5456	0.538352
0.5964	1.69034
0.4002	2.05966
0.520633	0.387784
0.6422	1.4858
0.424167	1.29261
0.804467	0.884943
0.429267	4.13352
0.416567	1.11506
0.398967	1.57102
0.3879	1.13778
0.400633	0.497159
0.583267	0.247159
0.496333	1.95881
0.4795	3.84517
0.438267	4.24858
0.4821	1.51562
0.461833	0.240057
0.476133	0.271307
0.5052	0.573864
0.466433	0.943182
0.514733	3.53977
0.4701	1.35511
0.532833	0.0894886
0.5641	5.15483
0.579667	2.26562
0.4369	1.3892
0.4917	1.49574
0.374	1.04403
0.508467	0.178977
0.439667	1.93892
0.454167	2.28977
0.440567	0.602273
0.468567	3.02841
0.4632	3.65483
0.507867	5.69318
0.440367	1.36222
0.5428	0.144886
0.436167	2.65199
0.458533	2.61222
0.557667	0.321023
0.465533	2.64706
0.453733	1.35913
0.432	1.08669
0.369567	0.862229
0.416133	0.560372
0.553967	0.572755
0.454733	2.3808
0.3888	8.32043
0.371867	0.227554
0.466033	1.03715
0.4372	0.143963
0.4093	1.34675
0.495333	0.664087
0.5146	1.54954
0.353233	1.12074
0.352433	0.325077
0.424167	2.38235
0.3864	0.414861
0.395933	7.84365
0.4334	0.0448916
0.583767	5.18731
0.486767	3.34675
0.4887	0.424149
0.455733	1.2709
0.3879	7.4195
0.539733	0.575472
0.423433	0.424528
0.408233	0.335849
0.4213	1.53396
0.491833	0.245283
0.3701	0.801887
0.473933	1.27736
0.630833	5.69623
0.4807	0.611321
0.501633	1.37358
0.488267	0.635849
0.467833	3.05849
0.4766	0.383019
0.516333	4.92075
0.460033	2.63208
0.431767	0.237736
0.535367	1.96604
0.482967	0.460377
0.540467	1.70755
0.500833	1.96981
0.555033	0.649057
0.4939	1.45283
0.6211	2.8283
0.529233	0.503774
0.587867	0.164151
0.5346	0.192453
0.381267	0.277358
0.482467	0.337736
0.521767	0.466038
0.5508	0.65283
0.378933	0.175472
0.571767	0.841509
0.3901	0.866038
0.4008	0.813208
0.480833	0.524528
0.406533	0.271698
0.4746	0.335849
0.378167	4.83396
0.4682	6.33396
0.483833	4.0717
0.382333	3.41321
0.672967	14.2868
0.5448	0.756604
0.554133	2.31698
0.546667	5.25283
0.4721	7.45472
0.513633	6.26211
0.352467	1.69516
0.4643	2.37892
0.7802	0.81339
0.409933	2.69373
0.524767	0.35755
0.416867	0.631054
0.5433	1.07977
0.421367	4.48006
0.476167	0.974359
0.541833	0.660969
0.370467	0.786325
0.4569	0.188034
0.4435	0.423077
0.531767	5.5641
0.483833	0.481481
0.548567	1.0584
0.4085	3.73789
0.473933	2.81339
0.533733	0.160969
0.4996	0.0712251
0.579533	0.57265
0.5151	0.566952
0.4509	1.14957
0.469133	0.757835
0.508567	2.38462
0.415133	0.831909
0.715233	0.334758
0.512367	1.4416
0.551567	11.0071
0.446767	0.354701
0.5182	3.0584
0.449667	6.2849
0.432267	1.76353
0.487067	1.18661
0.4219	2.06553
0.490267	6.76068
0.541033	9.50855
0.515233	3.44017
0.634267	7.19943
0.4094	7.24786
0.5119	14.5712
0.3511	1.37322
0.4144	2.61254
0.434867	1.54612
0.382167	0.492718
0.490667	1.59223
0.4776	3.48544
0.478867	4.26699
0.414633	7.4466
0.443333	2.79854
0.3996	1.23058
0.518367	2.99029
0.4616	0.601942
0.370767	0.684466
0.476267	1.70388
0.421833	10.6626
0.4866	1.02427
0.369533	1.68204
0.5447	1.70388
0.506	1.24272
0.690133	1.44175
0.478467	8.65534
0.497767	0.604369
0.5375	1.6966
0.589667	0.463592
0.480267	5.69417
0.372033	0.817961
0.5148	3.73301
0.4585	0.449029
0.489967	11.7282
0.653067	0.23301
0.424933	5.00243
0.608533	0.800971
0.538133	0.398058
0.5534	1.24029
0.4442	3.1432
0.450667	9.32767
0.412267	2.39806
0.548933	6.29854
0.369433	2.01699
0.751167	1.44175
0.5446	1.65291
0.4123	6.99029
0.419667	2.06796
0.403333	3.85194
0.485067	8.6165
0.4585	2.58629
0.514967	2.53046
0.473767	0.794416
0.400967	1.56345
0.464733	4.70812
0.492467	1.77919
0.373467	0.954315
0.527533	0.928934
0.441033	0.312183
0.5695	1.45178
0.4447	2.65482
0.462333	2.58629
0.506467	7.59645
0.455733	3.25381
0.454667	0.956853
0.487667	2.92386
0.447767	2.94924
0.4766	2.32234
0.483433	1.61675
0.446767	2.2132
0.533533	1.63706
0.519333	1.14721
0.3703	0.875635
0.538367	3.62437
0.434	0.309645
0.528033	0.0685279
0.484267	0.753807
0.493133	0.685279
0.5116	0.629442
0.371133	1.28774
0.360667	0.20283
0.373967	2.85142
0.3739	1.25708
0.416233	2.09434
0.4661	0.456522
0.561533	1.57005
0.480467	2.34783
0.462033	0.487923
0.343667	5.657
0.440433	4.08454
0.452167	0.543478
0.364033	0.388889
0.415033	2.55072
0.398	4.84783
0.374233	0.188406
0.453367	4.8285
0.654	0.0169082
0.5709	2.89855
0.491733	4.48792
0.5962	0.36
0.3879	1.9
0.381533	3.48267
0.508167	1.78267
0.3473	0.494667
0.4866	0.749333
0.483033	0.226667
0.3484	0.265333
0.400067	2.984
0.5267	16.672
0.437767	0.286667
0.455833	12.8453
0.4091	1.096
0.4416	0.734667
0.489067	0.64
0.512933	1.83467
0.3983	0.881333
0.452	0.16
0.436067	0.649333
0.4133	0.708
0.4375	1.64533
0.408667	1.39333
0.3751	2.02267
0.510867	0.533333
0.431633	2.36133
0.345267	1.976
0.486033	0.326667
0.3544	1.48667
0.358867	1.23467
0.468367	0.894667
0.391167	0.594667
0.415767	1.96267
0.615233	0.392
0.397267	3.33333
0.405133	2.68533
0.3842	2.228
0.420467	3.368
0.4611	4.22667
0.41	5.812
0.472367	10.5
0.491833	1.36
0.382967	5.596
0.3798	4.392
0.359567	0.932
0.396767	2.85333
0.468267	20.2307
0.3537	0.233333
0.544267	8.36933
0.459433	0.492077
0.425633	0.598592
0.4163	0.0748239
0.396967	0.105634
0.449433	0.136444
0.454833	0.199824
0.462367	0.339789
0.4477	0.787852
0.420233	0.238556
0.3898	0.652289
0.445633	0.572183
0.3707	1.64261
0.5119	0.175176
0.454333	0.056338
0.475267	0.084507
0.3904	0.387324
0.400933	0.113556
0.467733	1.45423
0.4242	1.25352
0.5151	0.460387
0.396	0.0580986
0.471833	0.135563
0.343633	0.897887
0.376167	0.0950704
0.4271	1.90229
0.418033	0.209507
0.482433	0.921655
0.4652	0.622359
0.4366	0.142606
0.494533	0.623239
0.454367	0.15493
0.539167	0.0880282
0.476767	0.359155
0.502767	0.287852
0.411733	0.933099
0.468867	0.222711
0.445767	0.331866
0.363733	0.143486
0.448833	0.321303
0.494067	1.33891
0.429133	0.161972
0.397333	0.0633803
0.5549	0.0396127
0.411567	0.448944
0.378867	0.133803
0.405967	0.0730634
0.424033	0.0334507
0.542333	0.382923
0.448067	0.382923
0.4193	0.274648
0.444533	0.996183
0.397967	3.49618
0.345867	3.03053
0.465	1.88168
0.4303	13.6603
0.512633	10.5153
0.486167	0.316794
0.5265	16.9198
0.359833	5.12595
0.642633	9.45802
0.4813	1.96183
0.432567	4.02672
0.387867	1.29008
0.472633	0.931298
0.663233	1.34351
0.486	0.618321
0.544167	3.96947
0.471133	2.22519
0.517333	1.08015
0.4794	5.89313
0.4336	1.26336
0.511267	0.347328
0.438133	5.66412
0.478967	1.6145
0.524267	1.99618
0.4944	0.324427
0.418933	4.05344
0.494533	1.46565
0.456033	0.744275
0.436	5.79389
0.4475	2.34733
0.372533	1.77099
0.535933	6.12926
0.639967	0.28267
0.499967	0.809659
0.501	4.76562
0.477167	1.10653
0.490933	0.160511
0.4029	4.54688
0.5031	3.27131
0.5698	7.17898
0.4937	4.58665
0.4733	7.51562
0.438133	0.644886
0.489133	0.409091
0.482333	1.96023
0.703467	1.74574
0.382367	0.767045
0.4433	1.93608
0.491233	4.16903
0.445833	1.2017
0.4432	0.276989
0.575933	0.120739
0.584	0.400568
0.442133	2.625
0.4854	0.96875
0.426	0.833807
0.388367	2.49148
0.465867	1.3125
0.644633	1.49006
0.473733	1.24574
0.409633	0.46875
0.529633	2.08523
0.365267	1.12784
0.433767	5.18608
0.446767	7.9304
0.540567	2.90057
0.472633	0.730114
0.440933	0.984375
0.478467	4.86932
0.699933	1.0767
0.5618	5.62216
0.441933	0.356534
0.535933	4.91477
0.433333	1.31676
0.4888	0.151989
0.550267	0.53125
0.3871	3.21591
0.448033	6.17045
0.440533	5.38068
0.6907	3.46449
0.4728	3.3821
0.5238	1.93182
0.439067	4.79545
0.4376	14.5227
0.434733	0.0383523
0.450433	1.5625
0.478733	0.286932
0.3819	0.933239
0.4858	4.67045
0.538567	12.3125
0.431167	0.184659
0.452133	1.04119
0.3791	1.26705
0.440867	4.73295
0.466933	4.3821
0.45	1.64489
0.392933	1.51847
0.5088	2.41628
0.4267	0.34289
0.401933	0.272936
0.390367	0.391055
0.532433	0.386468
0.446	2.84518
0.456833	1.7844
0.437233	3.61812
0.470433	2.9805
0.462333	0.306193
0.3594	0.454128
0.4906	1.03899
0.4529	0.172018
0.4873	3.19151
0.441167	0.826835
0.402433	0.254587
0.4745	0.567661
0.402067	0.364679
0.5402	0.344037
0.4579	2.46216
0.387133	1.20872
0.382833	0.309633
0.4498	4.4805
0.561533	10.7202
0.458733	0.40367
0.479467	0.611239
0.434167	0.303899
0.344567	0.478211
0.402433	1.30619
0.4382	2.25917
0.488267	9.61009
0.477667	1.75344
0.509233	9.26491
0.4609	8.66628
0.513367	4.17546
0.4241	1.29472
0.488533	4.70872
0.5183	2.04987
0.457567	3.45276
0.4721	1.43045
0.4562	0.728346
0.5192	1.9042
0.631867	4.59449
0.507467	0.776903
0.411333	6.79921
1.3181	2.15617
0.382733	3.73753
0.565733	0.560367
0.5289	0.524934
0.3793	2.7021
0.4719	1.0105
0.533233	1.43438
0.619167	2.0748
0.430467	5.83858
0.457567	1.06562
0.3739	3.83727
0.487667	3.91864
0.512033	2.44094
0.405967	0.271654
0.465133	0.282152
0.459333	4.66535
0.471267	0.354331
0.557133	3.05381
0.593533	3.38714
0.4538	0.883202
0.558967	0.644357
0.516967	0.485564
0.372633	0.423885
0.440733	0.585302
0.436567	0.185039
0.485167	1.62073
0.503533	5.66667
0.448433	1.1601
0.557533	0.681102
0.570633	1.15092
0.649267	5.24278
0.4741	0.383202
0.3816	1.05249
0.503567	7.46457
0.5214	6.24672
0.426367	0.996063
0.468167	0.15748
0.462633	0.150919
0.469467	0.76378
0.4807	2.49213
0.395767	3.01969
0.4165	0.427822
0.480867	0.727034
0.5169	0.0931759
0.408267	0.717848
0.6006	0.580052
0.420933	0.38189
0.465933	5.99344
0.402667	6.03018
0.413067	1.3399
0.5667	6.54199
0.434433	0.895013
0.476933	0.804462
0.3685	3.15223
0.444267	19.8491
0.4922	1.56693
0.591867	0.393701
0.446033	3.24803
0.411633	3.10367
0.807	11.4528
0.6223	5.18373
0.406333	6.81234
0.566733	11.5538
0.3768	6.64829
0.523967	6.7231
0.372433	4.55906
0.487667	2.02362
0.472	1.42126
0.4547	0.569554
0.503133	2.52931
0.4391	0.968966
0.4323	4.1069
0.35	1.12414
0.452267	2.6069
0.411467	4.35862
0.431833	0.941379
0.4501	0.693103
0.465933	6.25345
0.475867	2.79483
0.389933	0.310345
0.498833	1.85517
0.4168	1.87069
0.4816	2.47759
0.5221	2.25
0.4816	1.07069
0.4717	2.99828
0.474967	4.09655
0.435133	3.47759
0.6137	2.94828
0.446733	5.34138
0.524467	1.02586
0.5554	4.69828
0.422933	1.63793
0.418533	9.13276
0.392333	1.30172
0.421567	1.97241
0.446733	5.60862
0.5818	3.65862
0.3888	5.0431
0.4919	8.15517
0.516067	2.4431
0.552	4.36034
0.492667	1.75172
0.4967	12.0138
0.494767	14.0103
0.520333	1.11034
0.5711	19.0552
0.529933	7.24828
0.408533	8.84828
0.509067	14.0362
0.505133	4.01659
0.433267	0.675355
0.557	9.26066
0.523567	0.303318
0.4914	0.324645
0.510433	2.37915
0.5724	0.327014
0.485233	1.75355
0.5126	2.58057
0.390267	0.64455
0.474333	4.51896
0.634467	0.597156
0.4955	3.02844
0.6062	2.17062
0.493233	0.483412
0.523733	1.58294
0.4983	2.80095
0.4793	22.8578
0.479833	3.91943
0.488067	8.53081
0.5563	0.300948
0.454067	0.613744
0.429067	0.748815
0.4278	4.30095
0.4726	1.3673
0.5364	1.47393
0.4996	0.317536
0.509	0.450237
0.508233	3.41943
0.552533	1.78436
0.585633	1.34123
0.401267	2.65403
0.4379	5.78436
0.4228	18.7654
0.462833	6.04739
0.484333	5.17773
0.443933	0.234694
0.442333	2.92711
0.459167	0.774052
0.4023	0.725948
0.787867	2.15889
0.429067	0.638484
0.402533	4.92128
0.571033	5.77114
0.397967	0.259475
0.4664	1.89359
0.546233	1.13265
0.3979	0.431487
0.454033	1.86006
0.4958	0.817784
0.399133	0.336735
0.447433	1.69971
0.4406	2.85131
0.456367	0.240525
0.4263	1.07872
0.515467	1.10787
0.390767	0.476676
0.5028	4.77988
0.400367	1.46647
0.452667	1.4898
0.439267	1.34548
0.381267	0.240525
0.518433	0.803207
0.419633	0.239067
0.405633	1.05685
0.480533	0.402332
0.4116	0.27551
0.5191	0.55102
0.433267	2.55248
0.4929	1.83819
0.348067	0.112245
0.448	2.28717
0.4234	3.54956
0.462933	7.58746
0.5979	0.451895
0.417667	11.6137
0.4132	1.91983
0.348833	0.527778
0.5106	2.94048
0.4026	0.319444
0.6049	3.55952
0.569333	1.14881
0.479	0.531746
0.401967	0.509921
0.461033	2.40476
0.4841	2.9127
0.4225	5.11508
0.5624	0.371032
0.426167	1.19048
0.520467	9.5496
0.4664	0.551587
0.434667	0.777778
0.6257	3.5119
0.406533	1.50198
0.467433	0.345238
0.692433	2.69643
0.516967	0.335317
0.382333	8.23413
0.535967	2.58929
0.4896	0.678571
0.6338	17.724
0.578967	1.54455
0.501633	1.85025
0.569367	5.75248
0.491767	0.272277
0.499267	1.91584
0.5302	3.00124
0.508867	10.6312
0.5816	0.256188
0.575267	1.85149
0.493867	0.258663
0.415467	0.347772
0.5691	0.0272277
0.5289	0.558168
0.601367	1.15594
0.480933	0.511139
0.488733	0.287129
0.6193	0.42698
0.5841	1.00495
0.524667	0.29703
0.574433	4.24752
0.524367	0.585396
0.543633	0.654703
0.687567	1.38738
0.5324	2.69183
0.565833	0.815594
0.690367	0.795792
0.4022	0.597772
0.570967	2.12005
0.703	0.431931
0.512567	0.530941
0.632333	0.784653
0.5093	1.07921
0.596833	0.455446
0.5809	0.456683
0.481567	0.350248
0.444	0.165842
0.574567	7.60644
0.663567	2.20421
0.509967	0.15099
0.5451	0.485149
0.543433	2.32921
0.664033	0.389851
0.5912	3.15347
0.601433	0.819307
0.429367	2.65842
0.4516	4.3552
0.4839	5.53465
0.4968	4.28218
0.486267	5.58416
0.523767	1.22277
0.528533	11.4604
0.581767	0.985149
0.589	2.25495
0.6088	1.73391
0.549033	0.455446
0.556	14.0854
0.5428	1.8849
0.493533	1.23118
0.4129	3.69355
0.425167	1.58602
0.638067	4.91398
0.5044	2.94731
0.474767	0.450538
0.469233	8.4086
0.546167	0.598925
0.503667	0.402151
0.524533	0.504301
0.4953	0.164516
0.6756	0.104301
0.4194	3.96667
0.535967	0.987097
0.5547	1.12258
0.568833	0.198925
0.5667	2.63011
0.523533	3.22581
0.549067	2.85806
0.476667	0.447312
0.593667	0.622581
0.572633	0.212903
0.477733	0.769892
0.530433	4.65161
0.478167	0.711828
0.505267	0.645161
0.5848	0.415054
0.4385	0.77957
0.481967	0.770968
0.524667	0.302151
0.425033	0.315054
0.444733	0.819355
0.571	0.495699
0.361933	14.4688
0.470667	0.165591
0.4181	3.84301
0.588067	5.94086
[truncated: 725 more rows]

## Sheet: Figure 1H right
spike rate (RSU)	spike rate (FSU)
1.30378	1.64971
0.667151	2.39099
0.569767	0.834302
0.556686	11.3895
0.40407	0.979651
0.604651	3.14099
0.289244	5.33721
3.9157	1.3532
0.850291	12.4157
18.0538	1.12209
0.743838	1.84302
0.694542	2.92878
0.0492958	10.6497
0.558979	10.032
2.3794	2.24273
0.129401	21.5698
0.364437	2.50872
4.54013	0.8125
13.0234	6.7064
1.94983	0.65843
0.511706	1.61483
0.546823	10.0247
3.47492	1.86192
3.19064	5.24564
0.834448	0.994186
0.5301	0.744186
4.53512	0.640988
0.710702	5.70785
0.5301	5.46221
4.71237	1.0407
0.899666	1.35901
0.416388	3.9593
0.59699	7.78779
0.431438	8.36773
1.64548	12.2369
0.322742	3.66424
4.99833	0.381162
10.0234	11.1778
0.326087	1.02729
0.740803	9.42342
7.31271	0.838028
1.85786	3.24208
36.7609	2.30986
0.620401	1.37676
2.85619	2.59947
6.12375	5.57658
3.09365	1.21655
1.40635	0.180458
15.8294	16.2914
11.7057	7.74296
15.2407	5.97993
0.326389	7.86455
7.49074	28.5619
2.54861	11.9582
4.17824	1.2107
3.83565	11.8077
2.49074	5.07023
1.61806	1.51389
0.423611	1.40046
0.912037	2.82176
18.1481	3.31944
2.89815	2.92824
0.0648148	0.75
0.268519	2.25463
2.16204	15.5
19.3403	1.63426
1.40476	5.96065
10.6696	3.84259
3.79762	0.641204
1.17262	24.206
4.56548	4.17262
0.419643	2.12202
0.107143	1.51488
13.3006	1.80655
16.5179	0.53869
1.33929	2.31845
1.05655	3.40476
5.16964	5.32738
0.824405	3.61012
0.872024	2.76068
24.9732	2.44017
2.46726	0.816239
9.51786	1.57265
4.85119	5.82479
0.517094	3.53846
0.410256	1.4188
1.14957	0.952991
6.94444	12.5556
3.73932	1.44017
0.316239	18.8077
1.67094	1.42164
0.0854701	7.14925
2.04274	3.0709
7.63675	1.08582
2.24359	0.958955
1.06838	18.2276
0.260684	4.86137
1.04701	1.26012
0.316239	0.482866
18.4957	0.325545
5.08974	0.862928
10.4573	1.59502
3.88034	1.6729
45.1838	2.69783
3.81624	7.89566
10.2388	14.3564
10.5261	6.42818
1.82463	2.56504
1.45522	0.409214
0.533582	1.15041
1.80597	0.45664
7.43284	1.10976
8.76119	0.117886
1.12313	0.957995
0.567164	0.894309
18.8358	2.47154
0.212687	6.50813
20.3955	2.19106
6.10821	10.8415
15.7052	6.24857
6.98134	0.437143
9.37687	1.09714
1.04851	0.0657143
0.781931	2.82857
0.623053	4.07429
1.23209	1.2
1.26012	0.882857
4.1324	8.71714
0.453271	2.17429
0.409657	1.36
2.1324	8.10857
10.2632	4.44857
1.10436	9.31143
0.713396	4.44
0.459502	0.777143
5.58255	1.18286
0.968847	24.5314
1.03427	5.20571
0.890966	0.794286
0.121495	0.111429
0.697819	2.22137
0.601246	1.48855
1.1028	8.28244
0.300623	2.48092
0.685358	1.50382
7.45016	0.29771
2.63084	4.74809
13.8801	8.35496
5.29595	1.68702
6.43614	1.47328
2.67757	6.74809
10.1111	6.08213
0.514905	0.683575
0.372629	3.16184
0.574526	5.44203
0.902439	1.42995
0.52981	0.292271
3.90921	13.7488
0.598916	1.79952
0.434959	28.1232
0.395664	2.79952
0.314363	2.76812
1.08537	18.4094
10.9404	1.89251
13.771	0.544686
3.45257	4.72705
1.47714	0.216184
0.991429	0.94686
0.24	0.368357
0.18	6.51812
1.20857	6.25604
2.34857	2.32971
0.305714	1.72343
0.974286	13.0809
2.45429	0.188492
9.38571	1.6627
7.32286	1.72024
1.50857	0.577381
1.20286	0.775794
0.285714	2.94444
1.16571	0.718254
0.408571	3.10516
7.11714	9.0496
2.79714	4.10037
19.5543	0.256506
0.3	0.184015
0.711429	0.507435
0.642857	0.30566
5.00571	0.684906
3.05344	0.381132
2.30153	0.224528
0.316794	6.13208
1.25191	0.533962
1.88931	0.584906
3.68321	2.43962
0.351145	2.49057
2.69084	0.586792
12.3206	0.426415
4.62977	0.113208
0.503623	0.29434
1.49879	2.55472
3.31884	1.86604
36.1353	0.969811
2.43651	0.855372
3.42659	1.16804
0.884921	1.99725
0.128968	2.37879
0.232143	1.31405
0.488095	1.77824
0.96627	5.40083
0.202381	1.47245
0.293651	1.40634
5.17659	8.26997
0.509294	0.293388
0.423792	11.1598
0.276952	14.1501
0.256506	1.96694
0.0433962	8.05647
0.4	0.802083
8.18113	2.85069
0.292453	1.87674
0.337736	2.57986
0.188679	1.00694
0.115094	1.44618
4.88302	0.251736
2.48679	7.05729
0.239623	1.11979
0.715094	0.333333
0.145283	0.361111
0.232075	0.164931
3.55094	5.57639
0.258491	4.24396
1.29623	9.04348
6.01132	0.968599
0.679245	4.10386
1.49245	0.275362
8.08113	17.7729
11.0453	0.861702
2.0854	1.05053
0.337466	1.07713
0.187328	1.6117
4.89062	0.396491
0.737847	0.535088
0.473958	4.19474
0.899306	5.05965
1.5816	3.89825
1.68056	3.39474
0.725694	2.17544
0.144097	0.624561
12.2101	0.224561
6.38889	0.738596
0.0821256	0.349123
0.615942	1.48246
6.98068	0.108772
0.719807	1.45965
4.28986	2.85439
0.280193	8.14737
0.439614	3.9807
0.114362	2.08447
0.505319	7.64155
0.260638	2.14384
0.0957447	3.24658
0.75	5.51598
7.77926	6.51142
0.0744681	3.2968
3.38298	0.73516
2.81915	1.76712
4.22872	21.1301
0.268617	5.14612
0.978947	1.47032
0.947368	7.78539
2.87193	4.58911
2.84912	0.628713
0.857895	4.11881
0.982456	2.03465
8.34386	4.84653
2.05614	1.61139
0.250877	3.76376
1.02281	2.875
0.473684	6.58945
8.8807	2.94266
0.170175	7.30619
1.2614	0.393939
0.0684211	1.51061
6.49825	8.4803
0.615789	2.14697
0.045614	0.259091
2.03196	2.53555
1.55479	1.35071
7.70091	0.528436
0.696347	2.00474
7.17123	2.51659
0.244292	1.41943
1.13927	7.69668
0.623288	1.11374
0.650685	0.393365
1.01826	1.73223
0.760274	7.63744
0.924658	2.76066
3.65753	2.57048
0.191781	0.691489
0.568493	2.0133
3.11644	1.13032
1.0411	0.105053
0.993151	2.55718
0.3379	0.19016
11.6849	0.361702
0.420091	1.01064
0.952055	4.22739
3.74201	1.22473
0.23516	4.01596
27.7489	6.93878
9.89954	5.87464
14.2397	5.39067
31.2192	0.281341
17.3128	0.198251
0.771689	1.04187
13.2717	0.1367
2.26733	0.368227
0.987624	0.151478
2.40594	3.46305
10.1262	23.1946
5.79208	0.29064
1.13614	0.78202
1.10891	1.90171
1.5297	0.863248
1.02475	1.28063
4.02475	0.0897436
1.16089	0.498575
2.2896	0.118234
0.0990099	2.52137
1.65594	5.89886
6.43069	29.4074
1.05198	1.97436
1.84406	4.01852
0.628713	4.84758
1.31188	0.0413105
0.69802	6.67949
0.413366	6.92877
6.19307	10.8575
0.79703	5.74232
0.722772	2.47588
2.25	2.35417
0.759901	0.167763
22.6856	1.51316
22.3218	1.74561
4.58663	1.64035
4.9802	2.57346
16.3317	4.27303
3.7797	8.98355
5.49197	6.77632
0.443807	3.58443
7.65367	0.535088
1.16284	2.32785
2.11239	4.91886
0.415138	5.94298
0.317661	0.276316
1.34748	10.6886
2.10894	6.3125
1.06193	6.27522
4.75573	0.616751
0.87844	5.86041
1.37729	6.99492
0.255734	0.284264
2.01147	0.48731
6.25229	2.63198
2.17087	1.19797
4.17431	3.14467
0.475917	6.3731
4.83028	2.44571
1.03784	0.444286
0.712156	0.658571
0.883028	0.338571
7.75344	0.52
22.6032	4.11714
5.47592	1.82915
8.68693	0.55695
10.2213	0.522201
6.69151	0.940154
4.66743	8.2973
12.9576	4.71718
5.92775	12.2124
3.45183	0.435328
0.399083	2.18919
0.498853	0.137066
0.391055	13.1892
2.61009	4.73842
0.772936	16.8108
19.172	5.19305
15.7569	0.24
2.7672	2.69875
28.1021	1.68
0.34633	0.35125
0.419697	2.44125
1.14394	0.67375
0.163636	1.7575
1.45606	0.1825
0.925758	0.36125
0.0681818	41.1101
0.213636	1.71953
0.871212	15.9557
0.372727	1.1088
1.56515	2.02315
1.52727	1.89815
2.61818	0.583333
0.440909	2.68056
1.1303	1.33333
0.339394	1.71759
1.95303	1.88152
0.459091	0.63981
2.68788	4.76066
0.30303	7.53791
0.178788	0.973934
6.47576	1.83649
3.23182	8.99526
0.369668	1.23694
1.82701	7.04104
6.09479	0.432836
1.29384	1.51866
0.507109	0.55597
0.2891	1.52985
0.587678	0.654851
0.578199	3.05784
0.696682	5.34328
7.71564	2.97201
0.746445	3.62712
1.06398	3.38418
0.772512	2.5
2.20853	3.9887
0.452607	0.485876
0.312796	1.94068
0.208531	5.67514
0.578199	2.87006
0.537915	0.957627
1.00711	9.92938
1.2109	0.0169492
0.85545	5.71751
1.53791	2.66384
0.123223	3.74576
0.07109	1.86723
0.0379147	10.1929
0.104265	1.86483
0.0545213	6.22966
0.618351	0.536745
0.777926	3.97113
0.675532	2.44882
0.631649	1.69423
0.868351	0.97769
1.0277	3.54987
0.357143	1.45538
2.23615	4.15879
0.1793	5.52887
0.30758	18.0984
0.377551	0.153747
0.0932945	0.24677
0.208455	10.7739
0.406706	0.541344
0.684729	16.2261
0.172414	11.7222
0.237685	4.677
0.344828	9.68605
0.0591133	2.09173
0.0812808	38.7455
0.793447	39.4147
0.333333	5.19329
3.50997	1.06709
4.86182	9.20767
0.431624	6.377
2.88462	21.3387
0.87037	0.0817052
0.360399	2.57282
0.757835	6.57815
4.151	1.31972
18.0342	0.347247
0.105413	0.321492
6.15242	0.716696
48.8661	0.0213144
3.89174	0.942274
0.265351	6.94671
1.08114	1.97957
0.315789	2.58382
0.139254	1.32941
4.83224	9.14265
15.5384	7.23971
32.1524	10.7279
0.0899123	7.14853
0.91557	6.40882
0.697368	0.682353
3.39583	15.525
1.76096	7.98971
0.342105	34.5059
0.641447	31.6412
0.265351	9.39265
0.301535	7.73673
4.80263	0.176991
0.0471491	0.580752
0.430921	1.06084
0.387061	1.1969
0.300439	1.47898
0.192982	1.69469
0.423246	7.81858
0.282895	31.2157
0.536184	9.83739
0.508772	32.5653
0.95614	6.73673
0.0866228	6.93388
1.05592	0.341598
1.12939	0.639118
10.5439	0.114325
0.878289	3.06198
0.389254	0.658402
0.747807	2.09504
6.82895	3.24793
5.39693	12.3664
8.00439	4.54054
2.47039	0.429537
5.03399	0.913127
2.12437	32.6226
3.45685	60.2944
1.13959	14.5365
0.670051	3.14604
1.35787	1.23631
4.67259	0.973631
3.44162	4.13692
3.21066	0.832657
3.64975	0.575051
0.586294	1.21805
0.598985	76.7738
0.340102	29.8854
3.22589	14.3753
0.720812	24.8844
0.484772	9.40872
3.13452	0.209302
0.497462	16.3794
2.09898	0.297965
2.11675	0.875
0.784264	1.2936
0.0913706	0.366279
1.30203	1.67733
3.21066	0.620833
1.10152	0.904167
0.241117	15.9194
4.23604	3.70694
32.3452	3.00972
6.30964	13.4194
2.1269	3.8125
1.73714	1.15694
0.798571	0.397222
0.0571429	1.74722
0.712857	2.31806
0.627143	2.35833
0.784286	0.708333
0.218571	6.9125
1.2	5.86528
0.14	2.78889
2.01	0.23676
0.245714	0.813084
0.18	3.2243
2.13286	0.21028
0.0501931	0.742991
0.267375	0.0981308
1.63127	0.174455
10.529	8.63396
0.0530888	0.0576324
7.41023	2.89097
0.354247	0.194704
1.39093	3.54517
0.900579	5.95016
1.12452	0.129283
0.624517	3.0109
8.55695	2.9604
2.19208	0.334158
0.44305	4.60396
11.1226	3.12624
2.58205	2.32426
2.0473	4.77228
0.527027	0.299716
0.257722	5.24574
0.184363	5.89489
0.299228	1.81818
0.665058	2.21733
1.97876	0.360795
9.9527	5.11222
0.494208	2.22585
7.8861	0.602273
5.0888	1.58239
1.27703	1.97523
3.48938	4.5
0.63625	2.22136
6.83625	0.366873
1.40625	0.295666
0.5225	0.552632
1	3.41887
0.3525	1.89434
0.05	1.07925
0.52625	6.2434
1.43875	1.28679
0.35375	0.9
0.21	0.286792
9.08625	9.88491
0.506925	0.833333
0.977839	0.948718
1.90443	0.267806
0.378809	0.294872
0.679363	1.15954
14.7493	3.34188
1.20776	1.53276
3.65997	0.87037
1.24792	0.304843
0.127315	8.71083
0.138889	12.8191
1.5787	14.6496
0.5625	14.9815
0.252315	44.9417
0.303241	3.36408
0.122685	0.368932
0.851852	2.98301
0.537037	0.451456
0.68287	1.47087
0.337963	22.6505
1.60648	0.536408
0.185185	2.37136
1.59491	7.70631
12.088	10.6481
24.331	4.9733
0.444444	3.71602
0.675355	1.90049
3.35545	7.20631
1.5545	9.40534
1.58531	14.0267
0.298578	0.799492
6.96209	0.34264
1.7891	1.57614
1.45972	2.51269
1.1327	0.142132
0.417062	1.03538
0.376777	0.764151
2.44787	0.627358
0.381517	2.55797
0.528436	4.84667
2.1019	12.068
0.35782	4.18267
2.36493	2.25467
0.473934	4.88267
0.862559	5.384
0.57109	1.628
0.720379	2.84533
1.39573	6.01733
2.90047	8.63733
1.45261	1.47733
0.805687	3.26667
0.793839	12.1907
4.42417	4.748
0.457346	20.4053
5.61137	21.4573
1.51659	56.7773
0.609005	6.25867
0.791469	9.74
1.2891	0.886444
3.18009	2.13116
0.495261	2.56074
2.46682	3.76761
0.419431	6.72799
5.99052	2.34859
8.74645	1.27025
4.9763	2.02729
0.516588	1.00792
4.63981	16.874
0.511194	7.91761
1.42724	6.27841
0.91791	8.375
1.1306	17.0398
4.11194	0.237216
5.25	1.46307
1.58769	2.60938
0.794776	12.5185
0.102612	2.10653
1.17164	54.9858
0.41791	0.620739
1.23507	2.34659
0.26306	10.0043
0.311567	1.32528
3.21828	4.625
2.38806	0.15483
2.125	2.98394
2.29104	6.14106
0.391791	5.11927
2.91231	14.0619
0.613806	3.90252
0.664179	0.401575
3.05224	14.374
3.86754	0.754593
0.5	9.63255
0.755597	6.95932
2.96082	4.35
6.10821	12.4948
3.52612	6.85545
2.00373	4.3673
11.125	1.18246
3.77119	4.27251
0.559322	2.87441
1.66102	0.268222
3.42938	0.778426
1.5113	12.484
0.426554	0.586006
1.29379	0.425656
1.07627	0.941691
1.5226	0.358601
0.556497	18.0258
2.62429	2.14484
1.46328	3.40476
2.38983	1.72024
1.86723	0.390873
1.0791	3.87103
2.11582	1.55754
0.782486	2.53968
4.16667	2.98016
0.694915	6.80074
1.72034	0.360149
0.403955	1.62366
3.0791	3.7172
1.13559	0.953763
1.9548	1.08495
0.449153	4.36923
1.03107	5.85128
3.19209	0.905128
1.69774	2.53333
0.960452	0.0820513
1.39831	19.9513
0.327684	0.434286
0.624294	5.02
0.358757	1.01429
1.61017	10.2143
0.748588	0.407143
0.864407	0.935714
0.80791	2.47286
0.963277	7.40857
2.77119	14.8614
0.276836	0.862843
0.381356	0.306733
0.533898	3.39152
0.39548	9.00998
0.991525	5.42893
0.115819	21.0324
2.19774	2.70698
0.30226	4.15835
0.378531	0.69625
0.322034	3.74125
3.18927	7.42584
1.14407	1.34689
0.557743	1.02153
3.0748	0.850478
0.276903	0.864833
0.687664	0.433014
7.33071	2.30263
0.845144	2.15909
1.99606	0.62201
5.26115	0.915072
1.70079	2.19737
4.18504	8.63278
3.18766	0.97619
1.2231	3.49107
0.442257	4.24107
0.564304	0.854701
2.18504	2.81197
1.82546	1.82479
1.7979	0.405983
3.22047	0.132479
1.99475	0.709402
0.338583	6.35897
1.6811	7.73932
0.905512	44.2222
0.55643	31.0299
0.728346	10.688
8.33858	14.6762
0.240157	1.20054
2.24934	3.46341
0.227034	8.02857
0.332021	0.474286
2.69423	12.8257
0.749344	13.1371
1.24016	4.93714
0.283465	0.201493
0.646982	3.56515
2.38845	1.84091
0.530184	3.64545
2.37402	7.90152
0.914698	7.20152
1.45669	16.9485
0.313648	24.6318
3.46063	1.88333
0.44357	1.01364
0.423885	15.5983
0.409449	0.803448
2.72441	2
0.481627	16.8983
2.06955	1.50172
4.14304	12.3793
1.51837	5.1875
0.120735	1.05137
1.79659	4.77911
3.97769	0.433219
0.667979	1.75342
1.66667	0.556507
1.72966	2.47432
7.45669	21.9127
0.711286	4.0177
4.12205	0.826327
3.66404	3.20354
5.70866	1.37389
2.71705	5.21903
2.68992	23.948
0.139535	4.32254
0.745478	3.67617
0.459948	1.22798
0.193798	1.05829
9.15633	0.541451
0.629199	12.1101
7.59302	9.48821
0.850129	6.02123
2.0969	4.59434
0.228682	0.983491
0.634367	19.8309
0.191214	2.51691
0.799742	3.28019
0.636951	4.64493
1.11111	1.98068
0.879845	0.490338
3.15116	19.6618
3.77907	6.03623
1.1137	20.529
0.445736
1.323
0.394057
0.554264
0.768734
0.741602
1.56589
1.32171
11.4922
1.20447
5.56869
0.798722
4.99681
6.01597
0.921725
0.134185
3.30192
7.02236
0.5
0.678914
1.4393
2.23962
3.79393
0.966454
0.945687
0.319489
0.357827
0.825879
1.2476
0.436102
0.952077
1.41693
0.552716
2.23482
0.432907
3.28754
4.03035
8.46805
4.46166
2.94569
4.84665
1.42007
0.320604
3.00799
0.669627
6.04529
2.83837
0.969805
1.22202
0.418295
4.45471
0.868561
1.54263
0.777087
1.15719
0.127886
1.24512
2.91918
6.66341
0.427176
0.89698
0.938721
1.07549
1.97069
1.64298
0.243339
1.31794
0.0825933
2.36234
1.1794
1.44227
0.366785
4.24867
8.4627
0.952931
0.374778
1.91474
5.10657
1.56661
7.00178
3.57904
6.73712
6.05417
2.57371
9.13677
4.29307
1.94139
3.50444
1.52842
6.74689
1.92007
3.48934
6.35879
6.04618
5.18824
6.20147
10.7059
3.79853
3.00588
0.419118
1.61324
1.52647
3.73676
2.27647
0.882353
1.51471
0.361765
0.188235
0.0676471
0.257353
0.272059
0.242647
4.50441
0.0652655
3.11504
0.881637
0.139381
1.7865
0.799779
0.108407
1.06527
0.721239
0.655973
0.414823
2.28429
1.50996
0.469697
5.84298
0.0977961
7.75344
0.256198
0.876033
2.96694
1.73554
0.264463
0.325069
1.26171
1.29339
6.20799
0.610193
0.805785
1.73554
11.9284
0.618457
1.15702
10.2424
1.03581
1.02755
0.290634
2.2438
0.084022
0.119835
14.7879
0.672176
0.589532
0.432507
1.22039
1.69421
0.679063
0.107438
98.1777
26.5069
0.0867769
16.0289
2.50689
0.522039
0.450413
3.97245
3.49903
0.42471
4.05598
3.50676
3.15058
1.27703
6.0695
0.696911
3.90058
0.126448
1.89865
1.78475
0.381274
0.819498
0.614865
0.753861
2.39768
10.7732
3.01834
11.1959
5.52027
7.33784
5.96622
2.83266
1.0568
0.167343
0.177485
0.530426
0.147059
0.28499
6.67748
1.31947
0.213996
1.20081
0.707911
0.330629
4.15314
1.1572
0.61359
0.3357
2.31846
0.380325
1.0071
1.86511
1.37931
0.0993915
0.128803
0.543611
0.466531
2.6217
3.22515
5.6217
13.1075
0.203488
4.5189
6.41279
0.6875
0.270349
0.332849
3.00872
2.02762
0.171512
2.09302
0.313953
0.165698
0.156977
0.332849
0.322674
0.142442
2.96657
0.616279
0.247093
0.40407
0.704942
0.488372
5.94622
4.38517
0.736111
3.33194
8.73472
0.158333
1.20972
1.59583
0.919444
0.529167
2.975
4.25278
0.536111
10.4528
1.20694
2.08194
1.84722
1.87639
2.09861
1.14861
18.8569
2.6625
0.298611
1.31944
0.298611
0.133333
0.498611
1.63889
0.0902778
0.388889
0.706944
0.1875
1.56528
9.18889
0.0375
0.9375
0.244444
0.313889
3.75694
6.06806
2.35556
0.330556
0.556944
2.53333
11.8125
0.893056
3.01944
7.99167
9.79861
5.86944
1.03738
0.168224
0.778816
0.345794
3.64642
1.61994
0.216511
2.581
0.213396
0.186916
2.01246
0.956386
0.800623
0.523364
0.535826
0.554517
1.10436
0.959502
0.132399
0.579439
0.216511
0.471963
0.336449
2.45016
0.336449
2.71963
0.517134
0.84891
1.83022
0.088785
1.41589
0.548287
0.166667
0.172897
0.571651
0.152648
2.40654
2.08879
1.31464
0.0669782
4.48287
0.82866
0.588785
4.6215
1.82555
1.09657
0.690594
1.06436
0.967822
2.71782
2.57921
0.972772
1.51238
0.992574
1.15347
11.3886
0.846535
0.0742574
0.910891
0.29703
0.40099
1.71287
0.752475
1.57426
1.2401
0.138614
0.148515
3.21782
0.329208
0.106436
3.72277
0.405941
0.44802
0.339109
0.975248
0.485149
1.08949
4.36648
2.85227
0.113636
0.326705
0.538352
1.69034
2.05966
0.387784
1.4858
1.29261
0.884943
4.13352
1.11506
1.57102
1.13778
0.497159
0.247159
1.95881
3.84517
4.24858
1.51562
0.240057
0.271307
0.573864
0.943182
3.53977
1.35511
0.0894886
5.15483
2.26562
1.3892
1.49574
1.04403
0.178977
1.93892
2.28977
0.602273
3.02841
3.65483
5.69318
1.36222
0.144886
2.65199
2.61222
0.321023
2.64706
1.35913
1.08669
0.862229
0.560372
0.572755
2.3808
8.32043
0.227554
1.03715
0.143963
1.34675
0.664087
1.54954
1.12074
0.325077
2.38235
0.414861
7.84365
0.0448916
5.18731
3.34675
0.424149
1.2709
7.4195
0.575472
0.424528
0.335849
1.53396
0.245283
0.801887
1.27736
5.69623
0.611321
1.37358
0.635849
3.05849
0.383019
4.92075
2.63208
0.237736
1.96604
0.460377
1.70755
1.96981
0.649057
1.45283
2.8283
0.503774
0.164151
0.192453
0.277358
0.337736
0.466038
0.65283
0.175472
0.841509
0.866038
0.813208
0.524528
0.271698
0.335849
4.83396
6.33396
4.0717
3.41321
14.2868
0.756604
2.31698
5.25283
7.45472
6.26211
1.69516
2.37892
0.81339
2.69373
0.35755
0.631054
1.07977
4.48006
0.974359
0.660969
0.786325
0.188034
0.423077
5.5641
0.481481
1.0584
3.73789
2.81339
0.160969
0.0712251
0.57265
0.566952
1.14957
0.757835
2.38462
0.831909
0.334758
1.4416
11.0071
0.354701
3.0584
6.2849
1.76353
1.18661
2.06553
6.76068
9.50855
3.44017
7.19943
7.24786
14.5712
1.37322
2.61254
1.54612
0.492718
1.59223
3.48544
4.26699
7.4466
2.79854
1.23058
2.99029
0.601942
0.684466
1.70388
10.6626
1.02427
1.68204
1.70388
1.24272
1.44175
8.65534
0.604369
1.6966
0.463592
5.69417
0.817961
3.73301
0.449029
11.7282
0.23301
5.00243
0.800971
0.398058
1.24029
3.1432
9.32767
2.39806
6.29854
2.01699
1.44175
1.65291
6.99029
2.06796
3.85194
8.6165
2.58629
2.53046
0.794416
1.56345
4.70812
1.77919
0.954315
0.928934
0.312183
1.45178
2.65482
2.58629
7.59645
3.25381
0.956853
2.92386
2.94924
2.32234
1.61675
2.2132
1.63706
1.14721
0.875635
3.62437
0.309645
0.0685279
0.753807
0.685279
0.629442
1.28774
0.20283
2.85142
1.25708
2.09434
0.456522
1.57005
2.34783
0.487923
5.657
4.08454
0.543478
0.388889
2.55072
4.84783
0.188406
4.8285
0.0169082
2.89855
4.48792
0.36
1.9
3.48267
1.78267
0.494667
0.749333
0.226667
0.265333
2.984
16.672
0.286667
12.8453
1.096
0.734667
0.64
1.83467
0.881333
0.16
0.649333
0.708
1.64533
1.39333
2.02267
0.533333
2.36133
1.976
0.326667
1.48667
1.23467
0.894667
0.594667
1.96267
0.392
3.33333
2.68533
2.228
3.368
4.22667
5.812
10.5
1.36
5.596
4.392
0.932
2.85333
20.2307
0.233333
8.36933
0.492077
0.598592
0.0748239
0.105634
0.136444
0.199824
0.339789
0.787852
0.238556
0.652289
0.572183
1.64261
0.175176
0.056338
0.084507
0.387324
0.113556
1.45423
1.25352
0.460387
0.0580986
0.135563
0.897887
0.0950704
1.90229
0.209507
0.921655
0.622359
0.142606
0.623239
0.15493
0.0880282
0.359155
0.287852
0.933099
0.222711
0.331866
0.143486
0.321303
1.33891
0.161972
0.0633803
0.0396127
0.448944
0.133803
0.0730634
0.0334507
0.382923
0.382923
0.274648
0.996183
3.49618
3.03053
1.88168
13.6603
10.5153
0.316794
16.9198
5.12595
9.45802
1.96183
4.02672
1.29008
0.931298
1.34351
0.618321
3.96947
2.22519
1.08015
5.89313
1.26336
0.347328
5.66412
1.6145
1.99618
0.324427
4.05344
1.46565
0.744275
5.79389
2.34733
1.77099
6.12926
0.28267
0.809659
4.76562
1.10653
0.160511
4.54688
3.27131
7.17898
4.58665
7.51562
0.644886
0.409091
1.96023
1.74574
0.767045
1.93608
4.16903
1.2017
0.276989
0.120739
0.400568
2.625
0.96875
0.833807
2.49148
1.3125
1.49006
1.24574
0.46875
2.08523
1.12784
5.18608
7.9304
2.90057
0.730114
0.984375
4.86932
1.0767
5.62216
0.356534
4.91477
1.31676
0.151989
0.53125
3.21591
6.17045
5.38068
3.46449
3.3821
1.93182
4.79545
14.5227
0.0383523
1.5625
0.286932
0.933239
4.67045
12.3125
0.184659
1.04119
1.26705
4.73295
4.3821
1.64489
1.51847
2.41628
0.34289
0.272936
0.391055
0.386468
2.84518
1.7844
3.61812
2.9805
0.306193
0.454128
1.03899
0.172018
3.19151
0.826835
0.254587
0.567661
0.364679
0.344037
2.46216
1.20872
0.309633
4.4805
10.7202
0.40367
0.611239
0.303899
0.478211
1.30619
2.25917
9.61009
1.75344
9.26491
8.66628
4.17546
1.29472
4.70872
2.04987
3.45276
1.43045
0.728346
1.9042
4.59449
0.776903
6.79921
2.15617
3.73753
0.560367
0.524934
2.7021
1.0105
1.43438
2.0748
5.83858
1.06562
3.83727
3.91864
2.44094
0.271654
0.282152
4.66535
0.354331
3.05381
3.38714
0.883202
0.644357
0.485564
0.423885
0.585302
0.185039
1.62073
5.66667
1.1601
0.681102
1.15092
5.24278
0.383202
1.05249
7.46457
6.24672
0.996063
0.15748
0.150919
0.76378
2.49213
3.01969
0.427822
0.727034
0.0931759
0.717848
0.580052
0.38189
5.99344
6.03018
1.3399
6.54199
0.895013
0.804462
3.15223
19.8491
1.56693
0.393701
3.24803
3.10367
11.4528
5.18373
6.81234
11.5538
6.64829
6.7231
4.55906
2.02362
1.42126
0.569554
2.52931
0.968966
4.1069
1.12414
2.6069
4.35862
0.941379
0.693103
6.25345
2.79483
0.310345
1.85517
1.87069
2.47759
2.25
1.07069
2.99828
4.09655
3.47759
2.94828
5.34138
1.02586
4.69828
1.63793
9.13276
1.30172
1.97241
5.60862
3.65862
5.0431
8.15517
2.4431
4.36034
1.75172
12.0138
14.0103
1.11034
19.0552
7.24828
8.84828
14.0362
4.01659
0.675355
9.26066
0.303318
0.324645
2.37915
0.327014
1.75355
2.58057
0.64455
4.51896
0.597156
3.02844
2.17062
0.483412
1.58294
2.80095
22.8578
3.91943
8.53081
0.300948
0.613744
0.748815
4.30095
1.3673
1.47393
0.317536
0.450237
3.41943
1.78436
1.34123
2.65403
5.78436
18.7654
6.04739
5.17773
0.234694
2.92711
0.774052
0.725948
2.15889
0.638484
4.92128
5.77114
0.259475
1.89359
1.13265
0.431487
1.86006
0.817784
0.336735
1.69971
2.85131
0.240525
1.07872
1.10787
0.476676
4.77988
1.46647
1.4898
1.34548
0.240525
0.803207
0.239067
1.05685
0.402332
0.27551
0.55102
2.55248
1.83819
0.112245
2.28717
3.54956
7.58746
0.451895
11.6137
1.91983
0.527778
2.94048
0.319444
3.55952
1.14881
0.531746
0.509921
2.40476
2.9127
5.11508
0.371032
1.19048
9.5496
0.551587
0.777778
3.5119
1.50198
0.345238
2.69643
0.335317
8.23413
2.58929
0.678571
17.724
1.54455
1.85025
5.75248
0.272277
1.91584
3.00124
10.6312
0.256188
1.85149
0.258663
0.347772
0.0272277
0.558168
1.15594
0.511139
0.287129
0.42698
1.00495
0.29703
4.24752
0.585396
0.654703
1.38738
2.69183
0.815594
0.795792
0.597772
2.12005
0.431931
0.530941
0.784653
1.07921
0.455446
0.456683
0.350248
0.165842
7.60644
2.20421
0.15099
0.485149
2.32921
0.389851
3.15347
0.819307
2.65842
4.3552
5.53465
4.28218
5.58416
1.22277
11.4604
0.985149
2.25495
1.73391
0.455446
14.0854
1.8849
1.23118
3.69355
1.58602
4.91398
2.94731
0.450538
8.4086
0.598925
0.402151
0.504301
0.164516
0.104301
3.96667
0.987097
1.12258
0.198925
2.63011
3.22581
2.85806
0.447312
0.622581
0.212903
0.769892
4.65161
0.711828
0.645161
0.415054
0.77957
0.770968
0.302151
0.315054
0.819355
0.495699
14.4688
0.165591
3.84301
5.94086
[truncated: 725 more rows]

## Sheet: Figure 1I
spike rate (RS)	spike rate (FS)
1.30378	1.64971
0.667151	2.39099
0.569767	0.834302
0.556686	11.3895
0.40407	0.979651
0.604651	3.14099
0.289244	5.33721
3.9157	1.3532
0.850291	12.4157
18.0538	1.12209
0.743838	1.84302
0.694542	2.92878
0.0492958	10.6497
0.558979	10.032
2.3794	2.24273
0.129401	21.5698
0.364437	2.50872
4.54013	0.8125
13.0234	6.7064
1.94983	0.65843
0.511706	1.61483
0.546823	10.0247
3.47492	1.86192
3.19064	5.24564
0.834448	0.994186
0.5301	0.744186
4.53512	0.640988
0.710702	5.70785
0.5301	5.46221
4.71237	1.0407
0.899666	1.35901
0.416388	3.9593
0.59699	7.78779
0.431438	8.36773
1.64548	12.2369
0.322742	3.66424
4.99833	0.381162
10.0234	11.1778
0.326087	1.02729
0.740803	9.42342
7.31271	0.838028
1.85786	3.24208
36.7609	2.30986
0.620401	1.37676
2.85619	2.59947
6.12375	5.57658
3.09365	1.21655
1.40635	0.180458
15.8294	16.2914
11.7057	7.74296
15.2407	5.97993
0.326389	7.86455
7.49074	28.5619
2.54861	11.9582
4.17824	1.2107
3.83565	11.8077
2.49074	5.07023
1.61806	1.51389
0.423611	1.40046
0.912037	2.82176
18.1481	3.31944
2.89815	2.92824
0.0648148	0.75
0.268519	2.25463
2.16204	15.5
19.3403	1.63426
1.40476	5.96065
10.6696	3.84259
3.79762	0.641204
1.17262	24.206
4.56548	4.17262
0.419643	2.12202
0.107143	1.51488
13.3006	1.80655
16.5179	0.53869
1.33929	2.31845
1.05655	3.40476
5.16964	5.32738
0.824405	3.61012
0.872024	2.76068
24.9732	2.44017
2.46726	0.816239
9.51786	1.57265
4.85119	5.82479
0.517094	3.53846
0.410256	1.4188
1.14957	0.952991
6.94444	12.5556
3.73932	1.44017
0.316239	18.8077
1.67094	1.42164
0.0854701	7.14925
2.04274	3.0709
7.63675	1.08582
2.24359	0.958955
1.06838	18.2276
0.260684	4.86137
1.04701	1.26012
0.316239	0.482866
18.4957	0.325545
5.08974	0.862928
10.4573	1.59502
3.88034	1.6729
45.1838	2.69783
3.81624	7.89566
10.2388	14.3564
10.5261	6.42818
1.82463	2.56504
1.45522	0.409214
0.533582	1.15041
1.80597	0.45664
7.43284	1.10976
8.76119	0.117886
1.12313	0.957995
0.567164	0.894309
18.8358	2.47154
0.212687	6.50813
20.3955	2.19106
6.10821	10.8415
15.7052	6.24857
6.98134	0.437143
9.37687	1.09714
1.04851	0.0657143
0.781931	2.82857
0.623053	4.07429
1.23209	1.2
1.26012	0.882857
4.1324	8.71714
0.453271	2.17429
0.409657	1.36
2.1324	8.10857
10.2632	4.44857
1.10436	9.31143
0.713396	4.44
0.459502	0.777143
5.58255	1.18286
0.968847	24.5314
1.03427	5.20571
0.890966	0.794286
0.121495	0.111429
0.697819	2.22137
0.601246	1.48855
1.1028	8.28244
0.300623	2.48092
0.685358	1.50382
7.45016	0.29771
2.63084	4.74809
13.8801	8.35496
5.29595	1.68702
6.43614	1.47328
2.67757	6.74809
10.1111	6.08213
0.514905	0.683575
0.372629	3.16184
0.574526	5.44203
0.902439	1.42995
0.52981	0.292271
3.90921	13.7488
0.598916	1.79952
0.434959	28.1232
0.395664	2.79952
0.314363	2.76812
1.08537	18.4094
10.9404	1.89251
13.771	0.544686
3.45257	4.72705
1.47714	0.216184
0.991429	0.94686
0.24	0.368357
0.18	6.51812
1.20857	6.25604
2.34857	2.32971
0.305714	1.72343
0.974286	13.0809
2.45429	0.188492
9.38571	1.6627
7.32286	1.72024
1.50857	0.577381
1.20286	0.775794
0.285714	2.94444
1.16571	0.718254
0.408571	3.10516
7.11714	9.0496
2.79714	4.10037
19.5543	0.256506
0.3	0.184015
0.711429	0.507435
0.642857	0.30566
5.00571	0.684906
3.05344	0.381132
2.30153	0.224528
0.316794	6.13208
1.25191	0.533962
1.88931	0.584906
3.68321	2.43962
0.351145	2.49057
2.69084	0.586792
12.3206	0.426415
4.62977	0.113208
0.503623	0.29434
1.49879	2.55472
3.31884	1.86604
36.1353	0.969811
2.43651	0.855372
3.42659	1.16804
0.884921	1.99725
0.128968	2.37879
0.232143	1.31405
0.488095	1.77824
0.96627	5.40083
0.202381	1.47245
0.293651	1.40634
5.17659	8.26997
0.509294	0.293388
0.423792	11.1598
0.276952	14.1501
0.256506	1.96694
0.0433962	8.05647
0.4	0.802083
8.18113	2.85069
0.292453	1.87674
0.337736	2.57986
0.188679	1.00694
0.115094	1.44618
4.88302	0.251736
2.48679	7.05729
0.239623	1.11979
0.715094	0.333333
0.145283	0.361111
0.232075	0.164931
3.55094	5.57639
0.258491	4.24396
1.29623	9.04348
6.01132	0.968599
0.679245	4.10386
1.49245	0.275362
8.08113	17.7729
11.0453	0.861702
2.0854	1.05053
0.337466	1.07713
0.187328	1.6117
4.89062	0.396491
0.737847	0.535088
0.473958	4.19474
0.899306	5.05965
1.5816	3.89825
1.68056	3.39474
0.725694	2.17544
0.144097	0.624561
12.2101	0.224561
6.38889	0.738596
0.0821256	0.349123
0.615942	1.48246
6.98068	0.108772
0.719807	1.45965
4.28986	2.85439
0.280193	8.14737
0.439614	3.9807
0.114362	2.08447
0.505319	7.64155
0.260638	2.14384
0.0957447	3.24658
0.75	5.51598
7.77926	6.51142
0.0744681	3.2968
3.38298	0.73516
2.81915	1.76712
4.22872	21.1301
0.268617	5.14612
0.978947	1.47032
0.947368	7.78539
2.87193	4.58911
2.84912	0.628713
0.857895	4.11881
0.982456	2.03465
8.34386	4.84653
2.05614	1.61139
0.250877	3.76376
1.02281	2.875
0.473684	6.58945
8.8807	2.94266
0.170175	7.30619
1.2614	0.393939
0.0684211	1.51061
6.49825	8.4803
0.615789	2.14697
0.045614	0.259091
2.03196	2.53555
1.55479	1.35071
7.70091	0.528436
0.696347	2.00474
7.17123	2.51659
0.244292	1.41943
1.13927	7.69668
0.623288	1.11374
0.650685	0.393365
1.01826	1.73223
0.760274	7.63744
0.924658	2.76066
3.65753	2.57048
0.191781	0.691489
0.568493	2.0133
3.11644	1.13032
1.0411	0.105053
0.993151	2.55718
0.3379	0.19016
11.6849	0.361702
0.420091	1.01064
0.952055	4.22739
3.74201	1.22473
0.23516	4.01596
27.7489	6.93878
9.89954	5.87464
14.2397	5.39067
31.2192	0.281341
17.3128	0.198251
0.771689	1.04187
13.2717	0.1367
2.26733	0.368227
0.987624	0.151478
2.40594	3.46305
10.1262	23.1946
5.79208	0.29064
1.13614	0.78202
1.10891	1.90171
1.5297	0.863248
1.02475	1.28063
4.02475	0.0897436
1.16089	0.498575
2.2896	0.118234
0.0990099	2.52137
1.65594	5.89886
6.43069	29.4074
1.05198	1.97436
1.84406	4.01852
0.628713	4.84758
1.31188	0.0413105
0.69802	6.67949
0.413366	6.92877
6.19307	10.8575
0.79703	5.74232
0.722772	2.47588
2.25	2.35417
0.759901	0.167763
22.6856	1.51316
22.3218	1.74561
4.58663	1.64035
4.9802	2.57346
16.3317	4.27303
3.7797	8.98355
5.49197	6.77632
0.443807	3.58443
7.65367	0.535088
1.16284	2.32785
2.11239	4.91886
0.415138	5.94298
0.317661	0.276316
1.34748	10.6886
2.10894	6.3125
1.06193	6.27522
4.75573	0.616751
0.87844	5.86041
1.37729	6.99492
0.255734	0.284264
2.01147	0.48731
6.25229	2.63198
2.17087	1.19797
4.17431	3.14467
0.475917	6.3731
4.83028	2.44571
1.03784	0.444286
0.712156	0.658571
0.883028	0.338571
7.75344	0.52
22.6032	4.11714
5.47592	1.82915
8.68693	0.55695
10.2213	0.522201
6.69151	0.940154
4.66743	8.2973
12.9576	4.71718
5.92775	12.2124
3.45183	0.435328
0.399083	2.18919
0.498853	0.137066
0.391055	13.1892
2.61009	4.73842
0.772936	16.8108
19.172	5.19305
15.7569	0.24
2.7672	2.69875
28.1021	1.68
0.34633	0.35125
0.419697	2.44125
1.14394	0.67375
0.163636	1.7575
1.45606	0.1825
0.925758	0.36125
0.0681818	41.1101
0.213636	1.71953
0.871212	15.9557
0.372727	1.1088
1.56515	2.02315
1.52727	1.89815
2.61818	0.583333
0.440909	2.68056
1.1303	1.33333
0.339394	1.71759
1.95303	1.88152
0.459091	0.63981
2.68788	4.76066
0.30303	7.53791
0.178788	0.973934
6.47576	1.83649
3.23182	8.99526
0.369668	1.23694
1.82701	7.04104
6.09479	0.432836
1.29384	1.51866
0.507109	0.55597
0.2891	1.52985
0.587678	0.654851
0.578199	3.05784
0.696682	5.34328
7.71564	2.97201
0.746445	3.62712
1.06398	3.38418
0.772512	2.5
2.20853	3.9887
0.452607	0.485876
0.312796	1.94068
0.208531	5.67514
0.578199	2.87006
0.537915	0.957627
1.00711	9.92938
1.2109	0.0169492
0.85545	5.71751
1.53791	2.66384
0.123223	3.74576
0.07109	1.86723
0.0379147	10.1929
0.104265	1.86483
0.0545213	6.22966
0.618351	0.536745
0.777926	3.97113
0.675532	2.44882
0.631649	1.69423
0.868351	0.97769
1.0277	3.54987
0.357143	1.45538
2.23615	4.15879
0.1793	5.52887
0.30758	18.0984
0.377551	0.153747
0.0932945	0.24677
0.208455	10.7739
0.406706	0.541344
0.684729	16.2261
0.172414	11.7222
0.237685	4.677
0.344828	9.68605
0.0591133	2.09173
0.0812808	38.7455
0.793447	39.4147
0.333333	5.19329
3.50997	1.06709
4.86182	9.20767
0.431624	6.377
2.88462	21.3387
0.87037	0.0817052
0.360399	2.57282
0.757835	6.57815
4.151	1.31972
18.0342	0.347247
0.105413	0.321492
6.15242	0.716696
48.8661	0.0213144
3.89174	0.942274
0.265351	6.94671
1.08114	1.97957
0.315789	2.58382
0.139254	1.32941
4.83224	9.14265
15.5384	7.23971
32.1524	10.7279
0.0899123	7.14853
0.91557	6.40882
0.697368	0.682353
3.39583	15.525
1.76096	7.98971
0.342105	34.5059
0.641447	31.6412
0.265351	9.39265
0.301535	7.73673
4.80263	0.176991
0.0471491	0.580752
0.430921	1.06084
0.387061	1.1969
0.300439	1.47898
0.192982	1.69469
0.423246	7.81858
0.282895	31.2157
0.536184	9.83739
0.508772	32.5653
0.95614	6.73673
0.0866228	6.93388
1.05592	0.341598
1.12939	0.639118
10.5439	0.114325
0.878289	3.06198
0.389254	0.658402
0.747807	2.09504
6.82895	3.24793
5.39693	12.3664
8.00439	4.54054
2.47039	0.429537
5.03399	0.913127
2.12437	32.6226
3.45685	60.2944
1.13959	14.5365
0.670051	3.14604
1.35787	1.23631
4.67259	0.973631
3.44162	4.13692
3.21066	0.832657
3.64975	0.575051
0.586294	1.21805
0.598985	76.7738
0.340102	29.8854
3.22589	14.3753
0.720812	24.8844
0.484772	9.40872
3.13452	0.209302
0.497462	16.3794
2.09898	0.297965
2.11675	0.875
0.784264	1.2936
0.0913706	0.366279
1.30203	1.67733
3.21066	0.620833
1.10152	0.904167
0.241117	15.9194
4.23604	3.70694
32.3452	3.00972
6.30964	13.4194
2.1269	3.8125
1.73714	1.15694
0.798571	0.397222
0.0571429	1.74722
0.712857	2.31806
0.627143	2.35833
0.784286	0.708333
0.218571	6.9125
1.2	5.86528
0.14	2.78889
2.01	0.23676
0.245714	0.813084
0.18	3.2243
2.13286	0.21028
0.0501931	0.742991
0.267375	0.0981308
1.63127	0.174455
10.529	8.63396
0.0530888	0.0576324
7.41023	2.89097
0.354247	0.194704
1.39093	3.54517
0.900579	5.95016
1.12452	0.129283
0.624517	3.0109
8.55695	2.9604
2.19208	0.334158
0.44305	4.60396
11.1226	3.12624
2.58205	2.32426
2.0473	4.77228
0.527027	0.299716
0.257722	5.24574
0.184363	5.89489
0.299228	1.81818
0.665058	2.21733
1.97876	0.360795
9.9527	5.11222
0.494208	2.22585
7.8861	0.602273
5.0888	1.58239
1.27703	1.97523
3.48938	4.5
0.63625	2.22136
6.83625	0.366873
1.40625	0.295666
0.5225	0.552632
1	3.41887
0.3525	1.89434
0.05	1.07925
0.52625	6.2434
1.43875	1.28679
0.35375	0.9
0.21	0.286792
9.08625	9.88491
0.506925	0.833333
0.977839	0.948718
1.90443	0.267806
0.378809	0.294872
0.679363	1.15954
14.7493	3.34188
1.20776	1.53276
3.65997	0.87037
1.24792	0.304843
0.127315	8.71083
0.138889	12.8191
1.5787	14.6496
0.5625	14.9815
0.252315	44.9417
0.303241	3.36408
0.122685	0.368932
0.851852	2.98301
0.537037	0.451456
0.68287	1.47087
0.337963	22.6505
1.60648	0.536408
0.185185	2.37136
1.59491	7.70631
12.088	10.6481
24.331	4.9733
0.444444	3.71602
0.675355	1.90049
3.35545	7.20631
1.5545	9.40534
1.58531	14.0267
0.298578	0.799492
6.96209	0.34264
1.7891	1.57614
1.45972	2.51269
1.1327	0.142132
0.417062	1.03538
0.376777	0.764151
2.44787	0.627358
0.381517	2.55797
0.528436	4.84667
2.1019	12.068
0.35782	4.18267
2.36493	2.25467
0.473934	4.88267
0.862559	5.384
0.57109	1.628
0.720379	2.84533
1.39573	6.01733
2.90047	8.63733
1.45261	1.47733
0.805687	3.26667
0.793839	12.1907
4.42417	4.748
0.457346	20.4053
5.61137	21.4573
1.51659	56.7773
0.609005	6.25867
0.791469	9.74
1.2891	0.886444
3.18009	2.13116
0.495261	2.56074
2.46682	3.76761
0.419431	6.72799
5.99052	2.34859
8.74645	1.27025
4.9763	2.02729
0.516588	1.00792
4.63981	16.874
0.511194	7.91761
1.42724	6.27841
0.91791	8.375
1.1306	17.0398
4.11194	0.237216
5.25	1.46307
1.58769	2.60938
0.794776	12.5185
0.102612	2.10653
1.17164	54.9858
0.41791	0.620739
1.23507	2.34659
0.26306	10.0043
0.311567	1.32528
3.21828	4.625
2.38806	0.15483
2.125	2.98394
2.29104	6.14106
0.391791	5.11927
2.91231	14.0619
0.613806	3.90252
0.664179	0.401575
3.05224	14.374
3.86754	0.754593
0.5	9.63255
0.755597	6.95932
2.96082	4.35
6.10821	12.4948
3.52612	6.85545
2.00373	4.3673
11.125	1.18246
3.77119	4.27251
0.559322	2.87441
1.66102	0.268222
3.42938	0.778426
1.5113	12.484
0.426554	0.586006
1.29379	0.425656
1.07627	0.941691
1.5226	0.358601
0.556497	18.0258
2.62429	2.14484
1.46328	3.40476
2.38983	1.72024
1.86723	0.390873
1.0791	3.87103
2.11582	1.55754
0.782486	2.53968
4.16667	2.98016
0.694915	6.80074
1.72034	0.360149
0.403955	1.62366
3.0791	3.7172
1.13559	0.953763
1.9548	1.08495
0.449153	4.36923
1.03107	5.85128
3.19209	0.905128
1.69774	2.53333
0.960452	0.0820513
1.39831	19.9513
0.327684	0.434286
0.624294	5.02
0.358757	1.01429
1.61017	10.2143
0.748588	0.407143
0.864407	0.935714
0.80791	2.47286
0.963277	7.40857
2.77119	14.8614
0.276836	0.862843
0.381356	0.306733
0.533898	3.39152
0.39548	9.00998
0.991525	5.42893
0.115819	21.0324
2.19774	2.70698
0.30226	4.15835
0.378531	0.69625
0.322034	3.74125
3.18927	7.42584
1.14407	1.34689
0.557743	1.02153
3.0748	0.850478
0.276903	0.864833
0.687664	0.433014
7.33071	2.30263
0.845144	2.15909
1.99606	0.62201
5.26115	0.915072
1.70079	2.19737
4.18504	8.63278
3.18766	0.97619
1.2231	3.49107
0.442257	4.24107
0.564304	0.854701
2.18504	2.81197
1.82546	1.82479
1.7979	0.405983
3.22047	0.132479
1.99475	0.709402
0.338583	6.35897
1.6811	7.73932
0.905512	44.2222
0.55643	31.0299
0.728346	10.688
8.33858	14.6762
0.240157	1.20054
2.24934	3.46341
0.227034	8.02857
0.332021	0.474286
2.69423	12.8257
0.749344	13.1371
1.24016	4.93714
0.283465	0.201493
0.646982	3.56515
2.38845	1.84091
0.530184	3.64545
2.37402	7.90152
0.914698	7.20152
1.45669	16.9485
0.313648	24.6318
3.46063	1.88333
0.44357	1.01364
0.423885	15.5983
0.409449	0.803448
2.72441	2
0.481627	16.8983
2.06955	1.50172
4.14304	12.3793
1.51837	5.1875
0.120735	1.05137
1.79659	4.77911
3.97769	0.433219
0.667979	1.75342
1.66667	0.556507
1.72966	2.47432
7.45669	21.9127
0.711286	4.0177
4.12205	0.826327
3.66404	3.20354
5.70866	1.37389
2.71705	5.21903
2.68992	23.948
0.139535	4.32254
0.745478	3.67617
0.459948	1.22798
0.193798	1.05829
9.15633	0.541451
0.629199	12.1101
7.59302	9.48821
0.850129	6.02123
2.0969	4.59434
0.228682	0.983491
0.634367	19.8309
0.191214	2.51691
0.799742	3.28019
0.636951	4.64493
1.11111	1.98068
0.879845	0.490338
3.15116	19.6618
3.77907	6.03623
1.1137	20.529
0.445736
1.323
0.394057
0.554264
0.768734
0.741602
1.56589
1.32171
11.4922
1.20447
5.56869
0.798722
4.99681
6.01597
0.921725
0.134185
3.30192
7.02236
0.5
0.678914
1.4393
2.23962
3.79393
0.966454
0.945687
0.319489
0.357827
0.825879
1.2476
0.436102
0.952077
1.41693
0.552716
2.23482
0.432907
3.28754
4.03035
8.46805
4.46166
2.94569
4.84665
1.42007
0.320604
3.00799
0.669627
6.04529
2.83837
0.969805
1.22202
0.418295
4.45471
0.868561
1.54263
0.777087
1.15719
0.127886
1.24512
2.91918
6.66341
0.427176
0.89698
0.938721
1.07549
1.97069
1.64298
0.243339
1.31794
0.0825933
2.36234
1.1794
1.44227
0.366785
4.24867
8.4627
0.952931
0.374778
1.91474
5.10657
1.56661
7.00178
3.57904
6.73712
6.05417
2.57371
9.13677
4.29307
1.94139
3.50444
1.52842
6.74689
1.92007
3.48934
6.35879
6.04618
5.18824
6.20147
10.7059
3.79853
3.00588
0.419118
1.61324
1.52647
3.73676
2.27647
0.882353
1.51471
0.361765
0.188235
0.0676471
0.257353
0.272059
0.242647
4.50441
0.0652655
3.11504
0.881637
0.139381
1.7865
0.799779
0.108407
1.06527
0.721239
0.655973
0.414823
2.28429
1.50996
0.469697
5.84298
0.0977961
7.75344
0.256198
0.876033
2.96694
1.73554
0.264463
0.325069
1.26171
1.29339
6.20799
0.610193
0.805785
1.73554
11.9284
0.618457
1.15702
10.2424
1.03581
1.02755
0.290634
2.2438
0.084022
0.119835
14.7879
0.672176
0.589532
0.432507
1.22039
1.69421
0.679063
0.107438
98.1777
26.5069
0.0867769
16.0289
2.50689
0.522039
0.450413
3.97245
3.49903
0.42471
4.05598
3.50676
3.15058
1.27703
6.0695
0.696911
3.90058
0.126448
1.89865
1.78475
0.381274
0.819498
0.614865
0.753861
2.39768
10.7732
3.01834
11.1959
5.52027
7.33784
5.96622
2.83266
1.0568
0.167343
0.177485
0.530426
0.147059
0.28499
6.67748
1.31947
0.213996
1.20081
0.707911
0.330629
4.15314
1.1572
0.61359
0.3357
2.31846
0.380325
1.0071
1.86511
1.37931
0.0993915
0.128803
0.543611
0.466531
2.6217
3.22515
5.6217
13.1075
0.203488
4.5189
6.41279
0.6875
0.270349
0.332849
3.00872
2.02762
0.171512
2.09302
0.313953
0.165698
0.156977
0.332849
0.322674
0.142442
2.96657
0.616279
0.247093
0.40407
0.704942
0.488372
5.94622
4.38517
0.736111
3.33194
8.73472
0.158333
1.20972
1.59583
0.919444
0.529167
2.975
4.25278
0.536111
10.4528
1.20694
2.08194
1.84722
1.87639
2.09861
1.14861
18.8569
2.6625
0.298611
1.31944
0.298611
0.133333
0.498611
1.63889
0.0902778
0.388889
0.706944
0.1875
1.56528
9.18889
0.0375
0.9375
0.244444
0.313889
3.75694
6.06806
2.35556
0.330556
0.556944
2.53333
11.8125
0.893056
3.01944
7.99167
9.79861
5.86944
1.03738
0.168224
0.778816
0.345794
3.64642
1.61994
0.216511
2.581
0.213396
0.186916
2.01246
0.956386
0.800623
0.523364
0.535826
0.554517
1.10436
0.959502
0.132399
0.579439
0.216511
0.471963
0.336449
2.45016
0.336449
2.71963
0.517134
0.84891
1.83022
0.088785
1.41589
0.548287
0.166667
0.172897
0.571651
0.152648
2.40654
2.08879
1.31464
0.0669782
4.48287
0.82866
0.588785
4.6215
1.82555
1.09657
0.690594
1.06436
0.967822
2.71782
2.57921
0.972772
1.51238
0.992574
1.15347
11.3886
0.846535
0.0742574
0.910891
0.29703
0.40099
1.71287
0.752475
1.57426
1.2401
0.138614
0.148515
3.21782
0.329208
0.106436
3.72277
0.405941
0.44802
0.339109
0.975248
0.485149
1.08949
4.36648
2.85227
0.113636
0.326705
0.538352
1.69034
2.05966
0.387784
1.4858
1.29261
0.884943
4.13352
1.11506
1.57102
1.13778
0.497159
0.247159
1.95881
3.84517
4.24858
1.51562
0.240057
0.271307
0.573864
0.943182
3.53977
1.35511
0.0894886
5.15483
2.26562
1.3892
1.49574
1.04403
0.178977
1.93892
2.28977
0.602273
3.02841
3.65483
5.69318
1.36222
0.144886
2.65199
2.61222
0.321023
2.64706
1.35913
1.08669
0.862229
0.560372
0.572755
2.3808
8.32043
0.227554
1.03715
0.143963
1.34675
0.664087
1.54954
1.12074
0.325077
2.38235
0.414861
7.84365
0.0448916
5.18731
3.34675
0.424149
1.2709
7.4195
0.575472
0.424528
0.335849
1.53396
0.245283
0.801887
1.27736
5.69623
0.611321
1.37358
0.635849
3.05849
0.383019
4.92075
2.63208
0.237736
1.96604
0.460377
1.70755
1.96981
0.649057
1.45283
2.8283
0.503774
0.164151
0.192453
0.277358
0.337736
0.466038
0.65283
0.175472
0.841509
0.866038
0.813208
0.524528
0.271698
0.335849
4.83396
6.33396
4.0717
3.41321
14.2868
0.756604
2.31698
5.25283
7.45472
6.26211
1.69516
2.37892
0.81339
2.69373
0.35755
0.631054
1.07977
4.48006
0.974359
0.660969
0.786325
0.188034
0.423077
5.5641
0.481481
1.0584
3.73789
2.81339
0.160969
0.0712251
0.57265
0.566952
1.14957
0.757835
2.38462
0.831909
0.334758
1.4416
11.0071
0.354701
3.0584
6.2849
1.76353
1.18661
2.06553
6.76068
9.50855
3.44017
7.19943
7.24786
14.5712
1.37322
2.61254
1.54612
0.492718
1.59223
3.48544
4.26699
7.4466
2.79854
1.23058
2.99029
0.601942
0.684466
1.70388
10.6626
1.02427
1.68204
1.70388
1.24272
1.44175
8.65534
0.604369
1.6966
0.463592
5.69417
0.817961
3.73301
0.449029
11.7282
0.23301
5.00243
0.800971
0.398058
1.24029
3.1432
9.32767
2.39806
6.29854
2.01699
1.44175
1.65291
6.99029
2.06796
3.85194
8.6165
2.58629
2.53046
0.794416
1.56345
4.70812
1.77919
0.954315
0.928934
0.312183
1.45178
2.65482
2.58629
7.59645
3.25381
0.956853
2.92386
2.94924
2.32234
1.61675
2.2132
1.63706
1.14721
0.875635
3.62437
0.309645
0.0685279
0.753807
0.685279
0.629442
1.28774
0.20283
2.85142
1.25708
2.09434
0.456522
1.57005
2.34783
0.487923
5.657
4.08454
0.543478
0.388889
2.55072
4.84783
0.188406
4.8285
0.0169082
2.89855
4.48792
0.36
1.9
3.48267
1.78267
0.494667
0.749333
0.226667
0.265333
2.984
16.672
0.286667
12.8453
1.096
0.734667
0.64
1.83467
0.881333
0.16
0.649333
0.708
1.64533
1.39333
2.02267
0.533333
2.36133
1.976
0.326667
1.48667
1.23467
0.894667
0.594667
1.96267
0.392
3.33333
2.68533
2.228
3.368
4.22667
5.812
10.5
1.36
5.596
4.392
0.932
2.85333
20.2307
0.233333
8.36933
0.492077
0.598592
0.0748239
0.105634
0.136444
0.199824
0.339789
0.787852
0.238556
0.652289
0.572183
1.64261
0.175176
0.056338
0.084507
0.387324
0.113556
1.45423
1.25352
0.460387
0.0580986
0.135563
0.897887
0.0950704
1.90229
0.209507
0.921655
0.622359
0.142606
0.623239
0.15493
0.0880282
0.359155
0.287852
0.933099
0.222711
0.331866
0.143486
0.321303
1.33891
0.161972
0.0633803
0.0396127
0.448944
0.133803
0.0730634
0.0334507
0.382923
0.382923
0.274648
0.996183
3.49618
3.03053
1.88168
13.6603
10.5153
0.316794
16.9198
5.12595
9.45802
1.96183
4.02672
1.29008
0.931298
1.34351
0.618321
3.96947
2.22519
1.08015
5.89313
1.26336
0.347328
5.66412
1.6145
1.99618
0.324427
4.05344
1.46565
0.744275
5.79389
2.34733
1.77099
6.12926
0.28267
0.809659
4.76562
1.10653
0.160511
4.54688
3.27131
7.17898
4.58665
7.51562
0.644886
0.409091
1.96023
1.74574
0.767045
1.93608
4.16903
1.2017
0.276989
0.120739
0.400568
2.625
0.96875
0.833807
2.49148
1.3125
1.49006
1.24574
0.46875
2.08523
1.12784
5.18608
7.9304
2.90057
0.730114
0.984375
4.86932
1.0767
5.62216
0.356534
4.91477
1.31676
0.151989
0.53125
3.21591
6.17045
5.38068
3.46449
3.3821
1.93182
4.79545
14.5227
0.0383523
1.5625
0.286932
0.933239
4.67045
12.3125
0.184659
1.04119
1.26705
4.73295
4.3821
1.64489
1.51847
2.41628
0.34289
0.272936
0.391055
0.386468
2.84518
1.7844
3.61812
2.9805
0.306193
0.454128
1.03899
0.172018
3.19151
0.826835
0.254587
0.567661
0.364679
0.344037
2.46216
1.20872
0.309633
4.4805
10.7202
0.40367
0.611239
0.303899
0.478211
1.30619
2.25917
9.61009
1.75344
9.26491
8.66628
4.17546
1.29472
4.70872
2.04987
3.45276
1.43045
0.728346
1.9042
4.59449
0.776903
6.79921
2.15617
3.73753
0.560367
0.524934
2.7021
1.0105
1.43438
2.0748
5.83858
1.06562
3.83727
3.91864
2.44094
0.271654
0.282152
4.66535
0.354331
3.05381
3.38714
0.883202
0.644357
0.485564
0.423885
0.585302
0.185039
1.62073
5.66667
1.1601
0.681102
1.15092
5.24278
0.383202
1.05249
7.46457
6.24672
0.996063
0.15748
0.150919
0.76378
2.49213
3.01969
0.427822
0.727034
0.0931759
0.717848
0.580052
0.38189
5.99344
6.03018
1.3399
6.54199
0.895013
0.804462
3.15223
19.8491
1.56693
0.393701
3.24803
3.10367
11.4528
5.18373
6.81234
11.5538
6.64829
6.7231
4.55906
2.02362
1.42126
0.569554
2.52931
0.968966
4.1069
1.12414
2.6069
4.35862
0.941379
0.693103
6.25345
2.79483
0.310345
1.85517
1.87069
2.47759
2.25
1.07069
2.99828
4.09655
3.47759
2.94828
5.34138
1.02586
4.69828
1.63793
9.13276
1.30172
1.97241
5.60862
3.65862
5.0431
8.15517
2.4431
4.36034
1.75172
12.0138
14.0103
1.11034
19.0552
7.24828
8.84828
14.0362
4.01659
0.675355
9.26066
0.303318
0.324645
2.37915
0.327014
1.75355
2.58057
0.64455
4.51896
0.597156
3.02844
2.17062
0.483412
1.58294
2.80095
22.8578
3.91943
8.53081
0.300948
0.613744
0.748815
4.30095
1.3673
1.47393
0.317536
0.450237
3.41943
1.78436
1.34123
2.65403
5.78436
18.7654
6.04739
5.17773
0.234694
2.92711
0.774052
0.725948
2.15889
0.638484
4.92128
5.77114
0.259475
1.89359
1.13265
0.431487
1.86006
0.817784
0.336735
1.69971
2.85131
0.240525
1.07872
1.10787
0.476676
4.77988
1.46647
1.4898
1.34548
0.240525
0.803207
0.239067
1.05685
0.402332
0.27551
0.55102
2.55248
1.83819
0.112245
2.28717
3.54956
7.58746
0.451895
11.6137
1.91983
0.527778
2.94048
0.319444
3.55952
1.14881
0.531746
0.509921
2.40476
2.9127
5.11508
0.371032
1.19048
9.5496
0.551587
0.777778
3.5119
1.50198
0.345238
2.69643
0.335317
8.23413
2.58929
0.678571
17.724
1.54455
1.85025
5.75248
0.272277
1.91584
3.00124
10.6312
0.256188
1.85149
0.258663
0.347772
0.0272277
0.558168
1.15594
0.511139
0.287129
0.42698
1.00495
0.29703
4.24752
0.585396
0.654703
1.38738
2.69183
0.815594
0.795792
0.597772
2.12005
0.431931
0.530941
0.784653
1.07921
0.455446
0.456683
0.350248
0.165842
7.60644
2.20421
0.15099
0.485149
2.32921
0.389851
3.15347
0.819307
2.65842
4.3552
5.53465
4.28218
5.58416
1.22277
11.4604
0.985149
2.25495
1.73391
0.455446
14.0854
1.8849
1.23118
3.69355
1.58602
4.91398
2.94731
0.450538
8.4086
0.598925
0.402151
0.504301
0.164516
0.104301
3.96667
0.987097
1.12258
0.198925
2.63011
3.22581
2.85806
0.447312
0.622581
0.212903
0.769892
4.65161
0.711828
0.645161
0.415054
0.77957
0.770968
0.302151
0.315054
0.819355
0.495699
14.4688
0.165591
3.84301
5.94086
[truncated: 725 more rows]

## Sheet: Figure 1J (RS)
time (s)	n1	n2	n3	n4	n5	n6	n7	n8	n9	n10	n11	n12	n13	n14	n15	n16	n17	n18	n19	n20	n21	n22	n23	n24	n25	n26	n27	n28	n29	n30	n31	n32	n33	n34	n35	n36	n37	n38	n39	n40	n41	n42	n43	n44	n45	n46	n47	n48	n49
-0.59	0	0	0	0	0	2.17391	0	0	0	0	0	6.52174	0	0	0	2.17391	0	0	2.17391	4.34783	7.14286	3.57143	0	1.78571	1.78571	0	1.78571	0	0	0	0	0	0	1.78571	0	3.57143	3.57143	0	0	3.57143	0	0	5.35714	1.78571	0	3.57143	0	2.60417	7.8125
-0.57	0	0	0	0	0	4.34783	0	0	0	0	2.17391	6.52174	0	0	8.69565	2.17391	0	0	2.17391	2.17391	3.57143	7.14286	0	3.57143	1.78571	0	0	0	0	0	0	1.78571	0	0	0	0	3.57143	0	0	3.57143	0	0	0	1.78571	0	8.92857	0	5.20833	9.89583
-0.55	2.17391	2.17391	0	4.34783	4.34783	4.34783	0	0	0	0	0	2.17391	0	0	4.34783	0	0	0	2.17391	4.34783	10.7143	14.2857	1.78571	0	3.57143	5.35714	1.78571	0	0	1.78571	0	0	0	1.78571	1.78571	5.35714	3.57143	1.78571	1.78571	1.78571	0	0	0	1.78571	0	7.14286	0	7.8125	10.4167
-0.53	2.17391	0	0	0	6.52174	4.34783	0	0	2.17391	2.17391	0	8.69565	0	0	6.52174	2.17391	0	6.52174	8.69565	0	5.35714	8.92857	0	5.35714	5.35714	1.78571	0	0	0	1.78571	0	0	1.78571	5.35714	0	0	7.14286	0	1.78571	3.57143	0	0	7.14286	0	0	0	1.78571	5.72917	8.85417
-0.51	2.17391	0	0	0	0	4.34783	0	0	0	4.34783	2.17391	2.17391	0	0	6.52174	2.17391	0	0	2.17391	2.17391	7.14286	7.14286	0	1.78571	5.35714	0	0	0	0	0	0	0	0	5.35714	1.78571	1.78571	1.78571	0	0	3.57143	0	0	5.35714	1.78571	0	0	1.78571	3.64583	13.0208
-0.49	0	2.17391	0	0	0	0	0	0	0	0	0	2.17391	0	0	4.34783	4.34783	0	0	4.34783	4.34783	3.57143	7.14286	0	0	7.14286	0	0	0	0	1.78571	0	0	0	0	1.78571	0	1.78571	0	0	10.7143	0	0	3.57143	0	0	0	0	7.8125	10.9375
-0.47	2.17391	2.17391	0	0	0	2.17391	4.34783	0	2.17391	0	0	0	0	0	6.52174	0	0	0	0	2.17391	3.57143	3.57143	0	1.78571	1.78571	0	1.78571	0	0	3.57143	1.78571	0	0	1.78571	1.78571	0	1.78571	0	0	1.78571	0	0	3.57143	3.57143	0	3.57143	0	7.8125	10.4167
-0.45	0	0	0	0	0	0	0	0	0	0	0	0	2.17391	0	4.34783	0	0	0	6.52174	0	5.35714	10.7143	3.57143	5.35714	7.14286	0	3.57143	0	0	5.35714	0	1.78571	0	5.35714	1.78571	1.78571	5.35714	0	1.78571	3.57143	0	0	16.0714	0	1.78571	8.92857	1.78571	5.20833	8.33333
-0.43	2.17391	2.17391	0	0	0	0	0	0	0	0	0	2.17391	0	0	4.34783	4.34783	2.17391	0	0	0	10.7143	7.14286	0	7.14286	8.92857	0	3.57143	0	0	1.78571	0	0	1.78571	0	1.78571	1.78571	5.35714	0	0	3.57143	0	0	10.7143	1.78571	1.78571	17.8571	0	4.6875	10.9375
-0.41	0	0	0	0	4.34783	2.17391	0	0	0	0	0	0	0	0	4.34783	0	0	0	2.17391	6.52174	5.35714	7.14286	0	1.78571	1.78571	0	1.78571	0	0	5.35714	0	0	0	3.57143	0	1.78571	1.78571	1.78571	0	5.35714	0	1.78571	3.57143	5.35714	5.35714	7.14286	0	5.20833	8.85417
-0.39	0	0	0	0	0	0	0	4.34783	0	0	4.34783	8.69565	0	0	2.17391	6.52174	0	0	4.34783	0	5.35714	7.14286	0	3.57143	8.92857	0	1.78571	0	0	1.78571	0	0	0	3.57143	0	1.78571	1.78571	0	1.78571	1.78571	0	0	1.78571	3.57143	0	0	0	5.72917	4.16667
-0.37	0	0	0	0	0	2.17391	0	0	2.17391	2.17391	0	10.8696	0	0	6.52174	4.34783	0	0	2.17391	4.34783	10.7143	14.2857	1.78571	0	7.14286	0	5.35714	1.78571	0	7.14286	0	0	0	5.35714	0	0	5.35714	0	0	1.78571	0	0	7.14286	0	0	5.35714	5.35714	6.77083	9.89583
-0.35	2.17391	2.17391	0	4.34783	0	2.17391	0	0	2.17391	8.69565	0	4.34783	0	0	2.17391	2.17391	0	0	2.17391	4.34783	10.7143	8.92857	1.78571	7.14286	3.57143	3.57143	0	0	1.78571	3.57143	0	1.78571	0	5.35714	1.78571	0	3.57143	0	0	3.57143	0	1.78571	1.78571	1.78571	0	5.35714	3.57143	6.77083	11.4583
-0.33	2.17391	0	0	0	8.69565	0	2.17391	0	0	0	0	8.69565	0	0	0	2.17391	0	0	8.69565	2.17391	8.92857	8.92857	0	0	5.35714	3.57143	0	0	0	3.57143	0	0	3.57143	1.78571	0	1.78571	5.35714	0	1.78571	10.7143	0	3.57143	10.7143	1.78571	0	5.35714	1.78571	5.72917	11.4583
-0.31	4.34783	0	0	0	13.0435	0	0	0	0	0	0	0	0	0	6.52174	4.34783	0	0	6.52174	2.17391	7.14286	16.0714	0	3.57143	8.92857	1.78571	1.78571	0	0	3.57143	0	0	1.78571	3.57143	1.78571	5.35714	7.14286	0	0	5.35714	0	0	8.92857	3.57143	7.14286	3.57143	1.78571	7.8125	7.29167
-0.29	0	2.17391	0	0	4.34783	2.17391	0	0	0	0	2.17391	2.17391	0	0	4.34783	0	0	0	2.17391	4.34783	8.92857	8.92857	0	1.78571	5.35714	0	0	0	0	0	1.78571	0	1.78571	5.35714	0	7.14286	5.35714	0	0	5.35714	0	0	10.7143	1.78571	0	5.35714	1.78571	7.8125	14.0625
-0.27	2.17391	4.34783	2.17391	0	2.17391	8.69565	0	0	0	0	2.17391	2.17391	0	2.17391	0	6.52174	0	0	2.17391	2.17391	8.92857	8.92857	0	1.78571	5.35714	1.78571	1.78571	0	0	5.35714	0	0	0	10.7143	1.78571	1.78571	7.14286	0	0	12.5	0	0	12.5	3.57143	0	3.57143	1.78571	5.72917	6.77083
-0.25	0	2.17391	0	0	0	0	0	0	0	0	0	6.52174	0	0	0	6.52174	0	0	4.34783	2.17391	10.7143	12.5	1.78571	3.57143	5.35714	1.78571	3.57143	0	0	1.78571	0	0	0	5.35714	0	3.57143	1.78571	0	0	3.57143	0	1.78571	5.35714	0	0	1.78571	0	5.20833	12.5
-0.23	0	2.17391	0	0	4.34783	2.17391	0	0	0	6.52174	0	4.34783	0	0	8.69565	2.17391	0	0	0	2.17391	12.5	8.92857	1.78571	3.57143	7.14286	0	0	0	0	0	0	0	0	5.35714	1.78571	0	1.78571	0	0	7.14286	0	0	7.14286	5.35714	3.57143	1.78571	0	11.4583	7.8125
-0.21	4.34783	0	0	0	10.8696	0	0	0	4.34783	2.17391	0	4.34783	0	0	6.52174	0	0	0	2.17391	2.17391	3.57143	0	0	0	0	0	0	0	0	0	0	0	0	1.78571	0	5.35714	7.14286	0	0	3.57143	0	0	0	5.35714	0	0	0	6.77083	7.29167
-0.19	0	2.17391	0	0	0	4.34783	0	0	2.17391	0	0	2.17391	0	0	4.34783	6.52174	0	0	4.34783	0	7.14286	3.57143	0	3.57143	5.35714	0	0	0	0	1.78571	0	0	0	3.57143	0	1.78571	0	0	0	3.57143	0	0	5.35714	0	0	3.57143	1.78571	3.64583	7.8125
-0.17	2.17391	6.52174	2.17391	0	2.17391	6.52174	0	0	0	0	0	0	0	0	6.52174	0	0	0	2.17391	6.52174	7.14286	5.35714	0	3.57143	3.57143	0	3.57143	1.78571	0	0	0	0	0	7.14286	1.78571	3.57143	3.57143	0	0	3.57143	0	0	1.78571	1.78571	0	0	1.78571	4.16667	6.77083
-0.15	6.52174	4.34783	0	0	0	4.34783	0	0	0	0	0	4.34783	0	2.17391	2.17391	2.17391	0	6.52174	4.34783	0	5.35714	10.7143	0	1.78571	5.35714	0	0	1.78571	0	3.57143	0	0	0	5.35714	0	0	3.57143	0	0	1.78571	0	1.78571	7.14286	1.78571	0	1.78571	1.78571	5.20833	8.85417
-0.13	0	4.34783	2.17391	0	2.17391	4.34783	0	2.17391	0	0	0	4.34783	0	0	2.17391	6.52174	2.17391	6.52174	0	0	7.14286	7.14286	0	1.78571	7.14286	0	1.78571	0	0	0	0	0	0	3.57143	0	1.78571	7.14286	0	3.57143	5.35714	1.78571	0	3.57143	1.78571	0	0	1.78571	6.25	10.4167
-0.11	6.52174	6.52174	0	0	2.17391	0	2.17391	0	0	8.69565	0	2.17391	0	0	0	2.17391	0	4.34783	4.34783	2.17391	10.7143	8.92857	0	3.57143	5.35714	0	0	0	0	1.78571	1.78571	0	0	1.78571	0	1.78571	1.78571	0	0	1.78571	0	0	8.92857	1.78571	0	0	0	5.72917	8.33333
-0.09	2.17391	0	0	0	2.17391	0	0	0	0	2.17391	0	2.17391	0	0	4.34783	0	0	0	4.34783	4.34783	5.35714	5.35714	1.78571	1.78571	5.35714	0	0	3.57143	0	3.57143	0	1.78571	0	3.57143	0	1.78571	3.57143	0	1.78571	8.92857	0	0	12.5	0	5.35714	1.78571	0	5.20833	6.25
-0.07	0	0	0	0	0	0	2.17391	0	0	0	2.17391	2.17391	0	0	4.34783	2.17391	0	0	0	2.17391	10.7143	14.2857	1.78571	1.78571	7.14286	0	0	0	0	1.78571	0	0	0	1.78571	1.78571	7.14286	5.35714	0	3.57143	3.57143	0	0	1.78571	3.57143	0	0	1.78571	6.25	13.0208
-0.05	2.17391	2.17391	0	0	0	0	0	2.17391	0	0	2.17391	2.17391	0	0	4.34783	6.52174	0	0	0	2.17391	10.7143	5.35714	0	3.57143	1.78571	1.78571	1.78571	0	0	0	0	0	1.78571	1.78571	1.78571	1.78571	7.14286	0	0	3.57143	0	1.78571	5.35714	3.57143	0	0	0	6.77083	9.375
-0.03	0	2.17391	0	0	0	0	0	0	0	0	0	2.17391	0	0	2.17391	2.17391	0	0	6.52174	6.52174	3.57143	3.57143	0	0	3.57143	0	0	0	0	3.57143	0	0	1.78571	8.92857	0	0	1.78571	0	0	1.78571	0	0	3.57143	1.78571	0	0	0	8.85417	7.8125
-0.01	0	0	0	0	0	0	0	0	0	0	0	0	0	0	0	2.17391	0	0	2.17391	0	1.78571	3.57143	0	0	3.57143	1.78571	1.78571	0	0	1.78571	0	0	1.78571	5.35714	0	1.78571	3.57143	0	0	1.78571	1.78571	1.78571	3.57143	0	1.78571	0	0	6.77083	10.4167
0.01	0	2.17391	0	0	0	0	0	0	6.52174	2.17391	0	8.69565	0	23.913	4.34783	2.17391	0	0	0	2.17391	0	3.57143	0	0	0	0	1.78571	0	0	0	1.78571	0	5.35714	0	7.14286	0	0	0	0	8.92857	0	0	7.14286	0	0	14.2857	0	0	2.08333
0.03	0	0	0	0	0	0	0	0	0	0	4.34783	0	0	0	0	0	0	0	0	2.17391	1.78571	0	0	0	0	0	3.57143	0	0	0	0	0	0	0	1.78571	0	0	0	0	5.35714	0	0	12.5	0	0	1.78571	0	0	0
0.05	0	0	0	4.34783	0	0	0	0	2.17391	0	0	0	0	0	0	0	0	0	0	2.17391	0	0	0	0	0	0	1.78571	0	0	0	0	0	0	0	0	0	0	0	0	1.78571	0	0	8.92857	0	0	1.78571	0	0	0
0.07	0	0	0	0	0	0	0	0	0	0	0	2.17391	0	0	0	0	0	0	0	0	0	0	0	0	0	1.78571	0	0	0	0	1.78571	0	0	0	0	0	0	0	0	0	0	0	3.57143	0	0	0	0	0	0
0.09	0	0	0	0	0	0	0	0	0	0	0	0	0	0	0	0	2.17391	0	0	0	0	0	0	0	0	0	0	0	0	0	0	0	0	0	0	0	0	0	0	0	0	0	1.78571	0	0	3.57143	0	0	0
0.11	0	0	0	0	0	0	0	0	0	0	0	0	0	0	0	0	0	0	0	0	0	0	0	1.78571	0	0	0	0	0	0	0	0	0	0	0	0	0	0	0	0	0	0	0	0	0	0	0	0	0
0.13	0	0	0	2.17391	0	0	0	0	0	0	0	2.17391	0	0	0	0	0	0	0	2.17391	0	1.78571	0	0	0	0	0	0	0	0	0	0	0	0	0	0	0	0	0	0	0	0	1.78571	0	0	1.78571	0	0	0
0.15	0	0	0	2.17391	0	0	0	0	0	2.17391	0	0	0	0	0	0	0	0	0	0	0	0	0	0	0	0	0	0	0	0	0	0	1.78571	0	0	0	0	0	0	0	0	0	1.78571	0	0	0	1.78571	0	0
0.17	0	0	0	4.34783	0	0	0	0	0	0	0	0	0	0	0	0	0	0	0	2.17391	0	5.35714	0	0	0	1.78571	0	0	1.78571	0	0	0	0	0	0	0	0	0	0	0	0	0	1.78571	0	0	0	0	0	0
0.19	0	0	0	2.17391	0	0	0	0	0	0	0	0	0	0	0	0	2.17391	0	0	0	0	0	0	0	0	0	0	0	0	0	0	0	1.78571	0	0	0	0	0	0	0	0	0	0	0	0	0	0	0	0
0.21	0	0	0	4.34783	0	0	0	0	0	0	0	0	0	0	0	0	0	0	0	2.17391	0	0	0	0	0	0	0	0	0	0	0	0	0	0	0	0	0	0	0	0	0	0	0	0	0	1.78571	0	0	0
0.23	0	0	0	0	0	0	0	0	0	0	0	2.17391	0	0	0	0	0	0	0	2.17391	0	1.78571	0	0	0	1.78571	0	0	0	0	0	0	0	0	0	0	0	0	0	0	0	0	1.78571	0	0	1.78571	0	0	0
0.25	0	0	0	0	0	0	0	0	0	0	0	0	0	0	0	0	0	0	0	2.17391	0	0	0	0	0	1.78571	0	0	0	0	0	0	0	0	1.78571	0	0	0	0	0	0	0	3.57143	0	0	1.78571	0	0	0
0.27	0	0	0	0	0	0	0	0	0	0	2.17391	0	0	0	0	0	0	0	0	4.34783	0	0	0	0	0	0	0	0	0	0	0	0	0	0	0	0	0	0	0	0	0	0	5.35714	0	0	1.78571	0	0	0
0.29	0	0	0	0	0	0	0	0	0	0	0	2.17391	0	0	0	0	0	0	0	0	0	1.78571	0	0	0	0	0	0	0	0	0	0	0	0	0	0	0	0	0	0	0	0	1.78571	0	0	1.78571	0	0	0
0.31	0	0	0	2.17391	0	0	0	0	0	0	0	0	0	0	0	0	0	0	0	2.17391	0	0	0	0	0	1.78571	0	0	0	0	0	0	0	0	0	0	0	0	0	0	0	0	1.78571	0	0	0	0	0	0
0.33	0	0	0	0	0	0	0	0	0	0	0	0	0	0	0	0	0	0	0	0	0	0	0	0	0	1.78571	0	0	0	0	0	0	0	0	0	0	0	0	0	0	0	0	0	0	0	0	0	0	0
0.35	0	0	0	4.34783	0	0	0	0	0	0	0	0	0	0	0	0	0	0	0	0	0	1.78571	0	0	0	1.78571	0	0	0	0	0	0	0	0	0	0	0	0	0	0	0	0	1.78571	0	0	1.78571	0	0	0
0.37	0	0	0	0	0	0	0	0	0	0	0	0	0	0	0	0	0	0	0	2.17391	0	0	0	0	0	0	1.78571	0	0	0	0	0	0	0	0	0	0	0	0	0	0	0	1.78571	0	0	0	0	0	0
0.39	0	0	0	2.17391	0	0	0	0	0	0	0	0	0	0	0	0	0	0	0	6.52174	0	0	0	0	0	1.78571	0	0	0	0	0	0	0	0	0	0	0	0	0	0	0	0	1.78571	0	0	0	0	0	0
0.41	0	0	0	0	0	0	0	0	0	2.17391	0	0	0	0	0	0	0	0	0	0	0	0	0	0	0	0	0	0	0	0	0	0	0	0	0	0	0	0	0	0	0	0	1.78571	0	0	0	0	0	0
0.43	0	0	0	0	0	0	0	0	0	0	0	2.17391	0	0	0	0	0	0	0	2.17391	0	0	0	0	0	1.78571	0	0	0	0	0	0	0	0	0	0	0	0	0	0	0	0	3.57143	0	0	0	0	0	0
0.45	0	0	0	0	0	0	0	0	0	0	0	2.17391	0	0	0	0	0	0	0	0	0	1.78571	0	0	0	1.78571	0	0	0	0	0	0	0	0	0	0	0	0	0	0	0	0	1.78571	0	0	1.78571	0	0	0
0.47	0	0	0	0	0	0	0	0	0	0	0	0	0	0	0	0	0	0	0	0	0	0	0	0	0	1.78571	3.57143	0	0	0	0	0	0	0	0	0	0	0	0	0	0	0	1.78571	0	0	1.78571	0	0	0
0.49	0	0	0	0	0	0	0	0	0	0	2.17391	2.17391	0	0	0	0	0	0	0	0	0	0	0	0	0	0	1.78571	0	0	0	0	0	0	0	0	0	0	0	0	0	0	0	1.78571	0	0	1.78571	0	0	0
0.51	0	0	0	0	0	0	0	0	0	0	0	0	0	0	0	0	0	0	0	2.17391	0	0	0	0	0	0	0	0	0	0	0	0	0	0	0	0	0	0	0	0	0	0	3.57143	0	0	0	0	0	0
0.53	0	0	0	0	0	0	0	0	0	0	0	0	0	0	0	0	0	0	0	2.17391	0	0	0	0	0	0	0	0	0	0	0	0	0	0	0	0	0	0	0	0	0	0	1.78571	0	0	0	0	0	0
0.55	0	0	0	2.17391	0	0	0	0	0	0	0	0	0	0	0	0	0	0	0	4.34783	0	0	0	0	0	0	0	0	0	0	0	0	0	0	0	0	0	0	0	0	0	0	5.35714	0	0	0	0	0	0
0.57	0	0	0	2.17391	0	0	0	0	0	0	0	0	0	0	0	0	0	0	0	2.17391	0	0	0	0	0	0	0	0	0	0	0	0	0	0	0	1.78571	0	0	0	0	0	0	5.35714	0	0	0	0	0	0
0.59	0	0	0	0	0	0	0	0	0	0	0	0	0	0	0	0	0	0	2.17391	2.17391	0	0	0	0	0	0	0	0	0	0	0	0	0	0	1.78571	0	0	0	0	0	0	0	3.57143	0	0	1.78571	1.78571	0	0
[truncated: 84 more columns]

## Sheet: Figure 1J (FS)
time (s)	n1	n2	n3	n4	n5	n6	n7	n8	n9	n10	n11	n12	n13	n14	n15	n16	n17	n18	n19	n20	n21	n22	n23	n24	n25	n26	n27	n28	n29	n30	n31	n32	n33	n34	n35	n36	n37	n38	n39	n40	n41	n42	n43	n44	n45	n46	n47	n48	n49
-0.59	0	2.17391	0	4.34783	0	6.52174	15.2174	6.52174	0	0	0	2.17391	0	0	0	3.57143	0	1.78571	10.7143	7.14286	1.78571	1.78571	0	0	0	0	0	16.0714	11.9792	1.04167	8.85417	3.64583	1.04167	3.64583	0.520833	1.5625	0	2.38095	2.38095	4.16667	7.14286	8	1.33333	0	4	4	26	0	4
-0.57	0	0	2.17391	2.17391	0	6.52174	0	6.52174	0	0	0	8.69565	0	0	0	0	3.57143	3.57143	5.35714	8.92857	1.78571	1.78571	0	1.78571	0	0	3.57143	16.0714	12.5	1.5625	8.85417	5.72917	2.08333	8.85417	2.08333	5.20833	0.595238	7.7381	1.19048	5.35714	4.7619	7.33333	0.666667	0	4	3.33333	26	0	5.33333
-0.55	0	0	0	0	2.17391	4.34783	0	6.52174	0	0	0	8.69565	2.17391	0	3.57143	0	8.92857	0	1.78571	8.92857	0	0	0	0	0	1.78571	0	25	8.33333	2.60417	11.4583	3.64583	0.520833	7.29167	0.520833	6.25	2.38095	2.97619	2.97619	8.92857	6.54762	6	1.33333	0.666667	6.66667	0.666667	10.6667	0	3.33333
-0.53	0	4.34783	0	2.17391	6.52174	8.69565	0	4.34783	0	0	2.17391	2.17391	0	0	1.78571	0	1.78571	0	1.78571	1.78571	0	0	0	1.78571	0	0	0	25	23.9583	5.72917	9.375	3.64583	1.04167	8.85417	0.520833	4.16667	0.595238	0.595238	3.57143	8.33333	7.14286	3.33333	0.666667	1.33333	4	1.33333	21.3333	0.666667	4.66667
-0.51	0	2.17391	0	0	2.17391	2.17391	17.3913	4.34783	0	0	2.17391	6.52174	2.17391	0	1.78571	0	8.92857	1.78571	3.57143	1.78571	0	0	0	1.78571	0	3.57143	0	19.6429	22.3958	2.60417	15.1042	5.20833	1.04167	7.8125	1.04167	5.20833	0	1.19048	1.19048	5.35714	5.35714	5.33333	1.33333	0	4	2	9.33333	0.666667	2.66667
-0.49	0	2.17391	0	0	4.34783	6.52174	2.17391	4.34783	0	0	0	6.52174	4.34783	0	1.78571	0	5.35714	1.78571	1.78571	3.57143	0	0	0	1.78571	0	0	0	16.0714	14.5833	2.08333	6.77083	5.20833	0	10.9375	1.5625	6.25	2.38095	1.19048	1.19048	5.95238	6.54762	5.33333	1.33333	0	2.66667	0.666667	14.6667	0	7.33333
-0.47	0	2.17391	0	2.17391	0	8.69565	0	2.17391	2.17391	0	2.17391	2.17391	0	0	0	3.57143	8.92857	0	1.78571	1.78571	0	1.78571	0	1.78571	0	0	3.57143	10.7143	19.7917	5.20833	7.8125	7.29167	1.04167	7.29167	0.520833	4.6875	1.19048	1.78571	2.97619	1.78571	4.16667	9.33333	2.66667	2.66667	4.66667	1.33333	12	0	7.33333
-0.45	0	0	0	2.17391	0	6.52174	0	2.17391	2.17391	0	0	6.52174	2.17391	0	3.57143	0	7.14286	5.35714	8.92857	14.2857	0	0	0	1.78571	0	1.78571	1.78571	19.6429	19.2708	4.16667	7.8125	6.25	0.520833	9.375	1.5625	4.16667	2.38095	1.19048	1.19048	7.14286	5.95238	10.6667	0.666667	1.33333	4.66667	2.66667	16	0	3.33333
-0.43	0	2.17391	0	0	0	8.69565	0	6.52174	0	0	2.17391	0	2.17391	0	10.7143	1.78571	3.57143	0	10.7143	10.7143	0	0	0	1.78571	1.78571	0	0	21.4286	11.9792	3.64583	6.77083	5.20833	0.520833	10.4167	0.520833	5.72917	0	2.38095	2.97619	3.57143	5.95238	7.33333	2.66667	2	6	4	26	1.33333	4.66667
-0.41	0	4.34783	2.17391	0	0	2.17391	0	0	4.34783	0	0	10.8696	0	0	5.35714	0	1.78571	3.57143	5.35714	7.14286	0	0	0	0	0	0	0	30.3571	10.4167	3.64583	4.6875	7.8125	0.520833	10.9375	3.125	5.72917	1.19048	2.97619	1.19048	6.54762	7.14286	8.66667	2	1.33333	1.33333	8.66667	29.3333	1.33333	7.33333
-0.39	0	2.17391	0	2.17391	0	4.34783	0	2.17391	0	0	0	6.52174	0	0	7.14286	0	5.35714	3.57143	7.14286	3.57143	0	0	0	0	1.78571	0	1.78571	12.5	19.2708	4.6875	13.5417	8.33333	0.520833	9.375	1.5625	6.25	0.595238	1.19048	1.78571	7.7381	11.3095	9.33333	2.66667	0.666667	6	6.66667	33.3333	1.33333	4.66667
-0.37	0	0	0	2.17391	0	6.52174	0	2.17391	0	0	0	4.34783	0	0	0	0	3.57143	0	8.92857	5.35714	0	0	0	3.57143	0	1.78571	0	19.6429	13.0208	3.64583	10.4167	5.20833	0	8.85417	1.04167	4.6875	0	2.38095	1.19048	8.92857	7.7381	8.66667	2	1.33333	8.66667	3.33333	32	0.666667	5.33333
-0.35	0	0	2.17391	0	0	10.8696	0	2.17391	2.17391	4.34783	2.17391	4.34783	0	0	3.57143	0	1.78571	8.92857	7.14286	5.35714	0	0	0	0	0	0	5.35714	16.0714	14.5833	3.125	11.9792	7.29167	0	6.77083	0.520833	6.25	4.16667	4.7619	3.57143	4.16667	7.14286	4.66667	2.66667	0	6.66667	3.33333	25.3333	0	3.33333
-0.33	0	2.17391	0	4.34783	4.34783	8.69565	0	2.17391	0	0	2.17391	4.34783	2.17391	8.69565	5.35714	0	17.8571	8.92857	5.35714	14.2857	0	0	0	3.57143	0	3.57143	1.78571	25	10.4167	1.5625	6.77083	4.16667	0.520833	6.77083	3.125	2.08333	1.78571	4.16667	1.19048	5.95238	3.57143	5.33333	1.33333	0	4.66667	2	18	0	0.666667
-0.31	0	2.17391	0	0	2.17391	6.52174	0	2.17391	2.17391	2.17391	2.17391	4.34783	0	8.69565	3.57143	1.78571	7.14286	5.35714	3.57143	8.92857	1.78571	1.78571	0	1.78571	0	0	1.78571	23.2143	14.0625	3.125	11.9792	5.20833	1.5625	3.64583	0.520833	3.125	1.19048	4.16667	0.595238	7.14286	6.54762	4	0	0.666667	10	2.66667	15.3333	0	3.33333
-0.29	0	10.8696	0	2.17391	4.34783	8.69565	4.34783	4.34783	0	0	2.17391	6.52174	0	0	3.57143	1.78571	10.7143	1.78571	3.57143	7.14286	0	0	0	5.35714	0	0	7.14286	25	21.875	3.64583	10.9375	4.6875	0.520833	8.33333	1.5625	5.72917	2.38095	3.57143	3.57143	8.33333	4.7619	2	1.33333	0.666667	5.33333	2	12.6667	0	4
-0.27	0	4.34783	0	4.34783	0	4.34783	15.2174	4.34783	0	0	2.17391	6.52174	4.34783	0	3.57143	0	1.78571	3.57143	1.78571	8.92857	0	0	1.78571	5.35714	0	0	3.57143	35.7143	23.9583	2.60417	14.5833	7.8125	2.08333	10.9375	1.04167	6.25	0.595238	4.7619	3.57143	7.14286	5.35714	6.66667	2.66667	0.666667	4.66667	5.33333	21.3333	0	4
-0.25	0	2.17391	0	2.17391	4.34783	2.17391	0	8.69565	0	0	0	4.34783	2.17391	0	5.35714	0	1.78571	0	3.57143	8.92857	0	0	0	1.78571	0	0	1.78571	25	19.7917	3.64583	10.4167	4.6875	0.520833	7.29167	2.08333	3.64583	2.38095	4.16667	3.57143	4.7619	7.14286	4.66667	4	0	3.33333	2.66667	28.6667	0.666667	6
-0.23	0	0	4.34783	2.17391	0	8.69565	0	4.34783	4.34783	0	0	0	0	0	0	0	3.57143	3.57143	1.78571	7.14286	0	0	0	0	0	0	0	21.4286	12.5	2.08333	10.4167	4.6875	1.5625	7.29167	1.5625	3.64583	0.595238	3.57143	2.38095	6.54762	2.97619	8.66667	5.33333	0	10	3.33333	28.6667	0	4.66667
-0.21	0	2.17391	0	0	8.69565	2.17391	13.0435	2.17391	0	0	0	0	2.17391	0	3.57143	0	0	1.78571	1.78571	10.7143	0	0	0	0	0	1.78571	0	17.8571	14.0625	3.125	11.9792	2.60417	0.520833	8.85417	2.08333	2.60417	1.78571	5.95238	0.595238	2.97619	5.35714	6.66667	4	2	8	2	29.3333	0	5.33333
-0.19	0	0	0	2.17391	0	4.34783	8.69565	4.34783	0	0	2.17391	0	2.17391	0	0	3.57143	0	0	0	3.57143	0	0	0	0	0	3.57143	1.78571	21.4286	15.625	4.6875	14.5833	2.60417	0	9.375	2.08333	3.125	0	1.78571	3.57143	2.38095	1.78571	10.6667	4.66667	2	8	4.66667	26.6667	0.666667	4.66667
-0.17	0	0	0	2.17391	6.52174	2.17391	0	6.52174	0	0	0	2.17391	4.34783	0	5.35714	0	0	7.14286	0	7.14286	0	0	0	0	0	0	0	28.5714	17.1875	2.60417	11.9792	6.77083	0	8.85417	1.04167	5.72917	1.19048	1.78571	1.78571	4.16667	3.57143	11.3333	6.66667	4	8	6.66667	36.6667	0.666667	3.33333
-0.15	0	0	0	2.17391	6.52174	10.8696	0	6.52174	0	0	2.17391	4.34783	2.17391	0	5.35714	0	3.57143	5.35714	0	5.35714	0	0	0	1.78571	0	1.78571	1.78571	16.0714	10.9375	3.125	8.33333	6.77083	1.5625	9.375	0.520833	3.64583	1.19048	4.16667	4.7619	7.7381	2.97619	8	3.33333	0.666667	5.33333	6	38.6667	0.666667	2.66667
-0.13	0	2.17391	0	0	4.34783	2.17391	0	0	2.17391	0	0	0	2.17391	0	1.78571	1.78571	7.14286	3.57143	1.78571	3.57143	0	1.78571	0	0	0	1.78571	1.78571	21.4286	10.4167	4.6875	5.72917	3.64583	1.04167	8.33333	1.5625	4.16667	1.19048	3.57143	2.38095	4.7619	5.95238	8.66667	2.66667	1.33333	4.66667	6	28	0	5.33333
-0.11	0	2.17391	4.34783	2.17391	2.17391	8.69565	0	0	4.34783	0	2.17391	4.34783	4.34783	0	1.78571	0	19.6429	1.78571	0	7.14286	0	0	0	0	0	0	0	33.9286	17.7083	4.6875	10.4167	4.16667	1.5625	8.85417	1.5625	4.6875	1.19048	5.35714	3.57143	7.14286	4.7619	6	1.33333	3.33333	6.66667	4.66667	32	0	8.66667
-0.09	0	4.34783	0	4.34783	0	6.52174	4.34783	4.34783	2.17391	0	0	6.52174	2.17391	0	3.57143	0	7.14286	1.78571	5.35714	8.92857	0	0	0	0	0	0	5.35714	25	18.2292	3.125	8.85417	5.72917	1.04167	7.29167	2.08333	3.64583	1.19048	3.57143	1.19048	4.7619	6.54762	9.33333	2	0	4.66667	5.33333	29.3333	0.666667	5.33333
-0.07	0	4.34783	2.17391	0	4.34783	2.17391	4.34783	2.17391	4.34783	2.17391	2.17391	4.34783	0	0	3.57143	0	1.78571	3.57143	5.35714	16.0714	0	0	0	3.57143	0	1.78571	3.57143	30.3571	12.5	4.6875	10.9375	6.25	0.520833	10.4167	1.5625	4.16667	1.19048	4.16667	3.57143	8.92857	5.95238	6.66667	5.33333	2	4.66667	2	24	0.666667	3.33333
-0.05	0	2.17391	2.17391	0	2.17391	6.52174	0	2.17391	0	0	4.34783	6.52174	0	0	3.57143	0	3.57143	1.78571	1.78571	7.14286	0	0	0	1.78571	0	1.78571	1.78571	16.0714	22.3958	2.60417	11.4583	5.20833	0	12.5	1.5625	5.20833	0	2.38095	0.595238	6.54762	7.14286	10.6667	4	1.33333	5.33333	3.33333	17.3333	0	6
-0.03	0	0	0	2.17391	0	2.17391	0	2.17391	0	0	0	2.17391	0	0	0	0	1.78571	3.57143	0	5.35714	0	0	0	1.78571	0	1.78571	0	26.7857	12.5	3.125	10.9375	2.08333	0	8.33333	2.08333	1.5625	1.19048	3.57143	3.57143	8.33333	5.95238	4.66667	3.33333	1.33333	6	0	23.3333	0.666667	7.33333
-0.01	0	0	0	0	0	8.69565	4.34783	2.17391	4.34783	0	0	2.17391	0	0	3.57143	0	10.7143	5.35714	0	0	0	0	0	3.57143	0	8.92857	1.78571	28.5714	15.625	3.64583	9.375	4.6875	1.04167	14.5833	2.08333	9.375	1.78571	4.7619	1.78571	4.16667	4.7619	6.66667	5.33333	2	7.33333	2.66667	20.6667	0	4
0.01	91.3043	63.0435	43.4783	76.087	91.3043	91.3043	0	23.913	78.2609	65.2174	4.34783	39.1304	15.2174	36.9565	89.2857	37.5	66.0714	83.9286	55.3571	66.0714	42.8571	5.35714	0	191.071	10.7143	1.78571	1.78571	98.2143	51.5625	122.917	65.625	32.2917	126.562	134.375	48.9583	9.89583	48.8095	55.3571	6.54762	61.9048	4.16667	116.667	3.33333	38.6667	34.6667	4	14.6667	255.333	62.6667
0.03	52.1739	47.8261	0	63.0435	45.6522	91.3043	0	23.913	41.3043	39.1304	0	8.69565	4.34783	4.34783	83.9286	7.14286	35.7143	75	26.7857	82.1429	0	0	0	80.3571	16.0714	0	0	100	1.5625	38.5417	1.04167	7.8125	48.9583	79.1667	64.5833	2.60417	50.5952	20.2381	0	65.4762	0	99.3333	0	0	3.33333	0	0	233.333	69.3333
0.05	45.6522	50	4.34783	56.5217	41.3043	84.7826	0	10.8696	43.4783	50	0	4.34783	4.34783	8.69565	85.7143	3.57143	37.5	60.7143	37.5	83.9286	0	0	0	87.5	14.2857	0	0	108.929	1.04167	64.5833	0	6.25	70.8333	90.625	52.0833	2.08333	48.8095	41.6667	0	57.1429	0	120	0	2	7.33333	0	0	163.333	58.6667
0.07	32.6087	65.2174	6.52174	63.0435	43.4783	67.3913	0	32.6087	41.3043	54.3478	0	13.0435	6.52174	10.8696	92.8571	1.78571	51.7857	69.6429	57.1429	82.1429	0	1.78571	0	85.7143	23.2143	1.78571	0	121.429	2.60417	64.5833	2.60417	6.77083	79.1667	95.3125	43.2292	1.04167	54.1667	49.4048	0	63.0952	0	119.333	0	1.33333	15.3333	1.33333	0	106	56
0.09	32.6087	50	0	54.3478	41.3043	71.7391	0	13.0435	39.1304	50	0	6.52174	2.17391	6.52174	91.0714	0	44.6429	55.3571	44.6429	85.7143	0	0	0	80.3571	16.0714	1.78571	0	101.786	5.20833	56.7708	4.6875	3.64583	78.6458	93.75	34.8958	4.16667	41.6667	39.881	0	60.119	0	109.333	0	0.666667	10.6667	0	0	100	38.6667
0.11	23.913	47.8261	2.17391	47.8261	36.9565	63.0435	0	23.913	30.4348	50	0	21.7391	4.34783	4.34783	94.6429	0	35.7143	51.7857	46.4286	80.3571	0	0	0	87.5	26.7857	0	0	112.5	7.8125	60.4167	9.89583	7.29167	75.5208	92.7083	36.4583	1.04167	41.0714	31.5476	0	63.6905	0	100	0.666667	2	24	0.666667	0	100	43.3333
0.13	23.913	50	0	50	41.3043	60.8696	0	17.3913	15.2174	60.8696	0	6.52174	4.34783	10.8696	92.8571	0	39.2857	66.0714	53.5714	73.2143	0	0	0	83.9286	19.6429	5.35714	0	105.357	11.4583	60.4167	7.29167	16.6667	70.3125	93.75	24.4792	3.125	38.6905	30.9524	0	64.2857	0	80	0	5.33333	18	0.666667	0	100	37.3333
0.15	19.5652	47.8261	4.34783	39.1304	45.6522	63.0435	0	10.8696	32.6087	47.8261	0	15.2174	2.17391	10.8696	94.6429	0	42.8571	51.7857	46.4286	82.1429	0	0	0	92.8571	17.8571	0	0	110.714	13.0208	59.8958	13.0208	28.125	72.3958	90.625	20.8333	7.8125	37.5	39.2857	0.595238	63.6905	0	71.3333	0	18.6667	28	0.666667	0	99.3333	19.3333
0.17	17.3913	39.1304	2.17391	43.4783	52.1739	56.5217	0	6.52174	34.7826	43.4783	0	19.5652	0	13.0435	96.4286	3.57143	41.0714	71.4286	64.2857	75	0	0	0	87.5	16.0714	3.57143	0	105.357	30.7292	65.625	19.2708	44.2708	73.9583	93.2292	21.875	20.3125	44.6429	51.7857	0.595238	58.9286	0	70	0	26	27.3333	1.33333	0	100	30.6667
0.19	23.913	43.4783	0	43.4783	50	56.5217	0	17.3913	19.5652	52.1739	0	21.7391	2.17391	8.69565	101.786	0	50	48.2143	60.7143	75	0	0	0	82.1429	16.0714	0	0	100	34.375	62.5	15.625	30.7292	73.9583	90.625	27.6042	5.72917	45.2381	56.5476	0.595238	55.9524	0	64.6667	0	29.3333	20.6667	0.666667	0	100	29.3333
0.21	10.8696	36.9565	2.17391	47.8261	58.6957	54.3478	0	15.2174	32.6087	45.6522	0	23.913	4.34783	13.0435	96.4286	1.78571	55.3571	58.9286	58.9286	78.5714	0	0	0	87.5	21.4286	3.57143	0	100	30.2083	65.625	16.6667	28.6458	63.5417	94.7917	18.2292	4.16667	27.9762	59.5238	0	57.1429	0	71.3333	0	18.6667	22.6667	0.666667	0	100	17.3333
0.23	8.69565	32.6087	4.34783	32.6087	43.4783	60.8696	0	13.0435	28.2609	52.1739	0	15.2174	0	4.34783	94.6429	0	39.2857	57.1429	66.0714	67.8571	0	0	0	85.7143	26.7857	0	0	110.714	37.5	59.375	16.6667	46.875	68.75	96.3542	13.5417	8.33333	27.381	62.5	0.595238	64.2857	0	73.3333	0	19.3333	23.3333	0	0	100	25.3333
0.25	21.7391	34.7826	2.17391	43.4783	50	60.8696	0	8.69565	15.2174	45.6522	0	13.0435	6.52174	15.2174	101.786	5.35714	51.7857	57.1429	62.5	78.5714	0	0	0	91.0714	14.2857	3.57143	0	103.571	48.4375	56.7708	30.2083	34.375	67.7083	96.875	18.2292	10.4167	33.9286	64.881	0.595238	58.9286	0	68.6667	0	25.3333	24	1.33333	0	100	18
0.27	17.3913	52.1739	6.52174	39.1304	52.1739	60.8696	0	13.0435	41.3043	47.8261	0	10.8696	2.17391	13.0435	98.2143	3.57143	46.4286	69.6429	51.7857	73.2143	0	0	0	91.0714	19.6429	0	0	94.6429	38.5417	61.4583	20.8333	28.125	61.4583	98.4375	12.5	6.77083	24.4048	63.0952	0	75	0	75.3333	0	20.6667	20	0	0	100	20.6667
0.29	17.3913	47.8261	4.34783	43.4783	58.6957	60.8696	0	21.7391	43.4783	45.6522	0	4.34783	6.52174	15.2174	100	7.14286	53.5714	58.9286	62.5	67.8571	0	0	0	91.0714	21.4286	3.57143	0	96.4286	43.2292	60.9375	27.0833	36.4583	66.6667	93.75	10.4167	14.5833	25	70.2381	0	57.7381	0	79.3333	0	13.3333	30	0.666667	0	100	25.3333
0.31	21.7391	39.1304	6.52174	39.1304	60.8696	63.0435	0	15.2174	34.7826	52.1739	0	15.2174	0	10.8696	96.4286	8.92857	62.5	57.1429	55.3571	62.5	0	0	0	92.8571	30.3571	8.92857	0	100	42.7083	57.8125	23.4375	22.3958	56.7708	94.7917	11.4583	10.4167	28.5714	72.0238	0	57.7381	0	78	0	25.3333	28.6667	4.66667	0	100	24
0.33	19.5652	34.7826	2.17391	43.4783	45.6522	67.3913	0	13.0435	23.913	56.5217	0	4.34783	4.34783	8.69565	98.2143	5.35714	55.3571	58.9286	50	78.5714	0	0	0	91.0714	21.4286	5.35714	0	100	42.7083	57.2917	26.5625	27.6042	54.6875	98.4375	11.4583	6.77083	21.4286	65.4762	0.595238	54.7619	0.595238	79.3333	0	19.3333	22	1.33333	0	99.3333	22
0.35	13.0435	34.7826	2.17391	43.4783	52.1739	60.8696	0	15.2174	36.9565	36.9565	0	13.0435	6.52174	21.7391	96.4286	5.35714	50	51.7857	53.5714	66.0714	0	0	0	89.2857	30.3571	1.78571	0	91.0714	44.7917	54.1667	30.2083	29.1667	53.125	97.9167	6.25	7.8125	22.0238	66.0714	0	61.3095	0	78	0	19.3333	25.3333	0.666667	0	99.3333	26
0.37	17.3913	41.3043	2.17391	54.3478	50	65.2174	0	8.69565	23.913	56.5217	0	6.52174	4.34783	19.5652	98.2143	5.35714	46.4286	67.8571	46.4286	87.5	0	0	0	85.7143	39.2857	1.78571	0	114.286	52.6042	56.7708	30.2083	27.6042	54.1667	100	15.1042	8.85417	26.1905	70.8333	0	55.3571	0	78.6667	0	19.3333	24.6667	0.666667	0	100	22.6667
0.39	19.5652	50	4.34783	50	41.3043	69.5652	0	21.7391	23.913	47.8261	0	10.8696	2.17391	10.8696	98.2143	5.35714	48.2143	64.2857	55.3571	85.7143	0	0	0	92.8571	30.3571	0	0	94.6429	42.7083	53.6458	26.0417	18.75	48.9583	97.9167	9.89583	7.29167	20.8333	72.619	0	56.5476	0	80.6667	0	22.6667	15.3333	0.666667	0	99.3333	21.3333
0.41	23.913	39.1304	6.52174	54.3478	30.4348	63.0435	0	13.0435	30.4348	47.8261	0	17.3913	2.17391	13.0435	92.8571	7.14286	42.8571	69.6429	64.2857	76.7857	0	0	0	85.7143	26.7857	1.78571	0	87.5	37.5	54.1667	28.125	23.4375	50	99.4792	12.5	7.8125	24.4048	72.619	0.595238	58.9286	0	76.6667	0	24.6667	19.3333	0	0	98.6667	22
0.43	13.0435	36.9565	4.34783	50	50	63.0435	0	10.8696	23.913	50	0	4.34783	8.69565	10.8696	100	7.14286	48.2143	60.7143	58.9286	73.2143	0	0	0	80.3571	39.2857	0	0	96.4286	41.6667	53.6458	30.2083	15.625	49.4792	98.9583	8.85417	3.125	18.4524	67.2619	0.595238	52.381	0	75.3333	0	26.6667	28	0	0	100	23.3333
0.45	19.5652	50	0	47.8261	56.5217	69.5652	0	21.7391	30.4348	52.1739	0	2.17391	4.34783	13.0435	100	3.57143	46.4286	73.2143	60.7143	85.7143	0	0	0	85.7143	23.2143	3.57143	1.78571	107.143	35.4167	53.125	30.2083	14.0625	49.4792	96.875	9.89583	5.20833	19.6429	69.6429	0	63.0952	0	80.6667	0	24.6667	23.3333	0	0	100	23.3333
0.47	19.5652	39.1304	10.8696	56.5217	47.8261	65.2174	0	13.0435	23.913	50	0	2.17391	8.69565	10.8696	96.4286	8.92857	39.2857	75	53.5714	87.5	0	0	0	91.0714	32.1429	1.78571	0	94.6429	31.25	47.9167	22.9167	8.33333	43.2292	98.9583	9.89583	3.64583	10.7143	65.4762	0	57.1429	0	77.3333	0.666667	14	18	1.33333	0	100	23.3333
0.49	21.7391	39.1304	6.52174	41.3043	39.1304	71.7391	0	6.52174	30.4348	47.8261	0	6.52174	6.52174	0	100	5.35714	48.2143	64.2857	46.4286	82.1429	0	0	0	96.4286	28.5714	10.7143	0	101.786	36.4583	52.0833	21.875	19.2708	50.5208	98.4375	9.375	3.125	8.92857	67.8571	0	61.3095	0	64	0	14.6667	24	0.666667	0	100	26
0.51	21.7391	50	4.34783	54.3478	47.8261	69.5652	0	8.69565	19.5652	58.6957	2.17391	2.17391	6.52174	13.0435	96.4286	16.0714	41.0714	66.0714	53.5714	75	0	0	0	92.8571	35.7143	0	1.78571	100	37.5	48.4375	21.3542	12.5	41.6667	96.3542	13.0208	3.125	16.0714	66.0714	0	61.3095	0	71.3333	0	14	24.6667	0.666667	0	100	22.6667
0.53	15.2174	36.9565	2.17391	41.3043	50	67.3913	0	15.2174	13.0435	54.3478	0	6.52174	4.34783	13.0435	100	8.92857	37.5	58.9286	53.5714	85.7143	0	0	0	89.2857	46.4286	3.57143	0	101.786	31.7708	52.0833	20.8333	8.85417	44.7917	97.3958	12.5	1.04167	11.3095	70.2381	0	64.2857	0	66.6667	0	12	18	0.666667	0	100	25.3333
0.55	10.8696	36.9565	2.17391	45.6522	47.8261	67.3913	0	8.69565	19.5652	52.1739	2.17391	15.2174	8.69565	10.8696	96.4286	8.92857	37.5	71.4286	50	80.3571	0	0	0	92.8571	39.2857	0	0	96.4286	28.125	44.2708	15.625	10.4167	49.4792	96.875	10.4167	3.64583	10.119	67.8571	0	61.3095	0	68.6667	0	7.33333	27.3333	1.33333	0	100	29.3333
0.57	21.7391	39.1304	4.34783	45.6522	36.9565	67.3913	0	8.69565	34.7826	52.1739	0	8.69565	2.17391	19.5652	98.2143	3.57143	46.4286	71.4286	42.8571	94.6429	0	0	0	92.8571	50	3.57143	0	98.2143	34.375	46.3542	20.8333	8.33333	44.7917	96.3542	10.9375	0.520833	17.2619	67.2619	0	58.9286	0	65.3333	0	8	16	0.666667	0	100	21.3333
0.59	28.2609	43.4783	6.52174	47.8261	45.6522	58.6957	0	15.2174	17.3913	52.1739	0	6.52174	6.52174	26.087	98.2143	7.14286	39.2857	51.7857	48.2143	73.2143	0	0	0	89.2857	53.5714	3.57143	0	101.786	23.4375	44.7917	13.5417	5.72917	42.1875	98.9583	8.85417	1.04167	7.7381	73.2143	0	60.119	0	71.3333	0	7.33333	27.3333	0.666667	0	100	30.6667
[truncated: 3 more columns]

## Sheet: Figure 1K
spike width (FS)	LMI (FS)	modulation tag (FS)	spike width (RS)	LMI (RS)	modulation tag (RS)
0.114967	1	1	0.435067	-1	-1
0.124733	0.906952	1	0.856933	-1	-1
0.156967	0.660636	1	0.4765	-1	0
0.230733	0.927105	1	0.407433	0.704537	1
0.233233	0.901334	1	0.4896	-1	-1
0.107133	0.828941	1	0.4344	-1	-1
0.212633	-1	-1	0.560767	-1	0
0.145567	0.627027	1	0.395433	-1	0
0.176767	0.91458	1	0.608967	-1	-1
0.0991	0.981772	1	0.606233	-0.751484	-1
0.231967	-1	-1	0.388667	-0.497815	0
0.0970667	0.518578	1	0.576067	-0.696022	-1
0.1121	0.481196	1	0.548833		0
0.118167	0.861066	1	0.379833	-1	0
0.189733	0.935798	1	0.578533	-1	-1
0.225067	0.808849	1	0.410933	-1	-1
0.1201	0.794517	1	0.512867	0.0179325	0
0.117833	0.889893	1	0.3484	-1	0
0.117333	0.89923	1	0.3868	-1	-1
0.125	0.826528	1	0.396	-0.277446	0
0.0955	-1	0	0.400833	-1	-1
0.170367	-1	0	0.389	-0.838145	-1
0.259433	-1	0	0.3745	-1	-1
0.1137	0.962082	1	0.481033	-0.92623	-1
0.1397	0.992583	1	0.376367	-1	-1
0.0832667	0.324401	1	0.387033	0.0587865	0
0.116133	-0.914495	-1	0.385167	-0.551205	-1
0.108533	0.625937	1	0.3691	-1	-1
0.180733	0.37794	1	0.473467	-0.00986193	0
0.1505	0.888898	1	0.358133	-1	-1
0.1096	0.348223	1	0.4572	-1	0
0.1391	0.665365	1	0.4352	-1	0
0.259333	0.9763	1	0.3783	-0.545013	0
0.0920667	0.832481	1	0.3914	-1	-1
0.122167	0.817535	1	0.4143	-0.748838	-1
0.141	0.240378	1	0.442867	-1	-1
0.183433	0.909921	1	0.350967	-1	-1
0.161533	0.885648	1	0.347767		0
0.134067	-0.82298	-1	0.5929	-1	-1
0.146967	0.815276	1	0.400467	-1	-1
0.162367	-0.989407	-1	0.4386	-1	0
0.0995	0.828556	1	0.3762	-1	-1
0.1252	-0.958474	-1	0.685667	-0.534835	-1
0.2031	0.883608	1	0.5464	-1	-1
0.231733	0.56847	1	0.4188	-1	-1
0.124767	-0.635865	-1	0.4475	-0.372843	-1
0.139933	-1	-1	0.465267	-0.867504	-1
0.113367	0.993536	1	0.508067	-1	-1
0.145867	0.689167	1	0.402067	-1	-1
0.2212	0.988416	1	0.538	-1	-1
			0.3766	-0.989971	-1
			0.495833	-1	-1
			0.4406	-0.95564	-1
			0.4864	-0.896332	-1
			0.5936	-1	-1
			0.506833	-0.970046	-1
			0.517067	-1	-1
			0.516	-0.662837	0
			0.444933	-1	-1
			0.49	-1	-1
			0.541267	-0.928529	-1
			0.603067	0.657505	1
			0.4087	-0.568938	-1
			0.550733	-0.918894	-1
			0.628533	-0.884725	-1
			0.819067	-0.969936	-1
			0.495067	-1	-1
			0.4761	-0.966489	-1
			0.517433	-1	-1
			0.468233	-1	-1
			0.740967	-1	-1
			0.3804	-1	-1
			0.5748	-1	-1
			0.512767	-0.934137	-1
			0.429	-1	-1
			0.430333	-1	-1
			0.600333	-0.889842	-1
			0.4927	-1	-1
			0.531267	-0.328814	0
			0.417933	0.634264	1
			0.359567	-0.735823	-1
			0.5783	-0.984949	-1
			0.4254	-0.986817	-1
			0.375533	-0.935878	-1
			0.401233	-0.926872	-1
			0.518367	-1	-1
			0.711933	-0.946807	-1
			0.4513	-0.642447	-1
			0.4238	-1	-1
			0.460633	-0.900118	-1
			0.408333	-0.877798	-1
			0.5369	-0.9218	-1
			0.441233	-0.706672	-1
			0.368833	-0.631121	-1
			0.3621	-0.948918	-1
			0.603033	-0.957469	-1
			0.4105	-0.390243	-1
			0.471367	-1	-1
			0.415967	-0.985371	-1
			0.4585	-0.864217	-1
			0.512233	-0.77913	-1
			0.413667	-0.934792	-1
			0.409867	-1	-1
			0.496767	-1	-1
			0.519933	-1	-1
			0.470233	-0.11608	0
			0.469467	0.0516619	0
			0.5529	-0.175317	0
			0.404167	-0.841876	-1
			0.740233	-0.989628	-1
			0.396933	0.492948	1
			0.487633	-0.881589	-1
			0.418067	-1	-1
			0.362667	0.983636	1
			0.449467	-1	-1
			0.3918	-0.175229	0
			0.5773	-0.597274	0
			0.684767	-0.201237	0
			0.391567	-1	-1
			0.366	-0.557298	-1
			0.376333	0.746437	1
			0.564033	-1	-1
			0.461233	-0.971017	-1
			0.4644	-0.750034	-1
			0.9696	-1	-1
			0.4166	-0.527706	-1
			0.469067	-1	-1
			0.526633	-1	-1
			0.4433	-1	-1
			0.4125	-1	-1
			0.440467	-1	-1

## Sheet: Figure 1L
FS (no light)	FS (light)	RS (no light)	RS (light)
0.0373134	18.1522	2.53731	0
2.79851	40.7609	2.57463	0
0.485075	4.23913	0.11194	0
1.41791	46.087	0.0746269	0.869565
1.49254	48.2609	2.5	0
4.62687	64.3478	2.68657	0
5.41045	0	0.447761	0
4.29104	13.3696	0.373134	0
1.34328	27.3913	0.858209	0
0.373134	50.2174	0.708955	0.108696
0.970149	0.217391	1.34328	0.217391
3.80597	9.45652	3.35821	0.543478
1.79104	4.78261	0.261194	0
0.186567	13.1522	0.223881	0
2.41935	97.8571	3.3209	0
1.29032	6.25	2.98507	0
7.25806	46.7857	0	0
2.90323	63.2143	0.447761	0
8.30645	54.7321	3.0597	0.108696
9.51613	78.0357	3.39552	1.84783
1.65323	0	5.08065	0
2.62097	0	10.4435	0.357143
0.282258	0	0.766129	0
1.93548	89.7321	2.98387	0
0.483871	31.5179	3.99194	0
1.69355	2.85714	0.846774	0.803571
1.29032	0.178571	1.69355	0.357143
19.4758	99.5536	0.443548	0
17.5922	38.0469	0.16129	0
3.82488	54.0365	3.14516	0
10.8986	23.6719	0.0806452	0
5.51843	21.3281	0.564516	0
1.12903	53.0729	0.241935	0
10.0461	97.3958	4.19355	0
1.84332	11.6667	0.967742	0.178571
5.06912	5.88542	1.85484	0.0892857
1.13874	20.119	4.19355	0
3.08901	67.7381	0.725806	0
2.78796	0.14881	0.564516	0
6.33508	59.881	4.47581	0
6.11257	0.0297619	0.241935	0
7.0614	74	0.645161	0
2.44152	0.0333333	5.16129	2.5
0.906433	17.8333	2.01613	0
5.97953	23.1	0.806452	0
2.8655	0.833333	5.08065	0.892857
23.3918	0	1.37097	0.0892857
0.497076	99.8333	6.90092	0
4.61988	23.5	9.53917	0
0.423977	90.2	0.979263	0
		5.10369	0
		0.506912	0
		4.17051	0.130208
		1.26728	0.0520833
		3.91705	0
		1.67051	0.0260417
		2.29263	0
		0.172811	0.104167
		3.30645	0
		0.426267	0
		0.714286	0.0260417
		0.93318	2.63021
		0.956221	0.104167
		0.737327	0.0260417
		6.58986	0.3125
		5.57604	0.234375
		15.4378	0.0260417
		7.28111	0.130208
		0.495392	0
		2.20046	0
		6.05991	0
		11.9355	0
		0.495392	0
		0.93318	0.0260417
		7.99539	0
		6.90092	0
		0.218894	0.0520833
		10.2419	0
		0.195853	0.182292
		1.07143	6.27604
		8.04974	0.892857
		19.5288	0.178571
		9.05759	0.0297619
		8.16754	0.14881
		2.34293	0.0595238
		0.942408	0
		5.89005	0.0892857
		3.61257	0.863095
		7.65707	0
		4.10995	0.297619
		0.994764	0.0595238
		2.19895	0.0297619
		1.25654	0.208333
		4.20157	0.922619
		2.74869	0.0892857
		5.56283	0.0595238
		1.60995	0.595238
		1.50524	0
		8.48168	0
		5.07853	0.416667
		1.70157	0.14881
		3.18063	0.0892857
		2.72251	0
		0.353403	0
		0.301047	0
		1.38743	0.684524
		0.78534	0.14881
		0.170157	0.0892857
		2.44764	0.0892857
		5.40576	0.14881
		12.6462	32.5333
		6.65205	0.266667
		0.423977	0
		0.687135	67.7
		1.02339	0
		1.60819	1.03333
		0.146199	0.0333333
		0.891813	0.666667
		4.83918	0
		1.50585	0.5
		4.66374	34.5
		0.219298	0
		5	0.1
		3.0117	0.466667
		1.18421	0
		1.92982	0.7
		2.82164	0
		3.39181	0
		1.08187	0
		12.4854	0
		7.82164	0

## Sheet: Figure 1N-O
RS	FS	Optotagged
FALSE	TRUE	TRUE
TRUE	FALSE	FALSE
FALSE	FALSE	FALSE
TRUE	FALSE	FALSE
FALSE	TRUE	TRUE
FALSE	TRUE	TRUE
FALSE	TRUE	TRUE
FALSE	TRUE	FALSE
FALSE	TRUE	TRUE
FALSE	TRUE	FALSE
TRUE	FALSE	FALSE
TRUE	FALSE	FALSE
TRUE	FALSE	FALSE
FALSE	TRUE	FALSE
FALSE	TRUE	TRUE
TRUE	FALSE	FALSE
TRUE	FALSE	FALSE
TRUE	FALSE	FALSE
TRUE	FALSE	FALSE
TRUE	FALSE	FALSE
FALSE	FALSE	FALSE
TRUE	FALSE	FALSE
TRUE	FALSE	FALSE
FALSE	FALSE	FALSE
TRUE	FALSE	TRUE
FALSE	TRUE	FALSE
TRUE	FALSE	FALSE
FALSE	FALSE	FALSE
FALSE	TRUE	TRUE
FALSE	TRUE	TRUE
TRUE	FALSE	FALSE
TRUE	FALSE	FALSE
TRUE	FALSE	FALSE
TRUE	FALSE	FALSE
TRUE	FALSE	FALSE
FALSE	TRUE	TRUE
FALSE	TRUE	FALSE
TRUE	FALSE	FALSE
TRUE	FALSE	FALSE
TRUE	FALSE	FALSE
TRUE	FALSE	FALSE
TRUE	FALSE	FALSE
FALSE	TRUE	TRUE
FALSE	TRUE	FALSE
TRUE	FALSE	FALSE
FALSE	TRUE	TRUE
FALSE	TRUE	FALSE
TRUE	FALSE	FALSE
FALSE	FALSE	FALSE
TRUE	FALSE	FALSE
TRUE	FALSE	FALSE
TRUE	FALSE	TRUE
FALSE	TRUE	TRUE
FALSE	TRUE	FALSE
TRUE	FALSE	TRUE
FALSE	TRUE	FALSE
TRUE	FALSE	FALSE
TRUE	FALSE	FALSE
TRUE	FALSE	FALSE
TRUE	FALSE	TRUE
FALSE	TRUE	FALSE
TRUE	FALSE	FALSE
FALSE	TRUE	FALSE
TRUE	FALSE	FALSE
TRUE	FALSE	FALSE
FALSE	FALSE	FALSE
TRUE	FALSE	FALSE
FALSE	TRUE	FALSE
TRUE	FALSE	TRUE
FALSE	TRUE	FALSE
FALSE	TRUE	FALSE
FALSE	TRUE	FALSE
TRUE	FALSE	FALSE
TRUE	FALSE	FALSE
TRUE	FALSE	FALSE
TRUE	FALSE	FALSE
FALSE	TRUE	FALSE
TRUE	FALSE	FALSE
FALSE	FALSE	FALSE
TRUE	FALSE	TRUE
FALSE	TRUE	FALSE
TRUE	FALSE	FALSE
FALSE	TRUE	TRUE
TRUE	FALSE	FALSE
TRUE	FALSE	FALSE
TRUE	FALSE	FALSE
TRUE	FALSE	FALSE
TRUE	FALSE	FALSE
FALSE	TRUE	TRUE
FALSE	TRUE	TRUE
TRUE	FALSE	FALSE
TRUE	FALSE	FALSE
TRUE	FALSE	FALSE
TRUE	FALSE	FALSE
TRUE	FALSE	FALSE
TRUE	FALSE	FALSE
TRUE	FALSE	FALSE
TRUE	FALSE	FALSE
FALSE	TRUE	TRUE
FALSE	TRUE	FALSE
TRUE	FALSE	FALSE
TRUE	FALSE	FALSE
TRUE	FALSE	FALSE
TRUE	FALSE	FALSE
TRUE	FALSE	TRUE
FALSE	TRUE	TRUE
FALSE	TRUE	FALSE
TRUE	FALSE	FALSE
TRUE	FALSE	FALSE
TRUE	FALSE	FALSE
TRUE	FALSE	FALSE
TRUE	FALSE	FALSE
FALSE	TRUE	FALSE
TRUE	FALSE	FALSE
TRUE	FALSE	FALSE
TRUE	FALSE	FALSE
TRUE	FALSE	FALSE
TRUE	FALSE	FALSE
TRUE	FALSE	FALSE
TRUE	FALSE	FALSE
TRUE	FALSE	FALSE
TRUE	FALSE	FALSE
TRUE	FALSE	FALSE
TRUE	FALSE	FALSE
TRUE	FALSE	FALSE
TRUE	FALSE	FALSE
TRUE	FALSE	FALSE
TRUE	FALSE	FALSE
TRUE	FALSE	FALSE
TRUE	FALSE	FALSE
TRUE	FALSE	FALSE
TRUE	FALSE	FALSE
TRUE	FALSE	FALSE
TRUE	FALSE	FALSE
TRUE	FALSE	FALSE
FALSE	TRUE	TRUE
TRUE	FALSE	FALSE
TRUE	FALSE	FALSE
TRUE	FALSE	FALSE
TRUE	FALSE	FALSE
TRUE	FALSE	FALSE
TRUE	FALSE	FALSE
TRUE	FALSE	FALSE
TRUE	FALSE	FALSE
TRUE	FALSE	FALSE
TRUE	FALSE	FALSE
FALSE	TRUE	TRUE
TRUE	FALSE	FALSE
FALSE	TRUE	FALSE
FALSE	TRUE	TRUE
TRUE	FALSE	FALSE
TRUE	FALSE	FALSE
FALSE	TRUE	FALSE
TRUE	FALSE	FALSE
TRUE	FALSE	FALSE
FALSE	FALSE	FALSE
TRUE	FALSE	FALSE
TRUE	FALSE	FALSE
TRUE	FALSE	FALSE
FALSE	TRUE	TRUE
TRUE	FALSE	TRUE
FALSE	FALSE	FALSE
TRUE	FALSE	FALSE
FALSE	TRUE	FALSE
TRUE	FALSE	FALSE
FALSE	FALSE	FALSE
TRUE	FALSE	TRUE
FALSE	TRUE	TRUE
TRUE	FALSE	FALSE
FALSE	TRUE	TRUE
TRUE	FALSE	TRUE
TRUE	FALSE	FALSE
TRUE	FALSE	TRUE
FALSE	TRUE	FALSE
TRUE	FALSE	FALSE
TRUE	FALSE	TRUE
FALSE	TRUE	TRUE
TRUE	FALSE	FALSE
TRUE	FALSE	FALSE
FALSE	FALSE	FALSE
TRUE	FALSE	FALSE
FALSE	TRUE	TRUE
FALSE	TRUE	TRUE
TRUE	FALSE	FALSE
TRUE	FALSE	FALSE
TRUE	FALSE	FALSE
TRUE	FALSE	TRUE
FALSE	TRUE	FALSE
TRUE	FALSE	FALSE
TRUE	FALSE	FALSE
TRUE	FALSE	FALSE
TRUE	FALSE	FALSE

## Sheet: Figure S2 Expert
spike width (wS1)	spike width (wS2)	spike width (wM1)	spike width (wM2)	spike width (ALM)	spike width (tjM1)
0.160167	0.410033	0.138	0.292333	0.5962	0.458933
0.157	0.5368	0.189733	0.590967	0.3879	0.162233
0.149933	0.339067	0.353667	0.400567	0.381533	0.4437
0.315333	0.198967	0.376367	0.4389	0.508167	0.442433
0.1219	0.5822	0.469333	0.303967	0.244833	0.49
0.1072	0.2969	0.484433	0.4699	0.303933	0.4625
0.288433	0.550333	0.7957	0.738267	0.134	0.214333
0.266367	0.274833	0.512233	0.450433	0.2017	0.206333
0.1542	0.193833	0.480333	0.225433	0.3473	0.186167
0.3337	1.03307	0.3159	0.888833	0.4866	0.405033
0.3259	0.4367	0.587933	0.2543	0.483033	0.513767
0.353333	0.511167	0.439833	0.5023	0.3484	0.103967
0.325733	0.1862	0.289567	0.325033	0.400067	0.267233
0.3356	0.451133	0.153533	0.3598	0.234533	0.3946
0.145567	0.454667	0.564767	0.1993	0.5267	0.2435
0.149	0.614533	0.351567	0.447733	0.437767	0.476533
0.132867	0.250767	0.488933	0.286567	0.336567	0.540967
0.173033	0.405267	0.223433	0.3572	0.1315	0.165067
0.345133	0.4059	0.216067	0.501367	0.244133	0.542367
0.188167	0.441833	0.5885	0.398633	0.239633	0.474733
0.334933	0.3937	0.5506	0.359167	0.455833	0.515167
0.1816	0.220833	0.581333	0.110267	0.335	0.411033
0.3545	0.3251	0.234	0.423067	0.4091	0.425333
0.204667	0.7626	0.327567	0.379833	0.4416	0.500033
0.1676	0.457567	0.201033	0.4625	0.489067	0.159333
0.152167	0.392467	0.251067	0.2397	0.512933	0.499667
0.187667	0.326667	0.4847	0.281967	0.3983	0.424267
0.145933	0.155567	0.261	0.3673	0.242467	0.209967
0.176167	0.4011	0.7242	0.196467	0.1682	0.4527
0.159433	0.157367	0.486933	0.331267	0.452	0.201167
0.178467	0.188233	0.385833	0.4201	0.309133	0.414233
0.258733	0.1553	0.4776	0.2116	0.436067	0.578067
0.128567	0.156167	0.222867	0.368467	0.132433	0.610367
0.3466	0.198833	0.554	0.395433	0.4133	0.4136
0.182067	0.2554	0.3902	0.3949	0.180033	0.308467
0.1752	0.361567	0.2361	0.3998	0.2884	0.5357
0.1654	0.4769	0.780567	0.4437	0.4375	0.308467
0.3469	0.279333	0.464067	0.3684	0.2754	0.5275
0.392567	0.207833	0.600367	0.4741	0.408667	0.5353
0.340567	0.329467	0.738333	0.4656	0.3751	0.467933
0.1512	0.349467	0.512067	0.241033	0.150267	0.348833
0.3774	0.317933	0.2866	0.362033	0.510867	0.458833
0.146733	0.4868	0.437133	0.5327	0.431633	0.3446
0.312633	0.458333	0.254733	0.2031	0.345267	0.979367
0.171067	0.191433	0.612133	0.141833	0.486033	0.448233
0.186267	0.1272	0.5747	0.523933	0.3544	0.8772
0.1735	0.493833	0.314067	0.452467	0.358867	0.373433
0.446267	0.5133	0.456567	0.438967	0.177167	0.645967
0.0851667	0.203733	0.236933	0.1163	0.468367	0.111967
0.0977667	0.288133	0.502633	0.4491	0.391167	0.547433
0.168167	0.169933	0.598767	0.222333	0.335367	0.120333
0.1466	0.556133	0.669667	0.141933	0.415767	0.5038
0.3756	0.107633	0.399	0.503567	0.142833	0.494467
0.128933	0.363033	0.460533	0.4554	0.615233	0.6999
0.1285	0.448333	0.404967	0.367333	0.397267	0.4206
0.4539	0.4649	0.426467	0.4613	0.1601	0.5103
0.3244	0.299333	0.3997	0.162733	0.405133	0.5678
0.3551	0.137767	0.357033	0.4031	0.3842	0.745333
0.275567	0.134867	0.2371	0.5006	0.293433	0.6038
0.194133	0.136467	0.315267	0.5037	0.214333	0.397533
0.1896	0.199867	0.6126	0.166967	0.420467	0.498433
0.1259	0.472567	0.388133	0.445367	0.4611	0.569733
0.3435	0.241967	0.525067	0.7547	0.41	0.4071
0.137833	0.366233	0.3993	0.413967	0.472367	0.422233
0.325067	0.183333	0.4484	0.5845	0.491833	0.4594
0.215067	0.256533	0.3313	0.4708	0.382967	0.477333
0.147867	0.791667	0.551733	0.426333	0.3798	0.5739
0.183333	0.3968	0.364967	0.492633	0.359567	0.575933
0.1681	0.575467	0.339833	0.4866	0.1321	0.1664
0.1457	0.4041	0.204167	0.473367	0.396767	0.617833
0.3281	0.2117	0.180467	0.330533	0.2916	0.587467
0.403633	0.355467	0.4325	0.2951	0.468267	0.4955
0.174567	0.254933	0.502	0.258467	0.1448	0.4088
0.199433	0.351933	0.496133	0.474267	0.0840333	0.4945
0.238733	0.343733	0.6656	0.387633	0.3537	0.486567
0.423333	0.368667	0.463467	0.484267	0.544267	0.431433
0.4332	0.169233	0.396367	0.1286	0.459433	0.212467
0.523367	0.429033	0.5484	0.478933	0.425633	0.6183
0.199967	0.355733	0.2491	0.3849	0.4163	0.352367
0.124767	0.4658	0.2853	0.180133	0.396967	0.608467
0.520167	0.386867	0.421067	0.415967	0.449433	0.604533
0.5159	0.4455	0.6128	0.4441	0.245233	0.608333
0.385367	0.3979	0.547433	0.4349	0.454833	0.521267
0.389833	0.381433	0.475833	0.2063	0.269133	0.522933
0.3921	0.3913	0.5396	0.600867	0.1949	0.627567
0.399267	0.598567	0.4445	0.415767	0.462367	0.555767
0.401967	0.213067	0.418933	0.179867	0.4477	0.241033
0.391833	0.147733	0.560533	0.4786	0.283833	0.6245
0.4781	0.375067	0.192267	0.470333	0.420233	0.4761
0.404133	0.347233	0.395567	0.3214	0.3898	0.567933
0.381733	0.4733	0.4226	0.4438	0.305933	0.542967
0.379	0.379	0.6784	0.455667	0.445633	0.487233
0.408667	0.389567	0.5082	0.3247	0.3707	0.4453
0.3963	0.519833	0.528567	0.4281	0.1856	0.496733
0.473033	0.112833	0.441833	0.5299	0.175067	0.449567
0.360333	0.400967	0.3383	0.498533	0.5119	0.551
0.469	0.541767	0.677467	0.460933	0.454333	0.537933
0.4901	0.408067	0.4523	0.508167	0.475267	0.576267
0.3045	0.108167	0.463733	0.145233	0.3904	0.513767
0.388367	0.366767	0.152433	0.357333	0.400933	0.419067
0.3964	0.112767	0.452467	0.460733	0.3207	0.345967
0.425733	0.282767	0.423167	0.265933	0.2785	0.469667
0.453133	0.342867	0.137367	0.392067	0.467733	0.579433
0.1399	0.1094	0.3863	0.1016	0.4242	0.3897
0.267767	0.382767	0.250767	0.4712	0.5151	0.518333
0.523667	0.398767	0.4804	0.1486	0.220767	0.504433
0.449467	0.192333	0.348733	0.5371	0.338367	0.482367
0.4529	0.3785	0.490433	0.2159	0.396	0.528
0.404033	0.4033	0.314233	0.365033	0.471833	0.656167
0.1564	0.376033	0.436267	0.189467	0.343633	0.167533
0.1391	0.1556	0.229433	0.169867	0.376167	0.1208
0.334533	0.446467	0.372933	0.644233	0.4271	0.297567
0.206367	0.338533	0.371467	0.4029	0.418033	0.245967
0.171933	0.349867	0.380867	0.2532	0.482433	0.3314
0.396367	0.375933	0.391	0.523733	0.4652	0.1126
0.1841	0.389133	0.4422	0.4073	0.163	0.402533
0.417267	0.502933	0.205633	0.564367	0.208333	0.607533
0.382133	0.4242	0.2095	0.481467	0.4366	0.384967
0.509667	0.412633	0.434233	0.420267	0.494533	0.411733
0.396367	0.432567	0.450433	0.3523	0.454367	0.2763
0.1092	0.408233	0.3515	0.468967	0.251933	0.455233
0.393233	0.404033	0.384967	0.1253	0.539167	0.355267
0.394233	0.3882	0.404867	0.358167	0.249	0.467867
0.493033	0.3185	0.3544	0.2975	0.476767	0.636533
0.342367	0.432067	0.3935	0.3527	0.502767	0.556467
0.2006	0.336867	0.344667	0.123167	0.411733	0.256667
0.182133	0.279533	0.4279	0.1802	0.468867	0.441733
0.360733	0.3761	0.4136	0.189733	0.445767	0.455367
0.2434	0.3968	0.361067	0.169233	0.363733	0.342333
0.422233	0.356267	0.310467	0.5049	0.448833	0.342333
0.451967	0.3977	0.0571	0.406233	0.3001	0.4402
0.149267	0.3572	0.300633	0.345033	0.336633	0.740067
0.4172	0.149167	0.407767	0.454367	0.494067	0.5306
0.213233	0.3743	0.387267	0.5692	0.289367	0.424433
0.3598	0.442667	0.404933	0.531033	0.429133	0.565867
0.130233	0.342033	0.1238	0.199633	0.397333	0.187433
0.4587	0.389667	0.3979	0.512567	0.5549	0.4796
0.392333	0.1514	0.4674	0.2393	0.411567	0.1416
0.275267	0.233467	0.191133	0.679133	0.378867	0.418367
0.603133	0.4059	0.178067	0.5887	0.405967	0.349133
0.5184	0.240567	0.380567	0.781767	0.424033	0.397
0.229833	0.260967	0.175067	0.4219	0.542333	0.1779
0.205267	0.4308	0.427533	0.282767	0.448067	0.443567
0.403167	0.337133	0.203367	0.463967	0.4193	0.605767
0.4857	0.357933	0.397867	0.5335	0.444533	0.1201
0.196333	0.3608	0.149733	0.285733	0.397967	0.404533
0.4044	0.357367	0.435233	0.486167	0.345867	0.383633
0.139533	0.313867	0.561633	0.4002	0.465	0.4553
0.173133	0.392233	0.541067	0.507333	0.4303	0.430967
0.399267	0.349	0.421933	0.2017	0.512633	0.637067
0.240867	0.217667	0.507867	0.224833	0.486167	0.221067
0.396933	0.493967	0.459567	0.584867	0.5265	0.466567
0.1508	0.539633	0.507667	0.5617	0.359833	0.418633
0.494967	0.425433	0.160333	0.495933	0.642633	0.839467
0.3454	0.6796	0.6232	0.608433	0.4813	0.466433
0.469467	0.381867	0.4171	0.1033	0.432567	0.308733
0.1895	0.3138	0.3753	0.607667	0.387867	0.671533
0.246867	0.2948	0.383633	0.6044	0.472633	0.4341
0.368933	0.606367	0.4795	0.413833	0.663233	0.0944333
0.458033	0.4035	0.4665	0.487767	0.486	0.470033
0.4305	0.489233	0.2857	0.4979	0.544167	0.641567
0.1586	0.4168	0.448	0.555967	0.471133	0.383433
0.164567	0.2074	0.772	0.609167	0.517333	0.543933
0.3475	0.376833	0.428433	0.3271	0.4794	0.154233
0.137267	0.497867	0.188433	0.483967	0.4336	0.2333
0.3532	0.4848	0.268367	0.6033	0.511267	0.425833
0.345633	0.444667	0.445067	0.578333	0.438133	0.453667
0.468067	0.484733	0.442833	0.394733	0.478967	0.4528
0.2637	0.5039	0.498267	0.449967	0.524267	0.3884
0.113467	0.2139	0.436433	0.369233	0.4944	0.372333
0.187333	0.492167	0.509733	0.163033	0.418933	0.4392
0.5448	0.408433	0.2166	0.4702	0.494533	0.423033
0.445067	0.4533	0.5181	0.237967	0.456033	0.208533
0.456267	0.412233	0.4773	0.4532	0.247567	0.616933
0.668667	0.461133	0.502333	0.203767	0.436	0.424167
0.198533	0.172633	0.188733	0.403367	0.4475	0.475767
0.3707	0.4106	0.616167	0.3513	0.372533	0.5706
0.445633	0.511133	0.364767	0.304333	0.535933	0.809
0.731567	0.456467	0.521733	0.467667	0.639967	0.441033
0.377767	0.5222	0.191767	0.276633	0.184033	0.443067
0.1695	0.4524	0.467667	0.500333	0.499967	0.3838
0.203933	0.5107	0.374367	0.3487	0.501	0.1856
0.362667	0.490667	0.363767	0.346567	0.477167	0.146667
0.122467	0.1625	0.461133	0.1889	0.490933	0.135033
0.192367	0.3812	0.417667	0.4672	0.163433	0.323867
0.209567	0.290233	0.5386	0.703367	0.250433	0.593067
0.358833	0.6312	0.5531	0.275233	0.4029	0.464567
0.3761	0.497633	0.394433	0.5418	0.2236	0.357867
0.5683	0.420367	0.442233	0.511067	0.5031	0.4636
0.408033	0.358267	0.4419	0.4496	0.5698	0.474067
0.387933	0.414467	0.506833	0.478567	0.4937	0.0982
0.3859	0.407667	0.2015	0.267067	0.4733	0.4316
0.403067	0.549667	0.415767	0.261133	0.438133	0.4056
0.242433	0.414867	0.4618	0.422267	0.489133	0.3729
0.233267	0.821367	0.438133	0.4386	0.275167	0.391367
0.378	0.589667	0.2001	0.5412	0.482333	0.496833
0.3329	0.616933	0.424	0.375933	0.703467	0.375367
0.2949	0.5541	0.0711333	0.448633	0.382367	0.4239
0.462633	0.453733	0.222067	0.4514	0.1514	0.4056
0.4405	0.519567	0.459667	0.552767	0.4433	0.383067
0.394133	0.542833	0.168633	0.486133	0.491233	0.4085
0.2234	0.375033	0.533433	0.397767	0.445833	0.388667
0.192	0.189433	0.410067	0.1923	0.231733	0.431067
0.4413	0.558933	0.160467	0.361033	0.4432	0.4592
0.480533	0.370367	0.266233	0.5397	0.575933	0.373033
0.455767	0.4632	0.379033	0.3827	0.584	0.4093
0.489	0.414367	0.2307	0.438567	0.442133	0.4969
0.134533	0.1917	0.4712	0.213433	0.139067	0.1366
0.478767	0.459033	0.4408	0.6442	0.4854	0.4352
0.1315	0.363133	0.356633	0.417667	0.142033	0.515267
0.464067	0.356	0.4452	0.137733	0.426	0.3357
0.680667	0.4277	0.2093	0.478467	0.1993	0.344767
0.179967	0.346067	0.394233	0.4489	0.388367	0.433967
0.405	0.401367	0.426733	0.145367	0.465867	0.433033
0.397267	0.368267	0.447333	0.4778	0.1482	0.422833
0.373867	0.3656	0.447433	0.263967	0.644633	0.391667
0.504333	0.2893	0.441467	0.131633	0.473733	0.389733
0.391133	0.686867	0.3847	0.4518	0.409633	0.448
0.425133	0.1642	0.3613	0.402067	0.136933	0.415633
0.454733	0.468933	0.385133	0.591	0.529633	0.361833
0.158833	0.399433	0.433367	0.5456	0.365267	0.401467
0.447567	0.153567	0.523867	0.5964	0.433767	0.233167
0.1382	0.2283	0.3362	0.4002	0.446767	0.46
0.3882	0.441233	0.321367	0.520633	0.540567	0.4378
0.187467	0.374433	0.470033	0.6422	0.203867	0.421433
0.123733	0.436667	0.439433	0.424167	0.472633	0.3525
0.4337	0.292067	0.3387	0.804467	0.440933	0.3663
0.144267	0.366367	0.183533	0.429267	0.478467	0.4413
0.495033	0.3766	0.416267	0.416567	0.699933	0.419267
0.340433	0.393267	0.354	0.398967	0.1405	0.3656
0.436367	0.181233	0.184033	0.3879	0.2451	0.310233
0.267767	0.461467	0.481367	0.400633	0.5618	0.487967
0.386867	0.207033	0.543233	0.583267	0.441933	0.144033
0.414467	0.446233	0.4229	0.496333	0.1906	0.407267
0.355633	0.2003	0.4217	0.4795	0.535933	0.4345
0.400933	0.404	0.453033	0.438267	0.170133	0.373933
0.167933	0.3698	0.395867	0.4821	0.433333	0.328067
0.364633	0.1683	0.4953	0.461833	0.4888	0.463267
0.403333	0.368133	0.2567	0.2072	0.550267	0.3096
0.404933	0.157167	0.407867	0.179867	0.3871	0.4913
0.2868	0.453433	0.269633	0.476133	0.448033	0.416267
0.450067	0.341167	0.270433	0.5052	0.440533	0.381133
0.365733	0.430767	0.4648	0.328067	0.6907	0.579867
0.408767	0.343867	0.199967	0.466433	0.4728	0.360833
0.5954	0.343533	0.404467	0.514733	0.2726	0.353
0.245933	0.438867	0.1665	0.4701	0.5238	0.574167
0.4712	0.418833	0.342367	0.532833	0.439067	0.3823
0.2851	0.4462	0.384467	0.5641	0.4376	0.4705
0.211333	0.411933	0.436	0.225467	0.434733	0.354167
0.6234	0.233567	0.4108	0.161667	0.450433	0.3104
0.439667	0.4046	0.556833	0.579667	0.478733	0.604
0.449667	0.422233	0.375467	0.4369	0.3819	0.546133
0.4148	0.283467	0.374733	0.4917	0.4858	0.356233
0.4726	0.415	0.4812	0.169233	0.538567	0.362033
0.3128	0.4189	0.447567	0.186567	0.300433	0.3467
0.2016	0.424833	0.4472	0.374	0.3384	0.381767
0.9766	0.560133	0.208633	0.2147	0.431167	0.3387
0.1509	0.4366	0.4292	0.1806	0.452133	0.169833
0.664333	0.4161	0.526267	0.508467	0.3791	0.2064
0.4386	0.441267	0.160433	0.439667	0.440867	0.386833
0.4534	0.165367	0.438067	0.454167	0.285433	0.4372
0.5609	0.110433	0.1812	0.440567	0.466933	0.433367
0.596333	0.448067	0.439633	0.468567	0.45	0.512267
0.182467	0.478	0.451	0.4632	0.392933	0.272633
0.5522	0.463167	0.365467	0.507867	0.198067	0.146933
0.537333	0.411533	0.2901	0.440367	0.5088	0.4035
0.189667	0.239633	0.391467	0.5428	0.4267	0.415767
0.422133	0.187867	0.119767	0.436167	0.401933	0.423
0.349433	0.171533	0.3462	0.458533	0.390367	0.301467
0.1988	0.3181	0.4562	0.2923	0.292267	0.381833
0.3839	0.157133	0.4112	0.557667	0.532433	0.2807
0.3671	0.271133	0.0752667	0.1653	0.446	0.392867
0.4031	0.4773	0.5081	0.2168	0.456833	0.459867
0.504167	0.1918	0.119967	0.465533	0.437233	0.5769
0.483	0.217167	0.4342	0.453733	0.470433	0.4266
0.5428	0.232467	0.524733	0.432	0.462333	0.203667
0.3086	0.364	0.450167	0.369567	0.3594	0.262467
0.454967	0.4394	0.443133	0.416133	0.1663	0.115967
0.3528	0.1454	0.442133	0.553967	0.4906	0.144167
0.1681	0.189633	0.4249	0.454733	0.4529	0.321667
0.1418	0.417833	0.7311	0.3888	0.4873	0.345733
0.157633	0.1375	0.372133	0.371867	0.441167	0.526567
0.4655	0.197333	0.396367	0.466033	0.294333	0.3532
0.515567	0.4334	0.0927667	0.4372	0.402433	0.373967
0.162033	0.535267	0.4299	0.4093	0.4745	0.3698
0.405367	0.258533	0.447367	0.495333	0.402067	0.256467
0.163333	0.230867	0.502733	0.5146	0.5402	0.434333
0.359333	0.167533	0.4575	0.353233	0.4579	0.475867
0.3482	0.224367	0.183133	0.1892	0.3072	0.338567
0.112167	0.1525	0.2009	0.238	0.387133	0.407467
0.3253	0.605067	0.416	0.352433	0.382833	0.200733
0.3217	0.595633	0.435267	0.265967	0.4498	0.452933
0.183467	0.5712	0.1375	0.207533	0.561533	0.443833
0.120267	0.148	0.3881	0.424167	0.458733	0.4169
0.179	0.170133	0.386433	0.333767	0.479467	0.427333
0.175067	0.333	0.215067	0.197867	0.434167	0.380433
0.186767	0.2975	0.301133	0.3864	0.344567	0.328467
0.5234	0.418333	0.4677	0.395933	0.402433	0.394433
0.481333	0.376467	0.210967	0.4334	0.4382	0.353033
0.4052	0.3947	0.3821	0.583767	0.2942	0.429367
0.533733	0.461233	0.491733	0.486767	0.1183	0.384933
0.163867	0.254867	0.4009	0.4887	0.488267	0.4043
0.426133	0.1535	0.4126	0.455733	0.477667	0.470767
0.411367	0.242033	0.188633	0.3879	0.509233	0.3958
0.508467	0.557767	0.4375	0.539733	0.185167	0.3957
0.214733	0.381	0.454733	0.1773	0.4609	0.4347
0.3928	0.2938	0.1875	0.423433	0.513367	0.3534
0.516967	0.132167	0.402533	0.408233	0.4241	0.295367
0.3219	0.271467	0.4221	0.338767	0.120767	0.409633
0.504733	0.4908	0.435333	0.4213	0.488533	0.5712
0.1211	0.2254	0.374433	0.270433	0.5183	0.402967
0.2034	0.394067	0.606167	0.491833	0.457567	0.1158
0.338733	0.193133	0.2481	0.189067	0.4721	0.459033
0.195467	0.400967	0.5266	0.3701	0.4562	0.411267
0.121567	0.254067	0.3014	0.473933	0.5192	0.501333
0.0804333	0.5372	0.4056	0.630833	0.3283	0.2251
0.5245	0.401867	0.4402	0.4807	0.631867	0.494367
0.375133	0.392133	0.427767	0.501633	0.507467	0.3996
0.111867	0.234567	0.354067	0.488267	0.411333	0.655767
0.315767	0.1608	0.431467	0.467833	1.3181	0.594267
0.357067	0.159933	0.458267	0.4766	0.382733	0.4884
0.401967	0.160133	0.441933	0.516333	0.197967	0.4552
0.345967	0.283633	0.377033	0.460033	0.565733	0.503433
0.287467	0.3706	0.395	0.431767	0.5289	0.549833
0.201567	0.295233	0.367633	0.535367	0.3793	0.448367
0.4482	0.197033	0.2319	0.2572	0.4719	0.1823
0.2461	0.549633	0.416933	0.482967	0.533233	0.4809
0.2901	0.426	0.5924	0.179967	0.619167	0.3378
0.1842	0.1532	0.170833	0.217767	0.430467	0.326767
0.150433	0.1484	0.252967	0.540467	0.1697	0.286767
0.102967	0.3099	0.4372	0.500833	0.457567	0.3389
0.152933	0.222167	0.2669	0.241333	0.3739	0.419733
0.401167	0.469333	0.4352	0.555033	0.186067	0.408
0.416133	0.411733	0.481333	0.4939	0.306833	0.346733
0.363067	0.197133	0.4005	0.6211	0.487667	0.3698
0.1345	0.1577	0.5121	0.529233	0.512033	0.4697
0.192033	0.1278	0.165567	0.587867	0.405967	0.363867
0.362067	0.191767	0.413	0.5346	0.465133	0.476333
0.154033	0.142267	0.555267	0.381267	0.459333	0.262933
0.1999	0.141633	0.526633	0.284433	0.471267	0.479367
0.3507	0.0976333	0.4038	0.482467	0.166733	0.704233
0.574467	0.4355	0.462	0.521767	0.329667	0.4026
0.115567	0.235167	0.4624	0.5508	0.557133	0.294967
0.158867	0.319667	0.4046	0.378933	0.593533	0.476233
0.4322	0.455467	0.487233	0.571767	0.4538	0.4554
0.4434	0.1707	0.4098	0.3901	0.558967	0.4513
0.338033	0.4421	0.488633	0.4008	0.516967	0.470367
0.37	0.372067	0.4404	0.480833	0.372633	0.578067
0.122367	0.4384	0.256567	0.406533	0.440733	0.5057
0.2321	0.339067	0.4649	0.332967	0.436567	0.1328
0.381167	0.498267	0.416167	0.4746	0.485167	0.362933
0.198433	0.4048	0.395233	0.1889	0.503533	0.465933
0.3807	0.393367	0.412067	0.0969333	0.448433	0.460067
0.1482	0.1253	0.467533	0.378167	0.557533	0.394933
0.370233	0.131667	0.487367	0.4682	0.570633	0.639
0.362233	0.4019	0.475233	0.483833	0.649267	0.382733
0.166767	0.1034	0.4959	0.382333	0.4741	0.1372
0.485533	0.4033	0.458967	0.672967	0.3816	0.514333
0.251933	0.368367	0.4701	0.5448	0.503567	0.124833
0.392867	0.337533	0.484933	0.554133	0.5214	0.454633
0.283433	0.440967	0.3986	0.546667	0.426367	0.487467
0.359333	0.431933	0.209333	0.4721	0.468167	0.4127
0.266967	0.4883	0.439233	0.513633	0.462633	0.536633
0.381033	0.303933	0.397367	0.273433	0.469467	0.566367
0.3017	0.180933	0.204967	0.352467	0.277133	0.459067
0.3757	0.425767	0.333	0.4643	0.4807	0.5867
0.322333	0.380833	0.602033	0.7802	0.3237	0.464133
0.343	0.167333	0.157667	0.409933	0.395767	0.6912
0.367433	0.4312	0.4844	0.524767	0.316	0.495433
0.379433	0.2403	0.4439	0.416867	0.4165	0.367233
0.424033	0.390533	0.5403	0.5433	0.480867	0.4722
0.2322	0.390767	0.378967	0.421367	0.5169	0.481267
0.1987	0.246733	0.0814	0.276633	0.260033	0.5361
0.3789	0.548733	0.4637	0.476167	0.285933	0.405633
0.103133	0.405233	0.4211	0.541833	0.408267	0.359333
0.1095	0.406867	0.202	0.370467	0.6006	0.474133
0.164333	0.3837	0.5291	0.4569	0.420933	0.452167
0.3867	0.5087	0.387233	0.160333	0.465933	0.415667
0.220733	0.249033	0.459267	0.4435	0.3249	0.3657
0.261933	0.199967	0.184167	0.531767	0.330467	0.522633
0.205767	0.419167	0.3958	0.483833	0.402667	0.467767
0.1215	0.1227	0.209533	0.548567	0.413067	0.480767
0.369833	0.471533	0.4061	0.4085	0.5667	0.538267
0.384467	0.438767	0.300433	0.2255	0.434433	0.1584
0.152467	0.1554	0.262967	0.206667	0.476933	0.4424
0.140633	0.4342	0.487933	0.473933	0.3685	0.479667
0.1406	0.471833	0.412567	0.1823	0.444267	0.444067
0.355633	0.407333	0.333467	0.172167	0.4922	0.415533
0.171067	0.4085	0.5404	0.227567	0.591867	0.485067
0.1239	0.396333	0.4626	0.533733	0.446033	0.519333
0.1691	0.216467	0.448967	0.4996	0.411633	0.424833
0.374367	0.347233	0.5013	0.579533	0.807	0.513267
0.150467	0.218567	0.1523	0.5151	0.6223	0.480167
0.273967	0.165933	0.3152	0.4509	0.406333	0.3988
0.135433	0.461	0.239233	0.469133	0.566733	0.4421
0.252133	0.438467	0.444467	0.286467	0.3768	0.4855
0.275333	0.4987	0.392833	0.508567	0.131567	0.460467
0.225933	0.447933	0.454733	0.415133	0.523967	0.864567
0.2711	0.1714	0.539133	0.229633	0.372433	0.528767
0.160167	0.362767	0.437233	0.1981	0.487667	0.783633
0.333533	0.1788	0.300233	0.715233	0.472	0.452567
0.2386	0.203933	0.5763	0.257033	0.4547	0.5013
0.140933	0.381167	0.417133	0.290033	0.503133	0.631533
0.321133	0.218033	0.542367	0.1943	0.338133	0.272467
0.343233	0.388667	0.5289	0.512367	0.4391	0.6396
0.3585	0.409867	0.493067	0.551567	0.4323	0.377967
0.146867	0.396367	0.5283	0.446767	0.35	0.821133
0.3299	0.169467	0.593533	0.5182	0.452267	0.505633
0.320233	0.259967	0.488967	0.449667	0.411467	0.383967
0.319633	0.1377	0.1878	0.432267	0.431833	0.402033
0.124133	0.408067	0.4422	0.487067	0.4501	0.4079
0.1291	0.362267	0.392367	0.155	0.465933	0.434667
0.1423	0.294967	0.3897	0.4219	0.475867	0.4653
0.1192	0.413	0.398667	0.490267	0.389933	0.499667
0.159933	0.179667	0.468733	0.155833	0.498833	0.6203
0.115567	0.275233	0.470333	0.541033	0.4168	0.5315
0.272867	0.400833	0.329833	0.515233	0.4816	0.505933
0.291867	0.382667	0.453033	0.634267	0.5221	0.428167
0.0906333	0.7126	0.283833	0.4094	0.4816	0.833133
0.369933	0.669067	0.472267	0.5119	0.4717	0.522667
0.204	0.304567	0.245067	0.3511	0.474967	0.374633
0.312633	0.1176	0.466667	0.4144	0.435133	0.5343
0.1505	0.411067	0.504967	0.2403	0.6137	0.381733
0.1328	0.4093	0.422733	0.319733	0.446733	0.4358
0.125133	0.522633	0.7255	0.434867	0.524467	0.5489
0.152533	0.355267	0.551133	0.382167	0.278567	0.774067
0.386333	0.466167	0.1108	0.490667	0.5554	0.394167
0.212833	0.4235	0.1353	0.211167	0.422933	0.322767
0.1699	0.476467	0.641367	0.4776	0.418533	0.130667
0.4275	0.229667	0.3675	0.1691	0.2306	0.4596
0.196733	0.432	0.490133	0.2838	0.392333	0.433433
0.2132	0.4796	0.638133	0.478867	0.421567	0.171633
0.181567	0.535233	0.583767	0.414633	0.270467	0.459133
0.469167	0.6173	0.472167	0.443333	0.446733	0.321833
0.273533	0.137167	0.5597	0.3996	0.5818	0.2576
0.5314	0.403133	0.573833	0.179467	0.3888	0.4461
0.363367	0.136567	0.141633	0.198167	0.4919	0.4462
0.5498	0.337133	0.472167	0.518367	0.516067	0.460433
0.4629	0.422767	0.384467	0.4616	0.552	0.428967
0.200933	0.1421	0.5021	0.244233	0.492667	0.4273
0.3432	0.332767	0.529267	0.370767	0.4967	0.185467
0.448033	0.486	0.394067	0.476267	0.494767	0.297967
0.206167	0.351067	0.469233	0.2047	0.520333	0.377167
0.2644	0.441267	0.2956	0.421833	0.5711	0.453033
0.1352	0.4293	0.130767	0.4866	0.529933	0.460867
0.232667	0.416767	0.4965	0.369533	0.1523	0.396033
0.502167	0.236167	0.3936	0.5447	0.408533	0.511367
0.475233	0.479833	0.293467	0.506	0.509067	0.356067
0.346633	0.529	0.328567	0.690133	0.505133	0.161
0.1689	0.548167	0.2756	0.478467	0.433267	0.190767
0.200667	0.465967	0.409867	0.182033	0.557	0.454167
0.1853	0.151	0.219067	0.497767	0.523567	0.424233
0.345633	0.4265	0.151233	0.5375	0.4914	0.4231
0.265467	0.416333	0.437267	0.256767	0.510433	0.4367
0.100767	0.1975	0.0947333	0.589667	0.5724	0.407667
0.608933	0.143433	0.155667	0.480267	0.485233	0.521967
0.234267	0.424433	0.3213	0.372033	0.338167	0.386233
0.200633	0.504567	0.427867	0.249833	0.5126	0.354567
0.365933	0.1278	0.785533	0.5148	0.390267	0.26
0.399	0.472767	0.189533	0.4585	0.474333	0.472533
0.4811	0.469	0.444	0.489967	0.189833	0.487033
0.508267	0.407667	0.1839	0.234967	0.1326	0.540367
0.436367	0.396367	0.478233	0.2342	0.634467	0.484633
0.446333	0.445233	0.5037	0.653067	0.4955	0.711967
0.241033	0.192667	0.421167	0.424933	0.6062	0.385967
0.2302	0.5179	0.404033	0.295967	0.493233	0.163067
0.196033	0.4425	0.3583	0.608533	0.523733	0.517767
0.2027	0.396833	0.377867	0.538133	0.4983	0.532733
0.430967	0.329033	0.530033	0.169267	0.4793	0.494467
0.158567	0.121667	0.178667	0.5534	0.479833	0.485867
0.3672	0.1666	0.362933	0.200967	0.488067	0.530067
0.401667	0.1457	0.454433	0.4442	0.5563	0.3542
0.410867	0.521467	0.216367	0.450667	0.454067	0.429767
0.1714	0.166933	0.1119	0.2765	0.429067	0.4977
0.159733	0.425667	0.396467	0.412267	0.4278	0.389467
0.3571	0.4167	0.249	0.2162	0.4726	0.366933
0.4019	0.4292	0.141633	0.548933	0.1498	0.5036
0.4502	0.595533	0.135833	0.369433	0.5364	0.489267
0.230433	0.4377	0.299967	0.209367	0.4996	0.411467
0.3976	0.4472	0.402	0.751167	0.509	0.4063
0.156467	0.175433	0.415233	0.5446	0.508233	0.181933
0.199867	0.561367	0.4194	0.4123	0.165733	0.472033
0.416867	0.2435	0.141667	0.1241	0.0760667	0.2967
0.189467	0.381	0.691067	0.133233	0.552533	0.3331
0.497867	0.253	0.208833	0.419667	0.585633	0.403167
0.162933	0.415033	0.415633	0.403333	0.401267	0.496733
0.0987667	0.295167	0.276733	0.485067	0.4379	0.469067
0.3144	0.455567	0.381267	0.221367	0.4228	0.519867
0.145333	0.390633	0.3562	0.4585	0.462833	0.558867
0.447533	0.260133	0.190733	0.291433	0.484333	0.465467
0.495433	0.476533	0.378333	0.514967	0.443933	0.169267
0.304367	0.3238	0.219667	0.168633	0.442333	0.476233
0.468167	0.357367	0.314	0.473767	0.190033	0.581667
0.4238	0.418667	0.245167	0.400967	0.459167	0.524233
0.4159	0.363167	0.185233	0.464733	0.4023	0.4322
0.3178	0.429733	0.502333	0.492467	0.787867	0.436533
0.120533	0.205333	0.486967	0.324467	0.429067	0.480833
0.133367	0.484567	0.489433	0.373467	0.402533	0.480767
0.260067	0.244167	0.717467	0.527533	0.571033	0.3179
0.186433	0.3731	0.2178	0.2765	0.397967	0.479967
0.292133	0.477233	0.1967	0.441033	0.4664	0.5481
0.1539	0.4288	0.159967	0.5695	0.546233	0.477733
0.180467	0.458933	0.3746	0.4447	0.3979	0.483333
0.135567	0.424067	0.157533	0.260867	0.454033	0.214767
0.3478	0.434767	0.147733	0.462333	0.4958	0.3649
0.132833	0.220333	0.129967	0.506467	0.399133	0.200767
0.132133	0.288833	0.330267	0.455733	0.447433	0.460633
0.301267	0.264133	0.4959	0.454667	0.4406	0.480767
0.137733	0.186267	0.431367	0.194633	0.456367	0.360567
0.296733	0.2149	0.151533	0.1971	0.4263	0.415467
0.429567	0.1859	0.475267	0.487667	0.175967	0.4709
0.4702	0.369167	0.291733	0.447767	0.150367	0.2457
0.145333	0.246233	0.443367	0.4766	0.336633	0.587733
0.333833	0.424533	0.442167	0.483433	0.515467	0.3946
0.1786	0.408167	0.472967	0.446767	0.216	0.4791
0.145433	0.3627	0.645533	0.533533	0.390767	0.414833
0.1267	0.321067	0.416767	0.252233	0.174567	0.436667
0.163133	0.1738	0.386833	0.519333	0.5028	0.4622
0.118433	0.496567	0.409467	0.3703	0.400367	0.5865
0.189633	0.470233	0.3759	0.538367	0.452667	0.5138
0.331533	0.1743	0.4301	0.434	0.439267	0.513167
0.124333	0.363133	0.233367	0.528033	0.381267	0.554967
0.152767	0.421033	0.266633	0.484267	0.333567	0.317533
0.1131	0.5705	0.286733	0.493133	0.187433	0.2204
0.353167	0.184533	0.4556	0.5116	0.518433	0.576433
0.216233	0.222633	0.397733	0.371133	0.2144	0.4039
0.1856	0.4201	0.176	0.169333	0.419633	0.361167
0.3896	0.376133	0.161033	0.360667	0.405633	0.415067
0.368033	0.128667	0.4785	0.373967	0.480533	0.4825
0.3647	0.379667	0.489	0.3739	0.4116	0.379033
0.175433	0.562633	0.426433	0.416233	0.5191	0.425133
0.177633	0.307767	0.4617	0.1971	0.433267	0.2911
0.544967	0.230033	0.1607	0.196033	0.4929	0.4348
0.383833	0.343033	0.3472	0.267733	0.348067	0.4474
0.456667	0.210533	0.412333	0.334833	0.448	0.171533
0.158833	0.388733	0.450667	0.4661	0.4234	0.351067
0.199133	0.352067	0.430933	0.561533	0.462933	0.443067
0.4858	0.204767	0.487633	0.480467	0.5979	0.439733
0.1562	0.2716	0.385833	0.462033	0.417667	0.145033
0.146733	0.2838	0.240567	0.343667	0.4132	0.519967
0.356367	0.252633	0.4425	0.440433	0.1624	0.523267
0.357867	0.134833	0.434067	0.452167	0.348833	0.357
0.1058	0.356067	0.387533	0.364033	0.5106	0.374933
0.361867	0.4502	0.510033	0.415033	0.4026	0.4804
0.451	1.3517	0.196767	0.398	0.310433	0.223433
0.222133	0.257333	0.382667	0.374233	0.6049	0.350833
0.1806	0.182	0.396667	0.177433	0.569333	0.405867
0.0965333	0.204567	0.1919	0.453367	0.3089	0.280933
0.295333	0.3377	0.456367	0.654	0.479	0.35
0.544767	0.4446	0.4178	0.5709	0.2017	0.257367
0.273133	0.358367	0.459567	0.3133	0.401967	0.170867
0.492133	0.4012	0.330133	0.333967	0.461033	0.414733
0.370933	0.340867	0.2209	0.491733	0.120533	0.4996
0.079	0.1963	0.548867		0.338	0.1341
0.515267	0.4697	0.367333		0.4841	0.285
0.290033	0.385	0.7613		0.238067	0.351133
0.215267	0.295967	0.3683		0.4225	0.479467
0.423367		0.421467		0.5624	0.296033
0.195933		0.446667		0.153	0.402733
		0.298333		0.426167	0.138067
		0.363333		0.520467	0.330567
		0.4136		0.4664	0.376833
		0.521167		0.434667	0.1939
		0.381		0.285967	0.359967
		0.405		0.6257	0.360967
		0.490667		0.307167	0.2671
		0.4374		0.257167	0.347967
		0.439933		0.406533	0.135233
		0.501833		0.467433	0.327233
		0.5246		0.234733	0.361333
		0.380367		0.2024	0.3644
		0.424267		0.692433	0.3285
		0.451233		0.256867	0.3558
		0.4446		0.516967	0.217633
		0.2018		0.382333	0.5084
		0.4411		0.535967	0.448867
		0.3285		0.4896	0.263833
		0.514933		0.6338	0.3377
		0.420567		0.578967	0.422533
		0.218267		0.501633	0.414367
		0.5841		0.569367	0.501267
		0.508767		0.491767	0.467267
		0.311167		0.499267	0.6837
		0.310333		0.5302	0.366233
		0.255767		0.508867	0.2356
		0.381		0.5816	0.481767
		0.420067		0.575267	0.375767
		0.413733		0.1508	0.450467
		0.451967		0.493867	0.4024
		0.143		0.415467	0.2593
		0.4953		0.5691	0.501967
		0.470767		0.5289	0.344733
		0.427933		0.601367	0.380167
		0.151167		0.480933	0.392967
		0.450333		0.488733	0.265467
		0.1354		0.6193	0.3504
		0.419467		0.5841	0.305767
		0.4742		0.524667	0.498933
		0.317933		0.574433	0.495167
		0.4772		0.524367	0.457567
		0.4628		0.543633	0.3742
		0.430667		0.687567	0.182933
		0.373467		0.5324	0.5581
		0.444433		0.565833	0.3566
		0.455933		0.690367	0.205867
		0.2702		0.4022	0.494233
		0.247033		0.570967	0.423533
		0.434467		0.703	0.462967
		0.5028		0.512567	0.513367
		0.257733		0.632333	0.466567
		0.398333		0.5093	0.473133
		0.364633		0.596833	0.163867
		0.348533		0.5809	0.430867
		0.318933		0.481567	0.389
		0.4243		0.444	0.465433
		0.225933		0.574567	0.354233
		0.4601		0.663567	0.419633
		0.1573		0.509967	0.418767
		0.3536		0.5451	0.4184
		0.4146		0.543433	0.481967
		0.441567		0.664033	0.567833
		0.220967		0.5912	0.4338
		0.414167		0.601433	0.5036
		0.462133		0.429367	0.521833
		0.323167		0.4516	0.5125
		0.467267		0.4839	0.485067
		0.4898		0.4968	0.340067
		0.270433		0.486267	0.329567
		0.496833		0.523767	0.383267
		0.208067		0.528533	0.124567
		0.336833		0.581767	0.3396
		0.1808		0.589	0.4742
		0.3789		0.6088	0.1203
		0.133333		0.549033	0.338533
		0.4048		0.556	0.4729
		0.441533		0.5428	0.424033
		0.1371		0.100267	0.392733
		0.174867		0.493533	0.545533
		0.420233		0.4129	0.1082
		0.2239		0.425167	0.197733
		0.413233		0.638067
		0.217		0.5044
		0.418167		0.474767
				0.306
				0.469233
				0.546167
				0.503667
				0.524533
				0.4953
				0.6756
				0.4194
				0.535967
				0.5547
				0.568833
				0.5667
				0.523533
				0.549067
				0.476667
				0.593667
				0.572633
				0.477733
				0.530433
				0.478167
				0.505267
				0.5848
				0.4385
				0.128433
				0.481967
				0.222867
				0.524667
				0.425033
				0.444733
				0.571
				0.2884
				0.361933
				0.470667
				0.4181
				0.588067
				0.7837
				0.3813
				0.454667
				0.458033
				0.562567
				0.431167
				0.517967
				0.4979
				0.4685
				0.221133
				0.5077
				0.495667
				0.495767
				0.447767
				0.412467
				0.478233
				0.547133
				0.399467
				0.563433
				0.4706
				0.287733
				0.1903
				0.5479
				0.483567
				0.576133
				0.6447
				0.494433
				0.618533
				0.5108
				0.569033
				0.5568
				0.631
				0.683233
				0.683767
				0.261
				0.369367
				0.2915
				0.440667
				0.195033
				0.432467
				0.501033
				0.515167
				0.5211
				0.503567
				0.468567
				0.4791
				0.589467
				0.3186
				0.2003
				0.4114
				0.374833
				0.329367
				0.307367
				0.1904
				0.474367
				0.632767
				0.4153
				0.4266
				0.4045
				0.4755
				0.5398
				0.5594
				0.4536
				0.5566
				0.472833
				0.420167
				0.373833
				0.5187
				0.542367
				0.6447
				0.502233
				0.448733
				0.327067
				0.458467
				0.4586
				0.5051
				0.514333
				0.4147
				0.533767
				0.433667
				0.455967
				0.403667
				0.138233
				0.324567
				0.429633
				0.4611
				0.2216
				0.5112
				0.4195
				0.401
				0.525067
				0.275167
				0.447933
				0.567067
				0.794933
				0.411033
				0.6209
				0.577633
				0.325133
				0.579
				0.487067
				0.0882
				0.491567
				0.4187
				0.364
				0.462633
				0.468067
				0.742133
				0.476433
				0.1885
				0.4869
				0.467367
				0.1669
				0.264533
				0.4017
				0.217367
				0.348733
				0.4611
				0.468733
				0.351133
				0.411667
				0.302367
				0.158833
				0.421767
				0.2034
				0.5104
				0.4161
				0.605367
				0.468067
				0.543233
				0.406633
				0.448333
				0.150667
				0.415
				0.346167
				0.450133
				0.2948
				0.368467
				0.461233
				0.180233
				0.3854
				0.3329
				0.391633
				0.548667
				0.468967
				0.568567
				0.0809667
				0.506333
				0.421933
				0.502133
				0.440267
				0.472867
				0.4873
				0.4543
				0.469533
				0.418833
				0.3403
				0.3701
				0.4339
				0.1285
				0.5027
				0.416033
				0.5348
				0.4272
				0.5139
				0.546733
				0.262333
				0.356267
				0.242733
				0.3678
				0.438467
				0.188767
				0.444967
				0.382333
				0.394167
				0.544467
				0.2497
				0.377167
				0.4777
				0.450467
				0.444233
				0.471967
				0.467233
				0.447867
				0.339333
				0.505833
				0.194367
				0.3457
				0.409733
				0.412767
				0.3333
				0.4243
				0.395267
				0.446233
				0.462833
				0.283433
				0.486767
				0.218067
				0.422133
				0.405267
				0.393267
				0.1174
				0.198367
				0.445467
				0.427267
				0.482733
				0.4208
				0.4649
				0.297167
				0.1727
				0.489067
				0.622867
				0.384733
				0.574367
				0.614833
				0.4737
				0.399433
				0.450567
				0.575633
				0.4336
				0.479733
				0.544233
				0.512067
				0.519933
				0.5035
				0.331433
				0.466333
				0.246733
				0.531133
				0.4972
				0.5828
				0.420233
				0.599367
				0.8854
				0.3042
				0.411933
				0.394233
				0.491133
				0.502867
				0.454267
				0.487267
				0.4165
				0.290733
				0.520967
				0.4765
				0.3805
				0.484567
				0.704033
				0.690333
				0.441533
				0.517733
				0.458967
				0.1615
				0.543867
				0.585433
				0.489433
				0.4014
				0.6577
				0.5879
				0.5186
				0.6499
				0.391833
				0.387333
				0.460967
				0.457733
				0.357567
				0.495367
				0.631433
				0.458733

[truncated: 7 more sheets: Figure S2 Novice, Figure S3A, Figure S3B, Figure S3C, Figure S3D, Figure S3E-F, Figure S4A-E]
