# Supplementary material for: Learning-related congruent and incongruent changes of excitation and inhibition in distinct cortical areas
Source: PLoS Biol. 2022 May 31;20(5):e3001667. doi: 10.1371/journal.pbio.3001667 (PMC9187120; doi:10.1371/journal.pbio.3001667)
Supplement: S6 Data — (XLSX) [file pbio.3001667.s022.xlsx]

## Sheet: Figure 4A (Novice, wS1, RS)
time (s)	n1	n2	n3	n4	n5	n6	n7	n8	n9	n10	n11	n12	n13	n14	n15	n16	n17	n18	n19	n20	n21	n22	n23	n24	n25	n26	n27	n28	n29	n30	n31	n32	n33	n34	n35	n36	n37	n38	n39	n40	n41	n42	n43	n44	n45	n46	n47	n48	n49
0.9505	-2.08896	-3.87975	6.03256	-1.53846	-0.25641	-0.51282	-0.25641	-0.769231	0	-1.2796	0	0	-0.805279	6.33145	9.73981	-2.70588	-0.705882	-0.470588	4.39308	2.06087	-0.117647	-0.704757	-0.235294	-0.117647	-0.280753	2.3051	-0.352941	-0.234169	-0.352941	2.53147	-1.11335	-0.352929	8.86097	-0.327869	-0.373963	2.72023	0	-1.96721	-0.558427	0	0	-0.655738	-1.31148	-2.29508	0	-1.17179	-0.206186	-1.72913	-0.618557
0.9515	-5.73147	-1.51628	2.07345	-1.53846	-0.25641	-0.5128	-0.25641	-0.769231	0	-1.2217	0	0	1.50027	5.73354	3.66783	-2.70588	-0.705882	-0.470579	1.19206	0.217773	-0.117647	-0.678191	-0.235294	-0.117647	0.477939	3.22068	-0.352941	-0.207603	-0.352941	0.689197	-2.90331	-0.352105	15.5171	-0.327869	2.57412	3.99601	0	-1.96721	0.719653	0	0	-0.655738	-1.31148	-2.29508	0	-0.645884	-0.206186	-0.398039	-0.618557
0.9525	-8.06356	0.963408	0.108684	-1.53846	-0.25641	-0.511097	-0.25641	-0.769231	0	-0.586684	0	0	3.34324	3.9321	5.61182	-2.70588	-0.705874	-0.469797	-1.9389	-0.975067	-0.117647	-0.386831	-0.235294	-0.117647	0.533823	1.09589	-0.352941	0.083757	-0.352941	-0.478289	-3.51264	-0.326752	22.3924	-0.327869	4.9307	1.03411	0	-1.96721	-2.17159	0	0	-0.655738	-1.31148	-2.29508	0	1.26888	-0.206186	-0.257049	-0.618557
0.9535	-8.32732	1.39025	1.8774	-1.53846	-0.25641	-0.455994	-0.25641	-0.769231	0	1.82056	0	0	1.30774	3.70351	10.3332	-2.70588	-0.705095	-0.444515	-2.21432	-1.26804	-0.117647	0.717667	-0.235294	-0.117647	0.65623	-1.101	-0.352941	1.18826	-0.352941	-0.479819	-1.57055	-0.0353043	15.8525	-0.327869	2.32793	-2.06558	0	-1.96721	-4.45907	0	0	-0.655738	-1.31148	-2.29508	0	2.87625	-0.206186	0.422604	-0.618557
0.9545	-6.91902	1.62724	3.83603	-1.53846	-0.25641	0.179372	-0.25641	-0.769231	0	3.8326	0	0	-1.10268	5.26199	4.23863	-2.70588	-0.679804	-0.152994	-0.185481	-1.29333	-0.117647	1.64084	-0.235294	-0.117647	0.86352	-1.31676	-0.352941	2.11222	-0.352941	0.600617	0.567317	1.07042	1.45963	-0.327869	-0.754245	-2.87597	0	-1.96721	-2.19012	0	0	-0.655713	-1.31148	-2.29508	0	1.25745	-0.206186	2.1699	-0.618557
0.9555	-3.97489	1.3894	1.87699	-1.53842	-0.25641	2.58937	-0.25641	-0.769231	0	1.82014	0	0	-1.73803	2.95658	-2.35938	-2.70588	-0.387501	0.952769	1.47649	-1.29411	-0.117647	0.717475	-0.235294	-0.117647	2.05391	0.613008	-0.352941	1.21413	-0.352941	1.5232	0.117882	1.99378	-3.24905	-0.327869	-1.56669	-2.87595	0	-1.96721	0.312723	0	0	-0.653544	-1.31148	-2.29508	0	-0.679126	-0.206186	3.46985	-0.618557
0.9565	0.193215	0.936757	0.104048	-1.53503	-0.25641	4.60182	-0.25641	-0.769231	0	-0.589859	0	0	-1.79144	0.147325	-1.85384	-2.70588	0.743545	1.87613	2.58145	-1.29412	-0.117647	-0.388288	-0.235294	-0.117647	2.89343	4.85211	-0.352941	0.399894	-0.352941	0.599828	-0.0384494	1.07042	1.38206	-0.327869	-1.63715	-2.0635	0	-1.96721	-2.26275	0	0	-0.583084	-1.31148	-2.29508	0	-1.14574	-0.206186	0.276264	-0.618557
0.9575	4.49396	-1.71277	1.93377	-1.42482	-0.25641	2.58937	-0.25641	-0.769231	0	-1.22523	0	0	-1.73802	-2.5022	0.0484054	-2.70588	1.95843	0.952769	2.10752	-1.29412	-0.117647	-0.679813	-0.235294	-0.117647	2.07918	6.6996	-0.352941	1.21413	-0.352941	-0.505935	-0.303108	-0.0353473	4.38888	-0.327869	-1.63932	1.08857	0	-1.96721	-5.34441	0	0	0.22936	-1.31148	-2.29506	0	-0.67911	-0.206186	-1.19506	-0.618557
0.9585	4.25659	-4.17789	4.5265	-0.154078	-0.25641	0.179371	-0.25641	-0.769231	0	-1.28034	0	0	-1.10096	-2.61073	-1.33375	-2.70588	2.14083	-0.152994	-1.16177	-1.29412	-0.117647	-0.705095	-0.235294	-0.117647	1.15506	2.84903	-0.352941	2.11221	-0.352932	-0.79746	-0.93261	-0.326871	2.18576	-0.327869	-1.63934	4.47432	0	-1.96721	-6.15685	0	0	3.31102	-1.31148	-2.29286	0	1.25883	-0.206186	1.33931	-0.618557
0.9595	-0.557698	-4.81496	4.92235	4.66592	-0.25641	-0.456002	-0.25641	-0.769231	0	-1.28203	0	0	1.36414	-1.18194	-1.33211	-2.70588	1.95843	-0.444519	-3.6901	-1.29412	-0.117647	-0.705874	-0.235294	-0.117647	1.76316	-0.468261	-0.352941	1.18807	-0.352154	-0.822733	0.356575	-0.352154	-0.385425	-0.327869	-1.63934	4.98265	0	-1.96721	-6.22731	0	0	5.88649	-1.31148	-2.22023	0	2.92138	-0.206186	1.29637	-0.618541
0.9605	-3.11447	-4.87008	4.52479	8.69085	-0.25641	-0.511105	-0.256391	-0.769231	0	-1.28205	0	0	4.01196	-2.61412	0.100077	-2.70586	0.743545	-0.469792	-4.27391	-1.29412	-0.117647	-0.705882	-0.235277	-0.117647	1.49614	-0.262352	-0.352941	0.0822998	-0.326871	-0.822733	3.12665	-0.352932	1.37543	-0.327869	-1.63934	4.47432	0	-1.96721	-6.22948	0	0	3.38365	-1.31145	-1.33733	0	1.81404	-0.206186	-1.70597	-0.617177
0.9615	-1.62503	-4.87178	1.87696	4.66763	-0.25641	-0.512801	-0.254694	-0.769231	0	-1.28205	0	0	4.40951	-2.61243	-1.33211	-2.7043	-0.387501	-0.469792	-4.0314	-1.29412	-0.117647	-0.705882	-0.23372	-0.117647	0.0240026	0.584384	-0.352941	-0.209224	-0.0353473	-0.79746	6.26231	-0.352941	1.30283	-0.327869	-1.63932	1.08857	0	-1.96719	-6.22951	0	0	1.11446	-1.30928	2.55675	0	1.81404	-0.206186	-1.66167	-0.572868
0.9625	-0.328383	-4.87179	-0.588144	-0.0972402	-0.25641	-0.51282	-0.199592	-0.769231	0	-1.28205	0	0	4.01196	-1.12516	-1.33381	-2.65296	-0.679786	-0.444519	-2.85135	-1.2941	-0.117647	-0.705882	-0.183155	-0.117647	0.83825	-0.341322	-0.352941	-0.234507	1.07042	-0.505935	6.12969	-0.352941	-1.34093	-0.327869	-1.63715	-2.06353	0	-1.96499	-6.22951	0	0	3.38365	-1.23882	8.21171	0	2.92138	-0.206186	1.85158	-0.0619487
0.9635	0.643096	-4.87179	-1.22521	-0.730917	-0.25641	-0.512821	0.435782	-0.769231	0	-1.28205	0	0	1.36414	-1.92197	0.0432962	-2.04462	-0.703512	-0.152994	-1.05265	-1.29254	-0.117647	-0.705882	0.399894	-0.117647	2.395	-1.44711	-0.352941	-0.235285	1.99378	0.599828	2.52007	-0.352941	-2.59127	-0.327869	-1.56669	-2.87812	0	-1.89237	-6.22948	0	0	5.88649	-0.426378	8.21388	0	1.25881	-0.206186	3.78817	1.876
0.9645	2.77178	-4.87179	-1.28032	1.62398	-0.25641	-0.512821	2.84578	-0.769231	0	-1.28205	0	0	-1.10096	0.486332	-2.02087	0.458426	-0.652947	0.952769	1.36657	-1.24198	-0.117647	-0.705882	2.61142	-0.117647	0.864311	-1.73864	-0.352941	-0.235294	1.07042	1.52319	1.72857	-0.352941	-5.1646	-0.327869	-0.754246	-2.94643	0	-1.00946	-6.22727	0	0	3.31102	2.65526	2.62943	0	-0.680475	-0.206186	2.36115	3.49565
0.9655	4.70565	-4.87179	-1.28032	4.26841	-0.25641	-0.512821	4.85823	-0.769231	0	-1.28205	0	0	-1.73803	3.87585	-4.32236	3.41091	-0.0446248	1.87613	3.32399	-0.658921	-0.117647	-0.705882	4.45814	-0.117647	0.341588	-1.76392	-0.352941	-0.235294	-0.03456	0.599828	1.72679	-0.352932	-4.42476	-0.327869	2.32739	-2.87814	0	2.88464	-6.15244	0	0	0.22936	5.22861	-0.450039	0	-1.19004	-0.206186	0.277628	1.92306
0.9665	3.05916	-4.87179	-1.22523	4.66592	-0.25641	-0.512821	2.84578	-0.769231	0	-1.28205	0	0	-1.79316	-0.204163	-3.687	2.48757	2.45843	0.952769	1.41949	1.55338	-0.117647	-0.705882	2.61142	-0.117647	2.91871	-1.76469	-0.352941	-0.235294	-0.300802	-0.505935	-1.27783	-0.352154	0.417732	-0.327869	4.90069	-2.0657	0	8.54175	-5.19691	0	0	-0.583084	2.65965	1.81915	0	-1.19004	-0.206186	-0.0420286	0.540348
0.9675	1.73675	-4.87179	-0.589859	4.26837	-0.25641	-0.512821	0.435782	-0.769231	0	-1.28205	0	0	-1.79485	-5.02583	1.07789	-0.645763	5.41091	-0.152994	-0.390599	3.42539	-0.117647	-0.705882	0.399894	-0.117647	4.08381	-1.76392	-0.352941	-0.235294	-0.03456	-0.79746	-3.4917	-0.326871	0.419902	-0.327869	2.32739	1.01811	0	8.61221	-0.419926	0	0	-0.653544	-0.281071	5.13227	0	-0.68049	-0.206186	0.233334	2.47828
0.9685	0.607649	-4.87179	1.82014	1.62055	-0.25641	-0.512821	-0.199592	-0.769231	0	-1.28205	0	0	-1.79487	-6.29487	5.1011	-2.284	4.48755	-0.444519	0.339817	1.8702	-0.117647	-0.705882	-0.183155	-0.117647	2.26082	-1.73864	-0.352941	-0.235294	1.07042	-0.822742	-2.99351	-0.0353473	-4.35211	-0.327869	-0.754246	3.66187	0	3.76972	9.12909	0	0	-0.655713	0.531373	5.63841	0	1.25743	-0.206186	1.85025	5.99017
0.9695	-2.30339	-4.87176	3.83259	-0.844554	-0.25641	-0.512821	-0.254694	-0.769231	0	-1.28205	0	0	-1.79487	-6.34657	1.07617	-2.04226	1.35266	-0.469801	2.42905	0.765215	-0.117647	-0.705882	-0.23372	-0.117647	0.973417	-1.44711	-0.352941	-0.235294	1.99378	-0.823521	-2.09543	1.07042	-4.2795	-0.327869	-1.56669	1.90104	0	2.95727	14.784	0	0	-0.655738	6.62418	5.13005	0	2.87569	-0.206186	1.8516	5.98881
0.9705	-3.82035	-4.86836	1.82014	-1.48162	-0.25641	-0.512821	-0.256391	-0.769231	0	-1.28203	0	0	-1.79487	-5.60437	-3.7438	0.167733	-0.336149	-0.470579	2.65968	1.13081	-0.117647	-0.705882	-0.235277	-0.117647	0.57277	-0.34134	-0.352932	-0.235294	1.07042	-0.823529	-2.70355	1.99378	1.37548	-0.327869	-1.63715	1.90321	0	4.64767	9.12909	0	0	-0.655738	11.7686	1.7443	0	1.25743	-0.206186	0.277644	2.43259
0.9715	-3.71426	-4.75814	-0.589859	-1.53675	-0.25641	-0.512821	-0.25641	-0.769231	0	-1.28034	0	0	-1.79485	-1.92197	-5.01285	2.30753	-0.678238	-0.470579	2.11166	0.448408	-0.117647	-0.705882	-0.235294	-0.117647	0.630558	0.582801	-0.352145	-0.235294	-0.0353473	-0.823529	-2.41203	1.07042	5.20127	-0.327869	-1.63932	3.73452	3.47542e-297	2.00174	-0.419877	0	0	-0.655738	6.62199	-1.40779	0	-0.680506	-0.206186	0.46889	-0.0162596
0.9725	-5.85184	-3.4857	-1.22523	-1.53842	-0.256391	-0.512821	-0.25641	-0.769231	0	-1.22523	0	0	-1.79314	4.96558	-5.06796	1.64319	-0.705078	-0.469801	2.63438	0.44686	-0.117647	-0.705874	-0.235294	-0.117647	0.520648	-0.315279	-0.326084	-0.235294	-0.326871	-0.823529	-0.672859	-0.0353473	5.34002	-0.327869	-1.63934	1.90321	2.47034e-281	-1.08209	-5.19252	0	0	-0.655738	0.45872	-2.2224	0	-1.19142	-0.206186	2.21559	-0.571488
0.9735	-7.69802	1.38942	-1.28034	-1.53675	-0.254694	-0.512821	-0.25641	-0.769231	0	-0.589859	0	0	-1.73634	7.61343	-4.43598	1.25566	-0.705874	-0.444519	2.13516	1.07946	-0.117647	-0.705095	-0.235294	-0.117647	0.338229	-1.12952	-0.00927756	-0.235294	-0.352154	-0.823529	-0.646798	-0.326871	3.07298	-0.327869	-1.63934	1.90104	6.45967e-266	-1.89456	-6.00714	0	0	-0.655738	-1.16617	-2.29289	0	-1.23573	-0.206186	3.98216	-0.617162
0.9745	-6.21779	6.0514	-1.28203	-1.48162	-0.199592	-0.512821	-0.25641	-0.769231	0	1.82016	0	0	-1.04586	3.59024	-2.02602	3.38336	-0.705882	-0.152994	-0.844156	0.156105	-0.117647	-0.679813	-0.235294	-0.117647	-0.585912	-0.31527	1.38801	-0.235294	-0.352932	-0.823529	-2.06836	-0.352154	2.76889	-0.327869	-1.63934	3.66187	6.21398e-251	-1.96502	-4.45707	0	0	-0.655738	-1.30709	-2.29506	0	-1.2371	-0.206186	2.25989	-0.618541
0.9755	-0.921567	4.49161	-1.28205	-0.844554	0.435782	-0.512821	-0.25641	-0.769231	0	3.83431	0	0	1.99951	0.204125	-0.0135415	6.39518	-0.705882	0.952769	-2.26673	-0.658125	-0.117647	-0.388288	-0.235294	-0.117647	-0.611203	0.583588	3.41714	-0.235294	-0.352941	-0.823529	-0.961829	-0.352932	4.7634	-0.327869	-1.63934	1.01811	2.19905e-236	-1.96719	1.70403	0	0	-0.655738	-1.31143	-2.29508	0	-1.23711	-0.206186	0.979794	-0.618557
0.9765	5.35028	2.32114	-1.28205	1.62055	2.84578	-0.512821	-0.25641	-0.769231	0	1.87696	0	0	6.42196	-2.4437	-2.0243	5.38642	-0.705882	1.87613	-1.92642	0.182166	-0.117638	0.717475	-0.235294	-0.117647	0.0198566	-0.31527	3.41714	-0.235294	-0.352941	-0.823529	1.69914	-0.352941	1.88381	-0.327869	-1.63934	-2.0657	2.8629e-222	-1.96721	6.85498	0	0	-0.655738	-1.31148	-2.29508	2.18557e-297	-1.23711	-0.206186	2.2142	-0.618557
0.9775	6.08514	1.50306	-1.28205	4.26837	4.85823	-0.512821	-0.25641	-0.769231	0	0.102332	0	0	6.42196	-1.92021	-4.37919	2.33536	-0.705882	0.952769	-2.58355	1.39705	-0.11686	1.64084	-0.235294	-0.117647	-0.928788	-1.12952	1.38801	-0.235294	-0.352941	-0.823529	1.04202	-0.352941	-0.964191	-0.327869	-1.63934	-2.87814	1.37114e-208	-1.96721	1.85148	3.47542e-297	0	-0.655738	-1.31148	-2.29508	1.55351e-281	-1.23711	-0.206186	3.42416	-0.618557
0.9785	2.74856	1.63238	-1.28205	4.66592	2.84578	-0.512821	-0.25641	-0.769231	0	1.87696	0	0	1.99951	1.86515	-4.37918	0.536644	-0.705882	-0.152994	-2.26831	1.8702	-0.0915774	0.717475	-0.235294	-0.117638	-2.03455	-0.315279	-0.00927756	-0.235294	-0.352941	-0.823529	-0.962599	-0.352941	-2.01248	-0.327869	-1.63934	-2.94643	2.41581e-195	-1.96721	-2.61427	2.47034e-281	0	-0.655738	-1.31148	-2.29508	4.06226e-266	-1.2371	-0.206186	-0.326018	-0.618557
0.9795	2.72668	1.44628	-1.28205	4.26837	0.435782	-0.512821	-0.25641	-0.769231	0	3.83431	0	0	-1.04586	1.86511	-2.02258	-0.0131377	-0.705882	-0.444519	-0.239192	2.79355	0.199947	-0.388288	-0.235294	-0.11686	-2.3008	0.582801	-0.326084	-0.235294	-0.352941	-0.823521	-1.43575	-0.352941	-1.84929	-0.327869	-1.63934	-2.87814	1.56585e-182	-1.96721	2.80702	6.45967e-266	0	-0.655738	-1.31148	-2.29508	3.90776e-251	-1.23573	-0.206186	-4.24623	-0.618557
0.9805	2.04335	1.63068	-1.28205	1.62055	-0.199592	-0.512821	-0.25641	-0.769231	0	1.82016	0	0	-1.73634	-1.92365	0.0432962	-1.25563	-0.705874	-0.469801	0.842076	2.50203	1.30571	-0.679813	-0.235294	-0.0915774	-2.03456	-0.34134	-0.352145	-0.235294	-0.352941	-0.822742	-1.57016	-0.352941	-2.15557	-0.327869	-1.63934	-2.06572	3.73373e-170	-1.96721	11.7068	6.21398e-251	0	-0.655738	-1.31148	-2.29506	1.38291e-236	-1.19142	-0.206186	-5.26942	-0.618557
0.9815	-0.240659	1.44795	-1.28205	-0.844554	-0.254694	-0.51282	-0.25641	-0.769231	0	-0.589859	0	0	-1.79314	-2.55734	-1.33211	-2.3867	-0.705095	-0.470579	-0.238396	0.447621	2.22907	-0.705095	-0.235294	0.199947	-0.929575	-1.44711	-0.352932	-0.235294	-0.352941	-0.79746	-1.48788	-0.352932	-2.66395	-0.327869	-1.63934	1.01594	3.27523e-158	-1.96721	12.213	2.19905e-236	0	-0.655738	-1.31148	-2.29289	1.80038e-222	-0.680506	-0.20617	-5.35667	-0.618557
0.9825	0.636752	1.68577	-1.28205	-1.48162	-0.256391	-0.512801	-0.25641	-0.769231	2.71796e-297	-1.22523	0	0	-1.79485	-1.18026	-1.27701	-2.65295	-0.679813	-0.470588	-2.24147	-0.950445	1.30571	-0.705874	-0.235294	1.30571	-0.00622186	-1.73863	-0.352941	-0.235294	-0.352941	-0.505927	-1.59779	-0.352154	-5.2394	-0.327869	-1.63934	3.59141	1.05693e-146	-1.96721	6.12014	2.8629e-222	0	-0.655738	-1.31148	-2.22243	8.62263e-209	1.25743	-0.204806	-5.31371	-0.618557
0.9835	3.79381	2.08165	-1.28205	-1.53675	-0.25641	-0.511105	-0.25641	-0.769212	1.93193e-281	-1.28034	0	0	-1.79487	-2.61414	0.73545	-2.36142	-0.388288	-0.470588	-2.24147	-1.26725	0.199947	-0.705882	-0.235294	2.22907	-0.929584	-1.76313	-0.352941	-0.235294	-0.352941	0.600615	-1.80468	-0.326871	-5.30772	-0.327869	-1.63934	1.08857	1.25474e-135	-1.96721	-0.34503	1.37114e-208	6.95084e-297	-0.655738	-1.31148	-1.40998	1.51922e-195	2.87569	-0.160496	-4.75715	-0.618557
0.9845	5.04048	4.04238	-1.28205	-1.53844	-0.25641	-0.456002	-0.25641	-0.767496	5.05179e-266	-1.28203	0	0	-1.79487	-2.61584	1.07791	-0.964135	0.717475	-0.470588	-0.238405	-1.29253	-0.0915774	-0.705882	-0.235294	1.30571	-2.03535	-1.73863	-0.352941	-0.235294	-0.352941	1.54926	-2.9935	-0.0353473	-3.47854	-0.327869	-1.63934	-1.18062	5.47986e-125	-1.96719	-1.22359	2.41581e-195	4.94067e-281	-0.655738	-1.31148	1.67165	9.84711e-183	1.25743	0.350422	-2.26398	-0.618557
0.9855	3.76652	3.51551	-1.28205	-1.53846	-0.25641	0.179371	-0.25641	-0.710696	4.85965e-251	-1.28203	0	0	-1.79487	-1.23708	0.680366	1.09027	1.64084	-0.470588	0.841297	-1.26803	-0.11686	-0.705874	-0.235294	0.199947	-2.32686	-1.44711	-0.352941	-0.235294	-0.352941	0.917422	-3.78167	1.07042	-5.30769	-0.327869	-1.63934	1.08857	8.8042e-115	-1.96499	1.41583	1.56585e-182	1.29193e-265	-0.655738	-1.31148	4.24496	2.34802e-170	-0.680505	2.28836	1.80313	-0.618557
0.9865	0.273644	0.308686	-1.28205	-1.53846	-0.25641	2.58937	-0.25641	-0.0202203	1.71977e-236	-1.28034	0	0	-1.79487	-3.24953	-1.91236	1.38258	0.717475	-0.470588	-0.264466	-0.975736	-0.117638	-0.705095	-0.235294	-0.0915774	-2.35137	-0.341349	-0.352941	-0.235294	-0.352941	0.917422	-2.3583	1.99378	-5.23723	-0.327869	-1.63934	3.59141	5.20374e-105	-1.89234	3.47637	3.73373e-170	1.2428e-250	-0.655738	-1.31148	1.67165	2.05968e-158	-1.19141	3.90662	3.74108	-0.618557
0.9875	-2.19876	2.08165	-1.28205	-1.53846	-0.25641	4.60182	-0.25641	3.02515	2.23893e-222	-1.22523	0	0	-1.79485	-5.02583	-3.74037	0.484513	-0.388288	-0.470588	-2.55906	0.155309	-0.117647	-0.679813	-0.235294	-0.11686	-2.32686	0.582022	-0.352941	-0.235294	-0.352932	1.54926	1.09494	1.07042	-2.59349	-0.327869	-1.63934	1.01594	1.13148e-95	-1.00727	9.12912	3.27523e-158	4.3981e-236	-0.655738	-1.31148	-1.40998	6.64666e-147	-1.23435	2.28836	1.80453	-0.618557
0.9885	-2.17532	5.4195	-1.28205	-1.53846	-0.25641	2.58937	-0.25641	7.44762	1.0723e-208	-0.589859	0	0	-1.79316	-3.24951	-1.91063	0.303686	-0.679813	-0.470588	-3.6648	1.3702	-0.117647	-0.388271	-0.235294	-0.117638	-2.03534	-0.340561	-0.352941	-0.235294	-0.352154	0.600615	3.75691	-0.0353473	-1.34315	-0.327869	-1.63934	-2.06572	9.05073e-87	2.95727	10.89	1.05693e-146	5.72579e-222	-0.655738	-1.31145	-2.22243	7.89065e-136	-1.19141	0.350422	-2.21692	-0.618557
0.9895	0.535251	1.45139	-1.28205	-1.53846	-0.25641	0.179371	-0.25641	7.44932	1.88929e-195	1.82016	0	0	-1.73805	-1.23534	0.738882	0.221403	-0.705095	-0.470588	-2.58276	1.5526	-0.117647	0.719049	-0.235294	-0.117647	-0.928797	-1.42103	-0.352941	-0.235294	-0.326871	-0.505927	4.52313	-0.326871	1.23015	-0.327869	-1.63932	-2.87817	2.66334e-78	9.42466	2.59344	1.25474e-135	2.74228e-208	-0.655738	-1.30928	-2.29286	3.4461e-125	-0.680505	-0.160496	-4.15484	-0.618557
0.9905	4.52209	-1.98937	-1.28205	-1.53846	-0.25641	-0.456002	-0.25641	3.08197	1.22458e-182	3.83431	0	0	-1.10268	-2.5573	1.82524	0.646554	-0.705874	-0.470588	-0.503851	1.3702	-0.117647	1.69298	-0.235294	-0.117647	0.0198478	-1.42025	-0.352932	-0.235294	-0.0353473	-0.797451	5.18027	-0.352154	0.488143	-0.327869	-1.63715	-2.94863	2.8832e-70	12.5063	-4.31398	5.47986e-125	4.83163e-195	-0.655738	-1.23882	-2.29286	5.53666e-115	1.25743	-0.204806	-2.26121	-0.618557
0.9915	4.30891	2.8306	-1.28205	-1.53846	-0.25641	-0.511105	-0.25641	0.671972	2.91997e-170	1.87696	0	0	1.30732	-1.86515	4.47644	2.22546	-0.705882	-0.470588	0.370722	0.155309	-0.117647	1.35267	-0.235294	-0.117647	-0.611981	-0.313705	-0.352154	-0.235294	1.07042	-0.821946	3.75926	-0.352932	-4.42481	-0.327869	-1.56669	-2.95077	1.14823e-62	9.42466	-5.19691	8.8042e-115	3.1317e-182	-0.655738	-0.426378	-2.22243	3.27246e-105	2.87569	-0.20617	1.29363	-0.618557
0.9925	0.0701128	11.5653	-1.28205	-1.53846	-0.25641	-0.512801	-0.25641	2.39149	2.5614e-158	0.102332	0	0	3.31977	2.61241	6.36127	5.15346	-0.705882	-0.470588	1.68496	-0.975728	-0.117647	2.45921	-0.235294	-0.117647	-0.611203	0.925686	-0.326871	-0.235294	1.99378	-0.796664	0.51526	-0.352941	-5.23943	-0.327844	-0.754222	-2.94863	1.68223e-55	2.95727	-2.25836	5.20374e-105	7.46747e-170	-0.655738	2.65526	-1.40998	7.11549e-96	1.25743	-0.206186	1.80453	-0.618557
0.9935	-0.30087	11.5619	-1.28205	-1.53846	-0.25641	-0.51282	-0.25641	4.34715	8.26572e-147	1.87696	0	0	1.30734	5.60269	5.16692	4.88799	-0.705882	-0.470588	3.37691	-1.26725	-0.117647	4.0397	-0.235294	-0.117647	0.0459175	1.39961	-0.0353473	-0.235294	1.07042	-0.479866	-0.773683	-0.352941	-3.54903	-0.325675	2.32961	-2.87817	9.06674e-49	-1.00727	0.310578	1.13148e-95	6.55046e-158	-0.655738	5.22856	1.67168	5.6917e-87	-0.680506	-0.206186	0.230575	-0.618557
0.9945	3.01306	2.7187	-1.28205	-1.53846	-0.25641	-0.512821	-0.25641	2.33298	9.81273e-136	3.83431	0	2.71796e-297	-1.10096	5.60271	4.92739	1.14654	-0.705882	-0.470579	1.76315	-1.26726	-0.117647	2.45921	-0.235294	-0.117647	-0.611203	2.32375	1.07042	-0.235294	-0.0353473	0.917422	0.197657	-0.352941	-6.19276	-0.255216	4.97554	-2.06572	1.79772e-42	-1.89234	-2.26273	9.05073e-87	2.11386e-146	-0.655738	2.65526	4.24715	1.67488e-78	-1.19142	-0.206186	-0.0877331	-0.618557
0.9955	2.45946	-3.31524	-1.28205	-1.53846	-0.25641	-0.512821	-0.25641	-0.0770388	4.28553e-125	1.82016	2.71796e-297	1.93193e-281	-1.68123	2.61412	5.85181	0.0399987	-0.705882	-0.469801	1.32351	-0.976515	-0.117647	1.35267	-0.235285	-0.117647	-0.611981	2.05752	1.99378	-0.235294	-0.326871	2.94655	2.30907	-0.352941	-9.20394	0.557229	3.28516	1.01591	1.31129e-36	-1.96499	-5.34	2.66334e-78	2.50949e-135	-0.655738	-0.426378	1.7443	1.81314e-70	-1.23572	-0.206186	-0.27898	-0.618557
0.9965	0.956997	-4.00572	-1.28205	-1.53846	-0.25641	-0.512821	-0.25641	-0.712412	6.88533e-115	-0.589859	1.93193e-281	5.05179e-266	-1.10096	-1.80831	1.13473	2.54127	-0.705882	-0.444519	3.767	0.12924	-0.117647	1.69298	-0.234507	-0.117647	0.0198479	0.295414	1.07042	-0.235294	-0.352154	2.94656	2.49146	-0.352941	-9.13134	3.63886	4.09978	3.58922	3.51869e-31	-1.96719	-6.00935	2.8832e-70	1.09597e-124	-0.655738	-1.23882	-0.524886	7.22081e-63	-1.23572	-0.206186	-0.133407	-0.618557
0.9975	1.41651	-1.07394	-1.28205	-1.53846	-0.25641	-0.512821	-0.25641	-0.767515	4.06959e-105	-1.22523	5.05179e-266	4.85965e-251	1.30736	-1.8634	-3.74209	3.41251	-0.705882	-0.152994	4.48268	1.05262	-0.117647	0.719049	-0.209224	-0.117647	-0.928779	0.0283934	-0.0353473	-0.235294	-0.352932	0.918209	1.41096	-0.352941	-5.23723	6.21217	9.01273	1.01591	3.47354e-26	-1.96721	-4.38447	1.14823e-62	1.76084e-114	-0.655738	-1.30928	1.7443	1.0579e-55	-1.19139	-0.20617	-0.326033	-0.618557
0.9985	2.38778	3.34508	-1.28205	-1.53846	-0.25641	-0.512821	-0.25641	-0.769193	8.84876e-96	-1.28034	4.85965e-251	1.71977e-236	3.32149	1.92366	-5.01455	0.459248	-0.705882	0.952769	0.896804	0.130823	-0.117647	-0.388271	0.0822998	-0.117647	-2.03376	0.926464	-0.326871	-0.235294	-0.352941	-0.453796	0.304418	-0.352941	1.23018	3.63886	9.75474	-2.06572	1.26148e-21	-1.96721	2.58908	1.68223e-55	1.04075e-104	-0.655713	-1.31145	4.24717	5.70176e-49	-0.677746	-0.204806	-0.69003	-0.618557
0.9995	1.65314	3.34506	-1.28205	-1.53846	-0.25641	-0.51282	-0.25641	-0.767515	7.07814e-87	-1.28203	1.71977e-236	2.23893e-222	1.36414	2.55732	-5.12475	-2.01697	-0.705873	1.87613	-0.499731	-0.923588	-0.117647	-0.679813	1.18806	-0.117647	-2.27473	1.0828	-0.352154	-0.235294	-0.352941	-0.479079	0.144722	-0.352941	4.38442	0.557229	7.18144	-2.87817	1.68546e-17	-1.96721	10.8173	9.06674e-49	2.26296e-95	-0.653544	-1.31148	1.67387	1.13052e-42	1.34881	-0.160496	-2.82056	-0.618541
1.0005	1.44861	-1.07568	-1.28205	-1.53844	-0.25641	-0.512801	-0.25641	-0.712412	2.08287e-78	-1.28205	2.23893e-222	1.0723e-208	-0.410488	1.17852	-5.12643	-2.28244	-0.705049	0.952769	0.763175	-0.606003	-0.117647	-0.705095	2.11143	-0.117647	-1.71697	0.899616	-0.352932	-0.235294	-0.352941	0.600624	0.567327	-0.352932	2.18571	-0.255216	5.9311	-2.94863	8.28578e-14	-1.96719	8.244	1.79772e-42	1.81015e-86	-0.583084	-1.31148	-1.33733	8.24621e-37	3.98891	0.350422	-4.80143	-0.617177
1.0015	0.895792	-4.06423	-1.28203	-1.53673	-0.25641	-0.511105	-0.25641	-0.0770387	2.25481e-70	-1.28205	1.0723e-208	1.88929e-195	1.36414	2.55561	-5.06967	-0.619667	-0.675359	-0.152994	0.237882	1.89706	-0.117647	-0.705874	1.18887	-0.117647	0.493799	-0.315279	-0.352932	-0.235294	-0.352941	1.5232	-1.59622	-0.352154	-0.385425	-0.325675	3.28733	-2.9508	1.49915e-10	-1.96497	-0.492579	1.31128e-36	5.32668e-78	0.22936	-1.31148	-1.33728	2.21277e-31	6.24652	2.28836	-5.26667	-0.572868
1.0025	-0.89657	-4.06253	-1.28032	-1.47993	-0.25641	-0.456002	-0.256391	2.333	8.97972e-63	-1.28205	1.88929e-195	1.22458e-182	3.32149	1.86687	-4.37918	2.80674	-0.211177	-0.444519	0.0784191	5.14117	-0.117647	-0.705874	0.109944	-0.117647	2.34208	-1.44632	-0.352154	-0.235294	-0.352941	0.599828	-3.80853	-0.326863	1.37543	-0.32782	3.21473	-2.9508	9.99042e-08	-1.89017	-5.1991	3.51866e-31	5.76639e-70	3.31102	-1.31148	1.67823	2.18435e-26	7.54511	3.90662	-4.71146	-0.0619488
1.0035	-1.47361	-1.01884	-1.22352	-0.789451	-0.25641	0.179371	-0.254694	4.34885	1.31559e-55	-1.28205	1.22458e-182	2.91997e-170	1.30734	-2.55389	-1.33211	4.88642	3.8721	-0.469801	-0.213123	5.35825	-0.117638	-0.705095	0.160535	-0.117647	0.546726	-1.73861	-0.326871	-0.235294	-0.352941	-0.505935	-4.10085	-0.03456	1.30283	-0.325675	4.97556	-2.94863	2.45718e-05	-0.936809	-6.15247	3.47347e-26	2.29645e-62	5.88649	-1.31148	4.39029	7.93258e-22	3.79766	2.28836	-1.75303	1.87599
1.0045	-1.94205	4.03897	-0.533003	2.25592	-0.25641	2.58937	-0.199592	2.44661	7.09065e-49	-1.28205	2.91997e-170	2.5614e-158	-1.10268	-4.85538	3.14545	3.44113	28.4525	-0.470579	-1.18627	3.74711	-0.11686	-0.679813	1.82641	-0.117647	-1.05412	-1.76234	-0.0353473	-0.235294	-0.352941	-0.79746	-3.04566	1.09649	-1.34093	-0.255216	2.40229	-2.87817	0.00224278	3.76974	-6.22727	1.26141e-21	3.36447e-55	3.38365	-1.31148	3.44185	1.05977e-17	-0.122518	0.350422	3.74246	3.49425
1.0055	-3.50568	6.50408	2.51576	6.67839	-0.25641	4.60184	0.435782	1.30906	1.40591e-42	-1.28203	2.5614e-158	8.26572e-147	-1.73805	-1.86338	3.78084	2.2523	108.48	-0.470588	-1.63647	5.91755	-0.0915773	-0.38828	5.03715	-0.117647	0.94329	-1.71177	1.07042	-0.235294	-0.352941	-0.822733	-2.12385	2.31138	-2.59123	0.557229	0.135288	-2.06572	0.0770658	12.5085	-6.22948	1.68521e-17	1.81335e-48	1.11446	-1.31148	6.52351	5.20853e-14	-1.1457	-0.160496	5.40643	1.87599
1.0065	-2.618	4.73295	7.04848	6.68016	-0.25641	2.59114	2.84578	5.54878	1.02549e-36	-1.28034	8.26572e-147	9.81273e-136	-1.79316	4.97252	1.7701	2.70174	204.344	-0.470588	-2.58513	20.7566	0.199956	0.718262	6.86118	-0.117638	4.77035	-1.10344	1.99378	-0.235294	-0.352932	-0.822716	-3.04723	2.49459	-5.16012	3.63886	2.54757	1.01594	1.03267	15.1567	-6.22951	8.28241e-14	3.59543e-42	3.38365	-1.31148	10.8599	9.41724e-11	-1.23296	-0.204806	0.789927	-0.0619487
1.0075	-1.15908	2.20387	8.32435	2.3196	-0.25641	0.241394	4.85823	10.154	2.75177e-31	-1.22523	9.81273e-136	4.28553e-125	-1.79485	7.78911	0.793984	1.90944	209.89	-0.470588	-2.61119	39.0205	1.3065	1.66691	7.54591	-0.11686	7.74579	1.40039	1.07042	-0.235294	-0.352145	-0.795876	-4.15299	2.33981	-4.27061	6.21217	6.74795	3.59141	5.81621	7.88397	-6.22951	1.4975e-10	2.62257e-36	5.88649	-1.31145	5.7155	6.26382e-08	-1.19001	-0.20617	-1.05939	-0.572837
1.0085	-2.4571	2.66724	8.89063	0.130015	-0.25641	0.411793	2.8458	8.53735	2.71643e-26	-0.589859	4.28553e-125	6.88533e-115	-1.79487	5.84247	-1.21847	1.7002	162.213	-0.470588	-1.97929	36.6763	2.25514	1.03507	9.31216	-0.0915774	9.59406	4.37818	-0.0353473	-0.235294	-0.326075	-0.453	-4.44452	1.49308	2.48517	3.63886	11.2209	1.08859	15.581	5.68744	-6.22951	9.96046e-08	7.03732e-31	3.31102	-1.30928	0.439471	1.53274e-05	-0.634816	-0.206186	2.45261	-0.614418
1.0095	-1.40431	8.12819	11.89	4.39107	-0.25641	4.83812	0.437497	5.72982	9.86487e-22	1.82014	6.88533e-115	4.06959e-105	-1.79487	11.763	-0.639898	1.11792	129.58	-0.470588	-2.89717	23.264	1.62331	1.03507	9.15586	0.199947	7.03324	3.74792	-0.326871	-0.235285	-0.00849025	1.26187	-4.4698	2.36844	12.1161	0.557229	17.2547	-1.17843	23.8186	13.6137	-6.22951	2.43725e-05	6.94695e-26	0.22936	-1.23882	2.92002	0.00137994	1.81404	-0.206186	6.24805	-0.527163
1.0105	9.41137	23.7544	15.7923	15.9901	-0.25641	15.985	-0.142773	2.44831	1.31792e-17	3.83261	4.06959e-105	8.84876e-96	-1.79487	24.4659	3.14549	-0.911191	109.195	-0.470588	-3.53129	15.5617	1.62409	1.66692	10.5579	1.30571	2.13627	1.7717	-0.352154	-0.234498	1.4141	4.71358	-4.47058	6.63438	27.3978	-0.255191	17.9062	1.16122	29.1787	20.0085	-6.22951	0.00219394	2.52282e-21	-0.583084	-0.426353	10.8714	0.0457505	5.37024	-0.206186	6.2358	0.494675
1.0115	28.9034	37.7156	23.2641	22.1377	-0.25641	27.2399	0.437536	-0.0167888	6.47727e-14	1.82185	8.84876e-96	7.07814e-87	-1.79485	34.5163	3.09208	-1.72463	98.8009	-0.470579	-0.547585	10.7651	2.28121	0.719058	13.2158	2.22907	1.55401	1.66515	-0.352932	-0.208437	3.73631	7.03501	-4.47058	9.87841	43.5661	-0.323481	16.4516	4.47653	35.2831	18.2478	-6.22951	0.0726534	3.37042e-17	-0.653544	2.65745	20.1119	0.562142	5.37024	-0.206186	4.12686	4.37193
1.0125	53.4331	34.4397	27.3475	13.0037	-0.256372	24.8299	2.84923	-0.0201822	1.17112e-10	-0.533041	7.07814e-87	2.08287e-78	-1.79316	42.9146	-1.27525	0.248269	97.2999	-0.469801	9.62978	7.94469	1.62409	-0.361423	13.3559	1.30571	4.21496	3.48663	-0.352941	0.108369	4.89345	6.13771	-4.46978	8.32477	47.7528	-0.255191	18.7913	4.98489	35.864	14.5054	-6.22951	0.885122	1.65648e-13	-0.655713	5.30122	22.1769	2.67876	1.81405	-0.206186	13.2655	7.65413
1.0135	79.0175	23.5345	29.8711	8.18716	-0.252979	10.9271	4.97189	2.33467	7.78959e-08	-0.533041	2.08287e-78	2.25481e-70	-1.73805	52.5563	-3.62845	3.02018	93.7944	-0.44451	21.7519	6.40744	1.62332	-0.336149	18.8906	0.199947	5.24512	7.54803	-0.352932	1.50566	4.39837	3.95148	-4.44294	5.89834	41.7355	0.557229	21.2941	4.54921	33.5222	11.7056	-6.22951	3.96893	2.99499e-10	-0.655738	3.54036	10.5629	6.3919	-0.633437	-0.206186	23.6629	4.97284
1.0145	87.6196	19.6194	29.8217	12.1391	-0.142773	1.73593	4.23188	4.34543	1.90605e-05	1.82185	2.25481e-70	8.97972e-63	-1.10268	54.8028	-1.21676	5.39452	88.0439	-0.152198	24.234	6.3047	2.25593	1.03586	28.617	-0.0915774	6.66846	8.62541	-0.352154	3.53479	4.65818	2.71212	-4.10085	4.79259	42.9882	3.63886	18.646	2.05071	31.8247	15.3229	-6.22951	6.61269	1.99209e-07	-0.655738	3.54038	0.435059	13.2647	-1.14436	-0.20617	13.9176	3.54722
1.0155	79.6621	22.8419	26.5452	11.2889	1.12801	-0.337198	6.69698	2.33296	0.00171577	3.83261	8.97972e-63	1.31559e-55	1.30732	37.5066	3.83937	9.71673	77.6792	0.979652	22.9972	6.61738	1.33258	3.065	32.3618	-0.11686	8.30105	6.57534	-0.326871	3.53558	7.11403	3.32104	-2.41204	6.0049	54.3084	6.21219	14.6793	2.93361	26.9795	31.9836	-6.22948	4.85183	4.87449e-05	-0.655738	5.30341	-2.0749	22.5167	-0.67911	-0.204806	7.91877	6.12865
1.0165	81.5107	23.1241	29.9353	10.6523	5.95142	-0.507616	10.7219	-0.0770389	0.0568186	1.82014	1.31559e-55	7.09065e-49	3.31977	17.0588	6.88305	12.0928	71.0117	2.22217	22.7592	4.27065	0.518346	3.09106	31.7294	-0.117638	7.03817	11.4244	-0.0353384	1.53251	9.80028	3.39768	0.722845	8.48113	50.7666	3.64106	9.90227	9.39882	17.4283	39.774	-6.22731	4.85183	0.00438788	-0.655738	2.73013	-2.28848	29.4866	1.25748	-0.160496	17.6126	6.6423
1.0175	87.5511	20.709	31.2573	17.1422	10.0883	-0.512763	9.05359	-0.712412	0.692192	-0.589859	7.09065e-49	1.40591e-42	1.30734	9.58026	6.88474	14.7808	71.2702	2.77351	15.9299	1.11047	1.35864	1.37952	28.7774	-0.117647	7.3297	19.859	1.07122	0.452033	11.9646	3.69256	1.64622	6.60911	36.9839	0.629882	3.3644	15.4916	11.7689	25.4529	-6.15685	6.61269	0.145307	-0.655713	0.460939	-2.29501	38.9651	2.87847	0.350422	27.6013	6.13179
1.0185	82.7087	17.605	33.6156	21.852	7.39089	-0.51282	6.29946	-0.767515	3.10219	-1.22523	1.40591e-42	1.02549e-36	-1.10096	13.3757	3.89617	20.8187	77.1984	4.62279	9.05763	0.551908	2.57352	1.40481	24.1083	-0.117647	9.72366	18.3291	2.02143	1.53252	11.091	8.59445	-1.30549	3.47421	51.1439	0.629882	0.278425	14.9833	17.2785	18.1141	-5.34441	3.96893	1.7702	-0.653544	2.80056	-2.29508	39.9241	1.35019	2.28836	28.2872	10.2016
1.0195	76.1433	14.1548	34.4129	19.3836	8.08136	-0.512801	3.65161	-0.769212	5.11464	-1.28032	1.02549e-36	2.75177e-31	-1.68123	19.11	-0.526222	21.6311	76.8596	8.2569	10.7072	1.71545	3.04669	3.40943	17.8907	-0.117647	9.01909	10.9538	1.44094	3.53637	9.30361	15.3423	-3.78325	2.73327	76.7131	3.64106	3.28958	6.01525	25.0574	21.4022	-2.26278	0.885122	7.93349	-0.583084	6.11585	-2.29508	29.0797	0.478415	3.90662	22.0125	15.2319
1.0205	69.8269	9.96119	27.8711	11.2838	13.8809	-0.511105	3.5414	-0.769231	3.10219	-1.2803	2.75177e-31	2.71643e-26	-1.10096	15.3245	-0.577856	15.7587	67.8565	11.4764	14.1644	2.97755	3.9716	4.51442	12.9031	-0.117638	6.79802	9.78921	2.04927	3.56086	9.35084	17.8218	-4.09926	2.84139	69.3547	6.21219	8.94454	-0.148026	21.9009	23.9934	0.310529	0.0726534	13.0823	0.22936	6.62202	-2.29508	18.7692	4.35565	2.28836	27.0012	14.3601
1.0215	60.9797	2.1419	30.9132	3.23737	14.1682	-0.456002	4.91511	-0.769231	0.692192	-1.2235	2.71643e-26	9.86487e-22	1.30734	9.05828	3.3245	7.10633	61.4697	10.2884	11.6582	3.743	3.73064	3.69939	12.351	-0.116851	6.09287	12.6886	5.18416	1.82327	7.87692	18.1386	-3.01798	3.78928	53.7335	3.63889	9.82959	2.04858	9.77634	28.8954	-2.26275	0.00219394	8.00831	3.311	6.11366	-2.29508	11.0528	9.53011	0.350422	36.053	11.6775
1.0225	56.5484	-3.42541	34.0114	1.40597	9.34485	0.179371	2.84921	-0.769193	0.0568186	-0.531325	9.86487e-22	1.31792e-17	3.31979	11.4205	5.39423	1.86467	68.7691	6.09986	8.41595	1.89705	2.25928	2.4845	10.343	-0.0907901	8.32634	11.0284	7.18801	1.5333	4.58078	17.0832	-1.75171	4.1329	52.0785	0.559423	8.20965	7.56478	1.9177	27.5041	-5.34222	2.43725e-05	2.72795	5.8843	2.72791	-2.29508	6.75729	8.4214	-0.160496	31.3424	14.3601
1.0235	61.1521	-4.69957	28.4992	8.57918	3.65163	2.58937	0.492638	-0.765799	0.00173483	2.56915	1.31792e-17	6.47727e-14	1.30903	19.63	10.7432	1.83295	71.8957	4.09525	8.12911	0.791284	3.07274	1.98529	9.79262	0.226017	11.7853	7.60035	5.15889	2.19042	2.70877	12.3906	-0.906506	4.94892	43.2888	-0.182562	11.5976	7.7035	0.149743	15.7492	-6.0842	9.96046e-08	4.99714	3.311	-0.424184	-2.29508	7.26095	4.86519	-0.204806	27.698	15.2319
1.0245	68.0724	-4.17442	25.3958	17.6636	0.497748	4.60182	0.494335	-0.655594	0.00173483	7.62697	6.47727e-14	1.17112e-10	-1.04586	29.3481	23.4303	2.83598	54.3906	7.15428	10.3928	1.42234	4.60266	0.744341	12.4781	1.6233	8.61374	5.46209	1.75853	1.82406	1.46781	7.78022	2.12673	8.48447	23.286	0.559423	16.9484	3.74386	0.00663066	7.44834	-5.34222	1.4975e-10	10.5112	0.22936	-1.2388	-2.29508	6.7486	3.52368	-0.20617	28.7078	10.2044
1.0255	77.9361	-1.71101	24.7565	16.8493	-0.141019	2.58937	2.90605	0.615153	0.0568186	10.037	1.17112e-10	7.78959e-08	-1.04586	29.9093	25.3877	2.8589	33.039	10.8934	13.7462	1.55418	2.73067	-0.387492	13.7441	3.65243	3.35194	3.51423	0.361252	2.92981	1.708	6.56119	7.6354	11.5118	17.3426	3.63889	17.1799	6.8255	0.0727022	3.10918	-2.26275	8.28241e-14	10.5112	-0.583084	-1.30928	-2.29506	4.21285	1.30588	-0.206186	25.153	6.2259
1.0265	87.0669	0.993595	25.5673	13.9905	0.437517	0.179371	5.60898	5.43515	0.692192	7.62869	7.78959e-08	1.90605e-05	1.30905	24.2942	12.4628	2.06992	19.3449	9.12892	18.0405	1.37102	0.545203	-0.679786	13.1133	3.65243	1.31226	4.11771	1.41646	4.51028	3.47088	5.98377	14.1495	10.5405	19.1574	6.21217	11.2187	14.1709	0.885098	2.9639	0.310529	1.68521e-17	4.99936	-0.653544	-1.31145	-2.29289	6.1937	-0.679095	-0.206186	21.74	7.84413
1.0275	91.413	2.08333	19.8707	17.5398	2.8458	-0.456002	6.69698	9.46006	3.10219	2.62597	1.90605e-05	0.00171577	3.32153	22.3899	2.98595	2.25309	10.7558	4.77913	23.0768	0.18298	0.30503	-0.703512	12.6891	1.62331	2.42679	4.72656	3.44481	2.9298	3.78844	3.79182	18.263	6.69144	12.7058	3.63886	6.75012	11.5293	3.96673	5.53065	-2.26277	1.26141e-21	2.80279	-0.655713	-1.31148	-2.22243	11.3238	-1.19141	-0.206186	28.9364	12.1396
1.0285	103.153	4.78798	10.9706	20.7657	4.85823	-0.511086	9.34481	5.43515	5.11464	0.160867	0.00171577	0.0568186	1.36587	20.6749	-0.98605	4.09904	6.74232	2.61638	22.3384	-0.603641	1.97013	-0.652947	15.591	0.226804	4.63521	2.95489	3.76239	1.82326	3.47263	2.18606	15.2806	6.24282	0.649538	0.557229	2.62024	2.93146	6.54004	5.9685	-5.34439	3.47347e-26	8.96609	-0.655738	-1.31148	-1.40996	11.5978	-1.23573	-0.206186	38.3647	15.6487
1.0295	108.457	7.25477	9.93437	13.6904	2.84578	-0.511086	11.1194	0.615153	3.10219	1.87869	0.0568186	0.692192	-0.351954	15.0373	0.114317	4.25538	7.99963	1.32487	21.9752	0.868715	5.44632	-0.0446247	17.0103	-0.0647204	5.85006	2.83126	3.18189	2.16356	5.50175	0.680407	10.3357	8.22218	-3.16987	-0.255216	1.02256	-0.148026	3.96673	5.46233	-6.15466	3.51866e-31	17.9363	-0.655738	-1.31148	1.67385	7.72196	-1.2371	-0.206186	31.8419	13.1998
1.0305	100.756	7.89016	14.0121	4.39107	0.435782	-0.456002	8.65605	-0.655594	0.692192	3.83433	0.692192	3.10219	2.11315	17.5771	6.94164	3.12433	9.90094	1.27196	24.5784	4.85289	8.08377	2.45843	12.903	0.200743	4.95198	6.82837	4.42207	1.18964	7.21407	-0.13461	13.4126	9.51112	3.29318	-0.325675	6.4395	5.13237	0.885098	2.21748	-6.15466	1.31128e-36	18.5152	-0.655738	-1.31148	4.31763	3.18823	-1.23711	-0.206186	20.4454	5.57652
1.0315	98.8346	7.89016	16.7117	2.42983	-0.199592	0.179371	3.65163	-0.765799	0.0568186	1.82016	3.10219	5.11464	7.11589	33.0149	11.3657	1.46079	12.268	1.90222	22.0247	9.09355	8.55848	5.4117	8.15356	1.30572	3.84699	10.2889	6.60909	0.0823173	5.15889	1.26191	17.7386	9.80364	14.0177	-0.32782	12.3302	11.0188	0.0726533	0.690274	-5.34439	1.79772e-42	13.2391	-0.655738	-1.31148	2.55894	1.16304	-1.23711	-0.206186	14.978	1.14542
1.0325	112.394	7.25477	16.0216	3.69501	-0.254694	2.58937	1.18651	-0.769193	0.00171577	-0.589859	5.11464	3.10219	9.52589	41.984	7.63208	-0.593623	13.4821	0.953556	19.153	8.93643	8.11063	4.51362	6.99645	2.22907	3.55469	5.40502	7.53168	-0.209224	1.73247	4.39834	14.4664	9.53737	22.2438	-0.325675	10.3335	9.02647	0.00219394	6.03893	-2.26277	9.06674e-49	9.99427	-0.655738	-1.31148	2.6294	2.58733	-1.23711	-0.206186	10.9692	2.01583
1.0335	119.383	4.78798	18.3765	2.25943	-0.256391	4.60182	2.90433	-0.769231	1.90605e-05	-1.22523	3.10219	0.692192	7.17099	31.464	3.213	-0.620445	8.52317	-0.152986	19.832	3.95559	5.79076	1.67027	9.92108	1.30571	3.50333	0.167723	5.50255	-0.234507	0.0436578	5.6638	14.657	12.2822	15.8533	-0.255216	7.55599	6.39201	2.43725e-05	11.1151	0.310529	1.68223e-55	13.2391	-0.655738	-1.31145	5.20271	4.67083	-1.23711	-0.206186	10.6441	4.05365
1.0345	104.582	2.08337	21.0756	2.31449	-0.25641	2.58937	4.85997	-0.769231	7.78959e-08	-1.28034	0.692192	0.0568186	2.75024	17.4561	4.00981	1.09264	4.68061	-0.444519	18.4915	1.16104	3.73557	1.088	12.4218	0.199947	3.18497	0.10739	3.18268	-0.235285	-0.00690707	4.42539	17.7558	12.8041	1.60273	0.557229	6.4395	6.9708	9.96046e-08	5.96628	-2.26275	1.14823e-62	18.5151	-0.655738	-1.30928	5.64058	4.99048	-1.23711	-0.206186	19.4619	4.37056
1.0355	92.2894	0.997027	13.9519	4.38375	-0.25641	0.179371	2.8458	-0.769231	1.17112e-10	-1.28203	0.0568186	0.00171577	2.1149	6.81144	4.5333	1.11793	3.22143	-0.469801	15.0612	1.45156	4.34057	1.69455	9.1021	-0.0915774	1.76238	2.03539	2.70877	-0.235294	1.0973	5.34876	13.3896	8.98918	-1.55151	3.63886	5.79679	13.2973	1.4975e-10	-0.197017	-5.34222	2.8832e-70	17.9341	-0.655738	-1.23882	5.13008	4.7151	-1.23711	-0.206186	25.9765	4.05086
1.0365	86.5931	-1.5974	4.76111	5.4184	-0.25641	-0.456002	0.435782	-0.769231	6.47727e-14	-1.28205	0.00171577	1.90605e-05	4.07399	0.337169	4.87402	-0.302878	1.3582	-0.470579	12.5336	1.60712	5.10423	1.03587	6.75538	-0.11686	-0.559055	2.3238	2.86589	-0.235294	2.31217	6.77035	5.02899	6.29417	8.43046	6.21217	2.62027	18.1376	8.28241e-14	-1.82188	-6.0842	2.66334e-78	8.89127	-0.655713	-0.426378	1.7443	3.09684	-1.23711	-0.206186	25.6527	1.92168
1.0375	86.0873	-2.79177	4.06892	8.12306	-0.25641	-0.511105	-0.199592	-0.769231	1.31792e-17	-1.28205	1.90605e-05	7.78959e-08	4.52831	4.51496	5.90693	0.828177	1.11491	-0.470588	12.1321	2.00541	3.99691	1.03508	7.22753	-0.117638	-1.69089	1.42646	4.08077	-0.235285	2.51984	4.71595	3.15775	6.5351	13.5044	3.63886	1.97809	12.4826	1.68521e-17	-1.96063	-5.34222	1.81015e-86	1.84726	-0.653544	2.65526	-1.40779	3.05253	-1.23711	-0.206186	23.9915	-0.0605691
1.0385	93.337	1.44624	10.1007	10.6466	-0.25641	-0.512801	-0.254694	-0.769231	9.86487e-22	-1.28203	7.78959e-08	1.17112e-10	5.51002	13.5959	1.8269	3.75694	2.3566	-0.470588	13.4017	3.00203	1.96776	1.66691	4.06401	-0.117647	-0.902718	1.26935	5.23631	-0.234507	2.62898	1.60555	7.00658	9.77421	3.65184	0.557278	11.2913	3.74393	1.26141e-21	-1.89451	-2.26275	2.66334e-78	0.222445	-0.583084	5.22856	-2.2224	4.15851	-1.23711	-0.206186	16.7318	-0.572852
1.0395	88.1981	6.05142	12.108	11.9725	-0.25641	-0.512801	-0.256391	-0.769212	2.71643e-26	-1.28034	1.17112e-10	6.47727e-14	8.95461	15.6617	-0.639898	3.96384	4.2531	-0.470588	14.5033	3.71849	1.67623	0.718262	0.719097	-0.117647	-0.00542587	1.42726	5.79487	-0.209224	2.52142	1.31401	10.4345	12.2251	-1.69684	-0.250828	22.8348	2.0529	3.47347e-26	-1.08212	0.310529	2.8832e-70	0.96877	0.22936	2.65526	-2.29289	2.49592	-1.23711	-0.206186	7.26907	-0.617162
1.0405	68.9742	4.43651	6.30673	15.0179	-0.25641	-0.511105	-0.25641	-0.767496	2.75177e-31	-1.22523	6.47727e-14	1.31792e-17	15.3895	16.008	0.100096	2.33458	7.81313	-0.470588	14.4527	1.60474	2.57353	-0.38828	-0.131006	-0.117647	-0.929575	2.35062	6.63519	0.0822998	2.3643	3.2918	10.3779	8.03325	4.60457	-0.180368	20.7699	3.81159	3.51866e-31	1.99952	-2.26277	1.14823e-62	5.07203	3.311	-0.426378	-2.29506	0.556623	-1.23711	-0.206186	4.53757	-0.617162
1.0415	58.23	1.68407	3.26136	18.8067	-0.25641	-0.456002	-0.25641	-0.710677	1.02549e-36	-0.58984	1.31792e-17	9.86487e-22	15.3896	15.3743	-2.02257	1.93393	10.0246	-0.470588	8.88886	-0.340549	2.72986	-0.679813	0.0846615	-0.117647	-2.03535	2.37512	6.4804	1.18806	1.73169	4.3715	11.0946	2.42058	7.84726	1.44238	11.5976	2.78838	1.31128e-36	4.57282	-5.34439	1.68223e-55	13.2347	5.8843	-1.23882	-2.29508	0.0456892	-1.23711	-0.206186	8.59881	-0.572867
1.0425	51.4487	-0.962023	3.94966	16.395	-0.25641	0.179371	-0.25641	-0.0185045	1.40591e-42	1.82185	9.86487e-22	2.71643e-26	8.95635	12.6163	-4.43426	2.33358	8.8936	-0.470588	3.72639	0.181388	2.54668	-0.705095	1.18809	-0.117647	-2.32687	1.71877	4.97499	2.11143	2.81294	3.29023	17.6557	0.730985	3.50875	7.60779	4.3882	5.86996	1.79772e-42	1.99952	-6.15466	9.06674e-49	23.2921	3.311	-1.30928	-2.29508	0.00137969	-1.23711	-0.206186	9.01698	-0.0619488
1.0435	34.8771	-1.01373	1.88041	9.90323	-0.25641	2.58937	-0.25641	3.08199	7.09065e-49	3.88941	2.71643e-26	2.75177e-31	5.56856	9.11664	-5.01457	0.193776	5.17489	-0.470588	5.32982	1.05418	1.33257	-0.705874	2.11143	-0.117647	-2.35215	2.37511	6.45533	1.18806	4.39265	1.26187	19.5528	2.84059	2.26053	12.8249	4.17682	10.2746	9.06674e-49	-1.08212	-6.15466	1.79772e-42	28.4387	0.229384	-1.31145	-2.29508	1.53896e-05	-1.23711	-0.206186	5.77768	1.87599
1.0445	19.0334	1.10557	0.102371	8.17815	-0.25641	4.60182	-0.25641	8.14151	1.31559e-55	2.51233	2.75177e-31	1.02549e-36	5.27734	3.81927	-4.4343	-1.7523	1.40638	-0.470588	10.2348	0.129266	0.226804	-0.705882	1.18806	-0.117647	-2.35215	2.34982	10.0869	0.0822998	2.81215	0.970348	10.1963	5.76468	1.44809	8.49289	8.94235	5.87213	1.68223e-55	-1.89456	-5.34436	1.31128e-36	19.4024	-0.580891	-1.31148	-2.29506	1.53896e-05	-1.23711	-0.206186	4.62742	3.49427
1.0455	16.8617	2.72211	1.87696	6.79718	-0.25641	2.58937	-0.25641	10.6066	8.97972e-63	2.51233	1.02549e-36	1.40591e-42	7.87008	1.53689	-2.026	-1.23037	-0.334557	-0.470588	14.5814	-0.975736	0.226025	-0.705882	0.0823085	-0.117647	-2.32687	1.4004	9.85311	-0.209224	1.70561	1.86766	4.84993	4.8405	-0.45586	5.48171	8.86964	2.85881	1.14823e-62	-1.96502	-2.26058	3.51866e-31	6.84218	-0.580891	-1.31148	-2.29289	0.00137969	-1.23711	-0.206186	2.26539	1.87737
1.0465	22.9851	7.25309	3.83431	2.31621	-0.25641	0.179371	-0.25641	8.83201	2.25481e-70	3.88941	1.40591e-42	7.09065e-49	10.3886	3.12707	-0.0135604	-0.356801	-0.678221	-0.470588	13.5001	-1.24198	1.3065	-0.705882	-0.208437	-0.117647	-2.03535	0.925686	4.57841	-0.234507	2.04592	2.02478	9.16522	1.70561	1.30064	7.24257	3.21251	4.62182	2.8832e-70	-1.96719	0.383183	3.47347e-26	2.87552	0.229384	-1.31148	-2.22243	0.0456892	-1.23711	-0.206186	0.515974	-0.0162596
1.0475	24.4895	9.9026	1.82016	-0.0972018	-0.25641	-0.456002	-0.25641	6.18589	2.08287e-78	1.82185	7.09065e-49	1.31559e-55	11.661	5.95765	-2.026	-1.25644	-0.705078	-0.470588	8.2017	-0.975736	2.22909	-0.705882	-0.208437	-0.117647	-0.929584	-0.314483	0.653555	-0.235285	1.07199	1.86766	11.7016	0.0175794	0.417708	7.60999	-0.681569	5.05971	2.66334e-78	-1.96721	-1.37765	1.26141e-21	8.01719	3.311	-1.31148	-1.40996	0.556608	-1.23711	-0.206186	0.832887	-0.0162596
1.0485	20.9001	8.28769	-0.589859	1.624	-0.25641	-0.511105	-0.25641	5.15467	7.07814e-87	-0.58984	1.31559e-55	8.97972e-63	14.1261	6.80957	-4.43426	-2.07069	-0.705874	-0.470588	4.88343	0.129248	1.3065	-0.705882	0.0823085	-0.117647	-0.00622189	-1.44553	-0.247079	-0.235294	-0.035321	0.970348	10.1687	-0.299219	-5.30762	7.09732	-1.5623	5.36166	9.05073e-87	-1.96721	-1.37548	1.68521e-17	13.2342	5.8843	-1.31148	1.67385	2.49454	-1.23711	-0.206186	4.30044	1.87737
1.0495	18.1551	7.49091	-1.22523	3.63645	-0.25641	-0.512801	-0.25641	3.14052	8.84876e-96	-1.22521	8.97972e-63	2.25481e-70	16.1386	9.17512	-5.01114	-1.25646	-0.705882	-0.470588	2.76868	1.0526	0.226017	-0.705882	1.18806	-0.117647	-0.929584	-1.71256	-0.032968	-0.235294	-0.326084	1.26187	12.333	-0.0337553	-9.1269	3.71152	-1.56445	5.12795	1.13148e-95	-1.96721	0.455884	8.28241e-14	9.92167	3.311	-1.31148	4.31761	4.11281	-1.23711	-0.206186	5.40505	3.49427
1.0505	18.4511	4.55014	-1.28034	2.31276	-0.25641	-0.51282	-0.25641	3.7191	4.06959e-105	-1.27862	2.25481e-70	2.08287e-78	14.0761	10.3716	-4.32062	-0.358376	-0.705882	-0.470588	1.08732	0.129248	0.226017	-0.705874	2.11143	-0.117647	-2.03535	-1.44632	1.07045	-0.235294	-0.326084	3.29023	15.6746	1.09649	-8.98376	0.559423	-0.752004	5.36163	5.20374e-105	-1.96721	-1.3711	1.4975e-10	12.3611	0.22936	-1.31148	2.55675	2.49454	-1.23711	-0.206186	0.18625	1.87599
1.0515	21.2558	1.63242	-1.28203	2.94811	-0.256391	-0.512821	-0.25641	7.50618	6.88533e-115	-1.22521	2.08287e-78	7.07814e-87	11.1944	14.5775	-0.638182	-1.2825	-0.705882	-0.470588	2.37548	-0.975736	1.3065	-0.705095	1.18806	-0.117647	-2.32687	-0.34134	1.99457	-0.235285	-0.0353385	4.37148	13.6779	2.31139	-3.46041	-0.255191	2.40226	5.05752	8.8042e-115	-1.96721	-1.23235	9.96046e-08	25.1982	-0.583084	-1.31148	2.55675	0.556608	-1.23711	-0.206186	-4.2019	-0.0619488
1.0525	22.3808	-1.5974	-1.28205	6.73519	-0.254694	-0.512821	-0.25641	7.50785	4.28553e-125	-0.589859	7.07814e-87	8.84876e-96	10	22.1484	6.30445	-2.38671	-0.705882	-0.470588	6.30343	-1.24198	2.22908	-0.679813	0.0823085	-0.117647	-2.35215	0.582013	1.09649	-0.234507	1.07042	3.29023	8.13623	2.49535	9.3838	-0.325675	5.86064	4.54916	5.47986e-125	-1.96721	2.15338	2.43725e-05	28.4431	-0.653519	-1.31148	4.31763	0.0456892	-1.23711	-0.206186	-5.26807	-0.572868
1.0535	16.1462	-3.42716	-1.28205	6.68009	-0.199592	-0.512821	-0.25641	3.77418	9.81273e-136	1.82014	8.84876e-96	4.06959e-105	14.5272	18.9978	9.58766	-2.62767	-0.705882	-0.470588	7.41097	-0.975736	1.30571	-0.388288	-0.208437	-0.117647	-2.35215	-0.34134	0.282255	-0.209224	1.99378	1.26188	5.11021	2.36352	20.1924	-0.327844	7.2519	1.97369	1.25474e-135	-1.96721	5.67289	0.00219394	17.6416	-0.653519	-1.31148	1.67604	0.00137969	-1.23711	-0.206186	-5.35805	-0.617177
1.0545	10.6059	-1.02054	-1.28205	2.25594	0.435782	-0.512821	-0.256391	3.77416	8.26572e-147	3.83259	4.06959e-105	6.88533e-115	20.1738	5.20191	7.97274	-2.06991	-0.705882	-0.470588	8.49323	0.129248	0.199947	0.717475	-0.208437	-0.117647	-2.32687	-1.44632	1.09727	0.0822998	1.07042	0.971136	4.39042	1.73246	22.9045	-0.327869	10.6398	1.90323	1.05693e-146	-1.96721	7.73569	0.0726533	9.49036	-0.583084	-1.31148	-1.33728	1.5327e-05	-1.23711	-0.20617	-5.36079	-0.618541
1.0555	9.94268	3.34849	-1.28205	-0.789432	2.84578	-0.512821	-0.254694	7.50616	5.12279e-158	1.82014	6.88533e-115	4.28553e-125	14.8078	-2.08484	6.54229	0.140841	-0.705882	-0.470588	12.1036	1.0526	-0.0915686	1.64084	0.0823086	-0.117647	-2.03534	-1.71257	2.02064	1.18806	-0.0353473	1.89373	4.68758	2.83822	24.9717	-0.327869	12.9795	3.66411	3.27523e-158	-1.96721	1.77661	0.885098	6.10678	0.22936	-1.31148	-1.33511	6.2638e-08	-1.23711	-0.204806	-5.36082	-0.618557
1.0565	9.61089	3.40359	-1.28205	-1.47821	4.85823	-0.512821	-0.199592	7.45105	8.26572e-147	-0.589859	4.28553e-125	9.81273e-136	13.3508	3.07881	1.19156	1.98756	-0.705882	-0.470588	11.97	0.12924	-0.116073	0.717475	1.18808	-0.117647	-0.928797	-1.44632	1.38802	2.11143	-0.326871	2.34237	5.38956	4.68418	19.9654	-0.327869	10.6398	1.09295	3.73373e-170	-1.96719	-4.45712	3.96673	10.6681	3.311	-1.31148	1.74869	9.41724e-11	-1.23711	-0.160496	-5.36082	-0.618557
1.0575	7.46711	-0.328366	-1.28205	-1.47991	2.84578	-0.512821	0.435782	3.08199	9.81273e-136	-1.22523	9.81273e-136	8.26572e-147	25.4363	9.16787	-3.73694	0.140832	-0.705882	-0.470588	7.99403	-0.976524	-0.0915686	-0.388288	2.113	-0.117647	0.0198565	-0.340544	1.38801	1.18806	-0.352154	3.29102	4.97494	3.9187	8.07674	-0.327869	7.2519	-1.10795	1.56585e-182	-1.96502	-6.08418	6.54004	21.9758	5.8843	-1.31148	5.20273	5.20853e-14	-1.23711	0.350422	-5.36081	-0.618557
1.0585	5.85423	-0.324953	-1.28205	-0.846231	0.435782	-0.512821	2.84578	0.671972	4.28553e-125	-1.28034	8.26572e-147	2.5614e-158	34.8862	5.72197	-4.90087	-2.07069	-0.705882	-0.470588	5.08956	-1.26805	0.199956	-0.679813	1.24021	-0.117647	-0.611203	0.608879	2.01985	0.0822998	-0.352932	3.31707	1.64553	2.65504	1.60502	-0.327869	5.86064	1.97369	2.41581e-195	-1.89456	-6.22512	3.96673	25.1278	3.311	-1.31148	6.52348	1.05977e-17	-1.23711	2.28836	-5.35945	-0.618557
1.0595	4.0272	3.51893	-1.28205	1.56544	-0.199573	-0.512821	4.85823	2.39149	6.88533e-115	-1.28203	2.5614e-158	2.91997e-170	28.3169	8.76898	-3.73867	-2.65374	-0.705882	-0.470588	4.25059	-1.29333	1.3065	-0.705086	0.718275	-0.117647	-0.585903	0.00310217	1.0712	-0.209224	-0.352941	2.68523	-0.507459	1.44015	6.30655	-0.327869	2.40226	7.56034	1.37114e-208	-1.08209	-6.22946	0.885098	18.0139	0.22936	-1.31148	9.09679	7.93258e-22	-1.23711	3.90662	-5.31514	-0.618557
1.0605	1.52593	4.78798	-1.28205	3.633	-0.252979	-0.512821	2.84578	4.34715	4.06959e-105	-1.28205	2.91997e-170	1.22458e-182	24.7159	17.3778	1.13305	-2.7043	-0.705882	-0.470588	3.05866	-1.29411	2.25514	-0.705086	2.66356	-0.117647	0.339016	0.319909	-0.0353385	-0.234507	-0.352941	3.60781	-0.095433	1.38958	11.8867	-0.327869	-0.752028	7.62863	2.8629e-222	2.00171	-6.22951	0.0726533	13.8157	-0.583084	-1.31148	8.28434	2.18435e-26	-1.23711	2.28836	-4.8042	-0.618557
1.0615	-0.532683	5.81917	-1.28205	2.25594	-0.199573	-0.512821	0.435782	2.33298	8.84876e-96	-1.28205	1.22458e-182	1.88929e-195	21.9348	11.814	5.79501	-2.70508	-0.705882	-0.470588	2.8014	-1.29412	1.6233	-0.679813	4.77653	-0.117647	0.5467	2.34903	-0.326871	-0.235285	-0.352941	4.39676	0.860426	2.01987	10.1236	-0.327844	-1.56664	2.78611	2.19905e-236	4.6455	-6.22951	0.00219404	14.1149	-0.653544	-1.31148	2.55897	2.21277e-31	-1.23711	0.350422	-2.86489	-0.618541
1.0625	-0.0925682	9.20869	-1.28205	2.25763	0.435782	-0.512821	-0.199592	-0.0770387	7.07814e-87	-1.28205	1.88929e-195	1.0723e-208	15.4055	2.68007	4.2369	-2.67981	-0.705882	-0.470588	5.8532	-1.29412	1.6233	-0.388288	4.03479	-0.117647	0.946577	3.42952	-0.352154	-0.235294	-0.352941	3.26495	-0.172846	1.0712	7.11241	-0.325675	-1.63496	1.97366	6.21398e-251	2.88684	-6.22951	4.87449e-05	8.01058	-0.655713	-1.31148	-1.33511	8.24621e-37	-1.23711	-0.160496	-1.20093	-0.617177
1.0635	0.0127529	6.50576	-1.28205	3.68982	2.84578	-0.512821	-0.254694	-0.712374	2.08287e-78	-1.28205	1.0723e-208	2.23893e-222	11.0843	1.12706	2.11985	-2.38829	-0.705882	-0.470588	8.93931	-1.29412	2.25514	0.717475	2.74662	-0.117647	1.94399	2.32297	-0.352932	-0.235294	-0.352941	0.944305	-1.43575	-0.0353385	6.30221	-0.255216	-1.56667	3.66407	6.45967e-266	2.95947	-6.22951	0.00219404	1.77463	-0.655738	-1.31148	-2.14756	1.13052e-42	-1.23711	-0.204806	-2.2626	-0.572868
1.0645	-4.10695	-0.383488	-1.28205	2.25763	4.85823	-0.512821	-0.256391	-0.764083	2.25481e-70	-1.28205	2.23893e-222	1.71977e-236	7.40341	4.51826	1.88372	-1.28252	-0.705882	-0.470588	7.83275	-1.29412	1.3065	1.64084	1.24099	-0.117647	2.68496	0.00231496	-0.352932	-0.235294	-0.352941	-0.451426	-2.3591	-0.326871	6.23831	0.557229	-0.754222	1.01818	2.47034e-281	5.60323	-6.22951	0.0726533	0.217984	-0.655738	-1.31148	-1.40557	5.70176e-49	-1.23711	-0.20617	-1.70738	-0.0619488
1.0655	-7.09832	-4.06595	-1.28205	2.25594	2.84578	-0.512821	-0.25641	-0.655575	8.97972e-63	-1.28201	1.71977e-236	4.85965e-251	4.13815	12.9076	3.84107	-0.358367	-0.705882	-0.470588	7.38332	-1.29412	0.199956	0.717475	0.109944	-0.117647	0.838242	-1.42026	-0.352154	-0.235294	-0.352941	-0.426134	-1.27784	-0.352154	6.44971	3.63886	2.32958	-2.06131	3.47542e-297	6.85354	-6.22948	0.885098	0.889486	-0.655738	-1.31148	1.74433	1.0579e-55	-1.23711	-0.206186	1.84882	1.87599
1.0665	-5.48956	-4.81154	-1.28205	3.63302	0.435782	-0.512821	-0.25641	0.615153	1.31559e-55	-1.27862	4.85965e-251	5.05179e-266	8.32273	20.7746	3.83768	-1.25567	-0.705882	-0.470588	6.59338	-1.29412	-0.0915773	-0.388288	0.108387	-0.117647	-0.266752	-1.73784	-0.326871	-0.235294	-0.352941	1.26267	0.593397	-0.352932	8.95962	6.21217	4.97337	-2.73286	0	9.42468	-6.22731	3.96673	3.96678	-0.655738	-1.31148	5.13005	7.22081e-63	-1.23711	-0.206186	3.74246	3.49425
1.0675	-2.35899	-4.87004	-1.28205	1.56716	-0.199592	-0.512821	-0.25641	5.43515	7.09065e-49	-1.16841	5.05179e-266	1.93193e-281	14.4152	22.8439	1.7701	-2.04462	-0.705882	-0.470588	3.48199	-1.29412	-0.11686	-0.679813	1.18886	-0.117647	0.38959	-1.76391	-0.0353473	-0.235294	-0.352941	4.71358	0.14473	-0.352941	19.0853	3.63886	3.21468	-1.17843	0	8.61221	-6.15685	6.54004	6.54006	-0.655738	-1.31148	5.63838	1.81314e-70	-1.23711	-0.206186	1.80454	1.87599
1.0685	-2.17872	-4.87176	-1.28205	-0.789413	-0.254675	-0.512821	-0.25641	9.46006	1.40591e-42	0.102332	1.93193e-281	2.71796e-297	12.0568	16.0649	0.737185	-0.938066	-0.705882	-0.470588	2.03517	-1.29412	-0.117638	-0.705095	2.11222	-0.117647	0.812942	-1.7647	1.07042	-0.235294	-0.352941	7.03422	0.279136	-0.352941	30.6288	0.557229	3.28514	4.98267	0	2.88684	-5.34439	3.96673	3.96893	-0.655738	-1.31148	5.13008	1.67488e-78	-1.23711	-0.206186	-2.21692	-0.0619488
1.0695	-4.28959	-4.87008	-1.28205	-0.787716	-0.254675	-0.512821	-0.25641	5.43515	1.02549e-36	4.92233	2.71796e-297	0	12.2947	8.88777	-1.91066	1.09184	-0.705882	-0.470588	2.10999	-1.29412	-0.117647	-0.705874	1.21413	-0.117647	1.73475	-1.76471	1.9938	-0.235294	-0.352941	6.11086	1.11866	-0.352941	27.7514	-0.255216	5.85844	10.1293	0	-1.00724	-2.26058	0.885098	0.957751	-0.655713	-1.31148	1.7465	5.6917e-87	-1.23711	-0.206186	-4.15485	-0.572867
1.0705	-6.00698	-4.81498	-1.28205	1.62398	-0.199592	-0.512821	-0.25641	0.615153	2.75177e-31	8.94724	0	0	14.8661	8.59317	-3.74209	1.40787	-0.705882	-0.470588	4.53976	-1.29412	-0.117647	-0.705882	0.399902	-0.117647	1.44321	-1.76471	1.07199	-0.235294	-0.352941	3.6086	1.3604	-0.352941	15.4248	-0.325675	6.29632	4.98484	0	-1.81971	0.383231	0.0726533	0.957751	-0.653519	-1.31148	-1.33511	7.11549e-96	-1.2371	-0.206186	-2.26259	-0.617162
1.0715	-4.1585	-4.1796	-1.28205	4.32521	0.435782	-0.512821	-0.25641	-0.655594	2.71643e-26	4.92233	0	0	10.9137	6.41199	-1.96918	0.77602	-0.705882	-0.470588	7.0918	-1.29412	-0.117647	-0.705882	1.21492	-0.117647	-0.610407	-1.76471	0.0167921	-0.235285	-0.352941	0.997205	1.09339	-0.352941	4.75929	-0.327844	5.78584	-1.10792	0	-1.0799	-1.37329	0.00219394	3.96893	-0.580891	-1.31148	-1.33511	3.27246e-105	-1.23573	-0.206186	1.24794	-0.617162
1.0725	-1.70953	-1.76961	-1.28205	5.35811	2.84578	-0.512821	-0.25641	-0.765799	9.86487e-22	0.102332	0	0	5.85593	4.2859	-0.0118255	1.40787	-0.705882	-0.470588	8.75531	-1.29412	-0.117638	-0.705882	2.13829	-0.117647	-1.98241	-1.7647	0.308316	-0.234507	-0.352932	-0.13461	-0.0115925	-0.352941	3.22928	-0.327869	2.40226	-1.916	0	1.99954	-1.23237	2.43725e-05	6.54009	0.302013	-1.31148	1.7465	5.53666e-115	-1.19142	-0.206186	1.24792	-0.572852
1.0735	-4.16004	0.24285	-1.28205	7.37056	4.85823	-0.512821	-0.25641	-0.769193	1.31792e-17	-1.16841	0	0	4.29951	4.68176	-2.02426	1.09184	-0.705882	-0.470588	9.38638	-1.29412	-0.11686	-0.705874	1.50645	-0.117647	-1.98242	-1.76392	2.49456	-0.209224	-0.352145	0.945083	-0.934176	-0.352941	5.48979	-0.327869	-0.677205	1.1678	0	4.57282	2.15338	9.96046e-08	3.96893	4.19609	-1.31148	5.13008	3.4461e-125	-0.680505	-0.206186	-2.26398	-0.0605691
1.0745	-6.05695	-1.76961	-1.28205	6.73519	2.84578	-0.512821	-0.25641	-0.769231	6.47727e-14	-1.27862	0	0	3.50272	0.550014	-4.37748	-0.938048	-0.705882	-0.470588	6.7497	-1.29412	-0.0915774	-0.705095	1.53174	-0.117647	-0.611185	-1.73863	4.34051	0.0822998	-0.326084	2.97341	0.0136812	-0.352941	6.97152	-0.327869	-0.608891	5.43212	0	1.99952	5.67289	1.4975e-10	0.957751	9.85103	-1.31148	5.63838	1.57813e-135	1.25745	-0.206186	-4.20192	1.92168
1.0755	-4.86507	-4.17956	-1.28205	2.25763	0.435801	-0.512821	-0.25641	-0.769231	1.17112e-10	-1.28201	0	0	8.95639	-1.80658	-4.32238	-2.04304	-0.705882	-0.470588	2.19227	-1.29412	0.199947	-0.679813	2.45588	-0.117647	1.41794	-1.44632	2.49458	1.18806	-0.00927756	3.26416	1.3849	-0.352941	9.30895	-0.327869	3.21687	9.83448	0	-1.08212	7.73569	8.28241e-14	0.957751	9.85106	-1.31148	5.13005	3.4461e-125	2.87707	-0.206186	-2.8192	4.05086
1.0765	-4.33801	-4.81154	-1.28203	-0.789432	-0.197876	-0.512821	-0.25641	-0.769231	7.78959e-08	-1.28205	0	0	17.4588	0.259247	-1.33211	-1.20353	-0.705882	-0.470588	-0.419134	-1.29412	1.30571	-0.388288	2.63828	-0.117647	1.44399	-0.315261	0.309891	2.11143	1.38801	2.34157	2.4646	-0.352941	8.80057	-0.327869	8.9401	14.9811	0	-1.89456	1.77664	1.68521e-17	3.96893	4.19831	-1.31148	1.7443	5.53666e-115	1.30312	-0.206186	-1.24524	4.37053
1.0775	-3.84691	-4.75642	-1.28034	-1.47993	-0.197876	-0.512821	-0.25641	-0.769231	1.90605e-05	-1.28205	0	0	16.4793	3.59195	3.08865	0.276829	-0.705882	-0.470588	0.50345	-1.29412	2.22907	0.717475	2.74662	-0.117647	-0.268326	0.901191	0.0689315	1.18806	3.41714	1.89372	1.99068	-0.352932	3.58138	-0.327869	9.75252	11.5976	0	-1.96502	-4.45492	1.26141e-21	6.54006	0.376861	-1.31148	-1.40777	3.27246e-105	-0.123898	-0.20617	-2.82055	4.05087
1.0785	-2.02091	-3.48568	-1.22523	-1.53673	0.435801	-0.51282	-0.25641	-0.769231	0.00171577	-1.28205	0	0	12.2964	7.61519	3.08863	1.56499	-0.705874	-0.470588	3.27197	-1.29412	1.30571	1.64084	2.6375	-0.117647	-0.268318	1.13494	1.70718	0.0823173	3.41714	0.971144	-1.25256	-0.352154	2.19232	-0.327844	7.17922	2.86534	0	-1.96719	-6.0115	3.47347e-26	3.96673	0.376885	-1.31148	-2.22021	7.11549e-96	1.30313	-0.204806	-4.24482	1.92306
1.0795	-2.12877	1.38942	-0.589859	-1.53844	2.84578	-0.512801	-0.25641	-0.769231	0.0568186	-1.28205	0	0	10.5039	5.02412	-1.33382	2.33123	-0.705086	-0.470588	6.72444	-1.29412	0.199947	0.717475	2.4306	-0.117647	1.44479	1.56165	4.84051	-0.20765	1.38802	1.26268	-3.46408	-0.326871	0.637862	-0.325675	5.85844	-0.889962	0	-1.96719	-5.33783	3.51866e-31	0.885122	4.20051	-1.31148	-2.22023	5.6917e-87	2.87847	-0.160496	-2.72644	-0.01488
1.0805	-4.0522	6.0514	1.82014	-1.53846	4.85823	-0.511105	-0.25641	-0.769231	0.692192	-1.28205	0	0	8.67414	-1.17294	-4.37919	0.485292	-0.679025	-0.470588	8.01593	-1.29412	-0.0915774	-0.388288	1.241	-0.117647	1.4448	2.8751	5.76385	-0.182367	-0.00849029	3.31709	-2.64984	-0.0353473	-3.46482	-0.255191	2.40229	2.86534	0	-1.96502	-2.19005	1.31128e-36	0.0748472	9.92371	-1.31148	-1.40996	1.67488e-78	1.30451	0.350422	-0.0406642	-0.0162443
1.0815	-5.54187	4.49159	3.83261	-1.53846	2.84578	-0.456002	-0.25641	-0.769212	3.10219	-1.28205	0	0	9.64688	-1.80825	-5.06967	-0.619693	-0.362219	-0.470588	6.77755	-1.29412	-0.11686	-0.679813	0.426759	-0.117647	-0.267522	4.98807	2.81137	0.399902	-0.300006	4.71514	-0.355239	1.07042	-0.385376	0.559423	-0.747592	11.5976	0	-1.89456	1.19782	1.79772e-42	0.0748472	10.7361	-1.31148	1.67165	1.81314e-70	-0.0782084	2.28836	3.28173	1.87737
1.0825	-6.06027	2.31944	1.82185	-1.53846	0.435782	0.179371	-0.25641	-0.767515	5.11464	-1.28205	0	0	15.3913	1.92881	-5.12647	0.0366487	1.03507	-0.470588	7.67642	-1.29412	-0.117638	-0.705095	1.53252	-0.117647	-0.241469	4.87895	0.308325	2.61142	-0.033764	5.03117	1.04282	1.99378	7.03037	3.71152	-1.41697	14.9811	0	-1.08212	1.77661	9.06674e-49	0.885122	8.16283	-1.31148	4.24496	7.22081e-63	1.85973	3.90662	8.96714	3.49427
1.0835	-7.28755	1.44794	-0.533041	-1.53846	-0.199592	2.58937	-0.25641	-0.712412	3.10219	-1.28205	0	0	14.7576	2.67269	-5.12819	0.46	3.06419	-0.470588	8.83175	-1.29412	-0.117647	-0.705874	3.56164	-0.117647	1.78766	2.66742	-0.299227	4.45814	1.09649	5.03117	1.11866	1.07042	5.19689	7.09727	0.278352	9.83453	0	1.99954	2.08072	1.68223e-55	3.96673	6.84205	-1.31148	1.67165	1.0579e-55	5.37162	2.28836	10.3982	1.87599
1.0845	-8.40546	0.995311	-0.533041	-1.53844	-0.254694	4.60184	-0.25641	-0.0770389	0.692192	-1.28201	0	0	6.60145	2.61973	-5.12819	1.38181	3.06419	-0.470588	5.96233	-1.29412	-0.117647	-0.705882	3.85239	-0.117647	3.1597	0.345987	-0.325288	2.61142	2.31138	4.71514	0.596747	-0.0353473	-0.460248	7.6056	8.06434	5.43648	0	4.57502	1.77661	1.14823e-62	6.54004	3.38584	-1.31145	-1.40998	5.70176e-49	5.37025	0.350422	4.99273	-0.0619487
1.0855	-8.66861	-1.01884	1.82185	-1.53675	-0.256391	2.59108	-0.25641	2.33296	0.0568186	-1.27862	0	0	4.18976	9.45218	-5.12647	1.09027	1.03507	-0.470588	3.00828	-1.29412	-0.117647	-0.705882	2.92901	-0.117647	3.18654	0.00389818	-0.0353122	0.399894	2.49456	3.31708	1.59573	-0.326871	-2.59344	7.09729	19.3742	1.31091	0	2.0722	1.19785	2.8832e-70	3.96673	0.231578	-1.30928	-2.22243	1.13052e-42	1.81404	-0.160496	0.008152	-0.572852
1.0865	-8.38047	-1.01888	3.83261	-1.48164	-0.25641	0.23619	-0.25641	4.34541	0.00171577	-1.1684	0	0	9.64295	15.1983	-5.06965	-0.963357	-0.362219	-0.470579	4.24665	-1.29412	-0.117647	-0.705882	2.45509	-0.117647	2.15819	0.609675	1.07199	-0.183155	2.33744	1.26189	3.31062	-0.352145	-6.11577	3.71374	19.3742	-0.218461	0	-0.194824	-2.1879	2.66334e-78	0.885098	-0.58306	-1.23882	-2.29289	8.24621e-37	-0.634801	-0.204806	2.77357	-0.615797
1.0875	-6.99866	0.991879	1.82014	-0.84627	-0.25641	0.23619	-0.25641	2.33298	1.91384e-05	0.104067	0	0	11.5986	8.7617	-4.37744	-2.33613	-0.679025	-0.469801	5.00955	-1.29412	-0.117647	-0.705882	1.21492	-0.117647	1.84393	-0.314483	2.04592	-0.23372	1.41408	0.945083	2.22856	-0.352145	-9.13129	0.63427	8.06434	5.94045	0	2.14483	-5.26956	9.05073e-87	0.0726533	-0.653519	-0.426378	-2.29506	2.21277e-31	-1.18866	-0.20617	7.02747	-0.572852
1.0885	-4.94315	1.3343	-0.589859	1.56377	-0.256391	2.59108	-0.25641	-0.0753231	1.91384e-05	4.98086	0	0	5.85075	-0.482443	-1.27357	-2.36064	-0.705086	-0.444519	3.2451	-1.29412	-0.117647	-0.705882	0.0830958	-0.117647	5.26958	-1.12951	1.7056	-0.235277	1.3888	1.57691	3.41738	-0.326871	-8.32101	0.70256	0.278352	14.0982	0	5.46012	-5.27173	1.13148e-95	0.00219394	-0.653519	2.65526	-2.29508	2.18435e-26	-1.19003	-0.206186	2.1713	-0.0619487
1.0895	-4.36609	0.935061	-1.22523	3.57963	-0.254694	4.60184	-0.25641	-0.655594	0.00171577	9.69625	0	0	3.44071	-2.44197	3.89448	-1.25565	-0.705874	-0.152994	1.87231	-1.29412	-0.117638	-0.705882	-0.209216	-0.117647	9.30254	-0.315279	2.81137	-0.235294	2.01986	0.944296	5.49529	-0.0353473	-2.22384	4.52616	-1.417	11.5227	0	5.9663	-2.26058	5.20374e-105	2.43725e-05	-0.583084	5.22856	-2.29508	7.93258e-22	-0.68049	-0.206186	-3.08731	1.87599
1.0905	-4.15927	-1.71279	-1.28034	1.67908	-0.199592	2.58937	-0.25641	-0.0753231	0.0568186	8.71673	0	0	6.53733	-1.17507	7.57692	-0.0407644	-0.705882	0.952769	1.55783	-1.29412	-0.11686	-0.705882	-0.234507	-0.117647	8.37839	0.582801	4.36657	-0.235294	1.0712	1.23581	2.49223	1.07042	3.06588	10.1789	-0.74981	2.78833	0	5.46012	0.310554	8.8042e-115	9.99041e-08	0.22936	2.65526	-2.29508	1.05977e-17	1.25745	-0.206186	-2.12692	3.49425
1.0915	-3.37539	-4.17789	-1.28203	0.594933	0.435782	0.179371	-0.25641	2.33298	0.692192	8.32088	0	0	6.42713	-2.55555	10.042	0.167689	-0.705882	1.87613	1.58236	-1.29412	-0.0915774	-0.705882	-0.235285	-0.117647	4.13773	-0.341331	2.49456	-0.235294	-0.0353385	2.99869	-1.75075	1.99378	-0.312747	10.1789	2.32744	-1.84557	0	2.14483	-2.26275	5.47986e-125	1.99359e-07	3.311	-0.426378	-2.29508	5.20853e-14	2.87707	-0.206186	1.80729	1.87599
1.0925	-3.79306	-4.81494	-1.28205	5.41493	2.84578	-0.456002	-0.25641	4.34541	3.10219	7.10524	0	0	2.05638	-1.86511	9.64619	0.302103	-0.705882	0.952769	2.16618	-1.29412	0.199947	-0.705882	-0.235294	-0.117647	1.23403	-1.44632	0.282255	-0.235294	-0.326863	3.26493	-2.64984	1.07042	1.38484	4.52396	4.90069	-1.916	0	-0.194824	-5.34222	1.25474e-135	4.87449e-05	5.8843	-1.23882	-2.29508	9.41724e-11	1.30312	-0.206186	3.7425	-0.0619488
1.0935	-2.27841	-4.86834	-1.28205	11.7947	4.85825	-0.511105	-0.25641	2.33296	5.11464	3.20795	0	0	-0.351954	2.61412	4.98592	0.485283	-0.705874	-0.152994	4.42828	-1.29411	1.30571	-0.705874	-0.235294	-0.117647	0.683476	-1.71257	-0.300793	-0.235294	-0.351367	2.34079	-2.06857	-0.03456	11.9593	0.629882	2.32739	1.90547	0	2.0722	-6.08415	1.05693e-146	0.00438788	3.311	-1.30928	-2.29508	6.2638e-08	-0.123897	-0.206186	1.84884	-0.572868
1.0945	0.869247	-4.81318	-1.28205	9.78058	2.84749	-0.512801	-0.25641	-0.0770389	3.10219	2.56919	0	0	1.42267	5.65949	2.12328	1.40865	-0.705095	-0.444519	6.85961	-1.29333	2.22907	-0.705095	-0.235294	-0.117647	0.521452	-1.44632	-0.350579	-0.235294	-0.326863	1.86685	-2.70274	-0.300802	15.9282	-0.253022	-0.754246	7.63085	0	4.57502	-5.33783	3.27523e-158	0.145307	0.22936	-1.31145	-2.29506	1.5327e-05	1.30315	-0.206186	-1.706	-0.617177
1.0955	2.48999	-4.11764	-1.28205	2.94812	0.492601	-0.51282	-0.25641	-0.712412	0.692193	3.89114	0	0	4.01371	6.29319	1.24837	1.40787	-0.679813	-0.469801	7.27499	-1.26805	1.30571	-0.679813	-0.235294	-0.117647	0.312968	-0.341338	-0.326854	-0.235294	-0.0353467	0.626687	-2.41046	-0.0345595	12.8538	-0.325651	-1.56669	8.51591	0	1.99955	-2.11744	3.73374e-170	1.7702	-0.583084	-1.31148	-2.29289	0.0013797	2.87984	-0.206186	-2.21691	-0.618541
1.0965	2.25176	-0.906422	-1.28205	-0.732523	0.492702	-0.512821	-0.25641	-0.767515	0.0568263	1.82229	0	0	4.41036	5.65941	1.37515	0.459642	-0.388245	-0.470579	7.49403	-0.976481	0.19999	-0.388245	-0.235294	-0.117647	-0.877236	0.582331	-0.0353042	-0.235294	1.07061	-0.505096	-0.621782	1.07062	16.1503	-0.327844	-1.63715	6.82682	0	-1.082	2.08185	1.56606e-182	7.93454	-0.653543	-1.31148	-2.22242	0.0456953	1.34917	-0.206186	-0.643687	-0.618557
1.0975	0.0796555	5.46884	-1.28205	-1.47793	2.86174	-0.512821	-0.25641	-0.769212	0.00172364	-0.586664	0	0	4.03861	2.59845	1.16176	-0.00314685	0.724005	-0.470588	7.30134	0.13577	-0.0914578	0.724005	-0.235294	-0.117647	-1.71405	-0.334818	1.07695	-0.235294	2.00455	-0.797331	-0.0443212	2.00455	25.208	-0.327869	-1.63932	9.45546	0	-1.89423	5.72529	2.4269e-195	13.1401	-0.655713	-1.31148	-1.40592	0.559162	0.440372	-0.206186	-0.347446	-0.618557
1.0985	-2.02044	13.7416	-1.28205	-1.5366	5.17639	-0.512821	-0.25641	-0.769231	2.02461e-05	-1.2217	0	0	1.56063	-2.31767	1.04164	-1.16546	1.7868	-0.470588	7.19115	1.19857	-0.116811	1.7868	-0.235294	-0.117647	-0.81335	-1.42736	2.13975	-0.235294	1.15895	-0.822693	0.402442	1.15895	30.0326	-0.327869	-1.63934	12.5024	0	-1.96488	8.6043	1.45643e-208	8.42693	-0.655738	-1.31148	1.91838	2.64971	4.11083	-0.206186	-0.400954	-0.618557
1.0995	-1.11551	22.4893	-1.28205	-1.53843	4.17864	-0.512821	-0.25641	-0.769231	1.11364e-07	-1.2796	0	0	-0.802826	-5.33695	-0.611898	-2.2507	1.32902	-0.470588	5.67379	0.740787	-0.117635	1.32902	-0.235294	-0.117647	1.00318	-1.72744	1.68196	-0.235294	0.101107	-0.823517	2.73071	0.101107	33.1313	-0.327869	-1.63934	13.3388	0	-1.96718	5.21645	4.09294e-222	2.53076	-0.655738	-1.31148	7.05489	5.87988	10.5246	-0.206186	-1.72918	-0.618557
[truncated: 26 more columns]

## Sheet: Figure 4A (Novice, wS1, FS)
time (s)	n1	n2	n3	n4	n5	n6	n7	n8	n9	n10	n11	n12	n13	n14	n15	n16	n17	n18	n19	n20	n21	n22	n23	n24	n25	n26	n27	n28	n29	n30	n31	n32	n33	n34	n35	n36	n37	n38	n39	n40	n41	n42	n43	n44	n45	n46	n47	n48	n49
0.9505	1.61979	-0.116279	-0.116279	0.33249	-0.512821	2.38379	-1.57451	2.64018	-0.25641	-1.2796	-0.512821	-0.25641	0.845305	0	6.71971	-0.25641	-0.530695	3.50867	3.23734	-1.0577	-0.352941	-0.668612	-4.90277	2.76676	-1.29299	-0.940051	-0.369468	-0.38602	-0.235294	0	-0.884403	-2.13419	-0.352941	-4.68525	4.15903	-2.76677	0	1.03112	-0.117647	-2.55096	-0.235294	-0.705882	-0.235294	1.02268	2.63258	-0.327869	-5.57063	0	0
0.9515	2.6646	-0.116279	-0.116279	1.37803	-0.512821	3.38334	0.731044	3.63791	-0.25641	-1.2217	-0.512821	-0.25641	1.84305	0	10.3669	-0.25641	1.77507	2.14992	1.39424	-1.03113	-0.352941	-0.368534	-4.57529	0.923655	-1.26643	-0.913485	0.689198	1.72968	-0.235294	0	0.958698	-1.07634	-0.352941	-3.11566	0.773731	-0.924482	0	0.546034	-0.117647	-2.25089	-0.235294	-0.705882	-0.235294	0.749157	1.84817	-0.327869	-5.4966	0	0
0.9525	3.74799	-0.116279	-0.116279	2.21379	-0.512821	1.12394	2.57401	1.32155	-0.25641	-0.586684	-0.512821	-0.25641	-0.471598	0	5.79902	-0.25641	4.22106	0.185637	0.201404	-0.739772	-0.352932	0.724014	-3.16526	-0.269184	-0.975067	-0.622125	1.56016	3.42244	-0.235294	0	2.15154	-0.229958	-0.352941	-2.72321	-0.494056	0.243786	0	1.56801	-0.117647	-1.15835	-0.235294	-0.705882	-0.235294	-0.0527952	1.52865	-0.327869	-4.68461	0	0
0.9535	4.14784	-0.116279	-0.116279	1.29072	-0.512821	-0.609885	0.538506	-1.10257	-0.25641	1.82056	-0.512821	-0.25641	-2.84063	0	0.525527	-0.25641	5.79477	-0.115084	-0.0915738	0.364726	-0.352154	1.64194	-0.826871	-0.562162	0.129432	0.482382	0.918445	1.60513	-0.235294	0	2.44451	-1.13861	-0.352941	-2.21761	0.128602	0.270598	0	2.91424	-0.117647	-0.24119	-0.235294	-0.705882	-0.235294	0.110042	0.670575	-0.327869	-1.6065	0	0
0.9545	0.628569	-0.116279	-0.116279	0.197622	-0.512821	1.79992	-1.87191	-1.73634	-0.25641	3.8326	-0.512821	-0.25641	-2.84073	0	-3.39402	-0.25641	1.13472	0.492014	-0.11686	1.28791	-0.326871	0.743547	0.570664	-0.587448	1.05261	1.40633	0.943494	-0.0237401	-0.235294	0	2.469	-1.95305	-0.352941	-0.0547255	0.261632	-0.518326	0	-0.172866	-0.117647	-1.16409	-0.235294	-0.705882	-0.235294	1.68987	1.56944	-0.327869	0.966277	0	0
0.9555	-3.85087	-0.116279	-0.116279	-0.0905125	-0.512821	6.16727	-2.50728	-1.73634	-0.25641	1.82014	-0.512821	-0.25641	-0.485839	0	-5.96929	-0.25641	-3.68527	-0.43213	-0.117638	0.365321	-0.0353473	-0.0706945	0.597495	-0.588227	0.130044	0.50825	1.86685	1.60474	-0.235294	0	2.44371	-1.1388	-0.352941	1.20971	0.128244	-0.335932	0	-3.49095	-0.117647	-2.24457	-0.235294	-0.705874	-0.235294	1.03198	6.07864	-0.327869	-1.60701	0	0
0.9565	-5.22961	-0.116279	-0.116279	-0.115501	-0.512821	6.16559	-2.56239	-1.10266	-0.25641	-0.589859	-0.512821	-0.25641	1.52494	0	-6.60634	-0.25641	-4.32064	-1.24716	-0.117647	-0.71516	1.07042	0.743545	-0.457694	-0.588235	-0.94888	-0.305989	2.02397	3.4009	-0.235294	0	2.12614	-0.239941	-0.352941	1.0526	-0.502833	1.48473	0	-4.07555	-0.117647	-2.24457	-0.235294	-0.705095	-0.235294	0.0841006	9.91884	-0.327869	-4.68648	0	0
0.9575	-2.99383	-0.116279	-0.116279	-0.11627	-0.512821	1.74481	-2.56405	1.30732	-0.25641	-1.22523	-0.512821	-0.25641	-0.485839	0	-6.5496	-0.25641	-1.96577	-0.432917	-0.117647	-0.71516	1.99378	1.64162	-1.11403	-0.588227	-0.898315	0.50825	1.84079	1.55261	-0.235294	0	0.703559	-1.13878	-0.352941	-0.95125	0.602939	1.34955	0	-3.07013	-0.117647	-1.16409	-0.235294	-0.679813	-0.235294	0.291808	7.87107	-0.327869	-5.42846	0	0
0.9585	1.36347	-0.116279	-0.116279	-0.116279	-0.512821	-1.24545	-2.56067	3.31979	-0.25641	-1.28032	-0.512821	-0.25641	-2.84073	0	-5.22543	-0.25641	0.67867	0.465941	-0.117647	0.365338	1.07042	0.717484	0.623582	-0.587448	0.765215	1.40633	0.625898	-0.658921	-0.235294	0	-1.61788	-1.95147	-0.352932	-1.89989	2.44966	-0.88727	0	-2.413	-0.117647	-0.241507	-0.235294	-0.388288	-0.235294	-1.3124	4.96325	-0.327869	-4.68648	0	0
0.9595	6.22925	-0.116279	-0.116279	-0.116279	-0.512821	-1.30054	-2.45047	1.30903	-0.25641	-1.28032	-0.512821	-0.25641	-2.84073	0	0.231619	-0.25641	1.07619	-0.432909	-0.117647	1.28948	-0.0353473	-0.38828	1.54694	-0.562166	3.89932	0.48219	-0.505148	-1.24119	-0.235294	0	-2.74969	-1.08667	-0.352154	-0.370738	1.70869	-3.47495	0	-4.07397	-0.117647	-1.16487	-0.235294	0.717475	-0.235294	-1.2879	2.22703	-0.327869	-1.60701	0	0
0.9605	9.12573	-0.11627	-0.116279	-0.116279	-0.512821	1.05436	-1.17972	-1.04586	-0.25641	-1.22523	-0.512821	-0.25641	-0.485839	0	6.72163	-0.25641	0.680366	-1.24638	-0.117647	0.416682	-0.326871	-0.679025	-0.00903381	-0.270641	4.82268	-0.623574	-0.797451	-1.26647	-0.235294	0	-1.95995	0.394468	-0.326871	-0.504365	0.711283	-4.63129	0	-4.09514	-0.117647	-2.26985	-0.235294	1.64084	-0.235294	0.583315	-7.66546	-0.327869	0.966267	0	0
0.9615	5.50099	-0.115501	-0.116279	-0.116279	-0.512821	3.1202	3.64027	-1.04586	-0.25641	-0.58984	-0.512821	-0.25641	1.52492	0	5.34457	-0.25641	-1.91066	-0.406848	-0.117647	-0.105255	-0.352154	-0.679025	-0.190657	0.835122	1.87019	-0.91432	-0.822742	-0.976506	-0.235294	0	-1.01053	1.68263	-0.0353472	-2.39908	0.311406	-3.84388	0	1.14471	-0.117647	-2.5361	-0.235294	0.717475	-0.235285	1.18909	-13.7683	-0.327869	-1.60701	0	0
0.9625	2.19805	-0.0905125	-0.116279	-0.116279	-0.512821	1.7431	7.66519	1.30905	-0.25641	1.82185	-0.512821	-0.25641	-0.487536	0	0.923829	-0.25641	-3.68529	0.783535	-0.117647	1.84003	-0.352932	-0.38828	0.358119	1.75848	-0.632851	-0.91432	-0.823521	0.12924	-0.235294	0	-1.30028	2.44888	1.07042	-3.27187	0.103722	-2.94581	0	6.05149	-0.117647	-2.26985	-0.235294	-0.388288	-0.234507	1.93005	-9.51454	-0.327869	-4.68648	0	0
0.9635	1.9566	0.197622	-0.116279	-0.116279	-0.512821	1.7431	3.64027	3.32151	-0.25641	3.88941	-0.512821	-0.25641	-2.89584	0	-0.687659	-0.25641	-1.27699	0.99044	-0.117647	3.953	-0.352941	0.717475	-0.189861	0.835122	-1.2404	-0.623574	-0.823529	1.0526	-0.235294	0	0.413801	0.60293	1.99457	-0.97418	-0.821197	-3.84388	0	6.68331	-0.117647	-1.16487	-0.235294	-0.679813	-0.209224	0.47497	-2.09443	-0.327869	-5.42846	0	0
0.9645	0.918267	1.29053	-0.116279	-0.116279	-0.51282	3.12018	-1.17972	1.36414	-0.25641	2.51233	-0.512821	-0.25641	-3.47611	0	-2.7552	-0.25641	3.09034	1.09955	-0.117647	3.21126	-0.352941	1.64084	0.0178319	-0.270641	-1.26646	0.482181	-0.823529	0.12924	-0.235294	0	4.47206	-0.502816	1.09649	2.20973	-0.846497	-4.63127	0	4.70553	-0.117647	-0.241516	-0.235294	-0.705095	0.0822998	-2.10215	2.08479	-0.327844	-4.68645	0	0
0.9655	-0.490062	2.20315	-0.116279	-0.116279	-0.512801	1.05262	-2.45047	-0.410488	-0.25641	2.51233	-0.512821	-0.25641	-2.89584	0	-2.17661	-0.25641	3.08865	0.99044	-0.117647	1.92308	-0.352932	0.717475	1.89139	-0.562166	-0.976506	1.40554	-0.823529	-0.976524	-0.235294	0	5.55332	0.129801	0.282247	3.05902	-0.215429	-3.47338	0	-0.5929	-0.117647	-1.16488	-0.235294	-0.705865	1.18806	-1.28946	2.62293	-0.325675	-1.60482	0	0
0.9665	-2.13351	1.29053	-0.116279	-0.116279	-0.511105	-1.35907	-2.56067	1.36414	-0.256391	3.88941	-0.512821	-0.25641	-0.487536	0	1.66554	-0.25641	-1.33381	0.783535	-0.117647	0.416673	-0.352154	-0.388288	2.39059	-0.587448	0.12924	0.482181	-0.823529	-1.26804	-0.235294	0	2.44294	0.312193	1.09649	2.97596	-1.1633	-0.835918	0	-3.01621	-0.117647	-2.27064	-0.235294	-0.705095	2.11143	1.3217	0.162994	-0.255216	1.03892	0	0
0.9675	-3.8509	0.197622	-0.116279	-0.116279	-0.456002	-1.99446	-2.56406	3.32153	-0.254694	1.82185	-0.512821	-0.25641	1.52492	0	2.30091	-0.25641	-4.37748	-0.406848	-0.117647	-0.739655	-0.326871	-0.679813	2.97286	-0.588227	1.0526	-0.623583	-0.823529	-1.29253	-0.235294	0	-0.983486	0.711283	1.99457	2.34648	-2.24456	1.95867	0	-1.46356	-0.117647	-2.56217	-0.235294	-0.679813	1.18806	0.396779	-2.12255	0.557229	-0.721891	3.47542e-297	0
0.9685	-2.46987	-0.0905125	-0.116279	-0.116279	0.179371	-2.04957	-2.5641	1.31079	-0.199592	-0.58984	-0.512821	-0.25641	-0.485839	2.71796e-297	0.923848	-0.25641	-5.01283	-1.24638	-0.117647	-1.03274	-0.0353473	-0.705095	4.71046	-0.588235	0.12924	-0.915107	-0.823529	-1.26725	-0.235294	2.49413e-297	-1.6171	1.70791	1.07042	-0.423593	-2.24456	4.01384	0	-3.6271	-0.117647	-2.58744	-0.235294	-0.388288	0.0822998	-2.44738	-3.04767	3.63886	-0.717552	2.47034e-281	0
0.9695	1.5654	-0.115501	-0.116279	-0.116279	2.58937	-2.05126	-2.5641	-0.987327	0.435782	-1.22523	-0.512821	-0.25641	-2.84073	1.93193e-281	2.35771	-0.25641	-4.43254	-0.432917	-0.117647	-1.05804	1.07042	-0.705874	4.39365	-0.588235	-0.976524	-0.940389	-0.823529	-0.950454	-0.235294	1.77283e-281	-1.03738	2.42358	-0.0353472	-0.339753	-1.1633	2.93337	0	-6.9687	-0.117647	-2.58744	-0.235294	0.717484	-0.209224	-3.03044	-0.859856	6.21217	1.18423	6.45967e-266	0
0.9705	3.20958	-0.11627	-0.116279	-0.116279	4.60182	-2.05128	-2.56408	-0.296851	2.84578	-1.28034	-0.51282	-0.25641	-2.84071	5.05179e-266	2.35771	-0.25641	-1.96746	0.465154	-0.117647	-1.05881	1.99378	-0.705882	1.2327	-0.588235	-1.26805	-0.941168	-0.823529	0.446834	-0.235294	4.63576e-266	-1.98759	0.284558	-0.326871	2.23658	-0.215429	-0.0436112	0	-4.97365	-0.117647	-2.56217	-0.235294	1.64162	-0.234507	-2.44916	-1.62434	3.63886	0.165352	6.21398e-251	0
0.9715	2.32117	-0.116279	-0.116279	-0.116279	2.58937	-2.05128	-2.56237	5.10341	4.85823	-1.28203	-0.512801	-0.25641	-0.484123	4.85965e-251	0.923849	-0.25641	0.73545	-0.458978	-0.117647	-1.05882	1.07042	-0.705882	-1.38026	-0.588235	-1.29333	-0.941168	-0.823521	2.47597	-0.235294	4.45944e-251	-3.09337	-1.95225	-0.352154	2.76905	-0.846497	-0.809026	0	0.515949	-0.117647	-2.27063	-0.235294	0.743545	-0.235285	-3.39857	-3.33901	0.557229	3.24482	2.19905e-236	3.47542e-297
0.9725	0.759837	-0.116279	-0.11627	-0.116279	0.179371	-2.05128	-2.50557	11.5366	2.84578	-1.28205	-0.511105	-0.25641	1.58174	1.71977e-236	2.30095	-0.25641	1.76836	-1.56397	-0.117647	-1.05882	-0.0353473	-0.705882	-1.90475	-0.588235	-1.29411	-0.940389	-0.822742	2.47675	-0.235294	1.57814e-236	-3.35962	-2.53528	-0.352932	1.86864	-0.821214	-1.12349	1.24706e-297	2.90911	-0.117647	-1.16409	-0.235294	-0.0706945	-0.235294	-4.47906	1.25255	-0.255216	7.57896	2.8629e-222	2.47034e-281
0.9735	-1.69166	-0.116279	-0.115501	-0.116279	-0.456002	-2.05128	-1.81509	9.52415	0.435782	-1.28205	-0.456002	-0.25641	0.204656	2.23893e-222	1.66895	-0.25641	3.78084	-1.83021	-0.117647	-1.05882	-0.326871	-0.705882	-2.03993	-0.588235	-1.29412	-0.915098	-0.79746	0.472903	-0.235294	2.05455e-222	-3.09258	-2.55902	-0.352932	1.37097	0.102148	-1.70477	8.86415e-282	0.857251	-0.117647	-0.215446	-0.235294	0.743545	-0.235294	-4.45301	3.59005	-0.325675	2.36191	1.37114e-208	6.45967e-266
0.9745	-3.30447	-0.116279	-0.0905125	-0.116279	-0.511105	-2.05126	1.23032	2.6917	-0.199592	-1.28203	0.179371	-0.25641	0.206372	1.0723e-208	-2.0647	-0.25641	3.14716	-1.56397	-0.117647	-1.05882	-0.352154	-0.705882	-1.93161	-0.588235	-1.29412	-0.622787	-0.505927	-0.63286	-0.235294	9.83994e-209	-1.96075	-2.21848	-0.352154	-0.136215	0.259266	0.142173	2.31788e-266	-3.28405	-0.117647	-0.847275	-0.235294	1.64162	-0.235294	-3.05572	-0.721322	-0.327844	-3.80133	2.41581e-195	6.21398e-251
0.9755	-4.81758	-0.116279	0.197622	-0.116279	-0.512801	-2.04957	5.65616	-0.989043	-0.254694	-1.28034	2.58937	-0.25641	1.64025	1.88929e-195	-1.42933	-0.25641	-1.27527	-0.458987	-0.117647	-1.05882	-0.352932	-0.705882	-1.72471	-0.588235	-1.29412	0.509038	0.600615	0.156096	-0.235294	1.7337e-195	-0.695312	-0.529681	-0.326871	-2.10755	0.0760954	4.83303	2.22972e-251	-3.80698	-0.117647	-0.846479	-0.235294	0.717484	-0.235294	-0.735841	-3.99842	-0.327869	-5.35359	1.56585e-182	2.19905e-236
0.9765	-5.88475	-0.116279	1.29053	-0.116279	-0.51282	-1.99446	5.76637	-1.73462	-0.256391	-1.22523	4.60182	-0.25641	0.263171	1.22458e-182	4.76944	-0.25641	-3.68525	0.464366	-0.117647	-1.05882	-0.352941	-0.705874	-0.534329	-0.588235	-1.29412	1.74921	1.54926	1.0534	-0.235294	1.12373e-182	0.0701463	2.60599	-0.0353473	-2.50821	-1.13802	8.73573	7.8907e-237	-2.36244	-0.117638	-0.187793	-0.235285	-0.38828	-0.235294	0.370709	2.123	-0.327869	-4.60944	3.73373e-170	2.8629e-222
0.9775	-5.26005	-0.116279	2.20315	-0.116279	-0.512821	-1.35909	2.61466	-1.79312	-0.25641	-0.589859	2.58937	-0.25641	0.896867	2.91997e-170	7.41727	-0.25641	-1.90895	-0.458996	-0.117647	-1.05881	-0.352941	-0.705095	0.305193	-0.588235	-1.29412	2.22313	0.917422	0.129257	-0.235285	2.6795e-170	2.10007	3.55465	1.07042	-1.76726	-2.24378	6.15062	1.02727e-222	-2.75334	-0.11686	-0.793561	-0.234507	-0.679017	-0.235294	-0.708206	8.83733	-0.327869	-0.649237	3.27523e-158	1.37114e-208
0.9785	-1.43006	-0.116279	1.29053	-0.116279	-0.512821	1.05091	4.38929	-1.79485	-0.25641	1.82014	0.179371	-0.25641	4.68562	2.5614e-158	4.08112	-0.25641	0.737185	-1.56476	-0.117647	-1.05803	-0.352941	-0.679813	-0.509055	-0.588235	-1.29411	3.14649	0.917422	-0.975736	-0.234507	2.35046e-158	2.75874	0.895241	1.99378	-2.21747	-2.24456	2.67698	4.91997e-209	-2.70433	-0.0915774	-0.185213	-0.209224	-0.678238	-0.235285	-2.68597	5.94258	-0.327869	5.81812	1.05693e-146	2.41581e-195
0.9795	3.49363	-0.116279	0.197622	-0.116279	-0.512821	3.06338	7.72372	-1.79487	-0.25641	3.83259	-0.456002	-0.25641	4.68564	8.26572e-147	3.68356	-0.25641	1.76838	-1.85628	-0.117647	-1.03197	-0.352941	-0.388288	-1.43319	-0.588227	-1.29333	2.85497	1.54926	-1.24198	-0.209224	7.58501e-147	0.123064	-0.451481	1.07042	-1.00259	-1.16409	4.78018	8.66851e-196	-1.77942	0.199947	2.97651	0.0822998	-0.36221	-0.234507	-2.39289	-2.8666	-0.327869	8.90193	1.25474e-135	1.56585e-182
0.9805	2.60599	-0.116279	-0.0905125	-0.116279	-0.512821	1.05262	3.64201	-1.79487	-0.25641	1.82014	-0.511105	-0.25641	0.898583	9.81273e-136	4.76771	-0.25641	3.78082	-1.88157	-0.117647	-0.71516	-0.352941	0.717475	-0.825862	-0.587448	-1.26805	0.800562	0.600624	-0.975736	0.0822998	9.00462e-136	-0.691953	0.446598	-0.0353473	0.760308	-0.241507	6.73269	5.61864e-183	-1.59622	1.30571	5.32245	1.18806	1.03507	-0.209224	0.766503	-8.07674	-0.327869	5.89075	5.47986e-125	3.73373e-170
0.9815	-2.20905	-0.116279	-0.115501	-0.116279	-0.512821	-1.30227	-1.1797	-1.79487	-0.25641	-0.589859	-0.512801	-0.25641	0.320009	4.28553e-125	2.24583	-0.25641	3.14545	-1.88234	-0.117647	0.682128	-0.352941	1.64084	-1.11815	-0.562166	-0.976524	-0.597495	-0.50514	0.129257	1.18806	3.93261e-125	1.8346	1.68342	-0.326871	0.105514	-1.16485	5.12614	1.33975e-170	-1.46182	2.22907	4.98214	2.11143	3.06419	0.0822998	3.35262	-7.45542	-0.327869	0.235812	8.8042e-115	3.27523e-158
0.9825	-4.13905	-0.116279	-0.11627	-0.116279	-0.512821	-1.30227	-2.45047	-1.79487	-0.25641	-1.22523	-0.51282	-0.25641	2.33416	6.88533e-115	-2.81371	-0.25641	-1.33211	-1.88157	-0.117647	2.71125	-0.352941	0.717484	-2.88025	-0.270641	0.12924	-0.913532	-0.77139	1.05339	2.11143	6.31831e-115	2.7074	2.42281	-0.352154	-0.925933	-2.26828	3.32919	1.17523e-158	-1.25494	1.30571	4.71667	1.18806	3.0642	1.18806	3.53501	-5.94159	-0.327869	-0.647068	5.20374e-105	1.05693e-146
0.9835	-3.51379	-0.116279	-0.116279	-0.116279	-0.512821	1.05262	-2.56065	-1.79487	-0.25641	-1.28034	-0.512821	-0.25641	3.36538	4.06959e-105	-5.85912	-0.25641	-4.37918	-1.85627	-0.117647	2.71126	-0.352941	-0.387501	-3.12121	0.835122	1.0526	-0.914311	-0.505148	0.155309	1.18806	3.73445e-105	-0.221369	0.284549	-0.352932	-0.657373	-2.48396	1.25027	3.79251e-147	-0.0913848	0.199947	4.24274	0.0822998	1.03586	2.11143	1.98059	-1.47032	-0.327869	1.04333	1.13148e-95	1.25474e-135
0.9845	-2.49641	-0.116279	-0.116279	-0.116279	-0.512821	3.06338	-2.56235	-1.79487	-0.25641	-1.28203	-0.512821	-0.25641	6.01149	8.84876e-96	-5.9159	-0.25641	-5.06967	-1.56318	-0.117647	0.682915	-0.352941	-0.653743	-1.90554	1.75848	0.129266	-0.623574	0.599837	-0.65893	0.0822998	8.12003e-96	-2.43291	-1.95226	-0.352941	1.28714	-1.63466	1.0898	4.50231e-136	0.406056	-0.0915774	2.34469	-0.209224	-0.336149	1.18806	-1.2887	6.26177	-0.327869	-1.53214	9.05073e-87	5.47986e-125
0.9855	0.888618	-0.116279	-0.116279	-0.116279	-0.512821	1.05091	-2.50728	-1.79487	-0.25641	-1.28205	-0.512821	-0.25641	7.7861	7.07814e-87	-3.56103	-0.25641	-5.12645	-0.406848	-0.117647	-0.68909	-0.352941	-0.387501	-0.325071	0.835122	-0.974153	0.482181	1.52319	0.155309	-0.209224	6.49523e-87	-1.93548	-2.53606	-0.352941	2.58509	1.68264	2.46026	1.9663e-125	-2.0962	-0.11686	1.84469	-0.234507	-0.361432	0.0822998	-2.73732	5.06572	-0.327869	-3.80136	2.66334e-78	8.8042e-115
0.9865	3.52016	-0.116279	-0.116279	-0.116279	-0.512821	-1.35909	-1.87191	-1.79487	-0.25641	-1.28205	-0.512821	-0.25641	5.32102	2.08287e-78	-1.49517	-0.25641	-5.12647	1.10035	-0.117647	-0.714373	-0.352941	0.717484	1.86297	-0.270641	-1.18905	1.40555	0.599828	1.05339	-0.234507	1.91134e-78	-1.06344	-2.58429	-0.352941	1.73501	4.47878	0.745345	3.15915e-115	-6.12759	-0.117638	1.26085	-0.235285	0.718271	-0.209224	-2.42305	1.31133	-0.327869	-1.46173	2.8832e-70	5.20374e-105
0.9875	0.62702	-0.116279	-0.116279	-0.116279	-0.512821	-1.99446	0.538086	-1.79487	-0.25641	-1.28205	-0.512821	-0.25641	0.26319	2.25481e-70	-2.87057	-0.25641	-5.07135	2.41458	-0.117647	0.365338	-0.352941	1.64084	2.33845	-0.562166	-0.31447	0.482968	-0.505935	0.129248	-0.235285	2.06912e-70	-1.98603	-2.50921	-0.352941	1.18858	2.02552	-0.544376	1.86722e-105	-6.07546	-0.117647	-0.528081	-0.235285	1.64085	-0.234507	-3.37013	3.51154	-0.327869	1.85361	1.14823e-62	1.13148e-95
0.9885	-3.27464	-0.116279	-0.116279	-0.116279	-0.512821	-2.04957	2.55054	-1.79487	-0.25641	-1.28205	-0.512821	-0.25641	-2.7822	8.97972e-63	-2.81547	-0.25641	-4.43258	3.47235	-0.117647	1.28869	-0.352941	0.717475	2.36374	-0.587448	3.29434	-0.597513	-0.79746	-0.976524	-0.235294	8.24021e-63	-3.01594	-1.6086	-0.352941	-1.03349	0.107072	-1.12743	4.06002e-96	-1.40808	-0.117647	-0.818835	-0.234507	0.717475	-0.235285	-4.10774	6.92123	-0.327869	2.36411	1.68223e-55	9.05073e-87
0.9895	-2.9954	-0.116279	-0.116279	-0.116279	-0.512821	-2.05126	0.538086	-1.79487	-0.25641	-1.28205	-0.512821	-0.25641	-2.839	1.31559e-55	-0.802992	-0.25641	-1.91238	2.73217	-0.117647	0.390603	-0.352941	-0.388288	2.18134	-0.588218	7.19547	-0.597513	-0.822742	-1.26804	-0.235294	1.20725e-55	-2.43133	2.0255	-0.352941	-1.7876	1.3122	-2.10058	3.24762e-87	3.91639	-0.117647	-0.136441	-0.209224	-0.388288	-0.235294	-2.34153	3.38259	-0.327869	1.99667	9.06674e-49	2.66334e-78
0.9905	-0.64461	-0.116279	-0.116279	-0.116279	-0.512821	-2.05128	-1.87191	-1.79487	-0.25641	-1.28205	-0.51282	-0.25641	-0.485801	7.09065e-49	-0.458839	-0.25641	1.37086	2.54978	-0.117647	-0.423636	-0.352941	-0.679813	1.12357	-0.587448	5.64027	0.482968	-0.823521	-1.29254	-0.235285	6.50672e-49	0.912021	6.19287	-0.352941	-0.0832709	1.82018	-2.25926	9.55668e-79	7.8446	-0.117647	-0.210504	0.0822998	-0.679813	-0.235294	2.79976	-3.96924	-0.327869	0.235812	1.79772e-42	2.8832e-70
0.9915	1.07123	-0.116279	-0.116279	-0.116279	-0.51282	-2.05128	-2.50728	-1.79487	-0.25641	-1.28205	-0.512801	-0.25641	1.52664	1.40591e-42	-0.801277	-0.25641	4.18179	2.25825	-0.117647	0.390603	-0.352941	-0.705095	0.732714	-0.562166	2.50538	1.40555	-0.823529	-1.26804	-0.234507	1.29013e-42	4.28966	5.45191	-0.352941	1.71542	2.02553	-2.07687	1.03456e-70	8.66371	-0.117647	2.0263	1.18806	-0.705095	-0.235294	8.57132	-6.62966	-0.327869	3.24704	1.31128e-36	1.14823e-62
0.9925	2.76616	-0.116279	-0.116279	-0.116279	-0.512801	-2.05128	-2.56235	-1.79487	-0.25641	-1.28203	-0.511105	-0.25641	-0.430736	1.02549e-36	-2.75863	-0.256391	5.90691	1.3096	-0.117647	1.28868	-0.352941	-0.705874	-0.591286	-0.270633	1.4484	0.482181	-0.823529	-0.976524	-0.209224	9.41039e-37	4.02262	2.13462	-0.352941	3.61037	2.76646	-0.886483	4.12011e-63	8.71431	-0.117647	4.82166	2.11143	-0.705874	-0.235294	9.96862	-3.44756	-0.327869	7.58337	3.51866e-31	1.68223e-55
0.9935	0.966661	-0.116279	-0.116279	-0.116279	-0.511105	-2.05126	-2.56065	-1.79487	-0.25641	-1.28034	-0.456002	-0.25641	-2.20536	2.75178e-31	-2.17666	-0.254694	2.51741	1.12564	-0.117647	0.364542	-0.352941	-0.705874	-1.61165	0.835909	0.157671	-0.623583	-0.823521	0.12924	0.0822998	2.52516e-31	3.65781	-0.769066	-0.352941	6.56362	1.70869	-0.0224661	6.03625e-56	8.48291	-0.117647	3.42437	1.18806	-0.705882	-0.235294	6.54377	-1.43783	-0.327869	2.50722	3.47347e-26	9.06674e-49
0.9945	-0.775706	-0.116279	-0.116279	-0.116279	-0.456002	-2.04957	-2.45047	-1.79487	-0.25641	-1.22523	0.179371	-0.256391	-0.430736	2.71646e-26	1.66382	-0.199592	2.4657	0.991218	-0.117647	-0.74123	-0.352932	-0.705095	-1.64571	1.78455	-0.97571	-0.915107	-0.822742	1.0526	1.18806	2.49274e-26	1.85989	-2.24141	-0.352941	6.2721	0.394477	-0.570472	3.25336e-49	6.86659	-0.117647	2.16149	0.0822998	-0.705882	-0.235294	1.45462	-0.915921	-0.327869	-2.03116	1.26141e-21	1.79772e-42
0.9955	0.473284	-0.116279	-0.116279	-0.116279	0.179371	-1.99446	-1.17972	-1.79487	-0.25641	-0.58984	2.58937	-0.254694	1.52662	9.86514e-22	2.24409	0.435782	5.32838	0.782756	-0.117647	-1.03275	-0.352154	-0.679813	0.126929	1.15272	-1.26804	-0.940389	-0.79746	0.12924	2.11143	9.05259e-22	-1.35007	-2.5345	-0.352941	2.18779	-1.11193	-0.680365	6.45063e-43	4.52887	-0.117647	1.60371	-0.209224	-0.705882	-0.235294	-2.02236	-0.121301	-0.327869	2.57766	1.68521e-17	1.31129e-36
0.9965	0.341194	-0.116279	-0.116279	-0.116279	2.58937	-1.35907	3.64027	-1.79487	-0.25641	1.82185	4.60182	-0.199592	-0.487536	1.31802e-17	0.231676	2.84578	2.46399	-0.432917	-0.117647	-1.05804	-0.326871	-0.388288	3.44344	1.15272	-1.29333	-0.941168	-0.505927	-0.976524	1.18806	1.20943e-17	-3.01593	-2.24378	-0.352941	-0.632064	-2.24219	-0.255441	4.7052e-37	2.12022	-0.117647	0.896029	-0.234507	-0.705882	-0.235294	-1.26103	-4.68831	-0.327869	8.39579	8.28241e-14	3.51869e-31
0.9975	-1.27066	-0.116279	-0.116279	-0.116279	4.60182	1.05262	7.66519	-1.79487	-0.25641	3.88941	2.58937	0.435782	-2.89755	6.47859e-14	-0.742761	4.85823	2.46059	-1.56397	-0.117647	-1.05881	-0.0353473	0.717475	5.29015	1.78455	-1.29411	-0.941176	0.600615	-1.26805	0.0822998	5.94445e-14	-3.06573	-0.847275	-0.352941	-1.53194	-2.21691	-2.39446	1.26258e-31	2.12669	-0.117647	1.52553	-0.235277	-0.705882	-0.235294	1.63855	-5.83408	-0.327869	6.32648	1.4975e-10	3.47354e-26
0.9985	-1.37931	-0.116279	-0.116279	-0.116279	2.58937	3.12018	3.64027	-1.79485	-0.25641	2.51233	0.179371	2.84578	-3.53291	1.17177e-10	-2.70011	2.84578	5.21474	-1.85627	-0.117647	-1.05882	1.07042	1.64084	2.33689	0.835909	-1.29412	-0.941176	1.54926	-1.29333	-0.209224	1.07497e-10	-1.96074	1.18185	-0.352941	-2.39905	-0.794349	-4.33974	1.24638e-26	-0.462009	-0.117647	1.2087	-0.234498	-0.705874	-0.235294	1.79564	-0.315778	-0.327869	2.73649	9.96047e-08	1.26148e-21
0.9995	0.107824	-0.116279	-0.116279	-0.116279	0.179371	1.7431	-1.17972	-1.79316	-0.25641	2.51233	-0.456002	4.85823	-3.58631	7.80132e-08	-1.48611	0.435782	1.08136	-1.88157	-0.117647	-1.05882	1.99379	0.717475	-1.11404	-0.270633	-1.29412	-0.941176	0.917422	-1.29411	-0.234507	7.15348e-08	-0.720577	1.18263	-0.352941	-2.24116	1.81783	-3.79175	4.52636e-22	-3.75479	-0.117647	-0.846488	-0.208437	-0.705095	-0.235294	-0.36609	0.278343	-0.327869	-1.45954	2.43726e-05	1.68546e-17
1.0005	-1.11946	-0.116279	-0.116279	-0.116279	-0.456002	1.7431	-2.45045	-1.73803	-0.25641	3.88941	-0.511105	2.84578	-3.53291	1.91386e-05	4.71438	-0.199553	-3.68349	-1.88234	-0.117647	-1.05882	1.0712	-0.388262	-2.17176	-0.562157	-1.29411	-0.941176	0.917457	-1.29412	-0.235285	1.75267e-05	-0.220486	-0.821214	-0.352941	-0.609309	4.05463	-2.60131	6.04738e-18	-4.54286	-0.117647	-2.24454	0.10837	-0.679813	-0.235294	-2.39285	-3.95049	-0.327869	-4.61161	0.00219404	8.28578e-14
1.0015	-4.24367	-0.11627	-0.116279	-0.116279	-0.511067	3.1202	-2.55894	-1.10087	-0.25641	1.82185	-0.512801	0.435782	-2.89753	0.00173499	6.84072	-0.251205	-4.20515	-1.88235	-0.11763	-1.05875	-0.00927756	-0.677407	-3.16934	-0.586643	-1.29322	-0.941176	1.55257	-1.29412	-0.235294	0.00158329	1.02986	-1.92697	-0.352836	-0.628897	4.16456	-2.09809	2.97253e-14	-1.00693	-0.117612	-2.55896	1.50572	-0.38828	-0.235189	-1.5494	-3.30892	-0.327869	-4.6137	0.0726776	1.49915e-10
1.0025	-5.91285	-0.115501	-0.116279	-0.116279	-0.509351	1.05449	-2.50551	1.37273	-0.256372	-0.58984	-0.512801	-0.199592	-0.48582	0.0585728	2.44799	-0.13734	-0.510685	-1.88234	-0.116073	-1.05247	-0.00927756	-0.622932	-3.11407	-0.560582	-1.25845	-0.941168	0.719143	-1.29412	-0.235285	0.0529442	2.46905	-1.13719	-0.343477	1.37114	2.05395	-0.69516	5.37634e-11	5.10937	-0.114446	-2.50448	3.5403	0.718262	-0.22569	0.983177	-1.18633	-0.327869	-1.52551	0.887292	9.99042e-08
1.0035	-6.22595	-0.0905039	-0.116279	-0.116279	-0.397468	-1.28849	-1.81338	4.29779	-0.252979	-1.22521	-0.511105	-0.254694	1.58344	0.752518	6.41075	1.32245	8.04355	-1.88156	-0.0655077	-0.84549	1.0712	0.37884	-1.37699	-0.218476	-0.650181	-0.940337	1.24085	-1.29412	-0.234489	0.662849	6.39312	-0.210696	-0.0384689	7.44463	0.817959	2.5302	3.57942e-08	10.9661	-0.00861862	-1.47663	3.71808	1.66691	0.0917563	3.99659	-2.96487	-0.327869	2.07822	4.03941	2.45718e-05
1.0045	-5.96202	0.1984	-0.11627	-0.116279	0.928382	-0.844291	1.2871	7.929	-0.142773	-1.2786	-0.456002	-0.256391	0.261532	3.91488	27.2773	8.82	20.4033	-1.85546	0.517541	1.64313	1.9938	5.20512	3.74579	1.47268	4.3947	-0.910322	10.8529	-1.29412	-0.207632	3.21802	21.3774	-0.715309	3.51589	13.3141	1.3211	13.7651	8.78115e-06	27.6656	1.31151	3.66878	3.75648	1.03507	4.04905	11.5827	-10.8305	-0.327844	5.3145	7.42735	0.00224278
1.0055	-4.79336	1.31629	-0.115501	-0.116279	6.38383	6.70379	6.34494	20.2719	1.12797	-1.2235	0.179371	-0.25641	0.90375	9.82849	77.4484	28.9701	42.475	-1.53552	2.72907	12.3956	1.07199	14.1155	16.9562	4.68419	23.9081	-0.461627	37.2301	-1.2941	0.136031	6.80414	40.7644	0.796805	17.5498	20.0547	5.14328	39.9507	0.000795982	46.6577	7.55955	14.0515	10.4432	1.03507	22.6944	21.2181	-15.3765	-0.325675	17.5938	8.00839	0.0770659
1.0065	-2.96326	2.51705	-0.0905125	-0.116279	12.8256	29.2653	8.75667	30.7335	5.94797	-0.533002	2.58937	-0.256391	4.9165	17.19	153.676	64.7226	69.9329	-0.0355398	4.57582	28.3471	0.0167922	18.5687	29.5524	6.50745	57.3102	2.57266	62.303	-1.29254	1.87699	8.67692	46.0595	7.67084	33.0364	27.8694	10.7848	73.5321	0.0268569	48.9185	18.7622	21.3832	18.3293	1.66691	55.2167	33.2933	-8.78356	-0.255216	37.8762	8.38947	1.0327
1.0075	0.0813677	2.69733	0.197622	-0.116279	11.0386	48.1725	6.40521	22.6853	9.97292	2.5158	4.60186	-0.254694	7.58359	26.4342	176.708	82.0464	72.2003	3.21104	2.73145	35.3091	0.308334	14.8299	32.3666	7.16691	80.7782	12.2526	59.1367	-1.24198	5.64783	9.65164	43.929	15.1369	33.372	35.5363	16.851	95.1338	0.343664	50.7924	23.9278	20.6756	15.5584	0.718262	67.3135	44.9429	7.6903	0.557229	54.329	9.1092	5.81848
1.0085	5.14048	2.51705	1.29054	-0.116279	6.91469	33.6912	2.09645	10.6888	5.9514	7.05189	2.5928	-0.199592	15.2118	27.474	121.638	45.5935	56.9696	8.24399	0.597351	35.8917	2.49615	12.83	40.057	8.6432	84.8193	25.6621	43.7861	-0.65893	9.44162	8.57272	36.9718	18.3242	32.356	37.9468	22.8579	93.3198	1.74095	61.9387	16.7868	18.4863	10.979	-0.388262	47.1592	48.2016	26.5633	3.63889	67.2782	14.0516	15.6602
1.0095	9.20621	1.31629	2.20393	-0.11627	14.8352	9.86461	2.79545	6.08143	1.24163	8.43623	0.293028	0.435801	33.5088	14.7161	70.2205	12.4355	67.4036	12.4627	0.941784	36.109	4.39423	15.5942	55.045	7.43245	85.3333	30.8669	31.6704	1.55261	11.4227	6.72599	31.6737	21.7302	30.5254	40.1544	21.1511	81.8926	3.77008	61.7389	6.85039	18.1491	8.17547	-0.678221	29.1818	58.7163	48.2636	6.21436	86.2305	22.5545	24.9217
1.0105	11.4773	0.1984	1.3163	-0.115501	30.01	1.29606	10.4854	7.23812	1.24333	10.2148	0.930098	2.84749	56.749	8.12315	56.6477	13.7072	111.331	10.9328	4.8682	37.0281	3.1819	15.5431	64.498	8.51629	92.764	28.4159	22.8035	3.40011	12.2623	7.44012	30.6487	22.0167	25.0279	46.44	15.3504	80.8123	3.77008	57.2846	4.50349	22.5224	5.3636	-0.651381	23.7703	69.5755	69.581	3.71152	96.068	25.4363	35.8052
1.0115	10.8836	-0.0904865	0.512301	-0.0905125	30.5177	5.95755	20.5481	7.23137	6.00822	17.2885	5.75009	4.91505	78.6768	15.4578	56.9435	24.1945	150.19	7.7742	10.7497	38.3295	3.79102	15.9153	70.6852	14.4971	100.758	25.4992	24.0049	1.57868	10.6596	8.09387	26.6825	17.1758	20.2224	54.6499	15.1706	96.4002	1.74095	60.9505	7.85152	27.1622	5.99078	-0.0185464	18.2934	65.8885	83.8169	1.44235	80.2198	17.8596	53.8686
1.0125	14.9005	-0.113936	1.34206	0.197622	18.8674	18.1328	31.4589	5.85763	10.6651	21.5333	10.4087	3.53799	82.3785	22.9465	58.1284	22.5597	143.807	6.45022	13.4857	38.4802	7.5846	20.6787	71.6213	17.4504	101.184	24.1805	33.8906	-0.34054	6.22528	6.75358	29.9403	14.5094	15.8179	52.7429	19.8849	112.254	0.343664	66.9561	9.24566	23.9197	7.70384	2.77602	16.0179	64.8121	94.2963	3.71374	72.9444	15.159	61.2233
1.0135	30.8517	-0.0639592	2.51785	1.29053	15.5859	33.4163	36.9211	8.03709	9.05187	18.0926	8.79546	3.53969	65.5193	21.547	61.1167	21.4202	129.699	4.32075	12.7845	42.9171	8.98267	19.2055	68.4423	16.9514	98.7507	38.4089	37.704	0.208236	4.07312	3.21726	34.2648	19.9177	16.1109	40.8652	26.1867	110.528	0.026857	71.763	8.14008	20.4982	7.072	6.83427	18.0412	58.6242	98.6063	6.28921	78.7419	20.6508	54.318
1.0145	49.2111	0.537298	2.6989	2.20315	21.9619	47.4843	25.5402	11.7746	6.29944	14.7031	6.04305	4.97187	43.3308	18.3025	64.3268	25.3153	132.835	3.10431	10.1896	46.4651	7.5611	11.2185	60.502	15.2894	92.8801	63.9324	33.8167	1.39785	5.61931	0.689689	29.432	30.9844	16.6279	31.8205	25.7356	100.926	0.000804727	70.2177	9.27187	20.0171	6.30753	6.83427	17.7781	41.538	115.871	4.59666	70.3749	28.6066	48.6632
1.0155	59.529	3.01202	2.5686	1.29053	19.7824	45.7114	12.4539	17.8654	3.65163	19.8155	3.39691	3.53969	46.8492	20.5709	60.1923	20.0921	139.013	3.86974	8.59603	47.2163	7.29484	7.47372	58.922	12.6519	91.277	78.4572	30.6632	1.87102	8.18347	0.396608	20.3256	36.5475	11.3604	35.2232	21.3605	96.1081	0.000796018	67.4367	11.9076	22.3718	7.41328	2.77602	13.824	29.9987	130.587	5.41128	69.4271	34.9812	40.87
1.0165	59.5553	5.95594	1.94489	0.197622	11.0443	31.5209	14.2213	24.3537	3.54312	21.1909	3.34181	3.53799	58.2071	29.9696	54.6318	8.77536	142.599	4.5	10.3001	45.7004	7.87614	6.3636	62.4191	10.3622	97.6961	82.1675	30.2551	2.82198	9.65346	1.74253	15.8736	30.6702	5.58415	47.7741	17.5905	92.044	0.0260697	62.0674	10.9321	28.5051	9.39184	-0.0185551	7.4923	27.3129	135.599	10.3264	83.213	36.2408	33.6786
1.0175	54.1691	5.35644	3.03934	-0.0905125	8.29008	21.0078	19.1134	22.2878	4.97191	13.9592	5.35087	4.91507	56.3277	40.8573	58.3497	4.40413	128.374	6.61218	13.0728	39.647	6.61147	5.15436	52.0304	9.61713	94.5638	87.4752	29.6606	2.89784	14.0871	3.7701	12.2328	22.3174	4.15976	57.593	12.5793	94.1595	0.317594	49.322	7.48037	30.7743	9.09876	-0.652168	2.8582	29.3125	141.301	11.1388	94.4682	34.9862	28.9633
1.0185	57.9562	3.63981	4.91379	-0.115501	12.7069	13.4792	12.7853	14.82	3.53969	13.0348	5.69327	2.84921	60.2811	49.4379	57.8425	5.039	109.344	7.16016	11.8573	36.2142	4.15741	3.80371	36.141	8.8834	95.7762	93.1187	27.7184	2.82456	16.3482	3.77087	7.80251	18.3324	3.49853	59.0919	9.34014	98.178	1.42336	34.3057	4.41877	26.5579	5.93859	-0.70429	3.03648	31.9166	133.831	9.37582	95.2736	39.1837	26.1785
1.0195	71.0701	4.00116	4.73274	-0.11627	18.6307	15.3213	5.61417	8.72755	3.53799	16.7685	5.29404	0.492619	72.5205	41.2036	58.7634	3.71193	108.553	4.29151	15.3675	38.4564	2.39373	3.12206	28.1692	5.50496	102.824	101.923	17.8715	5.69321	11.1589	1.76781	6.48595	20.9485	1.708	58.1435	6.59119	95.682	2.34672	26.8344	2.31381	20.8599	3.3272	-0.705865	4.83027	25.6924	125.953	11.1367	76.5249	36.8125	27.9307
1.0205	63.9471	3.95119	5.64614	-0.116279	14.0221	21.1725	12.8992	5.91271	4.91505	17.6912	2.64619	0.4926	81.5977	31.4	71.1029	5.61632	114.443	1.96933	20.1309	35.8393	4.26238	4.85967	28.7781	3.13474	87.1695	100.367	7.65567	7.54072	4.59602	0.687327	8.2754	27.5278	1.44017	55.8994	5.70107	90.8765	1.42336	29.3431	3.10198	15.4603	2.85326	-0.705882	4.35397	18.4226	133.384	10.2537	48.4091	23.8301	27.7853
1.0215	54.1728	3.01281	6.03324	-0.116279	5.35985	20.8283	28.6492	7.1762	2.84749	17.4022	0.181087	2.84751	75.7931	27.1852	67.2551	14.2802	134.059	2.2614	15.5221	29.9133	6.71409	5.8083	34.3909	3.29107	62.6541	84.6827	4.6103	5.06294	3.38094	1.76781	10.6223	27.5839	2.33823	51.4777	7.4861	87.344	0.317594	34.0243	4.97319	15.5889	3.30034	-0.705882	4.19605	18.3362	144.299	4.52618	46.1983	18.7425	24.2565
1.0225	57.6635	2.5686	3.66636	-0.116279	3.45205	21.7583	31.4551	6.53907	0.435801	15.4482	-0.455964	4.85997	57.1215	19.7842	53.8156	18.9422	142.575	1.9944	8.77528	27.7425	3.91795	4.54385	38.3368	6.37539	47.8307	74.4622	5.66932	3.82457	4.88715	3.77087	11.5459	20.4365	2.49457	50.4083	9.12431	83.3335	0.0260785	34.5343	4.81449	17.5943	5.59413	-0.705882	3.90452	18.0983	155.159	0.629907	64.4767	20.7298	19.0394
1.0235	59.4777	1.63097	3.66483	-0.116279	4.66551	25.4745	20.5567	2.75025	-0.199592	16.0853	-0.509389	2.9026	46.8408	14.2618	46.3939	13.5953	113.646	0.839838	5.89584	27.9048	0.60222	5.46799	35.3071	8.24583	40.812	74.4157	4.39762	4.61507	4.80429	3.77009	17.0046	15.5393	2.31138	36.2352	10.2285	75.8952	0.00159196	37.4738	6.02936	14.7405	7.33094	-0.705882	2.93059	16.5464	157.398	-0.253022	62.9319	11.9817	9.92603
1.0245	61.6888	1.60522	5.98248	-0.116279	2.64796	26.8746	10.7751	2.74856	-0.254675	20.5612	-0.455983	1.12797	44.1442	12.8791	35.4168	10.8446	73.6553	3.10192	4.37214	22.1765	-0.195718	6.94013	28.7156	5.76725	38.735	81.5215	1.23584	5.69479	7.25956	1.74096	21.3219	11.9205	1.09649	21.5994	9.75459	65.0044	0.027653	37.0373	7.50072	16.1225	5.27652	-0.705882	2.45512	16.3258	153.06	-0.32565	56.9891	2.73024	6.69914
1.0255	61.2653	2.22893	5.0441	-0.116279	0.871621	27.0878	14.5869	6.48225	-0.254675	23.5531	0.179372	2.9026	42.991	12.1318	26.9233	11.9855	58.8169	7.27007	3.44409	12.0871	0.629864	5.46877	25.0771	4.47909	37.319	82.2624	-0.452187	5.80313	14.0064	0.344451	16.7148	9.44934	-0.03456	21.998	6.48607	57.3589	0.369751	33.7027	5.71255	23.6193	1.84933	-0.705874	1.21572	13.7224	147.402	-0.32782	61.593	1.10528	10.6565
1.0265	51.1112	1.29131	2.23226	-0.116279	2.64964	28.3086	31.0026	6.48395	-0.199592	23.6083	2.58939	4.85995	50.417	9.7184	22.3642	12.5107	67.0454	7.92642	4.6321	10.2607	4.2885	4.56914	18.9839	4.71106	38.0421	67.9052	-0.741384	4.7959	19.0393	0.0529266	14.2102	12.4232	-0.326863	28.5749	3.98226	52.1818	2.06012	29.1348	3.39034	26.3721	0.135226	-0.705095	0.10997	9.239	139.708	-0.325675	47.4251	4.04597	10.586
1.0275	48.145	0.197631	1.65677	-0.116279	4.71891	24.1026	42.7882	2.80536	0.435782	21.2568	4.60354	2.8458	75.5093	7.70932	20.4242	12.5624	80.6275	6.95583	6.5276	16.3804	8.80107	6.09982	10.7631	3.84626	37.0797	47.8094	-0.109301	4.69657	15.8794	0.31839	15.2059	20.5143	-0.352154	36.3931	3.66624	44.1748	5.24557	24.4705	2.59961	18.0619	-0.207641	-0.679813	0.136022	7.55042	146.936	-0.255216	20.7552	7.42521	5.80963
1.0285	59.7776	-0.0905125	2.25858	-0.116279	4.03231	22.5641	36.1727	3.44071	2.8458	19.3011	2.64619	0.435782	106.949	9.83368	22.8825	12.5624	82.5509	5.49998	6.37126	17.8494	9.85161	5.96463	9.99609	2.94585	36.9037	41.6465	2.97838	4.45304	11.6867	1.42337	11.1783	22.8319	-0.352915	37.7937	4.77278	38.9418	6.75198	23.7647	1.33494	9.78982	-0.234489	-0.388288	1.55858	8.42318	155.298	0.557229	10.6862	7.93347	5.80958
1.0295	69.6616	-0.115501	1.68253	-0.116279	7.13276	26.7487	29.5798	9.5827	4.85995	21.9472	0.871563	-0.199592	111.99	13.5695	27.8868	12.5073	65.5588	4.61068	3.76088	14.959	10.8867	4.01778	14.8709	3.84546	35.7084	44.1346	8.22214	4.06296	11.6597	2.34672	6.6683	17.167	-0.351367	32.285	6.32898	39.3455	6.01102	28.423	0.252891	7.94211	-0.235285	0.717475	4.16998	13.5857	153.793	3.63886	13.2451	7.42514	10.5816
1.0305	65.926	-0.11627	2.54692	-0.116279	13.5677	31.1143	30.7703	11.5401	2.9026	26.7087	2.64619	-0.254694	96.8622	19.6585	30.3519	11.8719	51.5867	5.13186	4.05473	15.1365	13.9385	2.51059	18.5938	4.68421	30.9414	38.417	10.148	1.94921	7.88702	1.42337	5.92733	12.2098	-0.300793	30.2823	8.22623	40.8362	5.3547	35.6798	0.543619	12.0801	-0.235294	1.64084	6.3815	16.6741	168.729	6.21217	13.3248	4.03939	10.509
1.0315	51.6071	-0.116279	6.47511	-0.116279	13.9101	29.2795	27.4512	5.16025	1.12797	28.6127	4.60354	-0.256391	81.7192	26.0918	28.6324	9.46191	50.6192	4.92495	7.87124	20.2288	15.7362	1.98765	22.4936	4.13621	25.6399	31.2988	9.99193	1.11047	2.46085	0.319168	7.40745	7.54452	0.283051	30.7054	11.4955	40.2379	2.90043	39.7018	2.72985	16.5343	-0.235294	0.717475	6.1991	13.5328	170.164	3.63889	8.16938	0.887292	4.85186
1.0325	40.8412	-0.116279	8.56428	-0.116279	9.08842	23.9287	18.0209	0.395341	2.9026	23.028	2.58939	-0.25641	77.5043	23.3922	26.6199	7.44946	55.3638	3.1035	9.80024	23.1774	12.5152	0.796497	29.5868	4.05158	22.0269	31.2603	14.9751	2.87337	0.187392	0.0782091	10.4082	3.45945	2.52142	34.4208	12.6013	34.9022	0.662841	43.5392	4.5758	16.2672	-0.235294	-0.38828	2.95508	12.8334	147.575	0.559423	6.77809	0.0726776	0.957751
1.0335	46.5248	-0.116279	5.85062	-0.116279	3.3952	19.3961	13.2526	2.11486	4.85995	14.3658	0.179371	-0.25641	95.2368	13.5678	27.9403	9.46189	38.7782	3.23791	9.98187	23.4175	8.22472	0.248491	38.6261	4.76725	22.5537	27.6277	18.1612	4.2722	-0.179997	0.635975	11.0173	4.98878	4.71023	35.0513	10.5485	35.6258	0.369751	43.4936	2.72907	14.8227	-0.235294	-0.679017	0.426751	16.0351	143.11	-0.182562	5.08491	0.00219404	0.0748472
1.0345	58.4501	-0.11627	3.48452	-0.116279	0.239621	11.9778	17.914	6.42541	2.84582	13.4357	-0.456002	-0.25641	120.627	6.04315	27.198	11.8702	21.6314	5.45022	9.06084	20.9862	7.05783	2.19378	44.9015	3.70871	23.9215	21.4541	12.6584	4.90425	0.0839093	2.84672	10.5947	11.7325	4.55233	30.2014	7.80368	38.7453	1.42493	33.8869	0.517541	12.1283	-0.235294	-0.678238	-0.182359	21.4027	153.558	0.559423	-0.572196	2.43726e-05	0.00221831
1.0355	63.6111	-0.115501	2.77541	-0.116279	-0.454248	9.11175	26.2872	6.422	0.437517	18.7241	-0.511105	-0.25641	114.833	7.01539	22.2453	12.4487	24.5914	7.77165	4.89347	14.1886	6.79802	4.33279	39.9401	2.39526	21.5717	19.8173	7.59395	6.30154	1.21414	4.69344	12.3096	17.5887	5.47647	30.9148	5.72477	33.9881	2.34674	23.6231	-0.0655077	10.16	-0.235294	-0.36221	-0.233711	24.8667	149.941	3.63889	-2.84358	9.96047e-08	2.44721e-05
1.0365	55.1371	-0.0905125	2.5194	-0.116279	-0.511086	10.8864	27.1074	1.99955	-0.141057	16.9956	-0.512801	-0.25641	97.0725	10.2913	18.5858	11.8134	31.8348	8.11295	2.92135	8.67756	6.00415	3.90787	23.3379	0.914127	17.252	14.1969	10.2043	8.01542	2.42903	2.84672	12.6499	17.2158	5.84207	30.6694	6.51299	27.0965	1.42336	22.2532	-0.116073	11.0462	-0.235294	1.03507	-0.235277	24.8773	148.792	6.21217	2.50722	1.4975e-10	9.97544e-08
1.0375	43.5027	0.197622	1.31632	-0.116279	-0.512801	13.9352	28.9922	-1.04241	0.494316	12.1721	-0.51282	-0.25641	92.1457	6.26295	21.8938	8.76797	26.2078	7.48111	5.1556	5.85356	6.45277	4.01778	7.43776	0.0745967	14.7936	6.24241	15.1305	6.64264	2.61221	0.635975	12.7329	14.2414	3.13132	25.6667	8.36203	24.9678	0.317594	17.8446	-0.11763	13.8472	-0.235285	3.06419	-0.235285	20.2824	149.214	3.63889	8.39581	8.28241e-14	1.49832e-10
1.0385	45.1348	1.29053	0.1984	-0.116279	-0.51282	17.3854	38.0766	-1.62098	3.53799	8.48968	-0.512821	-0.25641	94.9933	2.07659	25.5903	4.28873	17.2335	8.08766	6.02838	2.50606	5.23709	4.56734	3.06165	1.1788	12.345	1.96354	14.8944	2.85063	2.45509	0.0782091	12.176	12.7089	1.75776	21.4464	8.01295	25.4611	0.0260697	10.8395	-0.117647	16.5301	-0.234507	3.06419	-0.234507	15.807	140.277	0.559423	6.39913	1.68521e-17	8.2841e-14
1.0395	49.6219	2.20315	-0.0905039	-0.116279	-0.51282	21.6375	34.0995	-0.351935	7.96044	5.67993	-0.512821	-0.25641	97.4301	3.21583	19.0187	3.59824	17.7638	7.47854	3.39114	1.37266	3.44814	3.75389	5.90162	3.18263	6.88451	2.96812	8.24841	2.26758	1.53174	0.319168	10.1484	12.9228	2.36431	19.0187	9.28893	26.2559	0.000787237	9.72252	-0.117647	14.5017	-0.209224	1.03507	-0.209216	11.1608	135.701	-0.182562	3.62378	1.26141e-21	1.68533e-17
1.0405	48.1263	1.29053	-0.115501	-0.116279	-0.512801	30.2024	24.9263	5.10174	7.96214	4.69873	-0.512821	-0.25641	83.5452	5.11808	12.9492	4.97361	19.6447	4.29153	2.31064	3.13474	3.78689	3.14657	6.71909	3.18185	4.17219	7.28794	2.29366	3.79672	1.50802	1.42337	9.35786	10.9141	2.49614	16.9401	14.2845	24.2724	8.74541e-06	12.5975	-0.117647	6.56687	0.0822998	-0.362219	0.083087	6.68384	140.139	0.559423	2.57985	3.47347e-26	1.26144e-21
1.0415	48.5296	0.197622	-0.116262	-0.116279	-0.511105	39.4504	18.7591	11.5383	3.59479	3.31989	-0.51282	-0.25641	72.4302	3.10223	6.77695	3.53971	20.749	1.65329	4.02375	4.79904	3.44478	5.17645	2.73272	1.15272	4.69333	9.76488	1.34246	3.29593	2.18964	2.34672	11.5426	5.69871	2.33746	17.2813	17.3786	22.6406	3.57405e-08	18.2404	-0.117647	4.01403	1.18806	-0.679017	1.21413	5.91681	141.1	3.63889	2.8135	3.51866e-31	3.47351e-26
1.0425	50.0252	-0.0905125	-0.115501	-0.116279	-0.456002	47.5519	11.1276	9.58101	1.18479	6.30846	-0.512801	-0.25641	65.5601	0.692192	4.32755	3.53801	21.5406	0.86254	5.10424	6.24689	1.38881	7.20481	-0.135946	-0.243784	6.30627	8.68361	3.00189	3.13724	1.82405	1.42337	14.4208	3.08574	1.41408	24.9241	13.2585	20.6081	5.37336e-11	20.3696	-0.117647	7.82876	2.11143	-0.704299	2.42902	7.04628	138.476	6.21217	3.3175	1.31128e-36	3.51867e-31
1.0435	47.2519	-0.115501	-0.0905125	-0.116279	0.179391	48.8739	7.27699	3.38732	2.90431	12.108	-0.511105	-0.25641	56.6702	0.0568376	4.82466	4.91677	24.8199	-0.0876617	4.31529	7.51233	-0.00926871	6.54768	2.07536	-0.5353	8.38361	5.25797	3.26734	2.84648	2.92981	0.318381	12.9894	4.6141	1.3888	31.7493	7.89223	16.9943	2.97192e-14	13.5209	-0.117647	8.8083	1.18806	-0.679804	2.61142	9.26834	142.41	3.63886	5.82029	1.79772e-42	1.31129e-36
1.0445	39.6857	-0.11627	0.197622	-0.116279	2.5911	38.0695	13.4189	2.22678	4.85997	10.0955	-0.456002	-0.25641	46.0918	0.00343154	2.30783	2.90431	21.0807	0.177784	3.44325	7.96176	-0.326075	5.17489	3.62901	-0.269058	8.6751	2.62051	2.42058	1.89783	4.51028	0.0521394	8.51755	6.11792	2.01986	31.2256	2.97671	14.2283	6.04693e-18	7.77406	-0.117647	8.48939	0.0822998	-0.388288	2.42902	13.3178	147.509	0.557229	5.00568	9.06674e-49	1.79772e-42
1.0455	43.8132	-0.116279	1.29053	-0.116279	4.66036	22.6777	19.8521	4.76441	2.8458	3.89675	0.17939	-0.25641	40.7477	0.0568377	-2.00264	1.12799	9.47938	1.93988	4.65815	8.59361	-0.351358	3.75231	0.60088	0.8612	7.72568	2.09446	2.87256	1.71388	2.9298	0.318381	8.29931	7.08949	1.0712	25.5559	3.51897	12.2193	4.52623e-22	12.0975	-0.117647	9.75613	-0.209224	0.717475	1.21413	14.9325	129.297	-0.255216	-0.719745	1.68223e-55	9.06674e-49
1.0465	53.2019	-0.11627	2.20315	-0.116279	3.33838	14.1663	17.0979	7.51345	0.435782	2.62772	2.59108	-0.25641	45.1689	0.692211	-1.19521	2.9026	3.04285	2.20691	6.84439	7.1971	-0.326863	2.48608	0.334613	2.07608	6.93416	1.93322	5.55801	1.57945	1.82326	1.42337	12.574	6.27444	-0.0353385	16.8571	12.8375	10.112	1.24636e-26	17.7061	-0.117647	8.27501	-0.234507	1.64084	0.0830871	13.3985	98.1872	-0.325675	-4.616	1.14823e-62	1.68223e-55
1.0475	50.3698	-0.115501	1.29053	-0.11627	3.97375	16.6382	14.7981	9.12665	-0.199592	3.95309	4.65864	-0.25641	53.2101	3.1039	7.7087	4.85995	2.69818	1.30962	7.76697	4.24382	-0.0353472	1.98531	2.52169	2.25848	4.27063	1.72553	9.69933	1.371	2.16356	2.34672	11.9894	5.19141	-0.326871	14.6985	20.2488	5.89328	1.26258e-31	15.3905	-0.117647	4.85603	-0.235285	0.717475	-0.209207	12.8503	85.6939	-0.327844	-5.49892	2.8832e-70	1.14823e-62
1.0485	41.8489	-0.0904952	0.197622	-0.115501	7.76083	17.6121	16.1752	4.46806	-0.254694	2.62772	3.28156	-0.25641	67.0026	5.17146	21.9043	2.8458	7.75435	1.17856	5.73784	4.03457	1.07042	0.744341	1.07616	2.07608	0.792089	0.561973	9.58942	0.156114	1.18964	1.42336	9.27966	5.14242	-0.352154	20.4365	16.5295	4.49517	4.70519e-37	9.82501	-0.117647	5.24277	-0.235294	-0.38828	-0.23372	7.51682	92.9307	-0.32782	-5.57155	2.66334e-78	2.8832e-70
1.0495	36.5568	0.199178	-0.0905125	-0.0905125	7.70575	10.9414	16.4091	-0.350238	-0.256391	3.89673	3.28156	-0.25641	69.285	3.79438	33.9048	0.435782	13.5578	1.65326	3.41718	5.61169	1.99457	-0.387492	-0.0871562	0.861192	-0.923571	0.064532	5.32347	-0.94888	0.0823173	0.317594	8.74718	1.81378	-0.352932	21.0959	11.8157	6.33878	6.45063e-43	6.87233	-0.117647	7.17234	-0.235294	-0.679025	-0.209216	0.6477	92.7724	-0.323481	-5.57375	9.05073e-87	2.66334e-78
1.0505	30.0686	1.34206	-0.115501	0.197622	3.28329	6.0668	15.4296	-0.932205	-0.25641	10.0938	4.65864	-0.25641	50.7466	3.79438	32.187	-0.199592	17.753	3.97313	2.9172	5.37716	1.09649	-0.679804	0.521157	-0.269854	-1.26568	2.5668	1.31323	-0.924376	-0.209224	0.0260697	9.77942	-0.680292	-0.352932	13.582	9.57048	8.00049	3.25336e-49	3.23645	-0.117647	3.1866	-0.235294	-0.679025	0.0822998	0.901838	85.8314	-0.182562	-5.57377	1.13148e-95	9.05073e-87
1.0515	25.2825	2.83095	-0.11627	1.29053	0.293009	14.9663	11.0605	2.00294	-0.25641	12.0529	2.59108	-0.25641	39.6446	5.17146	20.696	-0.254694	23.2691	6.00147	2.75672	2.13157	0.282247	-0.705086	4.23732	-0.562148	-1.26724	6.59978	-0.451426	0.447629	-0.234507	0.000787237	10.725	1.78615	-0.352154	5.96446	5.14488	9.42152	6.03625e-56	1.20421	-0.117647	-0.628144	-0.235294	-0.38828	1.18806	5.80912	89.8968	1.44233	-5.57377	5.20374e-105	1.13148e-95
1.0525	31.8876	4.10414	-0.116279	2.20315	0.237906	26.8566	9.5715	6.42202	-0.25641	5.67137	0.17939	-0.25641	42.8081	3.1039	13.5189	-0.256391	27.3525	5.05282	2.54748	-0.396779	1.09649	-0.705086	8.58712	-0.586661	-0.976515	6.60056	-0.795072	2.47675	-0.235285	8.74541e-06	10.0678	4.77346	-0.326871	2.71709	2.58992	6.46978	4.12011e-63	3.34168	-0.117647	1.05089	-0.235294	0.717475	2.11143	7.70171	97.2025	7.6056	-5.57377	8.8042e-115	5.20374e-105
1.0535	40.5415	4.83649	-0.116279	1.29053	2.5911	20.7095	14.6771	6.42368	-0.25641	0.853078	-0.456002	-0.25641	41.358	0.69223	9.48674	-0.25641	31.8284	2.54899	1.33258	-1.00589	1.99457	-0.679813	4.91974	-0.562157	0.12924	2.59287	-0.796655	2.50203	-0.235294	3.57405e-08	9.7755	3.15816	-0.0353473	3.7756	6.5635	3.49202	1.03456e-70	6.84368	-0.117647	5.61711	-0.235285	1.64084	1.18807	7.46894	82.3301	12.7522	-5.57375	5.47986e-125	8.8042e-115
1.0545	41.1402	2.72312	-0.116279	0.197622	4.60184	14.5107	13.9298	2.05633	-0.25641	1.99402	-0.511105	-0.25641	31.2017	0.0585344	7.4849	-0.25641	31.374	-0.0884752	0.226804	-1.05723	1.07042	-0.38828	0.158719	-0.270641	1.0526	0.382143	-0.505909	0.764427	-0.235294	5.37634e-11	9.27552	1.37411	1.07042	6.43007	12.0768	4.57251	9.55668e-79	9.45686	-0.117647	8.14234	-0.234507	0.717475	0.0830871	7.70168	61.9291	7.6056	-5.57158	1.25474e-135	5.47986e-125
1.0555	38.8998	0.513857	-0.116279	-0.0905125	2.58937	17.3746	5.02649	-0.353669	-0.256391	4.58505	-0.512801	-0.25641	18.2553	0.0585343	8.5639	-0.25641	23.9558	-1.53711	0.226034	-1.05802	-0.0353472	0.718262	1.12287	0.835122	0.129248	1.9869	0.601411	0.472903	-0.235294	5.37634e-11	7.08672	2.13057	1.99378	5.74842	12.7316	4.59443	3.24762e-87	9.50661	-0.117647	7.32887	-0.209224	-0.38828	-0.183146	5.80675	57.4942	1.44233	-5.50112	1.05693e-146	1.25474e-135
1.0565	32.513	-0.0132041	-0.116279	-0.115501	0.179371	12.5524	-1.0592	1.36585	-0.254694	5.61456	-0.51282	-0.25641	14.9366	0.692211	7.47583	-0.25641	17.0165	-1.85548	1.30728	-1.03275	-0.326871	1.66691	3.92544	1.75849	-0.975736	4.12437	1.57612	1.07946	-0.235294	3.57405e-08	5.5078	4.50978	1.07042	-0.398293	10.3653	3.83641	4.06002e-96	11.3281	-0.117638	4.74431	0.0822998	-0.679017	0.0838743	0.823611	57.7017	-0.182562	-4.68867	3.27523e-158	1.05693e-146
1.0575	29.7057	0.513088	-0.116279	-0.11627	-0.456002	4.62903	-2.21968	3.32151	-0.199592	7.62701	-0.512821	-0.25641	19.3467	3.10219	1.03922	-0.25641	9.1281	-1.88156	2.25515	-0.74123	-0.352154	1.03507	6.58251	0.835909	-1.24197	3.99017	1.26109	0.130036	-0.235294	8.74541e-06	4.34268	5.7964	-0.0353473	-3.44778	6.61562	3.16873	1.86722e-105	11.3516	-0.11686	2.26657	1.18806	-0.678221	1.21414	-0.306656	51.189	-0.323481	-1.60704	3.73373e-170	3.27523e-158
1.0585	33.5518	2.69813	-0.116279	-0.116279	-0.511105	6.45698	0.214998	1.30734	0.435782	6.99503	-0.512821	-0.25641	25.6128	5.11464	-1.3708	-0.256391	8.11139	-1.88234	1.6233	0.364534	-0.352924	1.03507	7.98133	-0.244563	-0.974932	5.20505	2.65839	-0.976515	-0.235294	0.000787237	5.1659	5.61475	-0.326871	-0.0564313	4.93658	1.83154	3.15915e-115	6.02629	-0.0915774	1.58496	2.11143	-0.360627	2.42903	3.19461	43.6729	-0.32782	0.966267	1.56585e-182	3.73373e-170
1.0595	30.6872	4.54835	-0.116279	-0.116279	-0.512801	15.1383	10.072	-1.10268	2.84578	2.62768	-0.512821	-0.25641	22.6174	3.10219	2.41626	-0.254694	17.0575	-1.88234	1.6233	1.2879	-0.352154	1.66691	3.83924	-0.243784	0.156892	6.6519	5.32091	-1.26805	-0.235294	0.0260697	9.11347	3.3186	-0.352154	3.71852	7.93396	-0.283757	1.9663e-125	1.25883	0.199947	4.45283	1.18806	1.088	2.61221	5.17494	50.7592	-0.327869	-1.60704	2.41581e-195	3.1317e-182
1.0605	21.0991	3.01123	-0.116279	-0.116279	-0.51282	17.5449	20.6632	-1.73805	4.85823	0.851362	-0.512821	-0.25641	11.7066	0.692192	5.40482	-0.199592	25.4531	-1.88157	2.25514	0.364542	-0.326871	0.718262	-0.159662	0.861979	1.42234	4.5975	4.42283	-1.29333	-0.235285	0.317594	10.9349	1.23891	-0.352932	4.66558	11.7339	-0.225208	4.50231e-136	-0.0654446	1.30571	6.88258	0.0823085	3.72624	2.45509	6.28169	58.5855	-0.327869	-4.68867	1.37114e-208	3.73373e-170
1.0615	14.9504	1.91833	-0.116279	-0.116279	-0.512821	11.4012	22.2534	-1.79314	2.84578	4.98088	-0.512821	-0.25641	7.62492	0.0568186	6.03682	0.435782	19.8172	-1.85627	1.3065	-0.740442	-0.0353473	-0.38828	0.727861	2.07609	2.18859	1.46105	1.87021	-1.2941	-0.234507	1.42336	7.05826	1.55238	-0.352941	5.19163	9.61861	1.40326	3.79251e-147	-0.458661	2.22907	6.64004	-0.208437	6.25457	1.53173	9.28551	47.1956	-0.327869	-5.50112	2.8629e-222	3.27523e-158
1.0625	16.1968	2.25469	-0.11627	-0.116279	-0.512821	6.34331	20.6632	-1.79314	0.435782	8.95069	-0.512821	-0.25641	8.60052	0.00171577	5.40484	2.84578	12.3032	-1.56397	0.199956	-1.00668	1.07042	-0.679813	1.8661	2.25848	4.24455	0.852701	2.39292	-1.29333	-0.209224	2.34672	3.44943	1.2095	-0.352941	3.16485	4.53843	1.51159	1.17523e-158	-1.59441	1.30571	7.49012	-0.208437	7.46946	1.50644	10.3668	30.7835	-0.327869	-5.57158	2.19905e-236	1.05693e-146
1.0635	20.5235	1.29208	-0.115501	-0.116279	-0.512821	6.97483	10.0719	-1.73803	-0.199592	4.97918	-0.512821	-0.25641	8.54031	1.90605e-05	2.41796	4.85825	17.5759	-0.432926	-0.0915773	-0.740442	1.99378	-0.705095	1.38826	2.07608	5.21848	1.4332	3.89755	-1.26805	0.0822998	1.42336	2.5488	-0.845683	-0.352941	1.31814	2.44976	-0.0451508	1.33975e-170	1.01597	0.199947	6.98034	0.0823085	6.25457	2.1375	8.3108	26.0493	-0.327869	-5.57375	6.21398e-251	1.25474e-135
1.0645	22.2112	0.197639	-0.0905125	-0.116279	-0.512821	6.22757	0.213244	-1.10096	-0.254694	0.79624	-0.512821	-0.25641	6.76056	7.78959e-08	-1.31571	2.84749	24.8216	0.781969	-0.11686	0.364542	1.07042	-0.705874	1.83689	0.861192	3.92952	0.482985	2.02401	-0.976524	1.18807	0.317594	2.44692	-2.2177	-0.352941	2.9809	2.84943	0.563723	5.61864e-183	2.01419	-0.0915774	4.80131	1.18806	3.72624	1.18885	5.48937	34.892	-0.327869	-5.57377	6.45967e-266	5.47986e-125
1.0655	21.5368	-0.0905124	0.197622	-0.116279	-0.512821	1.80339	-2.27991	1.36414	-0.256391	1.99059	-0.512821	-0.25641	6.46926	1.17112e-10	1.67286	0.492619	25.1039	0.965149	-0.117638	1.2879	-0.0353473	-0.705882	0.305989	-0.269854	4.56059	-0.623574	-0.186749	0.12924	2.11221	0.0260697	2.1554	-2.21693	-0.352941	4.10936	2.39923	0.953831	8.66851e-196	-3.30619	-0.11686	2.07768	2.11143	1.088	0.0823085	2.50904	45.6346	-0.327869	-5.57377	2.47034e-281	8.8042e-115
1.0665	16.3755	-0.115501	1.29053	-0.116279	-0.512821	-0.553242	-1.86333	4.01196	-0.25641	4.52822	-0.512821	-0.25641	7.44713	6.47727e-14	9.82729	0.494316	18.6706	0.80803	-0.117647	0.364542	-0.326871	-0.705874	-2.8534	-0.562157	4.87639	-0.915107	-0.718446	1.0526	1.21413	0.000787237	1.12701	-0.820418	-0.352941	4.00924	3.95696	-1.17463	4.91997e-209	-5.15188	-0.117638	0.423687	1.18806	-0.360635	-0.209224	-0.362933	46.2421	-0.327869	-5.57377	3.47542e-297	5.20374e-105
1.0675	9.89357	-0.116253	2.20315	-0.116279	-0.512821	1.80163	0.595	4.40952	-0.25641	4.92236	-0.512821	-0.256391	3.36713	1.31802e-17	9.82727	2.90435	6.54423	-0.115332	-0.117647	-0.740442	-0.352154	-0.705095	-4.20091	-0.587439	1.89784	-0.940389	-0.159114	0.129248	0.399894	8.74541e-06	1.1288	1.49946	-0.352941	1.60399	7.45922	-0.334331	1.02727e-222	-0.302347	-0.117638	-1.05899	0.0823085	-0.678999	-0.234507	-3.00119	34.1463	-0.327869	-5.57377	0	1.13148e-95
1.0685	8.87331	-0.114723	1.29053	-0.116279	-0.512821	6.16729	3.24445	4.0137	-0.25641	4.52479	-0.512821	-0.254694	0.958833	1.31802e-17	1.67114	5.55388	1.61577	-0.140615	-0.117647	-1.00668	-0.352932	-0.679813	-2.82892	-0.587439	-0.315249	-0.941168	2.39372	-0.975736	1.21413	3.57405e-08	5.95327	2.60678	-0.352941	-0.654215	10.5216	2.19556	7.8907e-237	4.20456	-0.11686	-1.60701	-0.208437	-0.70429	-0.235285	-4.10853	26.1315	-0.327844	-5.57377	0	9.05073e-87
1.0695	14.9447	-0.0647459	0.197622	-0.116279	-0.512821	6.16559	3.69711	1.42267	-0.25641	1.87698	-0.512821	-0.199592	2.44612	6.47727e-14	-1.37251	6.0616	7.23086	0.490445	-0.117647	-0.739655	-0.352941	-0.388288	0.570665	-0.562166	0.182166	-0.941176	5.95452	-1.24198	2.11221	5.37336e-11	12.0651	1.55236	-0.352941	-1.13768	12.6005	1.37975	2.22972e-251	4.02239	-0.0915774	0.628239	-0.208437	-0.679017	-0.235294	-2.7373	30.0878	-0.325675	-5.57377	0	2.66334e-78
1.0705	23.361	0.511523	-0.0905125	-0.116279	-0.51282	1.74481	3.93668	-0.351954	-0.256391	-0.586409	-0.512821	0.435782	4.06098	1.17112e-10	1.7275	6.93481	13.5026	-0.458208	-0.117647	0.390612	-0.352941	0.717475	2.59977	-0.270641	1.05418	-0.941176	7.53422	-0.975736	1.18807	2.97192e-14	11.6996	-0.159948	-0.352941	-0.0221762	11.4979	2.59308	2.31788e-266	2.22853	0.199947	3.84773	0.0823085	-0.362201	-0.235294	0.399149	35.8259	-0.255216	-5.57377	0	2.8832e-70
1.0715	24.1073	2.69733	-0.115501	-0.116279	-0.512801	-1.24543	3.75736	2.05635	-0.254694	-1.16668	-0.512821	2.84578	9.17052	7.78959e-08	2.3612	9.10697	17.6309	-1.56474	-0.117647	1.6055	-0.352941	1.64084	0.595921	0.835122	0.129275	-0.941176	7.35261	0.129257	0.0823086	6.04693e-18	7.37585	0.921329	-0.352941	4.39853	8.30445	4.67176	8.86415e-282	2.70328	1.30571	4.05465	1.18806	1.03665	-0.235294	1.69066	38.1294	0.557229	-5.57377	0	1.14823e-62
1.0725	16.0949	4.52258	-0.11627	-0.116279	-0.511086	-1.29882	4.05199	6.42368	-0.199592	-0.531325	-0.512821	4.85823	13.5929	1.90605e-05	1.67288	10.6668	21.6609	-1.8555	-0.117647	1.78869	-0.352941	0.717475	-2.53897	1.75849	-0.97494	-0.941176	4.76649	1.05339	-0.208437	4.52623e-22	4.13341	3.58307	-0.352941	8.06591	7.28253	1.66949	1.24706e-297	2.81066	2.22907	2.1362	2.11143	3.11712	-0.235294	0.769845	33.4207	3.63886	-5.57377	0	1.68223e-55
1.0735	12.5182	2.69733	-0.116279	-0.116279	-0.454286	1.11118	5.13831	6.42198	0.435782	2.51235	-0.512821	2.84578	11.5254	0.00171577	6.15209	6.0048	18.4896	-1.8555	-0.117638	1.63236	-0.352941	-0.388288	-3.14729	0.835909	-1.21512	-0.941176	1.60633	0.155309	-0.208437	1.24636e-26	1.91934	2.97573	-0.352941	4.05643	9.06734	-2.54743	0	2.52151	1.30571	0.680378	1.18806	3.72545	-0.235294	3.11579	27.588	6.21217	-5.57377	0	9.06674e-49
1.0745	13.2518	0.511523	-0.116279	-0.116279	0.23619	3.81239	10.141	1.99951	2.84578	6.93478	-0.512821	0.435782	6.07003	0.0568186	10.5745	1.12969	10.4611	-1.56475	-0.116851	0.735063	-0.352941	-0.679813	-2.56602	-0.244572	-0.632064	-0.941176	1.28875	-0.65893	0.0823085	1.26258e-31	2.79137	1.52887	-0.352941	-1.73861	10.971	-3.13048	0	1.36207	0.199947	0.74128	0.0822998	4.19939	-0.235294	6.85802	27.6263	3.63886	-5.57377	0	1.79772e-42
1.0755	8.50457	-0.0647459	-0.116279	-0.116279	3.28156	4.84531	13.9281	-1.04586	4.85823	6.93478	-0.512821	-0.199592	0.376828	0.692192	9.14066	-0.142754	9.53107	-0.458996	-0.0907901	1.02737	-0.352941	-0.705095	-3.49094	-0.244572	1.871	-0.941176	3.00027	0.155309	1.18806	4.70519e-37	4.57951	2.97572	-0.352941	-4.64153	9.01284	-1.17563	0	0.938899	-0.0915774	1.78772	-0.209224	5.75536	-0.235294	5.9094	31.3806	0.557229	-5.57377	0	1.31128e-36
1.0765	9.5558	-0.114723	-0.116279	-0.116279	7.70401	6.85946	9.50565	-1.73632	2.84578	2.51235	-0.512821	-0.254694	-2.14337	3.10219	6.09362	-0.252979	14.1874	0.464366	0.226017	3.081	-0.352941	-0.705874	-4.30595	0.835909	4.85032	-0.941176	3.26495	1.05339	2.11143	6.45063e-43	4.55521	3.58227	-0.352941	-3.61083	6.56756	-0.0200782	0	8.14105	-0.11686	3.40324	-0.234507	4.54048	-0.235294	1.69481	31.6618	-0.255216	-5.57375	0	3.51866e-31
1.0775	17.4338	-0.116262	-0.116279	-0.116279	7.70401	6.27921	2.6715	-1.7914	0.435782	-0.531325	-0.512821	-0.256391	-0.372145	5.11464	2.36124	-0.256372	10.1024	-0.458996	1.6233	4.453	-0.352941	-0.705882	-3.48938	1.7585	4.26905	-0.941176	2.3408	0.129248	1.18806	3.25336e-49	6.24403	0.89448	-0.352941	-0.34466	4.45282	-0.20073	0	16.6727	-0.117638	4.89908	-0.235285	1.67106	-0.235294	-0.866041	33.9093	-0.325675	-5.57155	0	3.47347e-26
1.0785	18.7736	-0.116279	-0.116279	-0.116279	3.28156	2.43872	1.34563	-1.73632	-0.199592	-1.1667	-0.512821	-0.25641	2.22054	3.10219	-2.68978	-0.25641	3.85014	-1.56476	3.65243	4.453	-0.352941	-0.705882	-2.51466	0.835909	2.82297	-0.941176	1.86765	-0.976524	0.0823085	6.03625e-56	9.74607	-0.502825	-0.352941	1.52574	1.89919	1.40423	0	13.9637	-0.117647	6.85492	-0.235294	1.088	-0.235294	0.297502	38.9627	-0.327844	-5.49892	0	1.26141e-21
1.0795	11.6031	-0.116279	-0.116279	-0.116279	0.23619	1.85675	2.61081	-1.04584	-0.254675	-0.588105	-0.512821	-0.25641	2.67149	0.692192	-4.24571	-0.25641	4.06667	-1.85628	3.65243	3.08099	-0.352941	-0.705882	-2.53738	-0.244563	4.26905	-0.941176	0.65355	-1.26805	-0.208437	4.12011e-63	8.93183	-0.16252	-0.352941	2.74062	-0.132278	5.2548	0	4.3426	-0.117647	5.82168	-0.235294	1.69456	-0.235294	3.5619	40.5747	-0.327869	-4.61599	0	1.68521e-17
1.0805	5.2999	-0.116279	-0.116279	-0.116279	-0.454286	3.81409	0.53984	2.00122	-0.254675	1.82189	-0.512821	-0.25641	2.911	0.0568186	3.11406	-0.25641	4.59351	-1.88157	1.6233	1.02658	-0.352941	-0.705882	0.0162224	-0.243784	4.85032	-0.941176	-0.16068	-1.29333	-0.208437	1.03456e-70	5.34594	-0.845701	-0.352941	2.18286	0.94739	5.11962	0	2.81247	-0.117638	3.56192	-0.235294	1.03666	-0.235294	5.38332	34.3536	-0.327869	-0.719721	0	8.28241e-14
1.0815	3.42216	-0.116279	-0.116279	-0.116279	-0.511086	4.15483	-1.87185	6.47878	-0.199592	3.89113	-0.512821	-0.25641	2.72827	0.00171577	19.7693	-0.25641	5.62136	-1.88234	0.226017	0.708993	-0.352941	-0.705882	4.1836	0.861979	1.871	-0.941176	0.970357	-1.29411	0.0823085	9.55668e-79	5.47857	-0.847249	-0.352941	-1.00103	3.87305	0.852894	0	5.86897	-0.11686	1.65588	-0.235294	1.06115	-0.235294	2.18986	24.3042	-0.327869	5.00785	0	1.4975e-10
1.0825	5.01233	-0.116279	-0.116279	-0.116279	-0.512801	3.75557	-2.50385	7.11417	0.435782	2.56915	-0.512821	-0.25641	2.91104	1.90605e-05	28.2751	-0.25641	9.64625	-1.88235	-0.0907901	1.31476	-0.352941	-0.705882	4.52312	2.07609	-0.632064	-0.941176	3.29101	-1.29412	1.18806	3.24762e-87	5.65918	-0.213872	-0.352941	-3.58869	4.03096	-3.15735	0	5.3145	-0.0915774	0.134743	-0.235294	1.98451	-0.235294	-1.75928	20.8076	-0.327869	5.89078	0	9.96046e-08
1.0835	5.63604	-0.116279	-0.116279	-0.116279	-0.51282	1.10776	-2.44873	5.10343	2.84578	3.20452	-0.512821	-0.25641	2.6749	7.78959e-08	16.2077	-0.25641	9.41183	-1.88235	-0.116851	0.36533	-0.352941	-0.705874	2.12841	2.25848	-1.21512	-0.941176	4.68829	-1.29412	2.11143	4.06002e-96	2.76293	-1.11195	-0.352941	-3.79639	1.87234	-4.92202	0	2.94273	0.199947	2.05475	-0.235294	2.14242	-0.235294	-1.26261	25.0888	-0.327869	4.13211	0	2.43725e-05
1.0845	3.08171	-0.11627	-0.116279	-0.116279	-0.512801	-1.35394	-1.17796	4.12732	4.85825	6.99162	-0.512821	-0.25641	2.33245	1.17112e-10	5.25087	-0.256391	5.28408	-1.88235	-0.117638	-0.741221	-0.352932	-0.705095	-1.69866	2.07608	-0.974923	-0.941176	4.71357	-1.29412	1.18806	1.86722e-105	0.44148	-1.63544	-0.352941	-2.53506	-0.0540948	-5.26644	0	0.225275	1.30571	4.87539	-0.235294	1.9853	-0.235294	1.32252	25.3401	-0.327869	5.9656	0	0.00219394
1.0855	2.90242	-0.115501	-0.116279	-0.116279	-0.511105	-1.88077	3.69887	2.11486	2.84749	6.93821	-0.512821	-0.25641	0.953667	6.47727e-14	9.59864	-0.254694	3.38692	-1.88235	-0.117647	-1.03275	-0.352154	-0.679813	-4.27756	0.861192	0.130832	-0.941176	3.60781	-1.29412	0.0822998	3.15915e-115	0.782555	0.284549	-0.352941	-0.422869	1.92704	-5.29253	0	-1.03915	2.22907	4.08564	-0.235294	1.08722	-0.235294	0.399158	16.7321	-0.327869	5.9656	0	0.0726533
1.0865	8.16323	-0.0905125	-0.116279	-0.116279	-0.456002	-0.661751	8.41934	2.69344	0.4926	2.56917	-0.512821	-0.25641	3.30854	1.31792e-17	17.0822	-0.199573	8.55665	-1.88235	-0.117647	-1.05803	-0.326871	-0.388288	-4.88821	-0.269845	1.10474	-0.941176	2.36843	-1.29412	-0.209224	1.9663e-125	1.04802	2.106	-0.352941	-0.505161	8.48835	-5.26804	0	-0.32581	1.30571	5.3258	-0.235294	1.35424	-0.235294	-2.36838	14.6926	-0.327869	4.13211	0	0.885098
1.0875	13.0877	0.197622	-0.116279	-0.116279	0.17939	4.26675	7.60511	6.47882	0.4926	0.159151	-0.512821	-0.25641	6.6964	9.86487e-22	18.5076	0.437517	17.2936	-1.88235	-0.117647	-1.05803	-0.0353385	0.717475	-4.938	-0.56137	0.764436	-0.941176	1.89451	-1.29412	-0.234507	4.50231e-136	1.5204	0.259275	-0.352941	-2.37381	12.8634	-4.97651	0	3.59881	0.199947	7.72052	-0.235294	3.11634	-0.235294	-2.0508	24.2201	-0.327869	5.8908	0	3.96673
1.0885	10.7942	1.29053	-0.116279	-0.116279	2.59108	9.56239	9.11369	6.42539	2.84749	1.87867	-0.512821	-0.25641	2.61808	2.71643e-26	17.8226	2.90433	25.1606	-1.88235	-0.117647	-1.03275	1.07121	1.64084	-4.88743	-0.56137	1.87098	-0.941176	0.970375	-1.29412	-0.235285	3.79251e-147	3.36868	-1.92698	-0.352941	-2.97958	10.5192	-3.86918	0	5.31447	-0.0915774	6.09026	-0.235294	3.38258	-0.235294	2.16458	35.7198	-0.327869	5.01004	0	6.54006
1.0895	7.07283	2.20315	-0.116279	-0.116279	4.65864	10.3575	15.0729	2.05635	4.85825	3.83433	-0.512821	-0.25641	-2.14675	2.75177e-31	13.1658	5.60898	26.884	-1.88235	-0.117647	-0.74123	2.02064	0.717475	-4.25227	-0.269845	3.45146	-0.941176	1.23739	-1.29411	-0.235294	1.17523e-158	3.31168	-2.21849	-0.352941	0.156088	7.11888	-2.89447	0	1.33128	-0.11686	3.61093	-0.235294	2.45843	-0.235294	5.38254	33.7097	-0.327869	-0.647068	0	3.96893
1.0905	7.76979	1.29053	-0.116279	-0.116279	3.28156	9.56241	16.5777	-0.353669	2.84578	1.82016	-0.512821	-0.25641	-2.72193	1.02549e-36	10.7041	6.69869	18.3832	-1.88235	-0.117638	0.364534	1.41408	-0.388288	-1.40635	0.861192	1.87098	-0.941176	3.02477	-1.29333	-0.235294	1.33975e-170	2.00001	-1.16252	-0.352941	3.39932	6.03664	-3.2095	0	1.55109	-0.117638	1.9221	-0.235294	1.9845	-0.235294	3.5611	24.7779	-0.327844	-3.7309	0	0.957751
1.0915	7.64638	0.197622	-0.116279	-0.116279	3.28156	4.26845	7.49325	1.36585	0.435782	-0.589859	-0.512821	-0.25641	0.38024	1.40591e-42	12.1863	9.40163	12.2374	-1.88235	-0.11686	1.2879	1.70561	-0.679813	3.26023	2.07608	0.764436	-0.941176	3.58254	-1.26805	-0.235294	5.61864e-183	3.31347	-0.215429	-0.352941	2.94911	4.72062	-1.81222	0	5.78197	-0.117647	0.922894	-0.235285	0.744332	-0.235294	0.270645	17.3403	-0.325675	-1.53219	0	0.957751
1.0925	5.5549	-0.0905125	-0.11627	-0.116279	4.65864	-0.60661	-0.370439	3.32151	-0.199592	-1.22523	-0.512821	-0.25641	6.76052	7.09065e-49	13.691	11.8116	9.87869	-1.88235	-0.0915774	0.364542	3.44399	-0.705095	5.76329	2.25848	1.10474	-0.941176	3.76573	-0.976524	-0.235294	8.66851e-196	7.16558	-0.847284	-0.352941	1.66171	3.32023	0.848765	0	6.66454	-0.117647	1.55239	-0.234507	-0.387492	-0.235294	-1.2097	8.84973	-0.255216	0.968485	0	3.96893
1.0935	4.38801	-0.115501	-0.115492	-0.116279	2.59108	-1.24196	-1.64115	1.30734	-0.254675	-1.28034	-0.512821	-0.25641	14.6259	1.31559e-55	17.5314	11.7565	5.74353	-1.88234	0.199947	-0.740442	3.444	-0.705874	4.65833	2.07608	0.130814	-0.941176	4.26651	0.129257	-0.235294	4.91997e-209	7.37174	-0.847284	-0.352941	-0.110941	2.18994	-0.0983222	0	4.75694	-0.117647	1.52631	-0.209224	-0.679804	-0.235294	-0.0461525	4.8753	0.557229	-1.60701	0	6.54006
1.0945	4.30413	-0.11627	-0.0897344	-0.116279	0.17939	1.16971	1.29569	-1.10268	-0.254675	-1.28203	-0.512821	-0.25641	18.6542	8.97972e-63	17.189	8.71117	6.02966	-1.88156	1.30571	-1.00668	1.7064	-0.705874	0.967229	0.861192	-0.976506	-0.941176	2.71209	1.05418	-0.235294	1.02727e-222	4.79617	-0.215429	-0.352941	-2.10676	2.10608	-3.18342	0	3.92129	-0.117647	0.577656	0.0822998	-0.705095	-0.235294	2.13853	5.30845	3.63886	-4.68865	0	3.96673
1.0955	5.76729	-0.116279	0.223389	-0.116279	-0.456002	4.50633	6.45863	-1.73805	-0.199592	-1.28205	-0.512821	-0.25641	11.6959	2.25481e-70	11.7336	3.65333	10.7945	-1.8555	2.22908	-0.740442	1.44015	-0.705095	-2.45918	-0.269854	-1.26805	-0.941176	3.00284	0.181381	-0.235294	7.89072e-237	3.99823	-1.16251	-0.352941	-2.50663	3.42853	-4.28841	0	1.69845	-0.117647	0.12823	1.18807	-0.705874	-0.235294	3.06188	4.50294	6.21218	-5.49892	0	0.885099
1.0965	4.12138	-0.116279	1.60466	-0.116279	-0.511105	8.00566	10.141	-1.79316	0.435875	-1.28205	-0.512821	-0.25641	3.08966	2.08315e-78	12.7674	1.18672	15.1629	-1.53864	1.3059	0.364735	2.33859	-0.679809	-2.51098	-0.562153	-1.29333	-0.941176	5.66389	-0.341207	-0.235294	2.23002e-251	4.08306	-2.21844	-0.352941	-1.71517	4.87402	-2.3933	0	1.2082	-0.117647	-0.820188	2.11174	-0.705882	-0.235294	1.05804	2.93638	3.6394	-5.49891	0	0.0726631
1.0975	3.28311	-0.116279	3.62706	-0.116279	-0.512801	12.7321	12.6186	-1.79485	2.86001	-1.28205	-0.512821	-0.25641	4.20682	7.11061e-87	14.5243	2.91883	12.8287	-0.133414	0.201404	1.29866	2.50763	-0.386831	0.303874	-0.587444	-1.29411	-0.941176	5.8252	1.59185	-0.235294	2.32851e-266	4.72262	-1.92394	-0.352941	-1.58361	6.55301	-0.259285	0	3.68504	-0.117647	-0.838497	1.19459	-0.705882	-0.235294	-0.979621	5.47979	0.56129	-4.68459	0	0.002204
1.0985	4.54359	-0.116279	3.84173	-0.116279	-0.51282	13.3273	12.3922	-1.79487	5.17637	-1.28205	-0.512821	-0.25641	10.6368	9.39915e-96	13.4227	5.17821	6.2899	2.12222	-0.0899558	0.453067	2.4771	0.806008	1.55694	-0.588226	-1.29412	-0.941176	3.85576	3.69209	-0.235294	9.4155e-282	7.79332	0.436382	-0.352941	2.03932	4.49551	-0.758436	0	4.85922	-0.117647	-0.0678484	0.102054	-0.705882	-0.235294	-0.425376	10.1064	-0.250697	-1.3603	0	2.58884e-05
1.0995	3.56069	-0.116279	2.34373	-0.116279	-0.512821	11.6776	7.37927	-1.79487	4.17864	-1.28205	-0.512821	-0.25641	12.595	5.8181e-105	14.5344	4.17867	4.32808	3.50754	-0.116522	-0.604775	1.71923	2.64911	-0.417306	-0.588235	-1.29412	-0.941176	1.73997	2.7757	-0.235294	1.78287e-297	9.47861	4.12176	-0.352941	8.35295	0.811066	-1.03103	0	2.12548	-0.117647	-0.552205	-0.198024	-0.705882	-0.235294	0.6059	15.1515	-0.324732	3.7762	0	1.424e-07
[truncated: 56 more columns]

## Sheet: Figure 4A (Novice, wS2, RS)
time (s)	n1	n2	n3	n4	n5	n6	n7	n8	n9	n10	n11	n12	n13	n14	n15	n16	n17	n18	n19	n20	n21	n22	n23	n24	n25	n26	n27	n28	n29	n30	n31	n32	n33	n34	n35	n36	n37	n38	n39	n40	n41	n42	n43	n44	n45	n46	n47	n48	n49
0.9505	-0.335467	-0.588235	-0.588235	-2.64706	0	-2.35291	-0.294118	-0.041349	-2.64703	-2.05882	-0.294118	-0.882353	-0.588235	-0.588235	-2.94118	-5.08267	-0.588235	-0.588235	-0.882353	-0.588235	-1.67153	7.21382	0	-5.08264	6.03454	-0.28777	-0.0983022	-0.286393	-0.143885	-0.143885	-0.863309	-0.143885	-0.28777	0	-1.50943	-0.377358	-0.377358	-0.754717	0	-0.377358	0	0	0	-0.377358	-0.188679	-1.50943	0	-0.754717	-0.754717
0.9515	2.30914	-0.588235	-0.588235	-2.64706	0	-2.35085	-0.294118	2.60326	-2.64497	-2.05882	-0.294118	-0.882353	-0.588235	-0.588235	-2.94118	0.208603	-0.588235	-0.588235	-0.882353	-0.588235	-0.921312	2.67248	0	0.210717	1.42679	-0.28777	0.268699	-0.253903	-0.143885	-0.143885	-0.863309	-0.143885	-0.28777	0	-1.50943	-0.377358	-0.377358	-0.754717	0	-0.377358	0	0	0	-0.377358	-0.188679	-1.50942	0	-0.754717	-0.754717
0.9525	4.42313	-0.588235	-0.588235	-2.64706	0	-2.28747	-0.294118	4.71725	-2.58159	-2.05882	-0.294118	-0.882353	-0.588235	-0.588235	-2.94118	4.50001	-0.588235	-0.588235	-0.882353	-0.588235	1.81199	0.418785	0	4.56744	-1.55531	-0.28777	1.6049	0.102437	-0.143885	-0.143885	-0.863309	-0.143885	-0.28777	0	-1.50943	-0.377358	-0.377358	-0.754717	0	-0.377358	0	0	0	-0.377358	-0.188679	-1.50817	0	-0.754717	-0.754717
0.9535	2.08829	-0.588235	-0.588235	-2.64706	0	-1.55885	-0.294118	2.3824	-1.85297	-2.05882	-0.294118	-0.882353	-0.588235	-0.588235	-2.94118	0.562837	-0.588235	-0.588213	-0.882353	-0.588235	4.16807	2.44759	0	1.42014	-2.28776	-0.28777	2.72659	1.45326	-0.143885	-0.143885	-0.863309	-0.143885	-0.28777	0	-1.50943	-0.377358	-0.377358	-0.754717	0	-0.377358	0	0	0	-0.377358	-0.188679	-1.46762	0	-0.754717	-0.754717
0.9545	-0.676602	-0.588235	-0.588235	-2.64706	0	1.20548	-0.294118	-0.382485	0.911339	-2.05882	-0.294118	-0.882353	-0.588235	-0.588235	-2.94118	-2.07622	-0.588235	-0.586267	-0.882353	-0.588235	2.58768	4.6923	0	2.21099	-2.35097	-0.28777	1.59691	2.58232	-0.143885	-0.143885	-0.863299	-0.143885	-0.287759	0	-1.50941	-0.377358	-0.377358	-0.754717	0	-0.377358	0	0	0	-0.377358	-0.188679	-1.00008	0	-0.754703	-0.754717
0.9555	-1.40541	-0.588235	-0.588235	-2.64706	0	3.51583	-0.294118	-1.1113	3.21974	-2.05882	-0.294118	-0.882353	-0.588235	-0.588235	-2.94115	0.232175	-0.588235	-0.523061	-0.882353	-0.588235	2.58767	2.38194	0	8.8634	-2.3529	-0.28777	0.244539	1.45303	-0.143885	-0.143885	-0.862347	-0.143885	-0.286807	0	-1.50691	-0.377358	-0.377358	-0.754717	0	-0.377358	0	0	0	-0.377358	-0.188679	0.773323	0	-0.753454	-0.754717
0.9565	-1.4686	-0.588213	-0.588235	-2.64706	0	1.27063	-0.294118	-1.1745	0.911334	-2.05882	-0.294118	-0.882353	-0.588235	-0.588235	-2.93921	3.32617	-0.588235	0.20575	-0.882353	-0.588235	4.16727	-0.382486	0	9.19496	-2.35097	-0.28777	-0.112001	0.100654	-0.143885	-0.143885	-0.831426	-0.143885	-0.255886	0	-1.42581	-0.377358	-0.377358	-0.754717	0	-0.377358	0	0	0	-0.377358	-0.188679	2.25545	0	-0.712907	-0.754717
0.9575	-1.4686	-0.586267	-0.588235	-2.64706	0	-0.76495	-0.294118	-1.17645	-1.85307	-2.05882	-0.294118	-0.882353	-0.588235	-0.588235	-2.876	5.17468	-0.588235	2.97016	-0.882353	-0.588235	1.79566	-1.1113	0	3.72741	-2.28775	-0.28777	-0.142922	-0.255886	-0.143885	-0.143885	-0.474885	-0.143885	0.100654	0	-0.490736	-0.377358	-0.377358	-0.754717	0	-0.377358	0	0	0	-0.377358	-0.188679	0.816381	0	-0.245368	-0.754717
0.9585	-1.40541	-0.523061	-0.588235	-2.64706	0	1.27259	-0.294118	-1.17647	-2.58188	-2.0588	-0.294118	-0.882353	-0.588235	-0.588235	-2.14719	-0.170981	-0.588235	5.27856	-0.882353	-0.588235	-0.970699	-1.1745	0	-2.01106	-1.55699	-0.28777	-0.143874	-0.286807	-0.143885	-0.143885	0.877487	-0.143885	1.45303	0	3.05605	-0.377358	-0.377358	-0.754717	0	-0.377358	0	0	0	-0.377358	-0.188679	-0.448913	0	1.52803	-0.754717
0.9595	-0.676603	0.20575	-0.588235	-2.64704	0	3.581	-0.294118	-1.17647	-2.64507	-2.05686	-0.294118	-0.882353	-0.588235	-0.588235	0.617238	-5.763	-0.588235	2.97016	-0.882353	-0.588235	-1.69953	-1.17645	0	-2.13745	1.27063	-0.28777	-0.143885	-0.287759	-0.143885	-0.143885	2.00678	-0.143885	2.58232	0	6.01778	-0.377358	-0.377358	-0.754717	0	-0.377358	0	0	0	-0.377358	-0.188679	1.32573	0	3.00889	-0.754717
0.9605	2.08783	2.97016	-0.588235	-2.64509	0	1.99946	-0.294118	-1.17647	-2.64507	-1.99363	-0.294118	-0.882353	-0.588235	-0.588235	2.92761	-7.22257	-0.588235	0.20575	-0.882353	-0.588235	-1.76274	-1.17647	0	2.14143	4.30784	-0.287759	-0.143885	-0.28777	-0.143885	-0.143885	0.877487	-0.143885	1.45303	0	3.05605	-0.377358	-0.377358	-0.754717	0	-0.377358	0	0	0	-0.377358	-0.188679	4.57999	0	1.52803	-0.754717
0.9615	4.39818	5.27856	-0.588235	-2.58186	0	1.99944	-0.294118	-1.17647	-2.58188	-1.26287	-0.294118	-0.882353	-0.588235	-0.588235	0.684381	-7.349	-0.588235	-0.523061	-0.882353	-0.588235	-1.76468	-1.17647	0	2.14138	4.76384	-0.286807	-0.143885	-0.28777	-0.143885	-0.143885	-0.474885	-0.143885	0.100654	0	-0.490736	-0.377358	-0.377358	-0.754689	0	-0.377358	0	0	0	-0.377358	-0.188679	5.04628	0	-0.245368	-0.754717
0.9625	2.15298	2.97016	-0.588235	-1.85111	0	3.57903	-0.294118	-1.17647	-1.85307	1.56474	-0.294118	-0.882353	-0.588235	-0.588235	-1.28602	-7.35288	-0.588235	-0.586267	-0.882353	-0.588235	-1.76471	-1.17647	0	-2.14138	4.30784	-0.255886	-0.143885	-0.28777	-0.143885	-0.143885	-0.831426	-0.143885	-0.255886	0	-1.42581	-0.377358	-0.377358	-0.752192	0	-0.377358	0	0	0	-0.377358	-0.188679	3.5654	0	-0.712907	-0.754717
0.9635	0.117381	0.20575	-0.588235	0.976508	0	1.20742	-0.294118	-1.17647	0.911356	4.60196	-0.294118	-0.882353	-0.588235	-0.588235	1.54549	-7.35095	-0.588235	-0.588213	-0.882353	-0.588235	-1.76471	-1.17647	0	-2.1414	1.27063	0.100654	-0.143885	-0.28777	-0.143885	-0.143885	-0.862336	-0.143885	-0.286807	0	-1.50691	-0.377358	-0.377358	-0.671097	0	-0.377358	0	0	0	-0.37733	-0.188679	2.80533	0	-0.753454	-0.754717
0.9645	2.15298	-0.523061	-0.588213	4.01372	0	-1.55893	-0.294118	-1.17647	3.22171	5.05796	-0.294118	-0.882331	-0.588235	-0.588235	7.41036	-7.28578	-0.588235	-0.588235	-0.882353	-0.588235	-1.76471	-1.17645	0	2.13939	-1.55697	1.45303	-0.143885	-0.28777	-0.143885	-0.143885	-0.862336	-0.143885	-0.287759	0	-1.50941	-0.377358	-0.377358	0.26398	0	-0.377358	0	0	0	-0.374833	-0.188679	0.816381	0	-0.754703	-0.754717
0.9655	4.39818	-0.586267	-0.586267	4.46973	0	-2.28777	-0.294118	-1.17647	0.97653	4.60196	-0.294118	-0.880385	-0.588235	-0.588235	11.6343	-6.49181	-0.588235	-0.588235	-0.882353	-0.588235	-1.76471	-1.1745	0	2.07424	-2.28578	2.58232	-0.143885	-0.28777	-0.143885	-0.143885	-0.831426	-0.143885	-0.28777	0	-1.50943	-0.377358	-0.377358	3.81077	0	-0.377358	0	0	0	-0.293739	-0.188679	-0.998809	0	-0.754717	-0.754717
0.9665	2.08783	-0.588213	-0.523061	4.01375	0	-2.35097	-0.294118	-1.17647	-1.05712	1.56477	-0.294118	-0.817179	-0.588235	-0.588235	14.5251	-2.93537	-0.588235	-0.588213	-0.882353	-0.588235	-1.76471	-1.1113	0	-3.00054	-2.28578	1.45303	-0.143885	-0.28777	-0.143885	-0.143885	-0.474885	-0.143885	-0.28777	0	-1.50943	-0.377358	-0.377358	6.7725	0	-0.377358	0	0	0	0.641339	-0.188679	-1.46761	0	-0.754703	-0.754689
0.9675	-0.676603	-0.588235	0.20575	0.978476	0	-2.35292	-0.294118	-1.17647	1.04168	-1.2609	-0.294118	-0.0883681	-0.588235	-0.588235	14.7979	2.86822	-0.588235	-0.586267	-0.882353	-0.588235	-1.76468	-0.382486	0	-6.49378	-1.55694	0.100654	-0.143885	-0.28777	-0.143885	-0.143885	0.877487	-0.143885	-0.28777	0	-1.50943	-0.377358	-0.377358	3.81077	0	-0.377358	0	0	0	4.18813	-0.188679	-1.50817	0	-0.753454	-0.752192
0.9685	-1.40541	-0.588235	2.97016	-1.78593	0	-2.35292	-0.294118	-1.17647	4.01569	-1.92843	-0.294118	2.67604	-0.588235	-0.588235	12.1535	5.69781	-0.588235	-0.523061	-0.882353	-0.588213	-1.76274	2.38194	0	-7.28578	1.27259	-0.255886	-0.143885	-0.28777	-0.143885	-0.143885	2.00678	-0.143885	-0.28777	1.52518e-297	-1.50943	-0.377358	-0.377358	0.26398	0	-0.377358	0	0	0	7.14985	-0.188665	-1.50941	0	-0.712907	-0.671097
0.9695	-1.46862	-0.588235	5.27856	-1.78788	0	-2.35097	-0.294118	-1.17647	4.46975	-1.2609	-0.294118	4.98445	-0.588235	-0.588235	10.4476	3.72736	-0.588235	0.20575	-0.882353	-0.586267	-1.69953	4.6923	0	-7.34898	4.37302	-0.286807	-0.143885	-0.28777	-0.143885	-0.143885	0.877487	-0.143885	-0.28777	1.0841e-281	-1.50943	-0.377358	-0.377358	-0.671097	0	-0.377358	0	0	0	4.18813	-0.187417	-1.50816	0	-0.245368	0.26398
0.9705	-1.47057	-0.588235	2.97016	0.913302	0	-2.28777	-0.294118	-1.17647	4.01372	1.56477	-0.294118	2.67606	-0.588235	-0.588235	4.30795	1.48216	-0.588235	2.97016	-0.882353	-0.523061	-0.970721	2.4471	0	-7.2877	5.55783	-0.287759	-0.143885	-0.28777	-0.143885	-0.143885	-0.474885	-0.143885	-0.28777	2.83482e-266	-1.50941	-0.377358	-0.37733	-0.752192	0	-0.37733	0	0	0	0.641339	-0.146869	-1.46636	0	1.52803	3.81077
0.9715	-1.47059	-0.588235	0.205771	3.21976	0	-1.55896	-0.294118	-1.17647	0.97653	4.60196	-0.294118	-0.0864001	-0.588235	-0.588235	-1.34925	3.72736	-0.588235	5.27856	-0.882353	0.20575	1.79369	0.411499	0	-6.555	7.86623	-0.28777	-0.143885	-0.28777	-0.143885	-0.143885	-0.831426	-0.143885	-0.28777	2.727e-251	-1.50691	-0.377358	-0.374833	-0.754689	0	-0.374833	0	0	0	-0.293739	0.320669	-0.958275	0	3.00889	6.7725
0.9725	-1.47059	-0.588235	-0.521093	0.911334	0	1.20545	-0.294118	-1.17647	-1.84912	5.05796	-0.294118	-0.752004	-0.588235	-0.588235	-2.81078	5.69785	-0.588235	2.97016	-0.882353	2.97016	4.10209	2.4471	0	-3.66223	7.13742	-0.28777	-0.143885	-0.28777	-0.143885	-0.143885	-0.862347	-0.143874	-0.28777	9.6505e-237	-1.42581	-0.377358	-0.293739	-0.754717	0	-0.293739	0	0	0	-0.374833	2.09406	1.28266	0	1.52803	3.81077
0.9735	-1.47059	-0.588235	-0.521093	-1.85307	0	3.51386	-0.294118	-1.17647	-2.5147	4.60196	-0.294118	-0.0864001	-0.588235	-0.588235	-2.93724	2.87218	-0.588235	0.20575	-0.882353	5.27856	1.79371	4.6923	3.11766e-297	0.167001	2.0014	-0.28777	-0.143885	-0.28777	-0.143885	-0.143874	-0.863299	-0.142922	-0.28777	1.25638e-222	-0.490736	-0.377358	0.641339	-0.754717	0	0.641339	0	0	0	-0.37733	3.57493	4.53692	0	-0.245368	0.263995
0.9745	-1.47059	-0.588235	0.205771	-2.58186	0	1.20545	-0.294118	-1.17647	-1.78396	1.56474	-0.294118	2.67606	-0.588235	-0.588235	-2.94113	-2.80305	-0.588235	-0.523061	-0.882331	2.97016	-0.968753	2.38194	2.21604e-281	4.11622	-1.49376	-0.28777	-0.143885	-0.28777	-0.143885	-0.142922	-0.863309	-0.112001	-0.28777	6.01723e-209	3.05605	-0.37733	4.18813	-0.754717	0	4.18813	0	0	0	-0.377358	2.09406	4.53693	0	-0.712907	-0.669835
0.9755	-1.47059	-0.588235	2.97016	-2.64312	0	-1.55896	-0.294118	-1.17647	1.77052	-1.26287	-0.294118	4.98445	-0.588235	-0.588235	-2.94118	-4.83867	-0.588235	-0.586267	-0.880385	0.20575	-1.63436	-0.382486	5.7947e-266	8.7331	-2.2858	-0.28777	-0.143885	-0.28777	-0.143885	-0.112001	-0.863309	0.244539	-0.28777	1.06018e-195	6.01778	-0.374833	7.14985	-0.754717	0	7.14985	0	0	0	-0.377358	0.320669	1.28392	0	-0.753454	-0.710382
0.9765	-1.47059	-0.588235	5.27856	-2.58186	0	-2.28775	-0.294118	-1.17647	7.57212	-1.99358	-0.294118	2.67604	-0.588235	-0.588235	-2.94118	0.625016	-0.588235	-0.588213	-0.817179	-0.523061	-0.968753	-1.1113	5.5743e-251	5.70177	-2.35095	-0.28777	-0.143885	-0.28777	-0.143885	0.244539	-0.863309	1.59691	-0.28777	6.87172e-183	3.05605	-0.293739	4.18813	-0.754717	0	4.18813	4.00001e-297	0	0	-0.377358	-0.146869	-0.916465	0	-0.754689	-0.24534
0.9775	-1.47059	-0.588235	2.97016	-1.85307	0	-2.349	-0.294118	-1.17647	10.3365	-2.0529	-0.294118	-0.0883681	-0.588235	-0.588235	-2.94118	7.94303	-0.588235	-0.588235	-0.0883681	-0.586267	1.79373	-1.1745	1.97268e-236	-2.00515	-2.35292	-0.28777	-0.143885	-0.28777	-0.143885	1.59691	-0.863309	2.7262	-0.28777	1.63854e-170	-0.490736	0.641339	0.641339	-0.754717	0	0.641339	2.84322e-281	0	0	-0.377358	-0.187417	-0.957013	0	-0.753454	1.52803
0.9785	-1.47059	-0.588235	0.20575	0.911334	3.11766e-297	-2.28775	-0.294118	-1.17645	7.57212	-1.92649	-0.294118	-0.817179	-0.588213	-0.588235	-2.94118	5.69781	-0.588235	-0.588235	2.67604	-0.588213	4.10406	-1.17645	2.56819e-222	-3.91628	-2.35294	-0.28777	-0.143885	-0.28777	-0.143885	2.7262	-0.863299	1.59691	-0.28777	1.43733e-158	-1.42581	4.18813	-0.293739	-0.754717	0	-0.293739	7.43471e-266	0	0	-0.377358	-0.188665	0.774585	0	-0.712907	3.00889
0.9795	-1.47057	-0.588235	-0.523061	3.21974	2.21604e-281	-1.55896	-0.294118	-1.1745	1.77049	-0.40568	-0.294118	-0.880385	-0.586267	-0.588235	-2.94118	-1.34742	-0.588235	-0.588235	4.98447	-0.588235	1.85886	-1.17647	1.22999e-208	4.97932	-2.35294	-0.28777	-0.143885	-0.287759	-0.143885	1.59691	-0.862347	0.244539	-0.28777	4.63832e-147	-1.50691	7.14985	-0.374833	-0.754717	0	-0.374833	7.15194e-251	0	8.00002e-297	-0.377358	-0.188679	2.25419	0	-0.245368	1.52803
0.9805	-1.46862	-0.588235	-0.586267	0.911334	5.7947e-266	1.20545	-0.294118	-1.1113	-1.78593	5.85195	-0.294118	-0.882331	-0.523061	-0.588235	-2.94118	-2.07621	-0.588213	-0.588235	2.67801	-0.588235	-0.176736	-1.17647	2.16713e-195	17.3663	-2.35294	-0.28777	-0.143885	-0.286807	-0.143885	0.244539	-0.831426	-0.112001	-0.28777	5.50642e-136	-1.50941	4.18813	-0.37733	-0.754717	0	-0.37733	2.53098e-236	0	5.68643e-281	-0.377358	-0.188679	0.773309	0	1.52803	-0.245368
0.9815	-1.40539	-0.588235	-0.588213	-1.85307	5.5743e-251	3.51386	-0.294096	-0.382486	-2.57989	13.2332	-0.294118	-0.882353	0.20575	-0.588235	-2.94118	2.14333	-0.586267	-0.588235	-0.023172	-0.588235	1.85886	-1.17647	1.40466e-182	15.0559	-2.35292	-0.28777	-0.143885	-0.255886	-0.143885	-0.112001	-0.474885	-0.142922	-0.28777	2.40483e-125	-1.50943	0.641339	-0.377358	-0.754717	0	-0.377358	3.29503e-222	0	1.48694e-265	-0.377358	-0.188679	-1.00009	0	3.00889	-0.712907
0.9825	-0.674635	-0.588235	-0.588235	-2.58188	1.97268e-236	1.20545	-0.29215	2.38192	-2.64507	10.9248	-0.294118	-0.882353	2.97016	-0.588235	-2.94118	2.13946	-0.523061	-0.588235	-0.0212258	-0.588235	4.10406	-1.17647	3.34938e-170	2.14779	-2.35097	-0.28777	-0.143885	0.100654	-0.143874	-0.142922	0.877487	-0.143874	-0.28777	3.86371e-115	-1.50943	-0.293739	-0.377358	-0.754717	0	-0.377358	1.5781e-208	0	1.43039e-250	-0.377358	-0.188679	-1.46761	0	1.52803	-0.753454
0.9835	2.15298	-0.588235	-0.588235	-2.64507	2.56819e-222	-1.55893	-0.228943	4.69033	-2.64702	3.08754	-0.294118	-0.882353	5.27858	-0.588213	-2.94118	-2.20457	0.20575	-0.588235	2.74318	-0.588235	1.79371	-1.17647	2.93807e-158	-5.50231	-2.28777	-0.28777	-0.143885	1.45303	-0.142922	-0.143874	2.00678	-0.143885	-0.28777	2.28366e-105	-1.50941	-0.374833	-0.377358	-0.754717	0	-0.377358	2.78046e-195	0	5.06196e-236	-0.377358	-0.188679	-1.50691	0	-0.245368	-0.754703
0.9845	5.19019	-0.588235	-0.588235	-2.64507	1.22999e-208	-2.28578	0.499867	2.38192	-2.64509	-1.13449	-0.294096	-0.882353	2.97213	-0.586267	-2.94118	-2.86822	2.97018	-0.588235	5.77845	-0.588235	-0.970721	-1.17647	9.48126e-147	-6.35753	-1.55893	-0.28777	-0.143885	2.58232	-0.112001	-0.143885	0.877498	-0.143885	-0.28777	4.96549e-96	-1.50691	-0.37733	-0.377358	-0.754717	0	-0.377358	1.80221e-182	0	6.59006e-222	-0.377358	-0.188679	-1.46761	0	-0.712893	-0.754717
0.9855	5.6462	-0.588213	-0.588235	-2.58188	2.16713e-195	-2.28383	3.26428	-0.382486	-2.58188	-1.98971	-0.29215	-0.882353	0.270924	-0.523061	-2.94118	-0.557852	5.28053	-0.588235	6.23443	-0.588213	-1.69953	-1.17647	1.12558e-135	-2.99656	1.20742	-0.28777	-0.143885	1.45303	0.244539	-0.143885	-0.473922	-0.143885	-0.287759	3.97191e-87	-1.42581	-0.377358	-0.377358	-0.754717	4.00001e-297	-0.377358	4.29732e-170	0	3.15621e-208	-0.377358	-0.188679	-1.00009	0	-0.752192	-0.754717
0.9865	5.19019	-0.586267	-0.588235	-1.85303	1.40466e-182	-1.49376	5.57268	-1.1113	-1.85307	-2.05681	-0.228943	-0.882353	0.270924	0.20575	-2.94118	0.626962	3.03533	-0.588235	5.77843	-0.586267	-1.76274	-1.17647	4.91576e-125	2.07232	3.57903	-0.28777	-0.143885	0.100654	1.59691	-0.143885	-0.799531	-0.143885	-0.286807	1.1688e-78	-0.490736	-0.377358	-0.377358	-0.754717	2.84322e-281	-0.377358	3.7696e-158	0	5.56093e-195	-0.377358	-0.188679	0.773309	0	-0.712893	-0.754717
0.9875	2.15298	-0.523061	-0.588235	0.91527	3.34938e-170	1.99946	3.26428	-1.1745	0.911334	-2.0588	0.499867	-0.882353	2.97213	2.97016	-2.94118	3.72544	0.999734	-0.588235	2.74121	-0.523061	-1.76468	-1.17647	7.89788e-115	2.07422	1.99944	-0.287759	-0.143885	-0.255886	2.7262	-0.143885	-0.47296	-0.143885	-0.255886	1.26529e-70	3.05608	-0.377358	-0.377358	-0.754717	7.43471e-266	-0.377358	1.21646e-146	0	3.60441e-182	-0.377358	-0.188679	2.25417	0	-0.245368	-0.754717
0.9885	-0.674635	0.20575	-0.588235	3.35011	2.93807e-158	7.07422	0.499867	-1.17645	3.21974	-2.05882	3.26428	-0.882353	5.27858	5.27856	-2.94118	6.49179	3.03533	-0.588235	-0.0864001	0.20575	-1.76471	-1.17647	4.66806e-105	-2.93539	1.99944	-0.286807	-0.143885	-0.286807	1.59691	-0.143885	0.909382	-0.143885	0.100654	5.03898e-63	6.0203	-0.377358	-0.377358	-0.754717	7.15194e-251	-0.377358	1.44414e-135	0	8.59463e-170	-0.377358	-0.188679	0.773309	2.00001e-297	1.52803	-0.754717
0.9895	-1.40539	2.97016	-0.588235	2.50129	9.48126e-147	7.13742	-0.228943	-1.17647	0.911356	-2.05882	5.57268	-0.882353	2.97016	2.97018	-2.94118	6.49374	5.28053	-0.588235	-0.817157	2.97016	-1.76471	-1.17647	1.015e-95	-5.6998	3.57903	-0.255886	-0.143885	-0.287759	0.244539	-0.143885	2.3952	-0.143885	1.45303	7.38247e-56	3.13967	-0.377358	-0.377358	-0.754717	2.53098e-236	-0.377358	6.30701e-125	0	7.5392e-158	-0.377358	-0.188679	-1.00009	1.42161e-281	3.00889	-0.754717
0.9905	-1.46862	5.27856	-0.588235	5.33085	1.12558e-135	2.79342	-0.29215	-1.17647	-1.85111	-2.05882	3.26428	-0.882353	0.20575	0.207718	-2.94113	3.79059	2.97018	-0.588235	-0.880385	5.27856	-1.76471	-1.17647	8.11904e-87	-3.72741	1.20742	0.100654	-0.143885	-0.28777	-0.112001	-0.143885	2.61828	-0.143885	2.58232	3.97893e-49	0.527961	-0.377358	-0.377358	-0.754717	3.29503e-222	-0.377358	1.01331e-114	0	2.43293e-146	-0.377358	-0.188679	-1.46762	3.71735e-266	1.52803	-0.754717
0.9915	-1.47057	2.97016	-0.588235	10.0109	4.91576e-125	2.06461	-0.294096	-1.17647	-2.51671	-2.05882	0.499867	-0.882331	-0.523061	-0.457887	-2.93724	1.41896	0.20575	-0.588235	-0.882331	2.97016	-1.76471	-1.17647	2.38917e-78	-1.48415	-1.55893	1.45303	-0.143885	-0.28777	-0.142922	-0.143885	2.3952	-0.143885	1.45303	7.88926e-43	3.13967	-0.377358	-0.377358	-0.754689	1.5781e-208	-0.377358	5.98921e-105	0	2.88828e-135	-0.377358	-0.188679	-1.50817	3.57597e-251	-0.245368	-0.754717
0.9925	-1.47059	0.20575	-0.588235	8.82407	7.89788e-115	3.581	-0.294118	-1.17647	-1.85111	-2.05882	-0.228943	-0.880385	-0.586267	0.207718	-2.81083	2.93342	-0.523061	-0.588235	-0.882353	0.20575	-1.76471	-1.17647	2.5864e-70	-3.79453	-2.28777	2.58232	-0.143885	-0.28777	-0.143874	-0.143885	0.909371	-0.143885	0.100654	5.75456e-37	6.0203	-0.377358	-0.377358	-0.752192	2.78046e-195	-0.377358	1.30227e-95	0	1.2614e-124	-0.377358	-0.188679	-1.50942	1.26549e-236	-0.712907	-0.754717
0.9935	-1.47059	-0.523061	-0.588235	8.36612	4.66806e-105	1.20744	-0.294118	-1.17643	0.911356	-2.05882	-0.29215	-0.817179	-0.588213	2.97018	-1.35321	2.14138	-0.586267	-0.588235	-0.882353	-0.523061	-1.76471	-1.17647	1.03003e-62	-6.55891	-2.35097	1.45303	-0.143885	-0.28777	-0.143885	-0.143885	-0.473912	-0.143885	-0.255886	1.54417e-31	3.05608	-0.377358	-0.377358	-0.671097	1.80221e-182	-0.377358	1.04169e-86	0	2.02663e-114	-0.377358	-0.188679	-1.50943	1.64752e-222	-0.753454	-0.754703
0.9945	-1.47059	-0.586267	-0.588235	6.90848	1.015e-95	-1.55893	-0.294118	-1.17253	3.21974	-2.05882	-0.294096	-0.0883681	-0.588235	5.27856	4.17561	-2.93338	-0.588213	-0.588235	-0.882353	-0.586267	-1.76468	-1.17647	1.50906e-55	-7.28381	-2.35292	0.100654	-0.143885	-0.28777	-0.143885	-0.143885	-0.830452	-0.143885	-0.286807	1.52435e-26	-0.490736	-0.377358	-0.377358	0.26398	4.29732e-170	-0.377358	3.06535e-78	0	1.19784e-104	-0.377358	-0.188679	-1.50943	7.89052e-209	-0.754703	-0.753454
0.9955	-1.47059	-0.588213	-0.588235	1.70926	8.11904e-87	-2.28774	-0.294118	-1.04612	0.911378	-2.05882	-0.294118	2.67604	-0.588235	2.97016	8.79242	-5.69781	-0.588235	-0.588213	-0.882353	-0.588213	-1.76274	-1.17647	8.1334e-49	-7.21866	-2.35294	-0.255886	-0.143885	-0.28777	-0.143885	-0.143885	-0.830463	-0.143885	-0.287759	5.53583e-22	-1.42581	-0.377358	-0.377358	3.81077	3.7696e-158	-0.377358	3.3184e-70	0	2.60454e-95	-0.377358	-0.188679	-1.50943	1.39023e-195	-0.754717	-0.712907
0.9965	-1.47059	-0.588213	-0.588235	-1.78786	2.38917e-78	-2.349	-0.294118	0.411521	-1.84914	-2.05882	-0.294118	4.98445	-0.588235	0.20575	4.17561	-3.66221	-0.588235	-0.586267	-0.882353	-0.588235	-1.69951	-1.17647	1.61266e-42	-5.69978	-2.35294	-0.286807	-0.143885	-0.28777	-0.143885	-0.143885	-0.474874	-0.143885	-0.28777	7.39607e-18	-1.50691	-0.377358	-0.377358	6.7725	1.21646e-146	-0.377358	1.32154e-62	0	2.08338e-86	-0.377358	-0.188679	-1.50943	9.01103e-183	-0.754717	-0.245368
0.9975	-1.47059	-0.586267	-0.588235	-2.57992	2.5864e-70	-2.28775	-0.294118	5.94228	-2.45154	-2.05882	-0.294118	2.67604	-0.588235	-0.523061	-1.35321	-0.688178	-0.588235	-0.523061	-0.882353	-0.588235	-0.968753	-1.17647	1.1763e-36	0.55783	-2.35294	-0.287759	-0.143885	-0.28777	-0.143885	-0.143885	0.877487	-0.143885	-0.28777	3.63547e-14	-1.50941	-0.377358	-0.377358	3.81077	1.44414e-135	-0.377358	1.93616e-55	0	6.1307e-78	-0.377358	-0.188679	-1.50942	2.14866e-170	-0.754717	1.52803
0.9985	-1.47059	-0.523061	-0.588235	-2.64507	1.03003e-62	-1.55896	-0.294118	10.6223	-1.05712	-2.05882	-0.294118	-0.0883681	-0.588235	-0.586267	-2.81083	-0.168991	-0.588235	0.20575	-0.882353	-0.588235	1.85886	-1.17647	3.15647e-31	7.93905	-2.35294	-0.28777	-0.143885	-0.28777	-0.143874	-0.143885	2.00678	-0.143885	-0.28777	6.57538e-11	-1.50943	-0.377358	-0.377358	0.26398	6.30701e-125	-0.377358	1.04353e-48	0	6.63679e-70	-0.377358	-0.188679	-1.50816	1.8848e-158	-0.754717	3.00889
0.9995	-1.47059	0.20575	-0.588235	-2.64704	1.50906e-55	1.20545	-0.294118	6.7343	4.46975	-2.05882	-0.294118	-0.817179	-0.588235	-0.588213	-2.93722	0.167001	-0.588235	2.97016	-0.882353	-0.588235	4.89608	-1.17645	3.11597e-26	5.63064	-2.35294	-0.28777	-0.143885	-0.28777	-0.142922	-0.143885	0.877487	-0.143885	-0.28777	4.37771e-08	-1.50943	-0.377358	-0.377358	-0.671097	1.01331e-114	-0.377358	2.06907e-42	0	2.64309e-62	-0.377358	-0.188679	-1.46636	6.08232e-147	-0.754717	1.52803
1.0005	-1.47059	2.97016	-0.588235	-2.64706	8.1334e-49	3.51386	-0.294118	3.96989	9.08654	-2.05882	-0.294118	-0.880385	-0.588235	-0.588235	-2.93914	0.623026	-0.588235	5.27856	-0.882353	-0.588213	5.35208	-1.1745	1.13162e-21	-2.20656	-2.35294	-0.287748	-0.143885	-0.28777	-0.112001	-0.143885	-0.474885	-0.143885	-0.28777	1.07395e-05	-1.50943	-0.377358	-0.377358	-0.752192	5.98921e-105	-0.377358	1.50921e-36	0	3.87231e-55	-0.377358	-0.188679	-0.958275	7.22069e-136	-0.754717	-0.245368
1.0015	-1.47059	5.27856	-0.588235	-2.64704	1.61266e-42	1.20545	-0.294118	4.82068	4.46973	-2.05882	-0.294096	-0.882331	-0.588235	-0.588235	-2.87403	2.87017	-0.588235	2.97016	-0.882331	-0.586267	4.89608	-1.1113	1.51196e-17	-6.4266	-2.35294	-0.285833	-0.143885	-0.28777	0.244539	-0.143874	-0.831426	-0.143885	-0.28777	0.000973503	-1.50943	-0.377358	-0.377358	-0.754689	1.30227e-95	-0.377358	4.04978e-31	0	2.08706e-48	-0.377358	-0.188679	1.28266	3.1535e-125	-0.754717	-0.712907
1.0025	-1.47057	2.97016	-0.588235	-2.64509	1.1763e-36	-1.55896	-0.294118	2.38586	-1.05909	-2.05882	-0.29215	-0.882353	-0.588213	-0.588235	-2.08202	2.20264	-0.588235	0.20575	-0.880363	-0.523061	1.85886	-0.382486	7.43284e-14	-7.2147	-2.35294	-0.223039	-0.143885	-0.28777	1.59691	-0.142922	-0.862347	-0.143885	-0.28777	0.0328466	-1.50943	-0.377358	-0.377358	-0.754717	1.04169e-86	-0.377358	3.99777e-26	0	4.13814e-42	-0.377358	-0.188679	4.53692	5.06657e-115	-0.754717	-0.753454
1.0035	-1.46862	0.205771	-0.588235	-2.58188	3.15645e-31	-2.28777	-0.294118	-0.382442	-2.51669	-2.05882	-0.228943	-0.882331	-0.586267	-0.588235	1.41122	-2.20264	-0.588235	-0.523061	-0.815211	0.20575	-0.968753	2.38192	1.34483e-10	-6.42461	-2.35294	0.520973	-0.143885	-0.28777	2.7262	-0.112001	-0.863288	-0.143885	-0.28777	0.420308	-1.50943	-0.377358	-0.377358	-0.754717	3.06535e-78	-0.377358	1.45181e-21	0	3.01843e-36	-0.377358	-0.188679	4.53693	2.99461e-105	-0.754717	-0.754703
1.0045	-1.40541	-0.521093	-0.588235	-1.85307	3.11591e-26	-2.35097	-0.294118	-1.11127	-2.64115	-2.05882	0.499867	-0.880385	-0.523061	-0.588235	6.48598	-2.87019	-0.588235	-0.586245	-0.0231939	2.97018	-1.69951	4.69033	8.9621e-08	-2.13939	-2.35294	3.58321	-0.143885	-0.287759	1.59691	0.244539	-0.862347	-0.143885	-0.28777	2.12924	-1.50943	-0.377358	-0.377358	-0.754717	3.3184e-70	-0.377358	1.93958e-17	0	8.09958e-31	-0.377358	-0.188679	1.28392	6.51135e-96	-0.754717	-0.754717
1.0055	-0.676603	-0.521071	-0.588213	0.911334	1.13156e-21	-2.35292	-0.294118	-1.17253	-2.58182	-2.05882	3.26428	-0.817179	0.20575	-0.588235	6.54919	-0.625015	-0.588235	-0.586245	3.47002	5.28053	-1.76274	2.38192	2.20442e-05	6.49177	-2.35294	7.22512	-0.143885	-0.286785	0.24455	1.59691	-0.831426	-0.143874	-0.28777	4.61285	-1.50943	-0.377358	-0.377358	-0.754717	1.32154e-62	-0.37733	9.53259e-14	0	7.99558e-26	-0.377358	-0.188679	-0.916465	5.20844e-87	-0.754717	-0.754717
1.0065	2.0878	0.207739	-0.586267	3.21974	1.51173e-17	-2.3529	-0.294118	-1.11125	-1.85108	-2.05882	5.57268	-0.0883681	2.97016	-0.588191	2.20521	-0.234099	-0.588235	-0.523061	8.54284	3.03535	-1.76468	-0.382486	0.00201316	12.3566	-2.35294	6.45522	-0.143885	-0.253928	-0.111038	2.72621	-0.474885	-0.142911	-0.28777	4.67851	-1.50943	-0.377358	-0.377358	-0.754717	1.93616e-55	-0.374833	1.72353e-10	0	2.90366e-21	-0.377358	-0.188679	-0.956999	1.53268e-78	-0.754717	-0.754717
1.0075	4.39621	3.03533	-0.523061	0.911334	7.42981e-14	-2.34896	-0.294118	-0.380518	0.978477	-2.05878	3.26428	2.67604	5.27856	-0.584277	1.47834	-0.686166	-0.588235	0.205793	8.54284	1.00172	-1.76471	-1.11127	0.0694391	10.777	-2.35294	4.06634	-0.143885	0.167343	-0.111038	1.59787	0.877487	-0.111038	-0.28777	3.0346	-1.50943	-0.377302	-0.377358	-0.754717	1.04353e-48	-0.293739	1.14639e-07	0	3.87931e-17	-0.377358	-0.188679	0.775848	1.6592e-70	-0.754717	-0.754717
1.0085	2.08787	6.07255	0.20575	-1.85307	1.34334e-10	-2.21846	-0.294118	2.4471	4.07892	-2.05489	0.499867	4.98445	2.97016	-0.455919	3.05796	-3.52788	-0.588235	2.97409	3.47003	3.1025	-1.76468	-1.17253	0.95403	7.28379	-2.35294	4.20171	-0.143874	2.32843	0.244561	0.276423	2.00679	0.276434	-0.287748	5.49039	-1.50943	-0.372308	-0.377358	-0.754717	2.06907e-42	0.641339	2.80513e-05	0	1.90671e-13	-0.37733	-0.188679	2.296	6.60772e-63	-0.754717	-0.754703
1.0095	-0.670699	6.52857	2.97018	-2.58188	8.93512e-08	-0.616888	-0.294096	5.48431	5.26575	-1.92847	-0.228943	2.67604	0.20575	1.06493	1.4152	-3.97361	-0.588235	5.40891	-0.0231501	6.14166	-1.76274	-1.11125	6.13992	2.99855	-2.35294	6.77303	-0.14289	7.32585	1.59787	0.276445	0.878461	1.98631	-0.285844	13.2222	-1.50943	-0.210119	-0.377358	-0.754717	1.50921e-36	4.18813	0.0025251	0	3.44802e-10	-0.374833	-0.188679	1.28266	9.68078e-56	-0.754717	-0.753454
1.0105	-1.20989	6.07454	5.28055	-2.64509	2.18635e-05	6.94044	-0.29215	5.94032	7.64322	-0.470832	-0.292149	-0.0883681	-0.523061	7.32455	1.48036	5.96491	-0.588235	4.55813	-0.811252	7.38773	-1.69953	-0.380517	25.4325	-2.93143	-2.35292	9.49164	-0.109102	13.6176	2.75809	1.59983	-0.442028	4.49987	-0.224002	17.9357	-1.50943	1.66004	-0.377358	-0.754717	4.0498e-31	7.14985	0.0836198	0	2.29451e-07	-0.293739	-0.188679	1.28266	5.21765e-49	-0.754717	-0.712907
1.0115	0.913334	3.1025	3.03734	-2.64702	0.00196809	23.7164	-0.228943	5.48431	7.8348	5.05993	-0.294052	-0.817157	-0.586267	14.7729	3.9171	23.3066	-0.588235	7.32256	-0.748025	10.4249	-0.970721	2.44714	75.6123	-6.49175	-2.35097	8.54377	0.341164	17.9667	1.98537	2.79289	-0.410144	4.88926	0.489079	16.707	-1.50943	8.75361	-0.377358	-0.754717	3.99781e-26	4.18816	1.0187	0	5.62176e-05	0.641367	-0.188679	2.29601	1.03453e-42	-0.754717	-0.245368
1.0125	9.20461	1.06887	1.06889	-2.64509	0.0651742	49.5836	0.499867	2.4471	7.71482	9.73997	-0.290181	-0.878417	-0.588213	13.3217	5.83077	31.5998	-0.588213	11.2125	0.772781	12.4625	1.79369	5.48829	131.731	-7.28379	-2.28772	7.78488	2.79504	18.1689	1.98824	2.47136	1.29972	4.18026	3.19382	16.6801	-1.50943	14.6771	-0.377358	-0.754717	1.45185e-21	0.643892	4.56549	0	0.00507848	4.19068	-0.188679	0.777124	7.54606e-37	-0.754717	1.52803
1.0135	16.1298	3.8965	3.9636	-2.58188	0.793985	66.0829	3.26432	-0.380518	15.6173	5.85394	-0.163769	-0.817157	-0.588235	9.77362	11.6344	23.3698	-0.586267	6.59569	7.09359	9.69808	4.10209	6.07462	136.705	-7.28381	-1.55502	8.54376	8.36987	19.4518	2.8547	4.95713	4.16792	5.7289	5.45241	17.5126	-1.50943	8.75866	-0.377358	-0.754717	1.93973e-17	-0.207566	7.52721	0	0.169821	7.23603	-0.188679	-0.913926	2.02489e-31	-0.754717	3.0089
1.0145	9.20459	9.70005	10.5572	-1.85307	3.55839	53.8753	5.57662	-1.11127	23.0675	3.1547	1.29385	-0.0883462	-0.588235	14.246	16.1067	6.6996	-0.523061	1.79376	15.2036	4.62332	1.79369	7.20462	108.224	-6.49376	1.3358	9.4907	12.3692	25.9727	2.79503	11.6941	5.87874	8.79113	3.19383	17.1977	-1.50943	1.8273	-0.377358	-0.754717	9.53453e-14	0.730009	4.56549	0	2.12606	5.29297	-0.188679	-0.365279	1.99889e-26	-0.754717	1.5293
1.0155	0.911366	13.2545	17.5418	0.911334	5.8668	42.703	3.39467	-1.1745	20.0347	4.79947	6.82267	2.67801	-0.588235	19.9885	12.4915	-1.01564	0.20575	3.10247	15.6616	3.83131	-0.970721	11.219	78.19	-3.00052	5.10183	6.74307	10.4981	29.1243	5.85537	16.304	5.94249	11.6284	0.490052	14.0639	-1.50943	1.8298	-0.377358	-0.754717	1.72449e-10	5.29047	1.0187	0	10.3169	6.30914	-0.188679	4.07854	7.25906e-22	-0.754703	-0.202296
1.0165	-1.27502	13.9833	22.6165	3.21974	3.55839	31.9894	2.09177	-1.17643	18.7892	5.92303	11.4395	5.04962	-0.588235	21.2443	10.1851	1.0973	2.97016	5.34767	10.198	5.3477	-1.69951	19.333	65.1807	2.07621	8.32224	3.87708	7.79338	23.5535	10.24	16.2762	5.00851	11.6284	-0.191113	10.5873	-1.50943	8.84228	-0.377358	-0.754717	1.14812e-07	12.734	0.0836478	0	21.6573	12.8177	-0.188679	10.6669	9.6979e-18	-0.753454	-0.161748
1.0175	-1.46073	13.2545	19.1884	0.911334	0.793985	19.2457	7.01819	-1.1745	25.1076	9.01956	6.82267	3.47002	-0.588235	21.8943	13.4075	6.88662	5.27856	3.76419	4.45953	3.03732	-1.76077	22.2238	59.2733	2.20457	10.1746	3.1053	6.69284	13.9108	7.98144	15.9815	5.55817	8.79402	0.138347	11.9378	-1.50943	15.6959	-0.377358	-0.754717	2.8166e-05	16.2808	0.0050502	0	25.7892	16.2834	-0.188679	11.6045	4.76629e-14	-0.712907	2.03864
1.0185	-1.33818	9.69808	9.04282	-1.85307	0.0651742	25.7361	13.0294	-1.11127	26.5628	11.7839	1.29385	3.47002	-0.588235	25.2043	11.7034	11.0435	2.97016	3.76414	4.33312	0.999778	-1.69951	18.6126	45.5136	-1.34742	4.82902	7.16338	4.89021	14.5898	3.15062	15.342	8.81261	5.82455	1.97191	16.8402	-1.50943	13.3267	-0.377358	-0.754717	0.00255315	12.7341	0.0836478	0	21.6573	12.7341	-0.188679	8.72512	8.61766e-11	-0.24534	5.29165
1.0195	0.184546	3.83131	5.48445	-2.58188	0.00196809	40.3087	13.9395	-0.380496	16.4784	11.7207	-0.163769	5.04962	-0.588235	37.7764	9.45433	3.45261	0.20575	5.34374	8.61005	3.0373	-0.970721	18.0121	24.5978	1.41701	-0.763003	12.4245	2.01823	21.9661	2.08099	12.3375	8.81355	5.34554	5.97343	18.2216	-1.50943	9.44316	-0.377358	-0.754717	0.0861449	5.29552	1.0187	0	10.3169	5.29044	-0.188679	8.1806	5.73196e-08	1.53055	5.29163
1.0205	6.50732	0.272936	8.97126	-2.64509	2.18635e-05	39.5069	13.0294	2.44906	8.70234	8.22555	-0.29016	2.67801	-0.588235	43.4497	11.3048	-4.17302	-0.523061	2.97213	8.5468	5.34573	1.79369	20.3226	12.9473	8.00816	-2.22257	12.3829	0.27836	20.9043	2.76098	9.34495	5.58909	10.1126	12.4835	15.0987	-1.50943	7.5787	-0.377358	-0.754717	1.10232	0.897249	4.56549	0	2.12859	0.727484	-0.188679	8.21703	1.40257e-05	3.09252	2.03737
1.0215	14.6806	-0.519103	8.84094	-2.64704	8.93512e-08	30.7518	7.02018	5.54951	12.918	2.3607	-0.292106	-0.0883463	-0.588235	25.9796	11.3654	-3.52989	-0.586267	0.205771	3.53522	3.76615	4.10209	21.4481	17.6699	5.69781	-2.349	12.7832	-0.0791437	12.7464	1.59792	7.30629	5.36505	13.142	18.9336	13.2244	-1.50941	16.3802	-0.377358	-0.754717	5.58421	1.82983	7.52721	0	0.253441	-0.291158	-0.188665	9.32177	0.00126255	2.54799	-0.203544
1.0225	15.8674	-0.521071	3.76419	-2.64706	1.34334e-10	19.6653	2.15892	6.73629	19.8329	-1.19767	-0.228921	-0.817179	-0.588235	10.24	10.5128	-0.555905	-0.588192	-0.523061	0.770791	3.83128	1.79369	23.9422	22.0299	-1.41257	-2.3529	13.1865	0.245513	5.74949	0.245513	6.43983	7.29486	7.59712	17.4787	12.9673	-1.50691	31.4189	-0.377358	-0.754717	12.0952	9.77489	4.56549	0	1.02378	-0.37228	-0.187417	6.90331	0.0418099	4.36193	-0.710382
1.0235	13.1681	0.205771	0.270924	-2.64706	7.42981e-14	9.66357	4.25383	9.10987	17.0013	-1.99166	0.501835	-0.880363	-0.588235	4.16111	5.89592	1.3519	-0.586267	-0.586245	2.74318	6.2029	-0.970721	25.3365	15.162	-2.87021	-2.35292	11.6228	1.59692	6.62165	-0.0801172	3.79186	7.00804	3.1825	9.77969	8.54952	-1.42581	28.3761	-0.377358	-0.754717	12.1763	19.2451	1.0187	0	4.56554	-0.293711	-0.146869	1.79453	0.509349	7.32365	-0.711631
1.0245	9.73814	2.97016	-0.521093	-2.64706	1.51173e-17	3.1273	9.92904	9.17502	6.18807	-2.05683	3.32945	-0.880363	-0.588235	3.84117	5.83273	6.42662	-0.523061	-0.586245	4.98646	7.3245	-1.69953	27.763	9.97105	-1.41695	-2.35097	7.22619	2.72621	12.2921	0.245502	2.40758	3.03862	2.8547	4.48857	3.00368	-0.490736	11.8148	-0.377358	-0.754717	6.60288	16.367	0.0836199	0	7.52721	0.641339	0.320669	-0.916409	2.28274	6.09477	-0.245354
1.0255	7.30721	5.27856	-0.586245	-2.64706	1.13156e-21	3.79089	12.6934	7.59543	-0.132788	-2.05878	6.36667	-0.817179	-0.588235	6.13788	9.72073	8.07136	0.20575	-0.523061	2.67803	9.63096	-1.76272	28.3634	11.799	-3.78466	-2.28775	4.65486	1.59787	12.8388	1.59692	3.17842	-0.0526514	1.60077	3.10214	1.26191	3.05608	2.08319	-0.377358	-0.754717	5.6678	7.32787	0.00255315	0	4.56549	4.18816	2.09406	-1.46257	3.76361	4.02764	1.52803
1.0265	8.94612	2.97016	-0.588213	-2.64706	3.11591e-26	12.355	10.0554	9.90189	1.04564	-2.05683	6.82267	-0.0883681	-0.588235	6.53249	7.86829	1.41898	2.97016	0.20575	-0.0231938	8.90213	-1.76269	17.5438	17.747	-6.29822	-1.55699	6.19654	0.276423	9.39031	2.7262	3.33964	-0.766684	0.244582	1.87627	3.51638	6.0203	2.00209	-0.377358	-0.754717	7.61336	6.39529	0.00255315	0	1.0187	7.15241	3.57493	-1.42451	2.28276	1.61545	3.00889
1.0275	9.60974	0.20575	-0.588235	-2.64706	3.15646e-31	20.9841	5.7114	11.8743	3.22372	-1.99168	6.36669	2.67604	-0.588235	6.13777	6.10163	-1.34539	5.27856	2.97016	-0.0231939	3.76611	-1.69756	7.93739	21.0248	-4.10986	1.27063	11.0661	0.276423	7.32486	1.59691	3.11562	-0.472949	-0.112001	1.84245	5.74117	3.1397	10.7961	-0.377358	-0.754717	4.56804	11.8876	0.0836199	0	0.0836198	4.27427	2.09406	-0.48946	0.510611	-0.116151	1.52803
1.0285	10.0006	-0.523061	-0.588235	-2.64706	3.15646e-31	22.505	7.6838	9.0447	0.911378	-1.19966	3.33142	4.98445	-0.588235	3.83128	7.86634	2.27368	2.97016	5.27856	2.67801	0.270946	-0.905547	2.70981	21.2343	6.94777	4.30786	11.836	1.59787	6.52092	0.244539	1.66164	0.877519	-0.142922	2.61421	3.48161	0.530514	23.8081	-0.377358	-0.754717	1.01873	12.7366	1.0187	0	0.0025251	1.74366	0.320669	3.09786	0.0836198	0.856977	-0.245368
1.0295	11.1222	-0.586267	-0.588235	-2.64706	3.11591e-26	20.2617	11.5066	3.2411	-1.85307	2.29358	0.567009	2.67604	-0.588235	3.83128	9.65748	3.00056	0.20575	2.97016	4.98449	-0.521093	2.58767	0.419394	17.4683	16.9083	4.76581	5.71244	2.72621	4.80915	-0.112001	0.66581	2.00774	-0.143874	1.45399	0.777811	3.22582	23.8106	-0.377358	-0.754717	0.0836199	9.77237	4.56549	0	2.80513e-05	5.29044	-0.146869	6.52713	0.510611	6.60414	-0.712907
1.0305	5.71336	-0.588213	-0.588213	-2.64706	1.13156e-21	19.0789	6.82466	-0.315343	-2.58188	7.36836	0.565063	-0.0883681	-0.588235	6.13774	5.09999	2.14785	-0.523061	0.20575	2.67801	-0.586245	7.66049	2.44721	11.1474	10.443	4.37302	0.942244	1.59691	2.65117	-0.142922	2.01723	0.909382	-0.143885	0.100676	0.0956514	7.12262	10.8746	-0.377358	-0.754717	0.0025251	8.2547	7.52721	0	1.14639e-07	11.7179	-0.187417	5.33879	2.28276	12.8202	-0.753454
1.0315	0.121339	-0.588235	-0.586267	-2.64706	1.51173e-17	15.9765	1.29387	-1.10931	-2.64509	7.43351	3.26624	-0.817179	-0.588235	6.53052	3.00116	6.55891	-0.586267	-0.523061	-0.0231939	-0.588213	7.66049	4.69426	5.27872	1.82014	2.06461	-0.158309	0.244539	3.6151	-0.143874	4.46797	-0.085498	-0.143885	-0.254912	0.39035	8.64026	2.84597	-0.377358	-0.754717	2.80513e-05	4.35789	4.56549	0	1.72353e-10	11.7154	-0.188665	3.27287	3.76361	9.90524	-0.754703
1.0325	-1.27504	-0.588235	-0.523061	-2.64706	7.42981e-14	13.0837	-0.163769	-1.17448	-2.64704	3.15271	5.5727	-0.880385	-0.588235	6.07257	6.61642	8.93057	-0.588213	-0.586267	-0.0231939	-0.588235	2.58767	2.44712	4.42151	-1.94588	2.00143	0.103564	-0.112001	5.48526	-0.143885	4.46798	0.941276	-0.143885	-0.25396	1.74083	11.602	4.36042	-0.377358	-0.754717	1.14639e-07	1.66259	1.0187	0	9.53259e-14	5.20682	-0.188679	0.856928	2.28274	3.77447	-0.754717
1.0335	-0.672645	-0.588235	0.20575	-2.64706	1.34334e-10	11.6242	-0.29016	-1.17645	-2.64706	3.15271	3.26428	-0.882331	-0.588235	3.03533	6.55903	5.71016	-0.588235	-0.588213	2.67801	-0.588235	-0.905547	0.411499	5.93398	0.565702	3.58104	1.45306	-0.142922	3.1948	-0.143885	2.01818	2.3981	-0.143885	0.13256	2.87105	10.6669	7.15496	-0.377358	-0.754717	1.72353e-10	4.27177	0.0836198	0	1.93958e-17	0.724959	-0.188679	-0.99756	0.509349	4.70955	-0.754717
1.0345	2.08984	-0.588235	2.97016	-2.64706	8.93512e-08	8.79649	-0.292106	-1.17647	-2.64706	7.43351	0.499867	-0.882353	-0.588235	0.207718	2.40077	7.41814	-0.588235	-0.588235	4.98447	-0.588235	-1.69756	2.4471	3.56038	4.44592	1.27456	2.58232	-0.143874	0.489089	-0.143885	0.696731	2.68302	-0.143885	1.84241	1.77269	4.07727	4.18818	-0.377358	-0.754717	9.53259e-14	7.15238	0.0025251	0	1.45181e-21	-0.291213	-0.188679	-1.4676	0.0418099	14.4682	-0.754717
1.0355	4.46335	-0.588235	5.27856	-2.64706	2.18635e-05	6.48417	-0.228921	-1.17645	-2.64706	7.36838	-0.228943	-0.882353	-0.588235	-0.523039	3.8603	9.79364	-0.588235	-0.588235	2.67604	-0.588235	-1.76272	4.6923	0.794007	-0.234187	-0.699775	1.45303	-0.143885	-0.224002	-0.143874	2.01818	3.20394	-0.143885	4.355	0.777811	-0.407089	0.641339	-0.377358	-0.754717	1.93958e-17	4.18816	2.80513e-05	0	3.99777e-26	-0.374777	-0.188679	-1.50817	0.00126255	20.3474	-0.754717
1.0365	2.94696	-0.588235	2.97016	-2.64706	0.00196809	8.72741	0.501835	-1.1745	-2.64706	2.29554	-0.292128	-0.882353	-0.588235	-0.586267	13.7331	9.39888	-0.588235	-0.588235	-0.0883681	-0.588235	-1.76468	2.38197	0.0651743	-5.76493	2.06461	0.100654	-0.143885	-0.285844	-0.142922	4.46797	4.7794	-0.143885	4.71154	1.80456	-1.42329	-0.293739	-0.377358	-0.754717	1.45181e-21	0.641367	1.14639e-07	0	4.04978e-31	-0.374805	-0.188679	-1.50942	1.40257e-05	11.1684	-0.754717
1.0375	3.67577	-0.588235	0.20575	-2.64702	0.0651742	10.6998	3.32945	-1.1113	-2.64706	-1.13447	-0.292128	-0.882353	-0.588235	-0.588213	19.0156	14.8058	-0.588235	-0.588235	-0.817179	-0.588235	-1.76471	-0.380518	0.00196809	-7.22062	7.07422	-0.255886	-0.143885	-0.287748	-0.112001	4.46701	7.00802	-0.143885	3.58226	3.25948	-1.50688	-0.374833	-0.377358	-0.754717	3.99777e-26	-0.291214	1.72353e-10	0	1.50921e-36	-0.293739	-0.188679	-1.50943	5.74059e-08	1.83384	-0.754717
1.0385	8.01978	-0.588235	-0.523061	-2.64312	0.793985	7.93344	6.36667	-0.382486	-2.64706	-1.19573	-0.228943	-0.882353	-0.588235	-0.588235	12.1535	19.6097	-0.588235	-0.588235	-0.880385	-0.588235	-1.76471	-1.04612	2.18635e-05	-7.28383	7.07227	-0.286807	-0.143885	-0.28777	0.244539	1.98534	5.55311	-0.143885	3.00359	3.4816	-1.50941	-0.37733	-0.377358	-0.754717	4.04978e-31	-0.291214	9.53259e-14	0	2.06907e-42	0.641339	-0.188679	-1.50943	5.7492e-08	-0.544405	-0.754717
1.0395	7.95657	-0.588235	-0.586267	-2.51671	3.55839	2.86258	6.82267	2.38192	-2.64706	1.56673	0.499867	-0.882353	-0.588235	-0.588235	6.23193	17.5741	-0.588235	-0.588235	-0.882331	-0.588235	-1.76471	-0.380518	8.93512e-08	-6.55889	1.99944	-0.287759	-0.143885	-0.28777	1.59691	0.276423	2.07561	-0.143885	1.51776	3.25851	-1.50943	-0.377358	-0.377358	-0.754717	1.50921e-36	0.641367	1.93958e-17	0	1.04353e-48	4.18813	-0.188679	-1.50943	1.4083e-05	-0.74839	-0.754717
1.0405	2.88183	-0.588235	-0.588213	-1.05909	5.8668	2.19892	6.36667	4.69033	-2.64706	4.60198	3.26428	-0.882353	-0.588235	-0.588213	5.16905	12.5625	-0.588192	-0.588235	-0.882353	-0.588213	-1.76471	2.38194	1.34334e-10	-3.79258	-1.49378	-0.28777	-0.143885	-0.28777	2.7262	-0.111038	1.71812	-0.143885	0.490063	1.77268	-1.50943	-0.377358	-0.377358	-0.754717	2.06907e-42	4.18813	1.45181e-21	0	1.93616e-55	7.14985	-0.188679	-1.50943	0.00127657	-0.754647	-0.754717
1.0415	-0.609461	-0.588235	-0.588235	4.46973	3.55839	5.23613	3.32945	2.38194	-2.64706	5.05796	5.57268	-0.882353	-0.588235	-0.586267	7.3491	11.7704	-0.584299	-0.588235	-0.882353	-0.586267	-1.76471	4.69033	7.42981e-14	-1.42097	-2.2858	-0.28777	-0.143885	-0.28777	1.59691	-0.142911	3.78235	-0.143885	1.48588	0.389387	-1.50938	-0.377358	-0.377358	-0.754689	1.04353e-48	7.14985	3.99777e-26	0	1.32154e-62	4.18813	-0.188679	-1.50943	0.0430724	-0.754717	-0.754703
1.0425	-1.33825	-0.588235	-0.588235	9.08654	0.793985	9.18345	0.501835	-0.380518	-2.64706	4.60196	3.26428	-0.882353	-0.588235	-0.523061	7.34324	13.2198	-0.457887	-0.588235	-0.882353	-0.523061	-1.76471	2.38192	1.51173e-17	-3.00056	-2.35093	-0.28777	-0.143874	-0.28777	0.244539	-0.143874	3.78044	-0.143885	2.61518	0.0319052	-1.50438	-0.377358	-0.377358	-0.752192	1.93616e-55	4.18813	4.04978e-31	0	3.3184e-70	0.641339	-0.188679	-1.50943	0.551159	-0.754717	-0.753454
1.0435	-0.672645	-0.588235	-0.588235	4.46973	0.0651742	14.533	-0.228922	-1.0461	-2.64706	1.56474	0.499867	-0.882353	-0.588235	0.20575	4.97156	10.0562	0.999756	-0.588213	-0.882353	0.20575	-1.76471	-0.382464	1.13156e-21	-3.00054	-2.35095	-0.28777	-0.142922	-0.28777	-0.112001	-0.143885	1.65435	-0.143885	1.84244	0.00192566	-1.34217	-0.377358	-0.377358	-0.671097	1.32154e-62	0.641339	1.50921e-36	0	3.06535e-78	-0.293739	-0.188679	-1.50943	2.79209	-0.754717	-0.712907
1.0445	2.153	-0.588235	-0.588235	-1.05909	0.00196809	14.4537	-0.292149	-0.37855	-2.64706	-1.26287	-0.228943	-0.882353	-0.588235	2.97016	3.7848	3.86366	6.53054	-0.586202	-0.882353	2.97016	-1.76471	-1.10933	3.11591e-26	-1.419	-2.28774	-0.28777	-0.112001	-0.28777	-0.142922	-0.143885	1.2978	-0.143885	1.8743	0.0318945	0.530486	-0.377358	-0.377358	0.26398	3.3184e-70	-0.293739	4.13814e-42	0	1.04169e-86	-0.374833	-0.188679	-1.50943	6.04635	-0.754717	-0.245354
1.0455	5.19019	-0.588235	-0.588235	-2.51671	2.18635e-05	11.1785	-0.294096	2.44712	-2.64706	-1.99363	-0.29215	-0.882353	-0.588235	5.27858	0.684359	-1.08473	11.2125	-0.517157	-0.882353	5.27856	-1.76471	-1.10933	3.15645e-31	-3.72738	-1.55699	-0.28777	0.244539	-0.28777	-0.143874	-0.143885	2.03963	-0.143885	3.03451	0.388424	7.70518	-0.377358	-0.377358	3.81077	3.06535e-78	-0.374833	1.50921e-36	0	1.30227e-95	-0.37733	-0.188679	-1.50943	6.04635	-0.754717	1.52929
1.0465	5.6462	-0.588213	-0.588235	-2.64312	8.93512e-08	14.5273	-0.294118	5.48431	-2.64704	-2.05686	-0.294096	-0.882353	-0.588235	2.97213	-2.1452	3.00894	7.38968	0.401272	-0.882353	2.97016	-1.76471	-0.382464	1.1763e-36	-5.76296	1.27063	-0.28777	1.59691	-0.28777	-0.143885	-0.143885	0.878461	-0.143885	3.58321	1.74081	14.5662	-0.37733	-0.377358	6.7725	1.04169e-86	-0.37733	4.04978e-31	0	5.98921e-105	-0.377358	-0.188679	-1.50943	2.79209	-0.754717	3.0507
1.0475	5.19019	-0.586267	-0.588235	-2.64699	1.34334e-10	24.9477	-0.294118	5.94032	-2.64509	-2.0588	-0.294096	-0.882353	-0.588235	0.270924	-2.87598	15.125	5.41729	5.35211	-0.882353	0.20575	-1.76471	2.38192	1.61266e-42	-3.66223	4.30786	-0.28777	2.7262	-0.28777	-0.143885	-0.143885	-0.474874	-0.143885	4.71155	2.87105	12.2707	-0.374833	-0.377358	3.81077	1.30227e-95	-0.377358	3.99777e-26	0	1.01331e-114	-0.377302	-0.188679	-1.50943	0.551159	-0.754717	2.03739
1.0485	2.15298	-0.523061	-0.588235	-2.64509	1.48596e-13	28.8969	-0.294118	5.48431	-2.58188	-2.05882	-0.292128	-0.882353	-0.588235	0.270924	-2.93921	17.4315	9.76129	15.9537	-0.882353	-0.523061	-1.76471	4.69033	8.1334e-49	-0.625016	4.76581	-0.287759	1.59691	-0.28777	-0.143885	-0.143885	-0.831426	-0.143885	4.355	1.77268	9.0764	-0.293711	-0.377358	0.26398	5.98921e-105	-0.377358	1.45181e-21	0	6.30701e-125	-0.372308	-0.188679	-1.50943	0.0430724	-0.754717	2.03864
1.0495	-0.674613	0.20575	-0.588235	-2.58188	1.34334e-10	26.9265	-0.294118	2.4471	-1.85307	-2.05878	-0.226975	-0.882353	-0.588235	2.97215	-2.94115	5.71012	12.3993	20.5706	-0.882353	-0.586267	-1.76471	2.38192	1.50906e-55	0.557852	4.37302	-0.286807	0.244539	-0.28777	-0.143885	-0.143885	-0.862347	-0.143885	1.84241	0.776848	7.8724	0.643864	-0.377358	-0.671097	1.01331e-114	-0.377358	1.93958e-17	0	1.44414e-135	-0.210119	-0.188679	-1.50943	0.00127657	-0.754717	3.09251
1.0505	-1.40342	2.97016	-0.588235	-1.85307	8.93512e-08	23.5597	-0.294118	-0.380518	0.911356	-2.05489	0.565063	-0.882353	-0.588235	5.28055	-2.94118	-1.08672	9.63492	10.8809	-0.882353	-0.588213	-1.76471	-0.382464	1.03003e-62	2.86628	2.06461	-0.255886	-0.112001	-0.28777	-0.143885	-0.143885	-0.863288	-0.143885	0.132549	1.77268	8.06022	4.27175	-0.377358	-0.752192	6.30701e-125	-0.377358	9.53259e-14	0	1.21646e-146	1.66004	-0.188679	-1.50943	1.4083e-05	-0.754717	2.03864
1.0515	-1.40345	5.27856	-0.588235	0.911334	2.18635e-05	21.1288	-0.294118	-1.11127	3.22171	-1.92848	4.06023	-0.882353	-0.588235	3.03533	-2.94118	1.09529	3.95973	1.85889	-0.882353	-0.588235	-1.76471	-1.10933	2.5864e-70	2.14136	2.0014	0.100654	-0.142922	-0.28777	-0.143885	-0.143885	-0.862347	-0.143885	-0.254923	2.87105	7.70521	8.16855	-0.377358	-0.754689	1.44414e-135	-0.377358	1.72353e-10	0	3.7696e-158	8.75361	-0.188665	-1.50943	5.74058e-08	-0.754717	2.03739
1.0525	-0.676582	2.97016	-0.588235	3.21974	0.00196809	22.7045	-0.294118	-1.1745	0.976508	-0.470854	9.19625	-0.882353	-0.588235	0.999734	-2.94115	6.88855	1.86677	-0.390744	-0.882353	-0.588235	-1.76471	-1.10933	2.38917e-78	-2.86822	3.57905	1.45303	-0.143874	-0.28777	-0.143885	-0.143885	-0.831426	-0.143885	-0.286796	1.74081	7.039	8.75361	-0.377358	-0.754717	1.21646e-146	-0.377358	1.14639e-07	0	4.29732e-170	14.6771	-0.187417	-1.50943	8.62243e-11	-0.754717	3.0507
1.0535	2.0878	0.20575	-0.588235	0.911334	0.0651742	22.6432	-0.294118	-1.17645	-1.05909	5.05798	9.92506	-0.882353	-0.588235	3.03533	-2.93919	11.1067	6.79124	-0.582309	-0.882353	-0.588235	-1.76468	-0.382464	8.11904e-87	-4.90382	1.20742	2.58233	-0.143885	-0.28777	-0.143885	-0.143885	-0.474885	-0.143885	-0.287759	0.388424	3.1397	8.16855	-0.377358	-0.754717	3.7696e-158	-0.377358	2.80513e-05	0	1.80221e-182	8.75361	-0.146869	-1.50943	4.76726e-14	-0.754717	1.52929
1.0545	4.39621	-0.523061	-0.588235	-1.85307	0.793985	20.3941	-0.294118	-1.17647	0.976508	9.67674	7.61665	-0.882353	-0.588235	5.28053	-2.87403	4.18142	13.5293	-0.58817	-0.882353	-0.588235	-1.76274	2.38197	1.015e-95	-0.103817	-1.55891	1.45399	-0.143885	-0.28777	-0.143885	-0.143885	0.877487	-0.143885	-0.28777	0.0318838	-0.488211	4.27175	-0.377358	-0.754717	4.29732e-170	-0.377358	0.0025251	0	2.78046e-195	1.66004	0.320669	-1.50943	9.69863e-18	-0.754717	-0.245354
1.0555	2.0878	-0.586245	-0.588235	-2.58188	3.55839	20.5998	-0.294118	-1.17647	3.22171	5.12314	6.43184	-0.882353	-0.588235	2.97018	-2.08202	-1.40866	17.2038	-0.588235	-0.882353	-0.588235	-1.69953	4.69426	4.66806e-105	5.1786	-2.28578	0.132538	-0.143885	-0.28777	-0.143885	-0.143885	2.00678	-0.143885	-0.28777	0.000962807	-1.42579	0.643892	-0.377358	-0.754717	1.80221e-182	-0.377358	0.0836198	0	1.5781e-208	-0.210119	2.09406	-1.50943	7.25926e-22	-0.754717	-0.712907
1.0565	-0.676603	-0.586245	-0.588235	-2.64509	5.86682	22.2381	-0.294118	-1.17645	0.911378	0.323131	3.33144	-0.882353	-0.588235	0.20575	1.4112	-1.22538	18.6001	-0.588213	-0.882353	-0.588235	-0.970721	2.51227	7.89788e-115	3.38746	-2.28381	0.132538	-0.143885	-0.28777	-0.143885	-0.143885	0.877487	-0.143885	-0.28777	1.06959e-05	-1.50691	-0.291186	-0.377358	-0.754717	2.78046e-195	-0.377358	1.0187	0	3.29503e-222	-0.372308	3.57493	-1.50943	1.99891e-26	-0.754717	-0.753454
1.0575	-1.40541	-0.523061	-0.588235	-2.64704	3.56036	20.5993	-0.294118	-1.1745	-1.85111	1.62992	0.503847	-0.882353	-0.588235	-0.523061	6.48404	-2.9907	10.2173	-0.586267	-0.882353	-0.588235	1.79369	1.20548	4.91576e-125	0.89778	-1.49179	1.45399	-0.143885	-0.28777	-0.143885	-0.143885	-0.474874	-0.143885	-0.28777	8.74228e-08	-1.50941	-0.291213	-0.377358	-0.754717	1.5781e-208	-0.377358	4.56549	0	2.53098e-236	-0.377274	2.09406	-1.50943	2.0249e-31	-0.754717	-0.754703
1.0585	-1.46862	0.20575	-0.588235	-2.64706	0.859159	11.036	-0.294118	-1.1113	-2.51671	3.81191	-0.161779	-0.882353	-0.588235	-0.586267	6.486	-2.86814	1.79962	-0.523061	-0.882353	-0.588235	4.10209	6.00551	1.12558e-135	-0.0406325	2.06461	2.58233	-0.143885	-0.28777	-0.143885	-0.143885	-0.830463	-0.143885	-0.28777	1.06959e-05	-1.50943	0.641367	-0.377358	-0.754717	3.29503e-222	-0.377358	7.52721	0	7.15194e-251	-0.374833	0.320669	-1.50943	7.54607e-37	-0.754717	-0.754717
1.0595	-1.47057	2.97016	-0.588235	-2.64706	0.859159	9.7273	-0.294118	-0.382486	-1.85108	1.49961	0.56701	-0.882353	-0.588235	-0.588213	1.47837	0.236112	-0.327495	0.20575	-0.882353	-0.588235	1.79369	10.5611	9.48126e-147	0.105763	7.86623	1.45303	-0.143885	-0.28777	-0.143885	-0.143874	-0.830463	-0.143885	-0.28777	0.000962807	-1.50943	4.18813	-0.377358	-0.754717	2.53098e-236	-0.377358	4.56549	0	7.43471e-266	-0.293739	-0.146869	-1.50943	1.03454e-42	-0.754717	-0.754717
1.0605	-1.47057	5.27856	-0.588235	-2.64706	3.56036	21.8472	-0.294118	2.38192	0.913324	-1.26484	4.05828	-0.882353	-0.588235	-0.588235	-1.22089	4.24856	0.211654	2.97016	-0.882353	-0.588235	-0.970721	6.00748	2.93807e-158	-0.170937	10.6306	0.100654	-0.143885	-0.28777	-0.143885	-0.142922	-0.474874	-0.143885	-0.28777	0.0318838	-1.50943	7.14985	-0.377358	-0.754717	7.15194e-251	-0.377358	1.0187	0	2.84322e-281	0.641339	-0.187417	-1.50943	5.21765e-49	-0.754717	-0.754717
1.0615	-1.46862	2.97016	-0.588235	-2.64706	5.86684	29.6825	-0.294118	4.69035	3.28491	-1.99365	9.13107	-0.882331	-0.588235	-0.588235	1.54354	10.323	2.97022	5.27856	-0.882353	-0.588235	-1.69953	1.27066	3.34938e-170	-0.69019	7.86623	-0.255886	-0.143885	-0.28777	-0.143885	-0.112001	0.877487	-0.143885	-0.28777	0.388424	-1.50943	4.18813	-0.377358	-0.754717	7.43471e-266	-0.377358	0.0836198	0	4.00001e-297	4.18813	-0.188665	-1.50943	9.68078e-56	-0.754717	-0.754717
1.0625	-1.40541	0.20575	-0.588235	-2.64706	3.56036	24.0278	-0.294118	2.38389	1.70532	-2.05686	9.13107	-0.880385	-0.588235	-0.588235	7.28198	12.8778	5.27859	2.97016	-0.882353	-0.588235	-1.76274	3.30628	1.40466e-182	-3.72933	2.06461	-0.286807	-0.143885	-0.28777	-0.143885	0.244539	2.00678	-0.143885	-0.28777	1.7408	-1.50943	0.641339	-0.377358	-0.754717	2.84322e-281	-0.377358	0.0025251	0	0	7.14985	-0.188679	-1.50943	6.60772e-63	-0.754717	-0.754717
1.0635	-0.676603	-0.523061	-0.588235	-2.64706	0.859181	18.0185	-0.294118	-0.317312	1.70532	-2.0588	4.05826	-0.817179	-0.588235	-0.588235	10.1096	10.323	2.97213	0.20575	-0.882353	-0.588235	-1.76468	8.25462	2.16713e-195	-6.55502	-1.49181	-0.287759	-0.143885	-0.28777	-0.143885	1.59691	0.877487	-0.143885	-0.28777	2.87009	-1.50943	-0.293739	-0.377358	-0.754717	4.00001e-297	-0.377358	2.80513e-05	0	0	4.18813	-0.188679	-1.50943	1.6592e-70	-0.754717	-0.754717
1.0645	2.0878	-0.586267	-0.588235	-2.64706	0.861127	17.8941	-0.294118	-0.317312	3.28491	-2.05882	0.565041	-0.0883463	-0.588235	-0.588235	8.13716	4.24856	0.270924	-0.523061	-0.882353	-0.588235	-1.76471	8.31394	1.22999e-208	-7.22255	-2.28578	-0.28777	-0.143885	-0.28777	-0.143885	2.7262	-0.474874	-0.143885	-0.28777	1.7408	-1.50943	-0.374833	-0.377358	-0.754717	0	-0.377358	1.14639e-07	0	0	0.641339	-0.188679	-1.50943	3.06535e-78	-0.754717	-0.754703
1.0655	4.39621	-0.588213	-0.588235	-2.64706	3.62554	12.813	-0.294118	2.38389	0.913302	-2.05882	-0.226975	2.67801	-0.588235	-0.588235	5.82875	0.236133	0.270924	-0.586267	-0.882353	-0.588235	-1.76471	3.96989	2.56819e-222	-6.55502	-2.35095	-0.28777	-0.143885	-0.28777	-0.143885	1.59691	-0.830452	-0.143885	-0.28777	0.388424	-1.50943	-0.37733	-0.377358	-0.754717	0	-0.377358	1.72353e-10	0	0	-0.293739	-0.188679	-1.50943	1.6592e-70	-0.754717	-0.753454
1.0665	2.0878	-0.588235	-0.588235	-2.64706	6.6608	9.53125	-0.294118	4.69035	-1.85305	-2.05882	-0.292128	5.04962	-0.588235	-0.588235	7.34514	-2.86621	2.97213	-0.588213	-0.882353	-0.588235	-1.76471	3.24108	1.97268e-236	-3.72935	-2.3529	-0.28777	-0.143885	-0.28777	-0.143885	0.244539	-0.8295	-0.143885	-0.28777	0.0318838	-1.50943	-0.377358	-0.377358	-0.754717	0	-0.377358	1.90652e-13	0	0	-0.374833	-0.188679	-1.50943	6.60772e-63	-0.754717	-0.712907
1.0675	-0.676603	-0.588235	-0.588235	-2.64706	7.11679	8.3225	-0.294118	2.38192	-2.58186	-2.05882	-0.294096	3.47002	-0.588235	-0.588235	6.55118	-2.92946	5.27858	-0.588235	-0.882353	-0.588235	-1.76471	4.75747	5.5743e-251	-0.692158	-2.35097	-0.28777	-0.143864	-0.28777	-0.143885	-0.112001	-0.442991	-0.143885	-0.28777	0.000962807	-1.50943	-0.377358	-0.377358	-0.754717	0	-0.377358	1.72353e-10	0	0	-0.37733	-0.188679	-1.50943	9.68078e-56	-0.754717	-0.245368
1.0685	-1.40541	-0.588235	-0.588235	-2.64706	6.6608	8.7397	-0.294118	-0.382464	-2.64312	-2.05882	-0.294118	3.47002	-0.588235	-0.588235	1.41319	-0.561766	2.97018	-0.588235	-0.882353	-0.588235	-1.76471	2.38391	5.7947e-266	-0.236155	-2.28777	-0.28777	-0.141959	-0.28777	-0.143885	-0.142922	1.26591	-0.143885	-0.28777	1.06958e-05	-1.50943	-0.377358	-0.377358	-0.754717	0	-0.377358	1.14639e-07	0	0	-0.377358	-0.188679	-1.50943	5.21765e-49	-0.754717	1.52803
1.0695	-1.46862	-0.588235	-0.588235	-2.64706	3.62554	18.6086	-0.294118	-1.10933	-2.58186	-2.05882	-0.294118	5.04962	-0.588235	-0.588235	-2.082	0.559842	0.207718	-0.588235	-0.882353	-0.588235	-1.76471	-0.38242	2.21604e-281	-0.692158	-1.55896	-0.287759	-0.0801173	-0.28777	-0.143885	-0.143874	3.74758	-0.143885	-0.28777	4.37114e-08	-1.50943	-0.377358	-0.377358	-0.754717	0	-0.377358	2.80513e-05	0	0	-0.377358	-0.188679	-1.50943	1.03453e-42	-0.754717	3.00889
1.0705	-1.47057	-0.588235	-0.588235	-2.64704	0.861127	24.805	-0.294118	-1.10933	-1.85307	-2.05882	-0.294096	2.67801	-0.588235	-0.588235	-2.87403	2.87019	-0.457887	-0.588235	-0.882353	-0.588235	-1.76471	-1.10736	3.11766e-297	-3.72937	1.20545	-0.286807	0.632964	-0.28777	-0.143885	-0.143885	3.74758	-0.143885	-0.28777	6.57174e-11	-1.50943	-0.377358	-0.377358	-0.754717	0	-0.377358	0.0025251	0	0	-0.377358	-0.188679	-1.50943	7.54606e-37	-0.754717	1.52804
1.0715	-1.47059	-0.588235	-0.588235	-2.64509	0.859225	13.4765	-0.294118	-0.382464	0.911356	-2.05882	-0.29215	-0.0883463	-0.588235	-0.588235	-2.93919	2.26777	0.207718	-0.588235	-0.882353	-0.588235	-1.76471	-1.04415	0	-6.55697	3.51386	-0.255875	3.33771	-0.28777	-0.143885	-0.143885	1.26591	-0.143885	-0.28777	3.63473e-14	-1.50943	-0.37733	-0.377358	-0.754717	0	-0.377358	0.0836198	0	0	-0.377358	-0.188679	-1.50943	2.02489e-31	-0.754717	-0.244106
1.0725	-1.47059	-0.588235	-0.588235	-2.58186	3.5643	4.64211	-0.294118	2.38192	3.22171	-2.05882	-0.228943	-0.817179	-0.588235	-0.588235	-2.94115	-1.41056	2.9702	-0.588235	-0.882353	-0.588235	-1.76471	0.411521	0	-7.28576	1.20545	0.101617	5.59629	-0.28777	-0.143885	-0.143885	-0.443001	-0.143885	-0.28777	7.39552e-18	-1.50943	-0.374833	-0.377358	-0.754717	0	-0.377358	1.0187	0	0	-0.377358	-0.188679	-1.50943	1.99889e-26	-0.754717	-0.671097
1.0735	-1.47059	-0.588235	-0.588235	-1.85111	5.99717	6.15852	-0.294118	4.69033	0.976508	-2.05882	0.499867	-0.880385	-0.588235	-0.588235	-2.94118	0.62893	5.28053	-0.588235	-0.882353	-0.588235	-1.76471	5.94032	0	-7.28381	-1.55896	1.48491	3.33771	-0.287759	-0.143885	-0.143885	-0.830452	-0.143885	-0.28777	5.53568e-22	-1.50943	-0.293739	-0.377358	-0.754717	0	-0.377358	4.56549	0	0	-0.377358	-0.188679	-1.50943	7.25906e-22	-0.754717	-0.244106
1.0745	-1.47059	-0.588235	-0.588235	0.976508	5.14636	11.8925	-0.294096	2.38192	-1.05909	-2.05882	3.26428	-0.882331	-0.588235	-0.588235	-2.94118	4.64332	3.03533	-0.588235	-0.882353	-0.588213	-1.76468	10.5571	0	-6.49179	-2.28777	2.97074	0.632964	-0.286807	-0.143885	-0.143885	-0.861373	-0.143885	-0.28777	1.52433e-26	-1.50943	0.641339	-0.377358	-0.754717	0	-0.377358	7.52721	0	0	-0.377358	-0.188679	-1.50943	9.6979e-18	-0.754717	1.52804
1.0755	-1.47059	-0.588235	-0.588235	4.01372	7.91077	16.1719	-0.29215	-0.382486	0.976508	-2.05882	5.57268	-0.882353	-0.588235	-0.588235	-2.94118	2.14779	0.999734	-0.588235	-0.882353	-0.586267	-1.76274	5.94228	0	-2.93537	-2.35097	3.19382	-0.0801173	-0.255886	-0.143885	-0.143885	-0.831415	-0.143885	-0.28777	1.54416e-31	-1.50943	4.18813	-0.377358	-0.754717	0	-0.377358	4.56549	0	0	-0.377358	-0.188679	-1.50943	4.76629e-14	-0.754717	3.00889
1.0765	-1.47059	-0.588235	-0.588235	4.46973	11.7988	9.97735	-0.228943	-1.1113	3.22171	-2.05882	3.26428	-0.882353	-0.588235	-0.588213	-2.94115	4.91023	3.03533	-0.588235	-0.882331	-0.523061	-1.69953	0.476673	0	2.8682	-2.3529	2.97074	-0.141959	0.100654	-0.143885	-0.143885	-0.474885	-0.143885	-0.28777	5.75455e-37	-1.50943	7.14985	-0.377358	-0.754717	0	-0.377358	1.0187	0	0	-0.377358	-0.188679	-1.50943	8.61766e-11	-0.754717	1.52803
1.0775	-1.47059	-0.588235	-0.588235	4.01372	7.12072	7.21299	0.499867	-1.17448	0.911356	-2.05882	0.499867	-0.882353	-0.588235	-0.586267	-2.93921	10.3778	5.28053	-0.588235	-0.880385	0.20575	-0.970721	-0.252137	0	5.69582	-2.35097	1.48491	-0.143864	1.45303	-0.143885	-0.143885	0.877487	-0.143885	-0.28777	7.88926e-43	-1.50943	4.18813	-0.377358	-0.754717	0	-0.377358	0.0836198	0	0	-0.377358	-0.188679	-1.50943	5.73196e-08	-0.754717	-0.245368
1.0785	-1.47059	-0.588235	-0.588235	0.976508	1.65317	10.3741	3.26428	-1.17448	-1.85307	-2.05882	-0.228943	-0.882353	-0.588235	-0.523039	-2.876	3.32617	2.97018	-0.588235	-0.817179	2.97016	1.79369	2.38586	0	3.66022	-2.28777	0.101617	-0.143885	2.58232	-0.143885	-0.143885	2.00679	-0.143885	-0.28777	3.97893e-49	-1.50943	0.641339	-0.377358	-0.754717	0	-0.377358	0.0025251	0	0	-0.377358	-0.188679	-1.50943	1.40257e-05	-0.754717	-0.712907
1.0795	-1.47059	-0.588235	-0.588235	-1.85111	0.924333	8.45849	5.57268	-1.1113	-2.58188	-2.05882	-0.292149	-0.882353	-0.588235	0.207718	-2.14719	-4.9709	0.20575	-0.588235	-0.0883681	5.27856	4.10209	4.69037	0	0.623004	-1.55896	-0.255875	-0.143885	1.45303	-0.143885	-0.143885	0.87845	-0.143885	-0.28777	7.38247e-56	-1.50943	-0.293739	-0.377358	-0.754717	0	-0.377358	2.80513e-05	0	0	-0.377358	-0.188679	-1.50943	0.00126255	-0.754717	-0.753454
1.0805	-1.47059	-0.588235	-0.588235	-2.58184	3.56233	6.68988	3.26428	-0.382486	-2.64509	-2.05882	-0.294074	-0.882353	-0.588235	3.03533	0.617217	-7.15346	-0.523061	-0.588235	2.67604	2.97016	1.79369	2.38192	0	-0.625016	1.20545	-0.286807	-0.143885	0.100654	-0.143885	-0.143885	-0.443001	-0.143885	-0.28777	7.38247e-56	-1.50943	-0.374833	-0.377358	-0.754717	0	-0.377358	1.14639e-07	0	0	-0.377358	-0.188679	-1.50943	0.0418099	-0.754717	-0.754703
1.0815	-1.47059	-0.588235	-0.588235	-2.64312	5.86684	8.45455	0.499867	2.38192	-2.64704	-2.05882	-0.292149	-0.882353	-0.588235	6.07255	2.92562	-7.21472	-0.586267	-0.588235	4.98447	0.20575	-0.970721	-0.382486	0	-3.72738	3.51386	-0.287759	-0.143885	-0.255886	-0.143885	-0.143885	-0.443001	-0.143885	-0.28777	3.97893e-49	-1.50943	-0.377302	-0.377358	-0.754717	0	-0.377358	1.72353e-10	0	0	-0.377358	-0.188679	-1.50943	0.509349	-0.754717	-0.754717
1.0825	-1.47059	-0.588235	-0.588235	-2.58186	3.55839	10.2438	-0.228943	4.69033	-2.64704	-2.05882	-0.228943	-0.882353	-0.588213	6.52855	0.617217	-5.69973	-0.58817	-0.588235	2.67801	-0.523061	-1.69953	-1.1113	0	-6.55697	1.20545	-0.28777	-0.143885	-0.286807	-0.143885	-0.143885	0.87845	-0.143885	-0.28777	7.88926e-43	-1.50943	-0.374833	-0.377358	-0.754717	0	-0.37733	9.53259e-14	0	0	-0.377358	-0.188679	-1.50943	2.28274	-0.754717	-0.754717
1.0835	-1.47059	-0.588235	-0.588235	-1.85307	0.793985	5.62698	-0.29215	2.38192	-2.64509	-2.05882	0.499867	-0.882353	-0.586267	6.07255	-2.14719	0.557852	-0.584277	-0.588235	-0.0231939	-0.586267	-1.76274	-1.1745	0	-7.28774	-1.55896	-0.28777	-0.143885	-0.287759	-0.143885	-0.143885	2.00679	-0.143885	-0.28777	5.75455e-37	-1.50943	-0.293739	-0.377358	-0.754717	0	-0.374833	1.93973e-17	0	0	-0.377358	-0.188679	-1.50943	3.76361	-0.754717	-0.754717
1.0845	-1.47059	-0.588235	-0.588235	0.911334	0.0651962	2.92574	-0.294096	-0.382486	-2.58188	-2.05882	3.26428	-0.882353	-0.523061	3.03533	-2.876	7.94102	-0.455919	-0.588235	-0.0231939	-0.588213	-1.76468	-1.17645	0	-7.35097	-2.28777	-0.28777	-0.143874	-0.28777	-0.143885	-0.143885	0.877487	-0.143885	-0.28777	1.54416e-31	-1.50943	0.641339	-0.377358	-0.754717	0	-0.293739	1.93973e-17	0	0	-0.377358	-0.188679	-1.50943	2.28274	-0.754717	-0.754717
1.0855	-1.47059	-0.588235	-0.588235	3.21974	0.00395805	5.23222	-0.294118	-1.1113	-1.85305	-2.05882	5.57268	-0.882353	0.20575	0.207718	-2.93921	5.69584	1.06491	-0.588235	2.67801	-0.588235	-1.76471	-1.17647	0	-7.35292	-2.35097	-0.28777	-0.142922	-0.28777	-0.143885	-0.143885	-0.474885	-0.143885	-0.28777	1.52433e-26	-1.50943	4.18813	-0.377358	-0.754717	0	0.641339	9.53259e-14	0	0	-0.377358	-0.188679	-1.50943	0.509349	-0.754717	-0.754717
1.0865	-1.47059	-0.588235	-0.588235	0.911334	0.0671642	8.32814	-0.294118	-1.1745	0.913302	-2.05882	3.26428	-0.882353	2.97016	-0.523039	-2.94115	-1.41063	7.32254	-0.588235	4.98447	-0.588235	-1.76471	-1.17647	0	-7.35294	-2.35292	-0.28777	-0.112001	-0.28777	-0.143885	-0.143885	-0.831426	-0.143885	-0.28777	5.53568e-22	-1.50943	7.14985	-0.377358	-0.754717	0	4.18813	1.72353e-10	0	0	-0.377358	-0.188679	-1.50943	0.0418099	-0.754717	-0.754717
1.0875	-1.47059	-0.588235	-0.588235	-1.85307	0.859159	10.2399	-0.294118	-1.17645	3.28491	-2.05882	0.499889	-0.882353	5.27856	-0.586267	-2.94118	-2.80504	14.7038	-0.588235	2.67604	-0.588235	-1.76471	-1.17647	0	-7.35292	-2.35294	-0.28777	0.244539	-0.28777	-0.143885	-0.143885	-0.862347	-0.143885	-0.28777	7.39552e-18	-1.50943	4.18813	-0.377358	-0.754717	0	7.14985	1.14639e-07	0	0	-0.377358	-0.188679	-1.50943	0.00126255	-0.754717	-0.754717
1.0885	-1.47059	-0.588235	-0.588235	-2.58188	4.35238	5.62305	-0.294118	-1.17647	1.70534	-2.0588	-0.226975	-0.882353	2.97016	-0.588213	-2.94115	-0.623048	12.3973	-0.588235	-0.0883681	-0.588235	-1.76471	-1.17647	0	-7.35097	-2.35294	-0.28777	1.59691	-0.28777	-0.143885	-0.143885	-0.863299	-0.143885	-0.28777	3.63473e-14	-1.50943	0.641339	-0.37733	-0.754717	0	4.18813	2.80513e-05	0	0	-0.377358	-0.188679	-1.50943	1.40257e-05	-0.754717	-0.754717
1.0895	-1.47057	-0.588235	-0.588235	-2.64507	9.42519	2.79933	-0.294118	-1.17647	1.70729	-2.05683	-0.226975	-0.882353	0.20575	-0.588235	-2.93921	-0.234121	4.6233	-0.588235	-0.817179	-0.588235	-1.76471	-1.17647	0	-7.28777	-2.35294	-0.28777	2.7262	-0.28777	-0.143885	-0.143885	-0.863309	-0.143885	-0.28777	6.57174e-11	-1.50943	-0.293739	-0.374833	-0.754717	0	0.641339	0.0025251	0	0	-0.377358	-0.188679	-1.50943	5.73196e-08	-0.754717	-0.754717
1.0905	-1.46862	-0.588235	-0.588235	-2.64507	9.42521	3.77462	-0.294118	-1.17647	3.35009	-1.99168	0.499889	-0.882353	-0.523061	-0.588235	-2.876	-0.690146	1.13008	-0.588235	-0.880385	-0.588235	-1.76471	-1.17645	0	-6.55896	-2.35294	-0.28777	1.59691	-0.28777	-0.143885	-0.143885	-0.863309	-0.143885	-0.28777	4.37114e-08	-1.50943	-0.374833	-0.293739	-0.754717	0	-0.293739	0.0836198	0	0	-0.377358	-0.188679	-1.50943	8.62243e-11	-0.754717	-0.754717
1.0915	-1.40541	-0.588235	-0.588235	-2.58188	4.35437	2.80129	-0.294118	-1.17647	1.70729	-1.19966	3.26428	-0.882353	-0.586267	-0.588235	-2.14719	-3.66223	3.03929	-0.588235	-0.882309	-0.588235	-1.76471	-1.1745	0	-3.79455	-2.35294	-0.28777	0.244539	-0.28777	-0.143885	-0.143885	-0.863309	-0.143885	-0.28777	1.06958e-05	-1.50941	-0.37733	0.641339	-0.754717	0	-0.374833	1.0187	0	0	-0.377358	-0.188679	-1.50943	8.62243e-11	-0.754717	-0.754717
1.0925	-0.676603	-0.588235	-0.588235	-1.85307	0.926323	5.68822	-0.294118	-1.17647	1.70536	2.29355	5.57268	-0.882353	-0.588213	-0.588235	0.617217	-5.69783	5.28254	-0.588235	-0.880385	-0.588235	-1.76471	-1.11127	0	-1.48614	-2.35294	-0.28777	-0.112001	-0.28777	-0.143885	-0.143885	-0.863299	-0.143885	-0.28777	0.000962807	-1.50691	-0.377358	4.18813	-0.754717	0	-0.37733	4.56549	0	0	-0.377358	-0.188679	-1.50943	5.73196e-08	-0.754717	-0.754717
1.0935	2.08783	-0.588235	-0.588235	0.911334	0.928269	11.0338	-0.294118	-1.17647	3.28693	7.36637	3.26428	-0.882353	-0.588235	-0.588235	2.92562	-2.93537	3.03535	-0.588235	-0.817179	-0.588235	-1.76471	-0.380518	0	-3.79455	-2.35294	-0.28777	-0.142922	-0.28777	-0.143885	-0.143885	-0.862347	-0.143885	-0.28777	0.0318838	-1.42581	-0.377358	7.14985	-0.754717	0	-0.377358	7.52721	0	0	-0.377358	-0.188679	-1.50943	1.40257e-05	-0.754717	-0.754717
1.0945	4.39818	-0.588235	-0.588235	3.21974	4.41954	11.8826	-0.294118	-1.17645	0.982413	7.36637	0.499867	-0.882353	-0.588235	-0.588235	0.617217	2.07422	0.999756	-0.588235	-0.0883681	-0.588235	-1.76471	2.4471	0	-6.55893	-2.35294	-0.28777	-0.143874	-0.28777	-0.143885	-0.143885	-0.831426	-0.143885	-0.28777	0.388424	-0.490736	-0.377358	4.18813	-0.754717	0	-0.377358	4.56549	0	0	-0.37733	-0.188679	-1.50943	0.00126255	-0.754717	-0.754717
1.0955	2.15298	-0.588235	-0.588235	0.911339	10.2192	10.9706	-0.294118	-1.1745	-0.928716	2.29356	-0.228943	-0.882353	-0.588235	-0.588235	-2.14719	2.07229	3.03731	-0.588235	2.67605	-0.588235	-1.76471	5.48432	0	-7.2858	-2.35294	-0.28777	-0.143885	-0.28777	-0.143885	-0.143885	-0.474885	-0.143885	-0.28777	1.7408	3.05606	-0.377358	0.641341	-0.754717	0	-0.377358	1.0187	0	0	-0.374833	-0.188679	-1.50943	0.04181	-0.754717	-0.754717
1.0965	0.117596	-0.588235	-0.588235	-1.85297	12.9853	4.96036	-0.294118	-1.11129	2.56518	-1.19955	-0.292149	-0.882353	-0.588235	-0.588235	-2.87599	-2.99997	5.34651	-0.588235	4.98524	-0.588235	-1.76471	5.94128	0	-7.28579	-2.35294	-0.28777	-0.143885	-0.28777	-0.143885	-0.143885	0.877723	-0.143885	-0.28777	2.87048	6.0188	-0.377358	-0.293727	-0.754717	0	-0.377358	0.0836311	0	0	-0.293727	-0.188679	-1.50943	0.509418	-0.754717	-0.754717
1.0975	2.1696	-0.588235	-0.588235	-2.58159	10.2661	0.0438962	-0.294118	-0.378843	10.3981	-1.99137	-0.294096	-0.882353	-0.588235	-0.588235	-2.9392	-6.48984	3.78413	-0.588235	2.69237	-0.588235	-1.76471	5.51487	0	-6.55529	-2.35294	-0.28777	-0.143885	-0.28777	-0.143885	-0.143885	2.01995	-0.143885	-0.28777	1.74878	3.077	-0.377358	-0.374822	-0.754717	0	-0.377358	0.00253668	0	0	0.646013	-0.188679	-1.50943	2.29322	-0.754717	-0.754717
1.0985	4.76322	-0.588235	-0.588235	-2.64497	4.69233	1.56529	-0.294118	2.60326	13.5961	-2.05671	-0.294118	-0.882353	-0.588235	-0.588235	-2.94115	-7.28162	4.03486	-0.588235	-0.0389819	-0.588235	-1.76471	2.67248	0	-3.57321	-2.35294	-0.28777	-0.143885	-0.28777	-0.143885	-0.143885	0.985766	-0.143885	-0.28777	0.412584	-0.427373	-0.377358	-0.377329	-0.754717	0	-0.377358	2.97961e-05	0	0	4.4721	-0.188679	-1.50943	3.9977	-0.754717	-0.754717
1.0995	3.61671	-0.588235	-0.588235	-2.64703	1.23111	6.04016	-0.294118	7.21101	8.66259	-2.05879	-0.294118	-0.882353	-0.588235	-0.588235	-2.94118	-7.3501	7.89242	-0.588235	-0.789176	-0.588235	-1.76471	-0.0385353	0	1.03454	-2.35294	-0.28777	-0.143885	-0.28777	-0.143885	-0.143885	-0.307998	-0.143885	-0.28777	0.0455827	-1.38989	-0.377358	-0.377358	-0.754717	0	-0.377358	1.63894e-07	0	0	10.3839	-0.188679	-1.50943	3.26353	-0.754717	-0.754717
[truncated: 73 more columns]

## Sheet: Figure 4A (Novice, wS2, FS)
time (s)	n1	n2	n3	n4	n5	n6	n7	n8	n9	n10	n11	n12	n13	n14	n15	n16	n17	n18	n19	n20	n21	n22	n23	n24	n25	n26	n27	n28	n29	n30	n31	n32	n33	n34	n35	n36	n37	n38	n39	n40	n41	n42	n43	n44	n45	n46	n47	n48	n49
0.9505	-0.588235	-2.05882	-4.11765	0	-4.90682	0	6.03454	-0.294118	-1.47059	4.81672	-0.294118	-0.294118	-15.6413	1.70125	-0.431655	-0.754717	-1.50943	0	4.20985	-0.566038	-3.04537	-2.90131	-0.943396	5.06111	3.8483	1.24785	-1.32075	-0.941591	11.2982	-0.566038	0	-1.85185	-0.185185	4.91063	-2.20859	-0.812658	-1.53459	-0.122699	-0.121526	-0.245399	-0.980421	-1.16662	6.02225	0.345316	-0.869565	-4.92751	2.98455	-0.289855	0.249105
0.9515	-0.588235	-2.05882	-4.11762	0	-4.15661	0	1.42679	-0.294118	-1.47059	2.85359	-0.294118	-0.294118	-10.6777	0.0394648	-0.431655	-0.754717	-1.50943	0	9.07128	-0.566038	-1.34751	-1.64327	-0.943396	2.88462	2.67413	2.4646	-1.32075	-0.898986	13.4581	-0.566038	0	-1.85185	-0.185185	2.00946	-2.20859	-1.63163	0.195473	-0.122699	-0.0938189	-0.245399	-0.952715	0.782498	5.19337	-1.09777	-0.869565	-4.92545	4.11242	-0.289855	2.85538
0.9525	-0.588235	-2.0588	-4.11567	0	-1.4233	0	-1.55531	-0.294118	-1.47059	1.98746	-0.294118	-0.294118	0.422217	-2.36289	-0.431655	-0.754717	-1.50941	0	8.3746	-0.566038	0.0492911	-1.12828	-0.943382	-0.184315	3.05178	2.55296	-1.32074	-0.431711	7.87738	-0.566038	0	-1.85184	-0.185185	0.13184	-2.20859	-1.99297	3.38274	-0.122699	0.210053	-0.245399	-0.648842	2.30562	-0.766465	-3.39657	-0.869565	-4.86104	1.49393	-0.289855	4.93873
0.9535	-0.588235	-2.05686	-4.05246	0	0.932775	0	-2.28776	-0.294118	-1.47059	-1.01467	-0.294118	-0.294118	8.4617	-2.73068	-0.431655	-0.754717	-1.50691	0	1.81135	-0.566038	-0.981116	0.331433	-0.942119	0.268229	4.62682	2.70748	-1.31949	1.33966	0.753359	-0.566038	0	-1.85061	-0.185185	-0.329329	-2.20858	-3.2462	4.62573	-0.122699	1.36198	-0.245399	0.503089	3.51188	-6.05259	-4.22785	-0.869565	-4.07877	-1.2464	-0.289855	2.63773
0.9545	-0.588235	-1.99365	-3.32366	0	-0.647615	0	-2.35097	-0.294118	-1.47059	-3.05077	-0.294118	-0.294118	4.03111	-1.98818	-0.431655	-0.754717	-1.42581	0	-2.67127	-0.566038	-0.981489	-0.0964371	-0.900324	4.78855	5.77369	2.53186	-1.27894	2.82023	-2.17183	-0.566038	0	-1.81082	-0.185185	-0.369131	-2.20777	-4.12116	2.69881	-0.122699	2.3248	-0.245399	1.46591	3.95512	-4.68267	-1.94704	-0.869565	-0.574	-1.96476	-0.289855	-0.0870863
0.9555	-0.588235	-1.26484	-0.559254	0	-0.647557	0	-2.35292	-0.294118	-1.47059	-0.288308	-0.294118	-0.294118	-2.80256	-3.11841	-0.431655	-0.754717	-0.490736	0	-3.68744	-0.566024	0.0318314	-2.92371	-0.392238	6.2694	2.34316	2.20129	-0.811392	1.34061	-1.32194	-0.566038	0	-1.35194	-0.185185	-0.370357	-2.1814	-3.24558	1.05209	-0.122699	1.36178	-0.245399	0.502888	4.3092	-0.667558	1.13143	-0.869565	5.14354	-2.02705	-0.289855	-0.805336
0.9565	-0.588235	1.49957	1.74915	0	0.937877	0	-2.35294	-0.294118	-1.47059	4.72128	-0.294118	-0.294118	-1.76663	-4.1133	-0.431655	-0.754717	3.05605	0	-3.77103	-0.564775	-1.48958	-3.39249	1.8487	2.0411	-1.24419	0.333977	0.963251	-0.392238	-1.83379	-0.566038	0	0.388618	-0.185185	-0.37037	-1.87734	-1.97771	-0.518197	-0.122699	0.208534	-0.245399	-0.650362	5.71298	-0.531456	0.471642	-0.869544	7.86792	-2.02896	-0.289855	-0.867626
0.9575	-0.588235	3.808	-0.559254	0	-1.24412	0	-2.35294	-0.294118	-1.47059	4.71933	-0.294118	-0.294118	2.26582	-3.05563	-0.431655	-0.754717	6.01778	0	-3.77356	-0.524228	-3.26421	-2.41845	5.10295	0.267693	-2.18052	-0.504353	2.48466	-0.392238	-5.08935	-0.566038	0	1.84209	-0.185185	-0.37037	-0.722455	-1.45788	-1.39458	-0.122699	-0.0955101	-0.245399	-0.954406	3.12694	-0.226609	-1.64381	-0.867626	5.14741	-2.02899	-0.289855	-0.869544
0.9585	-0.588235	1.50154	-3.32366	0	-1.82402	0	-2.35294	-0.294118	-1.47059	-0.353504	-0.294118	-0.294118	-1.96402	-1.24321	-0.431655	-0.754717	3.05608	0	-3.77358	-0.056689	-3.73051	-3.89803	5.10297	2.54633	-2.26163	3.0412	1.47135	1.34061	-6.86401	-0.566038	0	0.39111	-0.185185	-0.37037	0.294118	-0.190819	-0.242966	-0.122699	-0.121878	-0.245399	-0.980774	-1.59989	0.842454	-2.41495	-0.805336	-0.445547	-2.02899	-0.289855	-0.869565
0.9595	-0.588235	-1.19966	-4.05247	0	5.74234	0	-2.35294	-0.294118	-1.47059	-3.84672	-0.294118	-0.294118	-5.24577	0.363171	-0.431655	-0.754717	-0.488211	0	-3.77358	1.7167	-3.73051	-5.12153	1.84996	2.46398	-2.26411	7.73701	1.4726	2.82022	-5.59867	-0.566024	0	-1.26863	-0.185185	-0.37037	-0.0336299	0.659199	1.84691	-0.122699	-0.12269	-0.245399	-0.981577	-4.18651	-1.93277	-3.40434	-0.0870874	-2.51393	-2.02899	-0.289855	-0.869565
0.9605	-0.588235	-1.19966	-4.11568	0	12.6695	0	-2.35294	-0.294118	-1.47059	-4.63874	-0.294118	-0.294118	-7.30966	1.6578	-0.431655	-0.754717	-1.34219	0	-3.77358	3.19757	-3.26421	-2.79701	-0.350428	-0.792772	-2.26289	6.29544	2.52647	1.33935	-4.1558	-0.564775	0	-0.769948	-0.185185	-0.37037	1.45003	-0.494042	1.8461	-0.122699	-0.122699	-0.245399	-0.980774	-2.94848	-3.46811	-3.12828	2.63726	2.1523	-2.02899	-0.289855	-0.869544
0.9615	-0.588235	1.50154	-4.1176	0	6.53436	0	-2.35294	-0.294118	-1.47059	-4.70387	-0.294118	-0.294118	-11.1738	0.78349	-0.431655	-0.754717	-0.488211	0	-3.77358	1.7167	-1.48958	3.20753	-0.390975	-3.03248	-2.22233	1.73532	1.4726	-0.434047	-5.51128	-0.524228	0	3.13024	-0.185185	-0.37037	4.52931	-2.61029	-0.270174	-0.122699	-0.122699	-0.245399	-0.954406	0.764216	-0.121355	-1.31606	4.91221	6.63803	-2.02899	-0.289855	-0.867626
0.9625	-0.588235	3.808	-4.11568	0	1.73435	0	-2.35294	-0.294118	-1.47059	-4.70389	-0.294118	-0.294118	-9.74444	0.919817	-0.431655	-0.754717	3.05608	0	-3.77358	-0.056689	0.0318454	9.21084	1.34062	-3.50002	-1.75354	0.800239	1.47135	-0.901586	-5.71862	-0.056675	0	7.77645	-0.185185	-0.37037	4.69318	-2.91272	-1.72747	-0.122699	-0.122699	-0.245399	-0.650362	-0.0941478	1.09381	-1.31525	2.63726	2.09199	-2.02899	-0.289855	-0.805336
0.9635	-0.588235	1.49957	-4.05247	0	4.62268	0	-2.35292	-0.294118	-1.47059	-4.64071	-0.294118	-0.294118	-7.15942	2.00841	-0.431655	-0.754717	6.01778	0	-3.77356	-0.524228	-0.980231	11.4948	2.82022	-3.07428	0.0604156	1.73247	2.48466	-0.942134	1.04602	1.71797	0	6.32301	-0.185185	-0.37037	2.38587	-1.92414	-2.05788	-0.122699	-0.122699	-0.245399	0.502888	-2.80484	-1.46402	-3.10111	-0.0870874	-3.16601	-2.02899	-0.289855	-0.0870874
0.9645	-0.588235	-1.26482	-3.32364	3.11766e-297	4.49627	0	-2.35097	-0.294118	-1.47057	-3.91188	-0.294118	-0.294118	-7.76767	3.0471	-0.431655	-0.754717	3.05605	0	-3.77106	-0.564775	-0.93967	9.80376	1.33935	-1.30215	2.01007	0.208562	0.963251	-0.943382	13.0535	3.23938	0	1.38969	-0.185185	-0.37037	-0.338485	-1.15218	-2.08506	-0.122699	-0.122699	-0.245399	1.4659	1.08975	-1.73902	-3.07474	-0.805336	-2.32316	-2.02896	-0.289855	2.63726
0.9655	-0.588235	-1.99168	-0.557286	2.21604e-281	0.146472	0	-2.28777	-0.294118	-1.46862	-1.14552	-0.294118	-0.294118	-2.21243	5.74994	-0.431655	-0.754717	-0.490736	0	-3.68997	-0.566024	0.542443	6.54951	-0.434047	0.178715	2.34314	-1.56611	-0.811392	-0.943396	16.8969	2.22605	0	-1.22881	-0.185185	-0.37037	-1.84769	0.99045	-2.08588	-0.122699	-0.122699	-0.245399	0.502888	6.37276	-0.116229	-0.984028	-0.867626	7.16373	-2.02705	-0.289855	4.91221
0.9665	-0.588235	-1.99166	1.81433	5.7947e-266	-0.578512	0	-1.55896	-0.294118	-1.40541	1.22613	-0.294096	-0.294118	1.65306	7.62105	-0.431655	-0.754717	-1.42581	0	-2.75489	-0.566038	0.834973	5.99962	-0.901572	-1.3009	2.51815	-2.03366	-1.27894	-0.943396	10.352	2.22605	0	-1.30718	-0.185185	-0.37037	-2.15255	1.98065	-2.08589	-0.122699	-0.122699	-0.245399	-0.650362	5.38337	3.43097	0.16841	-0.869522	19.4976	-1.96473	-0.289855	2.63726
0.9675	-0.588235	-1.26285	0.234731	5.5743e-251	1.06429	0	1.20545	-0.294118	-0.676603	-0.349568	-0.29215	-0.294118	-2.87217	3.62266	-0.431655	-0.754717	-1.50691	0	0.7919	-0.566038	1.00875	6.4618	-0.940871	-3.03375	2.34314	-2.07421	-1.31948	-0.943368	7.68406	3.23938	0	0.43092	-0.185185	-0.37037	-1.84934	0.35947	-2.08589	-0.122699	-0.122699	-0.245399	-0.954397	3.65024	5.40812	-0.681599	-0.867626	18.0032	-1.24457	-0.289855	-0.0870874
0.9685	-0.588235	1.56477	0.234774	1.97268e-236	0.148353	0	3.51388	-0.294118	2.0878	-0.223156	-0.228943	-0.294118	-9.6729	-1.91934	-0.431655	-0.754717	-1.50938	0	3.75363	-0.566038	0.834973	2.6564	-0.901572	-3.03375	2.01008	-2.07546	-1.31948	-0.940871	9.12403	1.71797	0	2.34199	-0.185185	-0.37037	-0.392837	0.194801	-2.08589	-0.122699	-0.122699	-0.245399	-0.979953	1.22994	2.79834	-1.94704	-0.805336	8.72286	1.54207	-0.289855	-0.805336
0.9695	-0.588235	4.60395	1.81826	2.56819e-222	2.91079	0	1.20742	-0.294118	4.39621	2.81406	0.499867	-0.294118	-5.11545	-3.95388	-0.431655	-0.754717	-1.50691	0	0.7919	-0.566038	0.542443	-2.88061	-0.434047	-1.3009	0.0616922	-2.07547	-1.27894	-0.859776	5.60992	-0.056675	0	2.62909	-0.185185	-0.37037	1.72586	1.01845	-2.08588	-0.122699	-0.122699	-0.245399	-0.954397	0.326143	1.17557	-2.41495	-0.0870874	6.12064	4.53529	-0.289855	-0.867626
0.9705	-0.588235	5.1251	-0.426894	1.22999e-208	6.79877	0	-1.49378	-0.294118	2.0878	5.97131	3.26428	-0.294118	1.98909	-2.30777	-0.431655	-0.754689	-1.42581	0	-2.75489	-0.566038	-0.939656	-5.59035	1.33935	0.178715	-1.71047	-2.07547	-0.811406	0.0753012	0.711707	-0.524228	0	2.34199	-0.185185	-0.37037	1.80497	0.992092	-2.08507	-0.122699	-0.122699	-0.245399	-0.650362	2.13676	0.514733	-3.10111	2.63726	4.55957	4.9866	-0.289855	-0.869544
0.9715	-0.588235	5.46112	-1.73173	2.16713e-195	2.11875	0	-1.49378	-0.294118	-0.676581	7.82566	5.57268	-0.294118	1.00991	1.84901	-0.431655	-0.752192	-0.490736	0	-3.68997	-0.566038	-0.978968	-5.67143	2.82021	-1.30216	-1.67117	-2.07546	0.961988	3.62209	-0.438968	-0.564775	0	0.430893	-0.185185	-0.37037	0.601647	-0.135611	-2.0587	-0.122699	-0.122699	-0.24539	0.502897	-0.778685	-0.832243	-1.97504	4.91221	0.148185	4.59949	-0.289834	-0.869565
0.9725	-0.588235	5.91712	3.19468	1.40466e-182	-3.41201	0	1.20742	-0.294118	-1.40342	2.60643	3.26428	-0.294118	-2.42391	4.32971	-0.431655	-0.671097	3.05605	0	-3.77106	-0.566038	0.0736834	-3.89805	1.33935	-3.07556	0.529203	-2.07421	2.44285	6.58382	0.200717	-0.566024	0	-1.30965	-0.185185	-0.37037	2.63047	-1.09862	-1.75466	-0.122699	-0.122699	-0.244578	1.46672	-3.4673	-2.48221	-0.353057	2.63726	-0.573963	2.32454	-0.287916	-0.869565
0.9735	-0.588235	8.16232	9.20786	3.34938e-170	-4.86963	0	3.51388	-0.294118	-1.40146	-1.52798	0.499867	-0.294118	-6.69747	1.84899	-0.431655	0.263981	6.01778	0	-3.77353	-0.566038	-0.977706	-1.86981	-0.434047	-3.54308	3.78221	-2.03366	0.961988	3.62209	-2.76476	-0.566038	0	-1.30965	-0.185185	-0.37037	5.49316	-0.160346	-0.601407	-0.122699	-0.122699	-0.21821	0.530077	-1.24906	-4.73784	-2.27909	-0.0870874	0.920405	2.26225	-0.225625	-0.869565
0.9745	-0.588213	7.43156	10.1811	2.93807e-158	-4.9941	0	1.20545	-0.294118	-0.609417	2.54127	-0.228943	-0.294118	-12.3075	-2.3097	-0.431644	3.8108	3.05605	0	-3.77106	-0.566038	-0.89786	-0.640956	-0.901586	-3.58238	3.7822	-1.56612	-0.811406	0.0753012	-4.1112	-0.566038	0	0.430893	-0.185185	-0.37037	3.731	0.740785	0.361609	-0.122699	-0.122699	0.0858341	-0.319129	0.103565	-4.92645	-4.28154	-0.805336	-1.41875	3.81706	0.492623	-0.869565
0.9755	-0.586267	2.29552	9.99793	9.48126e-147	-4.93478	0	-1.55893	-0.294118	2.94893	7.03167	-0.29215	-0.294118	-12.0934	-4.01765	-0.430692	6.77502	-0.490736	0	-3.68997	-0.566038	1.05053	2.6551	-0.942134	-3.54305	0.52794	0.207271	-1.27894	-0.859776	-1.75272	-0.566038	0	2.342	-0.185171	-0.37037	1.26063	0.473298	-0.601407	-0.122699	-0.122699	1.23908	0.530077	-0.861877	-3.69492	-3.70919	-0.867626	-4.14504	1.48172	3.21697	-0.869565
0.9765	-0.523061	-1.19964	6.68985	1.12558e-135	-4.20602	3.11766e-297	-2.2858	-0.294118	8.81376	2.41292	-0.294096	-0.294118	2.52059	-2.6962	-0.399749	3.89439	-1.42581	0	-2.75489	-0.566038	3.07592	4.17651	-0.943382	-3.07303	-1.71299	1.68813	-1.31949	-0.940871	-1.36501	-0.566038	0	2.63033	-0.183946	-0.37037	-0.284107	1.53911	-1.75466	-0.122699	-0.122699	2.2021	1.46672	-2.48307	-1.3527	-2.46769	-0.869544	-4.86328	-1.18226	5.49192	-0.869565
0.9775	0.20575	-1.99168	3.40623	4.91576e-125	-1.44161	2.21604e-281	-2.28578	-0.294118	12.307	-3.05274	-0.294118	-0.294118	21.0471	0.140102	-0.0413048	1.28268	-1.50691	0	0.791928	-0.566038	4.26425	1.64179	-0.943396	-1.21854	-2.22108	0.207271	-1.32074	-0.943368	-2.80533	-0.566038	0	2.38301	-0.14415	-0.37037	-0.058356	3.27571	-2.05869	-0.122699	-0.122699	1.23908	0.502897	-4.73951	3.06844	-1.94865	-0.869565	-4.92366	-1.18228	3.21697	-0.869565
0.9785	2.97016	-2.05683	0.365123	7.89788e-115	0.866798	5.7947e-266	-1.55694	-0.294118	12.307	-3.78155	-0.294118	-0.294118	20.3795	1.84899	1.37291	3.89439	-1.50941	0	3.75615	-0.566038	0.87552	0.881746	-0.943396	1.1974	-2.26287	-1.56612	-1.32074	-0.943396	-3.01679	-0.566024	0	0.92957	0.314731	-0.37037	1.7778	1.53912	-2.08425	-0.122699	-0.122699	0.0858341	-0.650362	-4.98247	4.66488	-0.679984	-0.869565	-4.86328	1.47978	0.492623	-0.869565
0.9795	5.27856	-2.0588	0.238667	4.66806e-105	-1.44161	5.5743e-251	1.27259	-0.294118	8.81376	-1.14351	-0.294118	-0.294118	9.38903	1.8799	3.21528	6.77502	-1.50943	0	0.87552	-0.566038	-2.24428	-0.0508486	-0.943396	3.26334	-2.26414	-2.03366	-1.31949	-0.943396	-2.29727	-0.564775	1.96297e-297	0.889773	2.05528	-0.37037	2.05545	0.474128	-2.05868	-0.122699	-0.122699	-0.21821	-0.954397	-4.41175	-0.833894	0.221968	-0.869565	-4.14504	3.75281	-0.225625	-0.869565
0.9805	2.97016	-2.05882	1.81437	1.015e-95	-4.20602	1.97268e-236	4.37306	-0.294118	2.94893	1.1649	-0.294118	-0.294118	-1.23311	0.527542	4.79074	3.8108	-1.50943	0	-1.73619	-0.566038	-1.40719	-2.8388	-0.943396	4.45292	-2.26415	-2.0742	-1.27894	-0.943396	0.915217	-0.524228	1.39528e-281	1.88311	3.50872	-0.37037	1.09162	0.768786	-1.75383	-0.122699	-0.122699	-0.244578	-0.979953	-4.98248	-6.68759	-0.348742	-0.869565	-1.41877	1.47784	-0.287916	-0.869565
0.9815	0.20575	-2.05882	-0.557286	8.11904e-87	-4.93483	2.56819e-222	5.56177	-0.294118	-0.609439	-1.01714	-0.294118	-0.294118	-6.49353	-0.988249	5.69695	0.263981	-1.50943	0	0.87552	-0.566038	-0.00617678	-2.37251	-0.943396	1.06421	-2.26415	-2.0742	-0.811406	-0.943396	1.92978	-0.056689	3.64852e-266	0.389857	2.05528	-0.37037	0.597332	0.197246	-0.573396	-0.122699	-0.122699	-0.24539	-0.954397	-4.74033	-7.32204	-0.436174	-0.869565	0.918487	-1.24651	-0.289834	-0.869544
0.9825	-0.523061	-2.05882	-3.32364	2.38917e-78	-4.99801	1.22999e-208	7.99658	-0.294118	-1.40342	-2.32393	-0.294118	-0.294096	-1.48779	-1.56787	3.08182	-0.671097	-1.50943	0	3.75618	-0.566038	-1.44774	2.18882	-0.943382	-2.05433	-2.26415	-2.03365	0.961988	-0.943396	-2.7648	1.7167	3.50975e-251	-1.35192	0.314731	-0.37037	-0.696096	0.689088	0.72004	-0.122699	-0.122699	-0.24539	-0.650362	-2.51027	-4.13245	0.337419	-0.869544	-0.636297	-1.96476	-0.289855	-0.867626
0.9835	-0.586267	-2.05882	-4.05247	2.5864e-70	-4.99799	2.16713e-195	8.72539	-0.294096	-1.4686	2.47608	-0.294118	-0.29215	6.41063	-2.69811	0.346157	-0.752192	-1.50941	4.00001e-297	0.794454	-0.566038	-2.71306	4.13599	-0.942134	-1.17672	-2.26415	-1.56486	2.44287	-0.943382	-5.84403	3.19757	1.24206e-236	-1.81082	-0.14415	-0.370357	-1.87652	3.43793	1.21514	-0.122699	-0.122699	-0.244578	0.502888	-1.19393	-1.71537	-0.435344	-0.867626	-0.574007	-2.02705	-0.289855	-0.805336
0.9845	-0.588192	-2.05882	-4.11568	1.03003e-62	-4.93286	1.40466e-182	9.11819	-0.29215	-1.47057	7.0297	-0.294118	-0.228943	8.59704	-2.3725	-0.367876	-0.754689	-1.50691	2.84322e-281	-2.67124	-0.566038	-0.938421	1.64179	-0.901586	0.690589	-2.26415	0.249095	0.963251	-0.942134	-3.23107	1.7167	1.61701e-222	-1.85061	-0.183946	-0.369131	-2.18056	3.10672	2.20534	-0.122699	-0.122699	-0.21821	1.4659	-1.40809	-2.37191	-0.320732	-0.805336	1.70094	-2.02896	-0.289855	-0.0870874
0.9855	-0.586267	-2.05882	-4.11763	1.50906e-55	-4.14082	3.34938e-170	10.2398	-0.228943	-1.47059	2.41289	-0.294118	0.499867	9.17943	-0.217423	-0.429729	-0.754717	-1.42581	7.43471e-266	-2.66874	-0.566038	2.31584	0.922251	-0.434047	0.981884	-2.26415	2.19875	-0.769596	-0.901586	0.157645	-0.056689	7.7444e-209	-1.85184	-0.185171	-0.329335	-2.17976	-1.15218	2.23171	-0.122699	-0.122699	0.0858341	0.502888	-4.02614	-3.72047	0.580417	-0.0870874	2.08805	-2.02899	-0.289855	2.63726
0.9865	-0.523061	-2.05882	-4.11765	8.1334e-49	-0.645632	2.93807e-158	4.83099	0.499867	-1.47059	-3.05274	-0.294118	3.26428	11.0338	0.108186	-0.431633	-0.754717	-0.490736	7.15194e-251	0.878045	-0.566038	2.78213	0.414165	1.33935	0.731136	-2.26414	2.53182	-0.769596	-0.434047	-0.525099	-0.524228	1.36449e-195	-1.85185	-0.185185	0.129546	-1.85015	-4.04041	1.54718	-0.122699	-0.122699	1.23908	-0.650362	-6.38106	-4.18489	1.1382	2.63726	1.63674	-2.02899	-0.289855	4.91221
0.9875	0.20575	-2.05882	-4.11763	1.61266e-42	4.49233	9.48126e-147	-0.762982	3.26428	-1.47059	-3.78155	-0.294118	5.57268	8.39137	-1.02205	-0.431655	-0.754717	3.05605	2.53098e-236	4.77238	-0.566038	1.30126	-1.14904	2.82021	-0.707932	-2.26289	2.70683	0.963251	1.33935	-0.348856	-0.564775	8.84416e-183	-1.85185	-0.185185	1.8701	-0.392043	-4.37081	2.23171	-0.122699	-0.122699	2.2021	-0.954406	-2.86693	-0.775201	2.0649	4.91221	-1.35648	-2.02899	-0.289855	2.63726
0.9885	2.97016	-2.0588	-4.11568	1.1763e-36	5.28435	1.12558e-135	-2.22257	5.57268	-1.47059	-1.14353	-0.294118	3.26428	5.17096	-1.60073	-0.431655	-0.754717	6.01778	3.29503e-222	5.35991	-0.566038	0.542457	-1.91162	1.33935	-0.240365	-2.22234	2.53182	2.44287	2.82021	0.53127	-0.566024	2.10887e-170	-1.85185	-0.185185	3.32354	1.7514	-2.96625	2.20534	-0.122699	-0.122699	1.23908	-0.980774	3.95328	6.86621	2.458	2.63726	-4.14312	-2.02899	-0.289855	-0.0870874
0.9895	5.27856	-2.05686	-4.05247	3.15645e-31	3.70476	4.91576e-125	-2.349	3.26428	-1.47059	1.16295	-0.294118	0.499867	2.195	-3.08656	-0.431655	-0.754717	3.05605	1.5781e-208	4.85595	-0.566038	-1.40468	-3.90059	-0.434047	3.01514	-1.75479	2.19875	0.961988	1.33935	-0.813884	-0.566038	1.8499e-158	-1.85185	-0.185185	1.8701	2.08181	-0.798076	1.21596	-0.122699	-0.122699	0.0858341	-0.981577	6.73035	9.47675	2.5608	-0.0870874	-4.86326	-2.02899	-0.289855	-0.805336
0.9905	2.97016	-1.99365	-3.32362	3.11591e-26	5.28435	7.89788e-115	-2.3529	0.499867	-1.47059	-1.08035	-0.294118	-0.228943	2.79933	-4.11425	-0.431655	-0.754717	-0.490736	2.78046e-195	1.89422	-0.566024	-2.71054	-5.71451	-0.901586	4.82907	0.0198543	0.249095	-0.811406	-0.434047	-2.25667	-0.566038	5.96969e-147	-1.85185	-0.185185	0.129546	1.42284	-0.163612	0.747239	-0.122699	-0.122699	-0.21821	-0.980774	8.38055	5.54828	3.44742	-0.805336	-4.92366	-2.02899	-0.289855	-0.867626
0.9915	0.20575	-1.26484	-0.555318	1.13156e-21	4.49236	4.66806e-105	-2.35294	-0.228943	-1.47059	-3.05274	-0.294118	-0.29215	7.20266	-3.11842	-0.431655	-0.754717	-1.42581	1.80221e-182	1.81312	-0.564775	-0.897818	-6.14152	-0.942134	3.9895	1.54127	-1.56486	-1.27894	-0.901586	-0.813884	-0.566038	7.08697e-136	-1.85185	-0.185185	-0.329335	2.08181	0.333102	-0.241333	-0.122699	-0.122699	-0.244578	-0.954406	9.06669	1.20441	2.56327	-0.867626	-4.86328	-2.02899	-0.289855	-0.869544
0.9925	-0.523061	1.49957	1.8795	1.51173e-17	-0.643664	1.015e-95	-2.35294	-0.29215	-1.47059	-0.28833	-0.294118	-0.294096	7.87015	-1.98816	-0.431655	-0.754717	-1.50691	4.29732e-170	3.8373	-0.524228	2.78716	-5.67399	-0.943382	3.81448	0.52794	-2.03365	-1.31948	-0.942134	0.53127	-0.566038	3.09511e-125	-1.85184	-0.185185	-0.369131	1.7514	2.0342	-0.241333	-0.122699	-0.122699	-0.24539	-0.650353	6.75752	-1.84792	2.53958	-0.869544	-4.14506	-2.02899	-0.289855	-0.869565
0.9935	-0.586267	3.80797	1.02876	7.42981e-14	-4.07564	8.11904e-87	-2.35294	-0.294096	-1.47059	4.72128	-0.294118	-0.294118	5.62106	-2.72808	-0.431655	-0.754717	-1.50941	3.7696e-158	0.796951	-0.0566889	4.68095	-3.43428	-0.943396	4.49473	0.527941	-2.07421	-1.31948	-0.943382	-0.348856	-0.566038	4.97274e-115	-1.85061	-0.185185	-0.370357	-0.392043	1.65374	0.747239	-0.122699	-0.122699	-0.245399	0.503709	3.59754	-2.7259	3.05944	-0.869565	-1.42071	-2.02896	-0.289855	-0.869565
0.9945	-0.588213	1.49957	3.79706	1.34334e-10	-4.13885	2.38917e-78	-2.35294	-0.294118	-1.47059	4.71933	-0.294118	-0.294118	5.10183	-2.27877	-0.431655	-0.754717	-1.50943	1.21646e-146	-2.67121	1.71672	4.31016	-0.177527	-0.943396	1.02367	1.54128	-2.07546	-1.27894	-0.943396	-0.525127	-0.566038	2.93915e-105	-1.81082	-0.185185	-0.37037	-1.85016	1.84479	1.21595	-0.12269	-0.122699	-0.245399	1.4931	-0.750675	-0.141748	5.62048	-0.869565	0.854236	-2.02702	-0.289855	-0.869565
0.9955	-0.588235	-1.26484	7.81147	8.93512e-08	-1.43763	2.5864e-70	-2.35294	-0.294118	-1.47059	-0.353504	-0.294118	-0.294118	4.037	0.917881	-0.431644	-0.754717	-1.50943	1.44414e-135	-2.66871	3.19883	5.90856	-0.0951696	-0.943396	-2.5649	0.0211168	-2.07547	-0.811406	-0.943396	0.155134	-0.566038	6.39077e-96	-1.35192	-0.185185	-0.37037	-2.18058	3.32927	2.20452	-0.121878	-0.122699	-0.245399	0.834942	-4.56882	4.14267	8.30852	-0.869565	-1.42071	-1.96282	-0.289855	-0.869565
0.9965	-0.588235	-1.99365	4.58908	2.18635e-05	0.933962	1.03003e-62	-2.35294	-0.294118	-1.47059	-3.8467	-0.294118	-0.294118	0.751417	5.00592	-0.430692	-0.754717	-1.50943	6.30701e-125	0.88057	1.75853	8.07092	-2.37254	-0.943396	-3.49875	-1.71298	-2.07546	0.961988	-0.943396	-3.31339	-0.566038	5.11199e-87	0.389857	-0.185171	-0.37037	-2.20776	1.87115	2.20451	-0.0955101	-0.122699	-0.245399	0.86131	-5.86306	5.05317	6.27968	-0.869565	-4.14502	-1.18228	-0.289855	-0.869565
0.9975	-0.588235	-2.05686	4.58713	0.00196809	-0.582448	1.50906e-55	-2.35294	-0.294118	-1.47057	-4.63677	-0.294118	-0.294096	-4.5981	6.62426	-0.399771	-0.754717	-1.50943	1.01331e-114	4.85597	0.453922	3.15954	-0.557336	-0.943396	-3.49876	-1.71296	-2.07421	2.44285	-0.943396	-6.8171	-0.566038	1.50429e-78	1.88309	-0.183946	-0.37037	-2.20858	1.95778	1.21513	0.208534	-0.122699	-0.245399	1.82433	-3.746	4.25402	5.97564	-0.869565	-4.85943	2.26031	-0.289855	-0.869544
0.9985	-0.588213	-2.0588	7.74632	0.0651742	0.146363	8.1334e-49	-2.35292	-0.294118	-1.46862	-4.63872	-0.294096	-0.29215	-5.17861	4.2322	-0.0432305	-0.754717	-1.50943	5.98921e-105	6.37611	1.80032	-1.73491	4.17905	-0.943396	-2.56617	0.0223794	-2.03366	0.961988	-0.943396	-6.69298	-0.566038	1.62847e-70	0.888534	-0.14415	-0.37037	-2.20859	3.18748	0.72004	1.36178	-0.122699	-0.245399	1.98819	-0.969713	3.92528	6.82567	-0.869565	-4.79714	7.25961	-0.289855	-0.867626
0.9995	-0.586267	-2.0588	3.00504	0.793985	4.49037	1.61266e-42	-2.35097	-0.294118	-1.40541	-3.91188	-0.29215	-0.228943	-3.81255	2.04622	1.30914	-0.754717	-1.50943	1.30227e-95	9.34036	3.70818	-1.3654	4.93912	-0.943396	0.981842	1.58309	-1.56612	-0.811406	-0.943396	-1.70303	-0.566038	6.48535e-63	0.888534	0.314731	-0.37037	-2.20859	1.29858	-0.573396	2.3248	-0.122699	-0.245399	1.79715	1.31389	-0.748221	3.19935	-0.869565	-3.36256	7.25961	-0.289855	-0.805336
1.0005	-0.523061	-2.05686	-2.46444	3.55839	4.42716	1.1763e-36	-2.28777	-0.294118	-0.676581	-1.14749	-0.228943	0.499867	-5.24962	-1.31291	2.43843	-0.754717	-1.50943	1.04169e-86	8.48891	3.99946	-0.0061908	3.67257	-0.943382	3.98412	1.03729	0.207271	-1.27893	-0.943396	7.98028	-0.566038	9.50151e-56	1.88309	2.05528	-0.37037	-2.20858	-1.04506	-1.75383	1.36178	-0.122699	-0.245399	0.530077	4.77713	-4.81582	1.87899	-0.869565	2.08611	2.26031	-0.289855	-0.0870874
1.0015	0.20575	-1.99365	-3.19135	5.8668	-0.647578	3.15646e-31	-1.55896	-0.294118	2.08979	1.16092	0.499867	3.26428	-5.58367	-4.08045	1.30916	-0.754717	-1.50943	3.06535e-78	2.91802	3.70692	-1.4908	3.20752	-0.942134	1.48994	2.81071	1.68813	-1.31822	-0.943396	14.8244	-0.566038	5.12103e-49	0.389857	3.50872	-0.37037	-2.20777	-0.957637	-2.05869	0.208534	-0.122699	-0.245399	-0.649541	6.26159	-2.39635	3.3608	-0.869565	6.63601	-1.18228	-0.289855	2.63728
1.0025	2.97018	-1.26482	-0.490122	3.55839	-4.13885	3.11594e-26	1.20547	-0.294118	4.4634	-1.14749	3.26428	5.57268	-5.05863	-4.43985	-0.0411762	-0.754717	-1.50943	3.3184e-70	3.00161	1.75851	-3.26422	2.73999	-0.901586	-0.282189	5.3074	0.207271	-1.27767	-0.943396	11.8275	-0.566038	1.01538e-42	-1.35192	2.05528	-0.37037	-2.1814	1.18232	-2.08506	-0.0955101	-0.12269	-0.245399	-0.954397	5.57549	4.27936	3.47438	-0.869565	2.08617	-1.96282	-0.289812	4.91415
1.0035	5.28055	1.50163	2.54515	0.793985	-4.86569	1.13159e-21	3.51587	-0.294118	2.95101	-3.9119	5.5727	3.26428	-10.9209	-3.1484	-0.324374	-0.754717	-1.50941	1.32154e-62	9.59122	-0.0554264	-3.73051	1.39237	-0.434033	0.305393	2.38622	-1.56612	-0.769596	-0.943396	3.87988	-0.566038	7.40632e-37	-1.81082	0.314731	-0.37037	-1.87734	2.91651	-2.08502	-0.121869	-0.121869	-0.245399	-0.980774	4.75332	7.74853	2.23556	-0.869565	-3.35663	-2.027	-0.285911	2.70149
1.0045	3.0375	3.88107	3.06436	0.0651742	-4.13688	1.51184e-17	1.27476	-0.294118	3.81596	-4.64071	3.26624	0.499867	-9.06659	-1.99008	0.735609	-0.754717	-1.50691	1.93616e-55	14.9271	-0.524214	-3.73051	1.21861	1.34061	-0.748479	-0.226714	-2.03366	1.47134	-0.943396	2.61172	-0.566024	1.98739e-31	-1.85061	-0.14415	-0.370343	-0.722464	0.0290947	-2.05538	-0.121851	-0.09468	-0.245399	-0.981577	1.78584	3.64759	0.971138	-0.869565	-4.59447	-2.02689	-0.155405	0.69539
1.0055	1.08267	2.55819	3.34108	0.00196809	-0.582382	7.43132e-14	-0.616582	-0.294118	9.93364	-4.70387	0.565042	-0.228943	4.42785	-2.7619	7.94392	-0.754717	-1.42581	1.04353e-48	18.5575	-0.564775	-3.26422	2.44873	2.86203	-0.283437	2.38754	-2.07421	4.72559	-0.943396	4.80676	-0.564775	1.96187e-26	-1.85184	-0.183946	-0.367892	0.293307	-2.22224	-1.6426	-0.0938497	0.236544	-0.24539	-0.980747	-1.50971	-1.0732	4.82241	-0.869565	-2.16539	-1.95292	1.48333	2.70151
1.0065	4.41982	5.59991	3.1967	2.18635e-05	5.22313	1.34408e-10	3.47484	-0.294096	19.0453	-4.70192	0.565085	-0.292149	7.00904	-2.73098	29.2417	-0.754717	-0.490708	2.06907e-42	18.1372	-0.56601	-1.49083	1.76722	1.84996	2.50325	5.35443	-2.07546	4.72559	-0.943396	3.20048	-0.524228	7.12463e-22	-1.85185	-0.185171	-0.288272	-0.0599523	-1.18092	0.833924	0.264582	1.72022	-0.244578	-0.951934	3.58331	-2.08904	10.8689	-0.869565	11.1444	-0.843522	9.58706	4.91615
1.0075	16.1152	19.7006	4.20415	8.93512e-08	8.11592	8.94856e-08	18.7701	-0.292084	32.4805	-4.57551	3.27025	-0.294052	3.91308	-1.60165	53.757	-0.754717	3.05863	1.50921e-36	13.1538	-0.564775	-0.00871596	4.14135	1.89051	2.46275	3.50259	-2.07547	1.47135	-0.943396	-0.817573	-0.056689	9.51831e-18	-1.85184	-0.185185	0.631941	1.15013	2.14967	7.67888	2.08112	4.14218	-0.218191	-0.567964	21.9446	3.22368	10.2684	-0.869565	44.361	6.76448	28.1241	2.70739
1.0085	42.4544	32.2831	7.61224	1.34334e-10	6.87433	2.19529e-05	57.3485	-0.223039	36.898	-3.11588	5.70904	-0.290181	6.80788	-1.40566	61.2301	-0.754717	6.1065	4.04978e-31	16.1992	-0.524214	-1.44903	8.23266	3.37137	-0.789013	5.87186	-2.07547	-0.768334	-0.943396	-5.04249	1.7167	4.67803e-14	-1.85061	-0.185185	4.19264	3.51535	7.3716	15.7915	6.04029	5.34979	0.0874946	1.52462	39.8458	12.8476	6.01064	-0.869565	95.2737	32.2975	53.1028	0.894092
1.0095	63.8145	27.1614	14.3523	7.42981e-14	7.39743	0.00198996	117.895	0.695455	24.8452	2.48207	5.05571	-0.163769	4.83882	-1.50409	57.7908	-0.754717	4.24704	3.99777e-26	22.7914	-0.0554263	-2.75489	6.37816	3.62335	-2.90832	21.0157	-2.07547	-1.23587	-0.943396	-7.20233	3.19757	8.45807e-11	-1.8108	-0.185171	8.01728	5.50003	7.45235	17.0272	10.3035	4.8582	1.29513	6.28025	45.288	27.7536	8.57605	-0.869565	142.375	73.6102	64.0364	5.25913
1.0105	45.6872	20.1652	19.6123	1.51184e-17	12.0775	0.0671423	151.91	5.65213	24.4603	8.02512	10.2653	1.29385	2.92583	-1.50095	48.7591	-0.754717	6.27941	1.45181e-21	25.2542	1.75854	-1.44903	-0.600394	3.32957	-2.01376	50.1083	-2.07547	-0.810115	-0.943382	-5.80219	1.7167	5.62582e-08	-1.35068	-0.183946	8.59151	12.261	3.19939	11.2115	13.6012	5.38048	2.92146	9.74349	44.1407	49.3051	21.3267	-0.869565	161.153	101.669	48.2401	18.366
1.0115	21.7847	25.9101	18.8345	1.51184e-17	13.2011	0.859159	137.946	16.4434	34.9234	8.61394	25.5592	6.82267	6.02828	3.27215	41.186	-0.754689	17.2723	1.93958e-17	29.4779	3.70944	-0.0087159	-5.12282	1.38116	3.26721	79.3581	-2.07547	0.963279	-0.942134	1.71961	-0.0566889	1.37659e-05	0.430906	-0.144122	8.01728	21.0336	3.99265	8.42554	16.3264	8.48695	4.95702	8.75597	37.4766	62.946	37.3169	-0.869544	162.6	103.437	35.7258	37.74
1.0125	18.5374	38.3576	10.1266	7.42981e-14	13.2643	4.35238	118.851	23.2486	36.6577	16.6672	41.3052	11.4395	12.0267	10.5897	34.3775	-0.752192	27.3302	9.53259e-14	35.062	4.08307	-1.49081	-6.13899	-0.432785	7.79715	83.9305	-2.07546	2.48592	-0.901586	9.49754	-0.524214	0.00123917	2.38426	0.31721	4.19264	25.2917	8.86048	16.0543	16.8724	9.94424	9.10745	8.75763	26.3012	58.187	50.9909	-0.867604	152.655	103.646	31.6769	61.7537
1.0135	20.5865	49.8919	12.2537	1.34334e-10	12.8735	9.42521	95.8856	21.9194	41.9168	31.68	49.4198	6.82269	18.0225	10.8488	24.5101	-0.671097	24.8021	1.72353e-10	44.0258	4.72563	-3.26297	-6.18204	-0.901572	4.53542	75.4409	-2.0742	1.51315	-0.434047	6.03061	-0.563513	0.0410356	3.17131	2.13736	0.631941	23.758	13.6748	31.41	13.0831	9.28446	14.1138	9.80116	17.1041	40.2724	58.4321	-0.803374	138.52	113.963	27.7944	75.4676
1.0145	21.5094	39.4715	28.8461	8.93513e-08	11.0309	9.42716	64.2207	20.6856	55.1035	34.7211	49.9528	1.29584	20.3333	9.887	19.2549	0.26398	15.4991	1.14639e-07	53.496	6.32526	-3.68997	-5.71575	-0.942134	5.64966	70.0617	-2.03237	1.98069	1.33935	1.47554	-0.524214	0.499916	5.12589	4.50856	-0.288272	16.0792	17.8242	40.8739	7.28025	8.79019	19.9691	7.05231	11.8581	24.9488	56.1924	-0.020918	140.064	115.269	20.8938	54.9347
1.0155	21.2957	20.6373	35.4457	2.18637e-05	13.8669	4.41755	54.4413	15.9856	60.237	23.1224	45.6006	-0.0966267	33.9129	14.5585	14.1839	3.81077	15.0027	2.80513e-05	49.5992	7.5136	-3.26296	-3.89934	-0.943368	18.8298	55.5656	-1.52175	4.7674	2.82021	2.73307	-0.0566889	2.24047	6.94733	6.53624	-0.367878	8.42141	16.1199	30.6135	5.63272	7.19433	21.1496	5.84737	8.08411	23.6431	48.5618	3.48401	142.27	108.906	12.7124	27.0309
1.0165	20.7132	13.3781	28.93	0.00196818	19.4021	1.65314	61.4109	18.2553	51.5452	16.9377	37.7737	0.568999	43.851	18.3635	11.5141	6.7725	22.185	0.0025251	35.9186	4.55065	-1.48955	-1.86983	-0.942134	28.8132	37.8486	0.804083	4.72686	1.33935	2.61679	1.7167	3.69391	7.87123	7.70379	-0.369104	4.66788	12.9938	16.5766	7.91123	4.88622	12.8484	10.6522	8.30903	26.7299	31.6113	9.20541	131.025	105.908	10.698	15.7701
1.0175	16.8821	10.548	32.3523	0.0651961	32.1903	3.62554	53.9766	29.4922	35.2658	20.6814	45.2754	4.06027	28.1191	16.5931	17.2125	3.81077	31.6609	0.0836198	26.6859	2.7392	0.033108	-0.640956	-0.901572	23.1474	27.0161	5.12008	1.47139	-0.434033	6.12217	3.19757	2.24047	9.81077	4.37783	-0.329335	4.76283	16.5335	11.8378	11.7361	3.89601	6.61074	14.0084	8.30069	27.1574	20.6633	12.0563	124.873	90.1195	9.19537	14.5477
1.0185	10.5632	14.3043	46.7239	0.795953	44.7174	5.86881	49.0223	31.8838	29.7937	26.2365	68.0195	9.19625	14.2752	13.7848	21.563	0.26398	41.7169	1.0187	25.9362	3.36608	-0.938421	2.6551	-0.432785	19.1397	20.332	10.2342	-0.765808	-0.900324	15.6354	1.7167	0.499916	13.0997	1.3158	0.129546	7.16968	20.3625	13.9086	13.9298	5.68185	6.65894	11.6994	9.19158	28.0297	22.0927	10.8307	124.574	69.7428	4.78783	17.0679
1.0195	4.8228	22.9315	59.1108	3.62357	40.4303	3.56038	54.1582	19.153	31.1739	35.4404	73.6644	9.92506	17.4403	12.7897	16.3738	-0.671097	52.6312	4.56549	29.9033	2.77974	-0.430321	4.17652	1.38116	25.3058	18.5966	17.2143	-1.15225	-0.900324	17.7419	-0.056689	0.0410356	18.5675	2.13737	1.8701	10.8077	21.4293	18.4906	12.4224	6.64323	5.56163	9.77336	16.5002	37.2192	21.6136	11.282	114.345	67.253	4.13187	18.5583
1.0205	5.48646	29.1929	61.0225	6.66078	31.0935	0.859181	53.6325	8.94812	31.7621	43.7599	58.4685	7.61665	26.7288	10.9444	7.2527	-0.752192	53.8064	7.52721	35.9054	5.01817	2.82519	1.64304	3.32956	27.5062	15.5839	24.5235	0.208568	-0.434033	12.3042	-0.524228	0.00123917	22.1408	3.5112	3.32354	11.76	23.0039	20.8863	11.1545	4.99405	3.71814	7.65526	25.3552	45.9614	23.585	15.1157	101.843	68.6131	6.47295	12.8446
1.0215	13.2605	29.5883	47.1128	7.11679	41.4958	0.861127	55.0152	4.39207	31.6337	40.8427	39.3983	6.43184	35.9037	8.85904	4.86257	-0.754689	37.2476	4.56549	33.9622	9.28573	4.59858	0.922279	3.62209	24.635	9.92392	25.9663	5.52749	1.33935	9.0786	-0.564775	1.37659e-05	13.6314	2.05531	1.8701	13.3938	24.4493	22.5873	11.2657	4.49977	4.0722	4.16728	30.0906	52.6492	32.9027	12.8426	104.84	66.2781	8.42309	5.24551
1.0225	18.3965	24.9082	32.1627	6.6608	70.5587	3.62554	50.388	4.99445	19.8188	30.8416	30.5221	3.33142	37.2028	9.3929	8.7354	-0.754717	23.3742	1.0187	32.0167	7.76432	3.29148	0.415428	3.32956	26.9541	4.97199	18.5633	9.97006	2.82021	8.49605	-0.56601	5.62582e-08	3.05609	0.314731	0.129546	14.5352	26.4679	24.3487	8.65164	3.89168	3.71541	2.26599	34.484	61.8866	32.7625	8.62193	98.6478	70.0976	14.9854	5.96182
1.0235	14.8445	22.8702	26.3528	3.62554	82.8747	6.6608	38.4036	10.9147	7.71881	15.8018	27.0779	0.501857	37.8356	10.3389	13.3065	-0.754717	28.2053	0.0836198	37.9376	2.73542	1.34307	-1.10722	1.38116	28.4321	1.20961	9.47952	5.52747	1.33935	8.49232	-0.564775	8.45807e-11	0.396575	-0.14415	-0.329321	11.2765	23.9779	22.2314	4.85903	2.02674	1.57117	1.57981	38.4795	65.2673	27.0829	10.8949	77.5469	60.9291	23.5518	16.2833
1.0245	12.5993	17.9174	25.3692	0.861127	69.1113	7.11679	25.9412	17.8378	10.3284	8.1659	30.7076	-0.228921	47.8845	7.78338	15.6956	-0.754717	37.9081	0.0025251	40.9722	0.0269309	0.543719	-1.401	-0.432785	20.3186	1.63409	6.4744	0.207291	-0.434033	15.1758	-0.524228	4.67803e-14	5.4615	-0.183946	-0.367892	6.37401	15.7961	19.1258	2.10666	1.74907	0.113854	4.13598	39.406	64.205	24.7092	15.5008	52.9158	35.6134	27.6542	23.4933
1.0255	16.426	8.37615	25.3633	0.859181	42.54	6.66078	11.1723	22.9107	17.0621	6.57795	38.4718	-0.292149	68.4143	5.82263	11.5946	-0.754717	41.0533	2.80513e-05	36.7568	-0.521689	-1.40468	-1.57476	-0.901572	12.5799	6.65923	8.41743	-1.19533	-0.900324	19.8158	-0.056689	9.51831e-18	12.0972	-0.185158	-0.329321	4.8419	4.18212	15.2465	1.72269	2.74008	-0.190199	7.87259	36.5	63.3712	21.6076	14.9872	39.1504	23.713	27.0586	16.2795
1.0265	16.088	7.7718	26.1533	3.56036	16.9878	3.62357	6.17685	19.4826	13.563	6.96871	40.3177	-0.294096	88.1619	3.78521	5.7677	-0.754717	42.2208	1.14639e-07	25.495	-0.563485	-2.7118	-1.39847	-0.942134	10.8442	10.3417	7.35853	-1.31697	-0.900324	16.4046	1.7167	7.12463e-22	12.3883	-0.183946	0.12956	6.3748	-2.6817	13.2142	2.35368	3.56559	0.0866643	5.92017	29.4274	61.7844	22.1592	7.05504	38.2274	24.296	21.5476	5.8411
1.0275	11.2209	15.8837	29.6445	5.86682	14.6119	0.795953	15.3169	9.33694	10.467	10.3361	30.5649	-0.294096	90.8813	6.49971	1.85797	-0.754717	45.608	1.72353e-10	18.2466	-0.524214	-0.939641	-1.02361	-0.943382	11.0113	8.94322	6.30336	-1.32071	-0.434033	13.8141	3.19757	1.96187e-26	13.3881	-0.14415	1.87134	11.3012	-3.10711	15.4647	1.39145	6.3427	1.23909	1.4966	25.5845	58.7232	30.7905	1.54404	27.6972	18.7767	15.4348	3.93551
1.0285	7.45291	23.3223	34.6522	3.55839	29.4987	0.0651961	24.0885	5.77857	9.74597	14.0144	13.8888	-0.292128	63.9847	10.1974	0.380972	-0.754717	34.1079	9.53259e-14	20.078	-0.0566889	2.27655	1.43286	-0.943396	12.8736	5.94755	8.36929	-1.32075	1.33935	12.9361	1.7167	1.98739e-31	17.6562	0.314731	3.36458	14.7882	-1.67035	15.2701	0.594163	9.94505	2.2021	-0.568794	22.7142	54.8011	36.9135	2.76768	18.158	11.5633	12.973	8.89471
1.0295	6.14166	29.3947	33.8601	0.793985	41.1636	0.00196818	23.6879	9.26538	10.2652	18.904	7.50084	-0.226975	49.7007	5.72189	1.34493	-0.754717	16.604	1.93958e-17	25.5991	1.7167	2.3564	5.44594	-0.943396	13.7119	6.28065	6.80858	-1.32075	2.82021	10.7747	-0.056689	7.40632e-37	18.2841	2.05528	2.37003	13.9917	-0.304574	11.9462	2.05226	11.4551	1.23908	-0.951943	22.1435	51.0451	32.3593	4.91611	21.3838	13.5114	6.9204	20.1773
1.0305	3.03734	28.4582	25.2921	0.0651742	58.6341	2.18637e-05	22.505	9.13505	14.3001	16.386	13.6849	0.565041	68.3287	0.207014	2.53603	-0.754717	11.4509	1.45181e-21	32.3377	3.19757	0.0372181	8.65965	-0.943396	10.1638	11.4035	3.55307	-1.32075	1.33935	9.00165	-0.524228	1.01538e-42	16.0809	3.50872	2.37125	11.0262	0.773848	8.75231	5.32179	10.9091	0.0858433	-0.980747	24.5848	47.3243	28.5293	2.6373	18.0772	29.5543	2.0615	28.9503
1.0315	0.20774	20.1018	16.6629	0.00196809	76.0816	8.93513e-08	17.5561	4.05833	20.0121	11.5228	18.5623	4.05826	78.8722	-1.11567	2.50729	-0.754717	17.0136	3.99777e-26	34.1317	1.7167	1.34432	6.41875	-0.943396	5.38689	14.5208	2.8323	-1.32074	-0.434047	8.99909	-0.564775	5.12103e-49	11.641	2.05528	3.40561	10.2779	-0.248608	6.2537	6.58966	10.4665	-0.217379	-0.981577	20.1229	44.1646	28.5859	-0.0870871	7.95021	41.8902	3.34549	18.2938
1.0325	-0.523039	11.1959	15.1401	2.18635e-05	71.6132	1.34334e-10	7.28409	0.567032	24.3805	10.0613	13.4855	9.13107	56.9264	-1.34094	5.60141	-0.754717	23.1198	4.04978e-31	21.4308	-0.056689	3.83851	-0.554825	-0.943396	5.89085	11.8698	3.04624	-1.31949	-0.901586	16.9061	-0.56601	9.50151e-56	5.95643	0.314731	2.37125	10.4757	-0.956816	5.92168	4.71636	9.47716	-0.216558	-0.980774	10.4588	43.749	19.9209	-0.805292	2.80849	33.904	5.49776	10.0623
1.0335	-0.586267	9.09855	17.3162	8.93512e-08	52.1097	7.42981e-14	3.78894	-0.159833	16.4518	9.14482	4.98259	9.1311	23.9675	-1.18035	10.4054	-0.754717	17.0059	1.50921e-36	14.6062	-0.524228	1.30253	-4.52985	-0.943382	6.82057	8.05403	4.56641	-1.27894	-0.942134	20.7062	-0.564775	6.48535e-63	2.96755	-0.14415	2.37003	7.11444	0.413037	6.88467	3.67692	5.38132	0.113863	-0.954406	9.95167	41.7942	9.03818	-0.863747	1.18946	24.2988	3.28318	11.1436
1.0345	-0.588213	7.76734	17.64	1.34334e-10	36.687	1.51173e-17	8.13485	0.567031	7.57805	5.65364	1.42617	4.06023	15.1403	-0.599814	10.2432	-0.754717	11.1974	2.06907e-42	18.892	-0.564775	-0.472117	-2.8388	-0.942134	3.77522	7.42843	5.07447	-0.811406	-0.943382	11.7034	-0.524228	1.62847e-70	0.975604	-0.183946	3.36458	4.40029	3.76998	7.40448	4.38596	3.89683	1.59833	-0.650362	14.5747	40.0591	3.88919	-0.741084	7.94433	27.083	1.33935	7.72067
1.0355	-0.588235	5.67096	16.3958	7.42981e-14	27.327	1.13156e-21	12.3549	4.05828	2.41374	0.776258	3.33341	0.630216	26.2032	1.91371	9.60296	-0.754717	13.4566	1.04353e-48	22.543	-0.566024	0.0749319	2.10649	-0.901586	1.23926	7.4636	5.83453	0.961988	-0.943396	4.64791	-0.056689	1.50429e-78	0.974378	-0.185171	1.87134	2.74255	4.92161	8.97397	5.10601	5.21315	4.04501	0.502888	10.9986	34.782	4.27773	0.69539	19.4976	31.1129	4.06561	7.77339
1.0365	-0.588235	15.4811	10.053	1.51173e-17	29.77	3.11591e-26	16.6362	9.13107	0.127222	3.15428	5.57469	0.567009	25.3381	3.42952	11.015	-0.754717	19.1368	1.93616e-55	19.5737	-0.566038	-1.44398	3.62539	-0.434047	-1.21474	8.60888	8.79502	2.44285	-0.943396	6.24467	1.7167	5.11199e-87	2.92647	-0.185185	0.12956	3.13485	2.77896	10.9517	2.90149	4.66611	5.50312	1.4659	10.4792	31.0332	6.55485	6.14408	17.2227	26.0417	9.06491	11.6069
1.0375	-0.588235	32.9447	4.27969	1.13156e-21	47.6837	3.15645e-31	21.7109	9.13107	2.21824	18.7719	3.26432	3.26627	9.65631	2.84987	9.21525	-0.754717	15.235	1.32154e-62	15.0918	-0.566038	-2.67121	-0.640956	1.33935	-2.98812	6.6592	8.5807	0.961988	-0.943396	9.04173	3.19757	6.39077e-96	5.45283	-0.185185	-0.329335	5.79732	-0.136441	10.4829	0.899831	4.52698	5.52949	0.502897	15.2857	24.9919	8.15061	10.694	5.21798	17.5356	9.78126	9.71903
1.0385	-0.588235	33.3375	11.2378	6.23185e-26	57.8273	1.1763e-36	20.9821	4.05826	5.19216	38.2736	0.501835	5.57272	6.56162	3.42951	3.92441	-0.754689	5.18212	3.3184e-70	10.5314	-0.566038	-0.42781	-2.84009	2.82021	-2.4813	3.36437	5.03266	-0.811406	-0.943368	6.07499	1.7167	2.93915e-105	9.27992	-0.185185	-0.369131	9.70207	-2.91354	6.52727	1.7746	4.55333	4.37624	-0.649541	18.0098	18.8465	12.7127	6.14408	0.401182	12.598	7.50821	7.26162
1.0395	-0.588235	17.7263	21.8026	1.13159e-21	46.831	1.61266e-42	13.0798	0.565041	5.64622	42.4957	-0.163769	3.26624	18.4088	1.91276	1.21964	-0.752192	0.778848	3.06535e-78	6.63202	-0.566038	4.64042	-1.82674	1.33935	1.533	2.6018	1.3096	-1.27894	-0.940871	2.52939	-0.056689	9.94548e-115	10.9681	-0.185185	-0.370357	12.4512	-4.42519	4.9298	4.14298	4.99568	3.08281	-0.927217	17.1585	15.341	15.4888	0.69539	1.77293	9.1516	6.40288	6.33677
1.0405	-0.588235	5.00335	20.8583	1.51184e-17	34.906	8.1334e-49	6.48417	-0.226975	5.19019	31.6883	0.501835	0.565041	18.0914	-0.630714	3.53691	-0.671097	4.16342	1.04169e-86	6.89592	-0.566038	7.05761	-1.14652	-0.434047	6.73443	2.3457	0.760955	-1.31949	-0.859776	1.63488	-0.524228	2.93915e-105	10.2785	-0.185185	-0.37037	12.615	-4.75724	6.03114	5.32098	6.64241	2.56135	-0.649541	14.1316	10.3438	11.4226	-0.741106	2.15428	8.18473	4.06755	6.48104
1.0415	-0.588235	3.35611	17.4527	7.43132e-14	32.3958	1.50906e-55	4.44412	-0.292128	2.15298	18.5094	3.2643	0.565041	11.8891	-1.535	7.47157	0.26398	10.5859	1.30227e-95	10.0091	-0.566024	5.95038	0.412931	-0.901586	7.02819	2.01262	1.73124	-1.32074	0.0753012	2.0226	-0.564775	6.39077e-96	9.97726	-0.185185	-0.37037	10.6363	-4.78362	4.26815	4.47257	5.65301	1.2671	0.502897	14.0806	6.79498	6.583	-0.865665	2.41923	15.1901	4.06568	6.20835
1.0425	-0.588235	8.23152	10.3806	1.34408e-10	34.9099	1.03003e-62	1.3398	-0.294096	-0.674613	9.483	5.57268	3.26624	13.4745	-2.63243	8.04927	3.81077	10.5858	5.98921e-105	12.3046	-0.564761	5.83536	0.880442	-0.942134	3.52195	0.144036	0.208548	-1.32075	3.62209	3.83657	-0.566024	5.11199e-87	10.8975	-0.185185	-0.37037	5.43887	-4.75726	3.53029	3.23189	3.50956	0.0866644	1.4659	12.5078	8.14112	5.26238	-0.867583	2.15036	19.8003	6.34253	5.69662
1.0435	-0.588235	10.9269	4.27328	8.94856e-08	46.9613	2.5864e-70	-0.760991	-0.294117	-1.4034	10.9342	3.26428	5.5727	7.79289	-1.56375	6.69688	6.7725	4.15842	1.01331e-114	5.52465	-0.522965	5.52589	1.13244	-0.943382	-0.199832	-0.734842	-1.56611	-1.32075	6.58383	5.86855	-0.566038	1.50429e-78	8.7354	-0.185185	-0.37037	0.354463	-4.42685	5.22787	3.0161	2.71042	-0.2182	0.502888	9.95754	13.9719	8.09519	-0.805335	1.64061	14.3516	6.85419	2.70155
1.0445	-0.588213	8.16628	1.35664	2.19529e-05	59.4133	2.5864e-70	1.33587	-0.294096	-1.40148	16.0644	0.499867	3.2643	1.49258	3.65357	4.63143	3.81077	0.616631	6.30701e-125	-0.714967	-0.0148791	5.79356	1.85326	-0.943396	-0.747217	2.34316	-2.03366	-1.32075	3.62335	7.17851	-0.566038	1.62847e-70	10.6079	-0.185185	-0.37037	-1.4357	-2.96956	6.11179	2.90148	1.39061	-0.244578	-0.650362	11.3266	22.4636	9.40906	-0.0870874	-1.29027	13.3066	7.83937	-0.0812687
1.0455	-0.586267	2.5543	5.45219	0.00198996	54.7313	1.03003e-62	4.31375	-0.29215	-0.611385	18.6415	-0.228943	0.501835	4.22664	7.62202	1.73234	0.26398	3.30944	1.44414e-135	0.959168	2.22605	5.44103	-1.57351	-0.943382	0.263611	5.26432	-2.07421	-1.32075	0.117111	11.4097	-0.566038	6.48535e-63	14.3761	-0.185185	-0.37037	-0.363193	-0.853285	3.69067	2.9881	0.209373	-0.24539	-0.954397	12.4534	26.6765	4.46399	2.63726	-3.29447	14.801	10.2949	-0.676855
1.0465	-0.523061	1.18819	15.5939	0.0671423	40.5713	1.50906e-55	4.89424	-0.228943	2.88376	23.7737	-0.29215	-0.163769	6.55503	5.7509	0.021532	-0.671097	8.05773	1.21646e-146	3.75868	5.48031	4.77486	-4.61221	-0.942134	-0.791523	2.30135	-2.07544	-1.32075	-0.350428	16.4804	-0.566038	9.50151e-56	11.8485	-0.185185	-0.37037	1.72507	-0.852473	0.143466	2.87429	-0.0955009	-0.245399	-0.979944	12.0425	24.9127	0.587186	4.91221	-0.509755	12.7905	12.06	0.69733
1.0475	0.20575	8.81389	18.3602	0.859159	29.0288	8.1334e-49	5.8978	0.499867	8.01978	25.2921	-0.294096	0.501835	1.6003	3.07802	-0.00941026	-0.752192	12.1871	3.7696e-158	0.791957	5.48031	0.876811	-2.7995	-0.901586	-0.791524	-1.24545	-2.0742	-1.32075	1.34187	16.9872	-0.566038	5.12103e-49	8.36374	-0.185185	-0.37037	1.75142	-2.94236	-1.03533	2.68404	-0.121869	-0.245399	-0.953576	12.3702	22.2787	0.474187	2.63726	5.1455	11.2942	6.85229	6.1441
1.0485	2.97016	17.1335	11.3131	4.35238	21.8488	1.61266e-42	8.45455	3.26428	8.74859	17.1286	-0.294118	3.2643	-2.67661	2.36496	1.342	-0.754689	14.5637	4.29732e-170	-2.75489	2.22607	-2.71054	2.6171	-0.434047	0.263597	-2.18053	-2.0324	-1.32075	2.82024	14.1587	-0.566038	1.01538e-42	6.94727	-0.185185	-0.37037	-0.0336298	-4.0948	0.967126	1.72021	-0.121869	-0.245399	-0.623173	10.2801	23.8708	0.228764	-0.0870874	7.86986	6.7462	2.06148	10.694
1.0495	5.27856	15.7983	5.51146	9.42519	19.341	1.1763e-36	11.0358	5.5727	6.4402	8.4187	-0.294118	5.57268	-7.22824	2.27319	2.82687	-0.754717	7.70516	1.80221e-182	-3.68997	-0.0136166	-3.17933	5.95246	1.33935	-0.748437	-2.26163	-1.52431	-1.32075	1.33935	12.7143	-0.566024	7.40632e-37	4.62845	-0.185185	-0.37037	-0.00725237	-3.24559	3.50044	1.69386	-0.0955101	-0.245399	0.834121	4.89436	29.4765	2.62027	-0.805336	5.20971	7.40221	3.41162	6.14408
1.0505	2.97016	12.8507	6.2378	9.42519	23.5566	3.15645e-31	9.18339	3.26624	5.25734	8.17226	-0.294118	3.26428	-3.06747	1.94854	3.04994	-0.754717	0.530486	2.78046e-195	-3.77103	-0.481155	-1.44649	3.71436	2.82021	-0.237812	-2.26412	0.71662	-1.32075	-0.434047	9.59159	-0.564775	1.98739e-31	0.971886	-0.185185	-0.37037	2.08349	-2.00571	4.21212	2.35364	0.208534	-0.245399	2.95039	2.80443	24.2231	5.11862	-0.867626	0.272701	14.0205	6.3425	0.69539
1.0515	0.20575	8.81387	5.44386	4.35238	25.1974	3.11591e-26	8.72736	0.565063	2.22012	23.5107	-0.294118	0.499867	9.50908	1.04639	2.82686	-0.754717	-1.34217	1.5781e-208	-3.77103	-0.0554124	0.500675	2.70228	1.33935	3.14183	-2.26415	3.97088	-1.32074	-0.901586	2.39621	-0.524228	1.96187e-26	-0.809717	-0.185185	-0.37037	3.23918	-1.81629	5.34169	1.41699	1.36178	-0.245399	2.9504	7.03533	10.8366	2.3442	-0.869544	0.210411	15.1901	7.50631	-0.741106
1.0525	-0.523061	5.46901	1.09791	0.859159	19.2698	1.13156e-21	7.99661	0.567053	0.119371	35.8388	-0.294118	-0.228943	14.1258	2.36905	1.34103	-0.754717	-1.50436	3.29503e-222	-3.68996	1.71672	0.834987	6.50234	-0.434047	6.4002	-2.26414	3.97088	-1.31949	-0.942134	-1.52796	-0.056689	7.12463e-22	0.432146	-0.185185	-0.37037	2.49463	-2.00571	5.53355	0.87183	2.3248	-0.245399	0.834942	11.9863	4.01558	-0.594877	-0.869565	4.42727	13.9645	9.78126	-0.865686
1.0535	-0.586267	2.49111	1.16304	0.0671423	19.2027	1.51173e-17	5.56177	3.33535	2.15302	26.1452	-0.294118	-0.29215	12.1475	9.00947	-0.0422677	-0.754717	-1.50685	2.53098e-236	-2.75486	3.19757	1.05179	6.42124	-0.901586	11.3902	-2.26286	0.71662	-1.27894	-0.943382	-0.945792	1.7167	9.51831e-18	1.88435	-0.185185	-0.37037	2.44455	-3.24477	5.53437	2.90065	1.36179	-0.24539	-0.595984	13.1667	2.99364	0.942115	-0.869565	4.36496	16.0952	9.06685	-0.869522
1.0545	-0.588213	3.15667	6.30099	0.00198996	24.2749	7.42981e-14	4.37308	6.49704	4.40015	18.9736	-0.294096	-0.294096	7.86225	13.5901	-0.39976	-0.754717	-1.42581	7.15194e-251	0.794426	1.7167	1.38487	1.68361	-0.942134	17.9392	-2.21982	-1.52431	-0.811406	-0.943396	0.199483	3.19757	4.67803e-14	0.888548	-0.185185	-0.37037	6.56327	-4.06761	5.36971	5.10435	0.209355	-0.244578	-0.622352	9.81569	5.05981	3.36405	-0.869565	-0.573985	18.9715	4.12984	-0.869565
1.0555	-0.588235	8.22754	10.5211	2.19529e-05	18.4694	1.34334e-10	1.27458	8.41064	2.153	14.5375	-0.29215	-0.294118	0.413391	8.78234	-0.430692	-0.754717	-0.490736	7.43471e-266	3.83725	-0.056689	3.29272	-0.851129	-0.943382	17.8987	-1.67118	-2.0324	0.962002	-0.943396	-2.29722	1.7167	8.45807e-11	0.888534	-0.185185	-0.37037	9.42514	-2.61112	4.57135	4.33076	-0.0683209	-0.21821	0.503718	6.15736	5.6272	4.51671	-0.869544	-3.29833	18.8857	2.12183	-0.869565
1.0565	-0.588235	10.9919	14.0143	8.94856e-08	6.95186	8.93512e-08	-1.48982	13.4835	0.117381	4.01073	-0.228943	-0.294118	-9.46971	2.60227	-0.431644	-0.754717	3.05605	2.84322e-281	1.8106	-0.524228	4.59733	-1.57477	-0.943396	10.8808	1.03729	-2.0742	2.44411	-0.943396	-2.29601	-0.056689	5.62582e-08	1.88309	-0.185185	-0.37037	5.5459	0.632831	5.34252	2.98727	0.209355	0.0858341	1.46591	9.792	2.63453	7.24104	-0.867626	-1.35261	17.8063	6.78996	-0.869565
1.0575	-0.588235	8.95633	15.6571	1.34408e-10	7.59298	2.18635e-05	-1.42859	15.063	2.15298	-2.98546	0.499867	-0.294118	-18.4389	7.26871	-0.431655	-0.754717	6.01778	4.00001e-297	1.8106	-0.564775	2.78338	-1.94964	-0.943396	4.11746	6.06494	-2.07546	1.0038	-0.943396	0.237491	-0.524228	1.37659e-05	0.389857	-0.185185	-0.370357	1.59187	1.6214	5.20233	1.41616	1.36179	1.23908	0.502888	16.8482	0.189494	9.90246	-0.805336	0.920427	20.0553	11.2757	-0.869565
1.0585	-0.588235	5.9823	10.523	7.43132e-14	14.3898	0.00196809	2.0014	7.61862	4.39818	-4.50642	3.26428	-0.294118	-19.7521	16.299	-0.431655	-0.754717	3.05605	0	3.83725	-0.56601	-0.93967	-3.86001	-0.943396	-0.621759	7.5458	-2.07547	-0.302057	-0.943396	-0.563164	-0.564761	0.00123917	-1.35192	-0.185185	-0.369131	-0.586518	-1.15384	4.0227	0.210176	2.3248	2.20211	-0.650362	17.215	0.294721	7.54242	-0.0870874	-0.638193	24.3643	6.72383	-0.869565
1.0595	-0.588235	5.46309	4.71945	1.51184e-17	13.59	0.0651742	7.07229	1.35905	2.08783	-3.90792	5.57268	-0.294118	-17.7185	13.4569	-0.431655	-0.754717	-0.490736	0	0.794426	-0.564775	-3.22116	-5.20518	-0.943396	-2.51928	2.81068	-2.07547	1.0038	-0.943396	-0.817616	-0.564747	0.0410356	-1.81082	-0.185185	-0.329335	-1.51564	-2.61113	2.59017	-0.0954919	1.36178	1.23991	-0.954406	10.885	0.0520322	1.7116	2.63726	-0.636275	20.0572	1.27704	-0.869565
1.0605	-0.588235	5.12515	3.46946	1.13159e-21	12.674	0.793985	7.07422	-0.161801	-0.676603	-1.14745	3.26428	-0.294118	-16.2628	5.9513	-0.431655	-0.754717	-1.42581	0	-2.75483	-0.524228	-3.7305	-3.85878	-0.943396	-1.21471	-1.20363	-2.07547	2.44411	-0.943382	-1.28267	-0.522965	0.499916	-1.85061	-0.185185	0.129546	-0.365647	-2.28176	1.57684	-0.121869	0.208534	0.113023	-0.980774	7.59095	2.1707	-1.72445	4.91221	0.984635	17.8706	-0.097166	-0.869565
1.0615	-0.588235	4.60592	3.06827	3.11594e-26	8.18108	3.55839	2.06461	-0.29016	-1.40541	1.16092	0.499867	-0.294118	-12.7005	2.81909	-0.431655	-0.754717	-1.50691	0	-3.68736	-0.056675	-3.77229	-1.91039	-0.943396	0.772946	-2.17801	-2.07547	0.962002	-0.942134	-2.76226	-0.0148791	2.24047	-1.85184	-0.185185	1.8701	1.72422	-3.27194	2.28694	-0.121869	-0.0955101	0.113023	-0.981586	10.8035	7.99237	-3.37464	2.63726	-0.572067	19.6701	0.496502	-0.869565
1.0625	-0.588235	1.62994	2.54517	3.15646e-31	0.217463	5.8668	-0.699797	-0.294074	-1.46862	-1.14749	-0.228943	-0.294118	-7.37099	2.01611	-0.431655	-0.754717	-1.50941	0	-3.67984	1.71797	-3.77229	-1.15157	-0.943396	1.99931	-2.2198	-2.07547	-0.811406	-0.901586	-2.54667	2.22605	3.69391	-1.85185	-0.185185	3.32354	1.72423	-4.12196	2.86947	-0.0955101	-0.121869	1.23991	-0.981595	16.2229	8.71426	-3.40102	-0.0870874	0.144263	22.5406	3.21701	-0.869565
1.0635	-0.588235	-0.468886	-0.49209	1.1763e-36	-3.27965	3.55839	1.27259	-0.294117	-1.47057	-3.91188	-0.29215	-0.294118	-4.3925	1.40304	-0.431655	-0.754717	-1.50938	0	-2.50145	3.23938	-3.73051	0.329283	-0.943396	5.2548	-1.75476	-2.07547	-1.27894	-0.434047	-0.43772	5.48031	2.24047	-1.85185	-0.185185	1.87011	-0.364863	-3.24559	4.24015	0.208534	-0.121869	2.20211	-0.981595	12.4467	9.39963	-2.05649	-0.805336	4.42533	22.5953	5.49194	-0.869565
1.0645	-0.588235	1.56479	-3.2565	1.61266e-42	-1.3073	0.793985	3.51585	-0.294118	-1.47057	-4.63874	-0.294096	-0.294118	2.32308	3.69436	-0.431644	-0.754717	-1.50436	0	3.93414	2.22605	-3.22243	-0.138242	-0.943396	6.30867	0.0198544	-2.07547	-1.31949	1.33935	3.49965	5.48031	0.499916	-1.85185	-0.185185	0.130785	-1.49174	-1.97853	6.33436	1.36178	-0.0955101	1.23908	-0.981595	3.03122	12.0415	0.199924	-0.867626	4.36688	20.1995	3.21891	-0.869565
1.0655	-0.588235	3.81191	-3.2565	8.1334e-49	1.66476	0.0651742	1.20547	-0.294118	-1.46862	-4.63872	-0.294118	-0.294118	10.8911	9.90973	-0.430692	-0.754717	-1.33967	0	18.5524	2.22605	-0.981493	-3.43178	-0.943396	2.00054	1.54127	-2.07547	-1.32074	2.82021	6.07366	2.22605	0.0410356	-1.85185	-0.185185	-0.288299	-0.364863	-1.48506	6.11021	2.3248	0.208534	0.0858341	-0.981595	3.70637	7.44542	4.76368	-0.869544	-0.509755	18.3721	0.556852	-0.869565
1.0665	-0.588235	1.56477	-0.492112	1.50906e-55	2.18198	0.00196809	-1.55893	-0.294118	-1.40541	-3.90991	-0.294118	-0.294118	3.90464	12.6592	-0.399771	-0.754717	0.611581	0	28.9578	3.23938	2.27276	-5.63216	-0.943396	-0.241642	0.527954	-2.07547	-1.32075	1.33935	8.02331	-0.0148791	0.00123917	-1.85185	-0.185185	0.130785	1.72422	-0.52124	7.8207	1.36178	1.36178	-0.21821	-0.981595	9.5948	5.31322	6.93268	-0.869565	-2.51587	13.2521	0.556852	-0.869565
1.0675	-0.588235	-0.470854	2.54316	1.03003e-62	2.45479	2.18635e-05	-2.2858	-0.294118	-0.676603	-1.08229	-0.294118	-0.294118	-6.69891	13.1672	-0.0432305	-0.754717	8.64023	0	23.0393	1.71797	2.27276	-5.63092	-0.943396	0.263597	0.529203	-2.07547	-1.32074	-0.434047	7.59633	-0.522965	1.37659e-05	-1.85184	-0.185185	1.87013	1.7234	-0.798907	10.9772	0.208534	2.32481	-0.244578	-0.981595	10.1986	10.8511	4.43594	-0.869565	2.15228	10.3212	3.21891	-0.869565
1.0685	-0.588235	1.56474	2.99914	2.5864e-70	2.18393	8.93512e-08	-2.28573	-0.294118	2.0878	1.95687	-0.294096	-0.294118	-9.34135	13.6582	1.30914	-0.754717	18.1105	0	11.6261	-0.056675	-0.981493	-3.39124	-0.943396	-1.29835	1.58308	-2.07547	-1.31948	-0.901586	4.30277	-0.564761	5.62582e-08	-1.85061	-0.185185	3.32478	-0.392873	-2.63669	11.9138	-0.0955101	1.3626	-0.24539	-0.981595	10.7211	15.0425	2.70099	-0.869565	6.63797	12.9234	5.49194	-0.869565
1.0695	-0.588235	3.80994	2.54314	2.38917e-78	1.72795	1.34334e-10	-1.55303	-0.294118	4.39621	2.47608	-0.29215	-0.294118	-9.8018	9.94255	2.43844	-0.754717	15.1487	0	4.10646	-0.524228	-3.22241	0.329297	-0.943396	-3.03246	0.529203	-2.07547	-1.27768	-0.942134	2.06061	-0.566024	8.45807e-11	-1.81082	-0.185185	1.91113	-1.85017	-2.91516	8.64191	-0.121878	0.235723	-0.245399	-0.981595	8.54453	10.8	1.87792	-0.869565	2.08613	17.1382	3.21697	-0.869565
1.0705	-0.588235	1.49959	-0.49408	8.11904e-87	-0.580458	7.42981e-14	1.40097	-0.294118	2.08783	2.74891	-0.228943	-0.294118	-9.53289	7.8591	1.3101	-0.754717	5.09345	0	6.6371	-0.564775	-3.72925	2.10268	-0.943396	-2.99192	0.527955	-2.07547	-0.769596	-0.943382	1.55252	-0.566038	4.67803e-14	-1.35194	-0.185185	0.629462	-2.18058	-1.97771	4.9034	-0.12269	0.235723	-0.245399	-0.981595	7.098	4.75867	-0.0752796	-0.869565	-3.36258	23.897	0.492623	-0.869565
1.0715	-0.588235	-1.26484	-3.32169	1.015e-95	-0.58048	1.51173e-17	5.89581	-0.294118	-0.674635	2.47807	0.499867	-0.294118	-8.95251	5.58569	-0.0113467	-0.754717	-0.323497	0	13.4906	-0.566024	-3.7305	0.329283	-0.943396	-0.790289	1.54128	-2.07546	1.47134	-0.943396	1.51197	-0.566038	9.51831e-18	0.388618	-0.185185	1.91113	-2.20776	-1.78827	3.60918	-0.122699	1.3626	-0.245399	-0.981595	9.83531	5.77173	0.0368878	-0.869565	-4.79908	20.1874	-0.225625	-0.869565
1.0725	-0.588235	-1.99365	-4.05245	4.66806e-105	1.72598	1.13156e-21	11.8807	-0.294118	-1.34024	2.02403	3.26428	-0.294118	-5.24969	3.79595	-0.0113467	-0.754717	-1.42076	0	15.5932	-0.566038	-3.26422	-3.3925	-0.943396	2.50327	0.0211168	-2.07421	4.72559	-0.943396	1.55127	-0.566038	7.12463e-22	1.84206	-0.185185	3.32478	-2.20858	-1.67365	1.60242	-0.122699	2.32481	-0.245399	-0.981595	8.41266	12.6716	2.03852	-0.869565	-4.92366	7.46831	-0.287916	-0.869565
1.0735	-0.588235	-2.05686	-4.11568	7.89788e-115	2.11875	3.11591e-26	16.0434	-0.294118	-0.674635	-0.221166	5.57268	-0.294118	-0.44966	5.45915	1.3101	-0.754717	-1.50685	0	18.9024	-0.566024	-1.49084	-5.67272	-0.943396	2.97082	-1.71298	-2.03366	4.72559	-0.943396	2.02003	-0.566038	1.96187e-26	0.388618	-0.185185	1.87011	-2.20859	-1.73392	1.54887	-0.122699	1.36178	-0.245399	-0.981595	6.45702	13.7433	3.25366	-0.869565	-4.92747	1.42212	-0.289833	-0.869565
1.0745	-0.588235	-2.05878	-4.11763	4.91576e-125	1.66083	3.15646e-31	8.45455	-0.294118	2.08783	0.507623	3.26428	-0.294118	-0.903739	6.33631	2.43844	-0.754717	-1.50941	0	17.6174	-0.564775	-0.00997851	-6.14023	-0.943382	1.49247	-1.71298	-1.56611	1.47134	-0.943396	3.83272	-0.566038	1.98739e-31	-1.35194	-0.185185	0.129546	-2.20859	-1.31607	2.91953	-0.122699	0.208534	-0.245399	-0.981586	7.08879	7.1168	2.03853	-0.869565	-4.9256	6.68391	-0.289833	-0.869565
1.0755	-0.588235	-2.05683	-4.11763	1.12558e-135	-1.37444	3.15646e-31	0.890162	-0.294118	4.39621	5.57851	0.499867	-0.294118	-8.2237	3.33496	1.30914	-0.754717	-1.50943	0	10.3641	-0.524228	-1.49084	-5.67145	-0.942134	0.814742	0.0211168	0.208534	-0.769596	-0.943382	5.74058	-0.566024	7.40632e-37	-1.8108	-0.185185	-0.329335	-2.20859	0.0266042	1.60158	-0.122699	-0.0955101	-0.245399	-0.980774	3.67641	0.795181	0.0376905	-0.869565	-4.86331	16.5541	-0.287916	-0.869544
1.0765	-0.588235	-1.99164	-4.11568	9.48126e-147	-4.13688	3.11591e-26	2.19697	-0.294096	2.08785	8.28164	-0.228943	-0.294118	-11.0513	3.4993	-0.0432305	-0.754717	-1.50943	0	2.06407	-0.0566889	-3.26424	-3.35069	-0.901586	-0.198555	1.54128	1.72994	-1.27768	-0.942134	5.56556	-0.564775	1.01538e-42	-1.84937	-0.185185	-0.369131	-2.20859	1.92627	2.20969	-0.122699	-0.121878	-0.245399	-0.954397	-0.0279118	-0.664783	-0.0497507	-0.869565	-4.14504	16.6125	-0.225625	-0.867604
1.0775	-0.588235	-1.19573	-4.05245	2.93807e-158	-4.07368	1.13156e-21	7.14532	-0.29215	-0.672667	5.57853	-0.29215	-0.294118	-7.4993	6.97586	-0.399771	-0.754717	-1.50943	0	-1.56137	1.71672	-3.73177	0.83866	-0.434047	2.00311	0.527941	0.71662	-1.31948	-0.901586	3.49838	-0.524228	5.12103e-49	-1.81079	-0.185185	-0.370357	-2.20859	0.659217	5.88849	-0.122699	-0.12269	-0.24539	-0.649541	-2.1544	3.27044	2.15314	-0.869565	-1.41877	7.33403	0.492623	-0.803396
1.0785	-0.588235	2.4239	-3.32167	3.34938e-170	-0.580458	1.51173e-17	7.93344	-0.228943	-1.27507	0.509591	-0.294096	-0.294118	-7.56251	8.59295	-0.430692	-0.754717	-1.50943	0	1.98045	3.19883	-3.77231	4.38794	1.33935	6.35302	0.527941	0.71662	-1.32074	-0.434047	0.0285562	-0.056675	9.50151e-56	-1.3507	-0.185185	-0.37037	-2.20859	-2.60948	6.49822	-0.122699	-0.122699	-0.244569	0.530077	-2.75228	5.29761	3.46863	-0.869565	0.918466	3.23548	3.21697	-0.0228578
1.0795	-0.588235	8.95434	-0.49209	1.40466e-182	5.22117	7.42981e-14	6.41703	0.499867	0.119349	-0.156014	-0.294118	-0.294118	-11.8453	6.94302	-0.431644	-0.754717	-1.50943	0	9.34289	1.75851	-3.77231	4.17652	2.82021	5.84777	1.54128	1.72994	-1.32075	1.33935	-0.773323	1.71797	6.48535e-63	0.429653	-0.185185	-0.37037	-2.20858	-4.03959	5.23303	-0.122699	-0.122699	-0.217388	1.79714	-0.141712	2.96657	3.25201	-0.869565	-0.638193	4.6676	5.49194	3.41973
1.0805	-0.588235	14.4832	2.61028	2.16713e-195	8.04878	1.34334e-10	8.72933	3.26428	5.64622	2.81605	-0.294118	-0.294118	-11.7841	3.07899	-0.431655	-0.754717	-1.50943	0	12.9682	0.45266	-3.73177	-0.0897971	1.33935	5.30073	0.0211169	0.208534	-1.32075	2.82021	-1.28392	3.23938	1.62847e-70	2.34197	-0.185185	-0.37037	-2.20775	-2.88634	7.2134	-0.122699	-0.122699	0.113023	1.98737	4.17232	2.05713	0.553201	-0.869565	-0.634357	4.9886	3.21891	8.41903
1.0815	-0.588235	14.0272	3.8583	1.22999e-208	6.01513	8.93512e-08	10.8281	5.57268	10.263	5.97129	-0.294118	-0.294118	-6.83965	1.20475	-0.431655	-0.754717	-1.50943	0	10.3566	1.75853	-3.26422	-0.556087	-0.434047	9.10076	-1.71296	-1.56611	-1.32075	1.33935	-2.84713	2.22605	1.50429e-78	2.62909	-0.185185	-0.37037	-2.17975	-0.189159	9.5199	-0.122699	-0.122699	1.57032	1.79714	5.46682	4.83564	-2.76905	-0.869565	1.04693	4.53725	0.556852	8.41903
1.0825	-0.588235	5.91712	6.89554	2.56819e-222	3.04112	2.18635e-05	9.45619	3.26428	5.6462	7.82172	-0.294118	-0.294118	-4.93241	1.69162	-0.431655	-0.754717	-1.50943	0	6.46728	3.20011	-1.48958	1.93687	-0.901586	8.55213	-1.71173	-2.03366	-1.32075	-0.434047	-3.60721	2.22607	5.11199e-87	2.34197	-0.185185	-0.37037	-1.82216	2.14372	10.0736	-0.122699	-0.122699	3.68658	0.530077	6.76187	6.32094	-3.40431	-0.869565	0.146203	1.60632	0.556852	3.41973
1.0835	-0.588235	-0.403712	8.93308	1.97268e-236	2.52191	0.00196809	9.18142	0.499867	0.117381	2.4761	-0.294118	-0.294118	-11.1919	0.396018	-0.431655	-0.754717	-1.50941	0	5.10933	1.75981	0.0318315	1.13501	-0.942134	2.00057	0.0616642	-2.07421	-1.32074	-0.901572	-5.51507	3.24064	6.39077e-96	0.429653	-0.185185	-0.37037	-0.0344509	2.28633	9.46472	-0.122699	-0.122699	3.68658	-0.649532	11.2406	6.34836	-2.77172	-0.869565	2.87057	-0.460151	3.21891	-0.0228577
1.0845	-0.588213	-1.92649	6.16867	5.5743e-251	2.18402	0.0651742	10.2418	-0.228943	-1.34024	-3.11395	-0.294118	-0.294118	-22.0606	-0.855741	-0.431655	-0.754717	-1.50691	0	3.93419	0.495732	-0.981465	0.884271	-0.943368	-2.48255	2.00882	-2.07546	-1.31949	-0.940871	-6.39265	1.75978	2.93915e-105	-1.3507	-0.185185	-0.37037	3.53911	0.440226	6.52376	-0.122699	-0.122699	1.57032	-0.953567	10.6089	9.1007	-3.43231	-0.869565	6.76643	1.60634	5.49196	-0.803374
1.0855	-0.586267	-2.05487	1.09391	5.7947e-266	1.66868	0.793985	4.83101	-0.29215	-1.46663	-4.50837	-0.294118	-0.294118	-25.4293	-1.3467	-0.431655	-0.754717	-1.42581	0	10.9466	2.30967	-0.97894	0.539609	-0.942134	-3.49622	2.30136	-2.07547	-1.27894	-0.901572	-3.23106	0.452674	4.97274e-115	-1.8108	-0.185185	-0.37037	5.65537	0.858891	1.93364	-0.122699	-0.122699	0.113023	-0.952755	7.45072	13.2474	-3.12747	-0.869565	2.93672	4.53921	3.21891	-0.865665
1.0865	-0.523061	-2.05878	0.301873	2.21604e-281	-1.18084	3.55839	-0.76296	-0.294096	-1.46858	-3.84279	-0.294096	-0.294118	-19.0214	-1.63067	-0.431655	-0.754717	-0.490736	0	18.9753	5.99092	0.11799	0.422063	-0.901586	-3.49747	2.01136	-2.07546	-0.811406	-0.434033	0.707527	1.75851	3.09511e-125	-1.8506	-0.185185	-0.37037	3.53911	4.01379	0.145118	-0.122699	-0.122699	-0.217388	-0.622334	9.42764	13.6645	-1.26251	-0.869565	0.992932	5.05473	0.556852	-0.805314
1.0875	0.20575	-2.05882	1.81634	3.11766e-297	-1.81816	5.8668	-2.2206	-0.294118	-1.40539	-0.353439	-0.29215	-0.294118	-7.83925	-3.0865	-0.431655	-0.754717	3.05605	0	10.9466	7.76307	-0.386	5.48776	-0.434047	-2.52436	0.146546	-2.07421	0.961988	1.34061	2.26701	3.19883	7.08697e-136	-1.8506	-0.185185	-0.37037	-0.0344509	6.19112	0.776891	-0.122699	-0.122699	-0.244569	0.862131	9.61846	10.773	-0.679163	-0.869565	5.33816	5.51045	0.556852	-0.0870874
1.0885	2.97016	-2.05882	-0.555296	0	5.87072	3.55839	-2.28383	-0.294118	-0.674635	4.7213	-0.228943	-0.294118	-0.700042	-4.07853	-0.431655	-0.754717	6.01778	0	3.93167	5.98969	2.36178	10.1823	1.33935	1.49119	-0.651222	-2.03366	2.44285	2.86202	5.70002	1.71672	5.96969e-147	-1.81079	-0.185185	-0.37037	-1.82216	3.98578	1.24317	-0.122699	-0.122699	-0.24539	3.30881	4.83914	9.70532	-0.437004	-0.869565	8.71849	7.3983	3.21891	2.63726
1.0895	5.27856	-2.05882	-3.25844	0	14.1903	0.793985	-1.55891	-0.294118	2.15298	4.78647	0.499867	-0.294118	-1.51407	-2.60247	-0.431655	-0.754717	3.05608	0	5.02571	2.27039	8.87155	7.18006	2.82022	6.26689	3.36186	-1.56612	0.961988	1.8487	6.66127	-0.0566889	1.8499e-158	-1.34946	-0.185171	-0.37037	-2.17974	0.499648	2.50941	-0.122699	-0.122699	-0.245399	4.7661	2.77315	7.17101	0.63983	-0.869544	9.43482	15.1258	5.49194	4.91223
1.0905	2.97016	-2.05882	-3.2565	0	12.792	0.0651742	1.20545	-0.294118	5.19019	0.507623	3.26428	-0.294118	0.091953	1.30534	-0.431655	-0.754717	-0.488211	0	5.44864	0.0700032	10.6462	1.4329	1.34061	5.25606	9.82982	0.207285	-0.811406	1.8487	2.99943	-0.524228	2.10887e-170	0.470689	-0.183946	-0.37037	-2.20693	-1.40267	3.38577	-0.122699	-0.122699	-0.245399	4.7661	6.62333	1.59664	0.691511	-0.867626	8.7789	19.7983	3.21697	2.6392
1.0915	0.20575	-2.05882	-0.490144	0	9.11555	0.00196809	3.51386	-0.294118	5.6462	0.570829	5.57268	-0.294118	-4.28287	7.07042	-0.431655	-0.754717	-1.34219	0	5.79619	0.495746	6.12667	-2.75393	-0.392238	2.08291	9.82982	1.6894	-1.27894	2.86202	2.94359	-0.564775	8.84416e-183	2.84189	-0.14415	-0.37037	-2.18139	-1.97604	2.53658	-0.122699	-0.122699	-0.245399	3.30881	9.53529	-1.07233	0.336616	-0.805336	5.99998	14.3477	0.492623	-0.0228577
1.0925	-0.523061	-2.05882	2.60833	0	2.31231	2.18635e-05	1.20545	-0.294118	5.19019	5.58044	3.26428	-0.294118	-13.2217	10.4583	-0.431655	-0.754717	-0.488211	0	5.6108	4.00072	2.4479	-2.79445	-0.392238	1.79166	3.36184	0.249081	-1.31949	1.34062	7.7751	-0.566024	1.36449e-195	4.86956	0.314731	-0.37037	-1.87736	-3.2439	1.57359	-0.122699	-0.122699	-0.245399	0.862131	6.59617	5.27828	-1.5886	-0.0870874	3.1956	13.1801	-0.225625	-0.0228362
1.0935	-0.586267	-2.05882	3.79312	0	-3.40613	8.93512e-08	-1.55896	-0.294118	2.15298	8.27969	0.499867	-0.294118	-22.732	5.36342	-0.431644	-0.754717	3.05608	0	6.89839	6.96119	3.46124	0.926081	1.34061	3.35201	-0.652485	-1.05677	-1.32074	-0.432771	9.66352	-0.566038	7.7444e-209	6.03588	2.05528	-0.37037	-0.724106	-4.06512	2.23499	-0.122699	-0.122699	-0.245399	-0.622343	2.44356	16.2742	-1.5878	2.63726	4.96321	13.3022	-0.287916	2.64114
1.0945	-0.588213	-2.05882	6.10153	0	-4.86956	1.34334e-10	-2.28777	-0.294118	-0.674635	5.51334	-0.228943	-0.294118	-25.6821	-1.50098	-0.430692	-0.754717	6.01778	0	11.1089	3.99945	5.61986	4.97968	2.82024	5.04719	0.104737	0.249081	-1.32075	-0.859776	8.19708	-0.566038	1.61701e-222	2.67012	3.50872	-0.37037	0.23891	-2.5279	2.28693	-0.122699	-0.122699	-0.245399	-0.953576	3.40903	22.4328	0.362985	4.91221	14.302	6.61971	-0.289834	4.97646
1.0955	-0.588235	-2.05882	5.37273	0	-4.9941	7.42982e-14	-2.35097	-0.294118	-1.40539	-0.286356	-0.29215	-0.294118	-21.2769	-3.5983	-0.399771	-0.754717	3.05606	0	17.8888	0.452661	7.39324	7.39563	1.34061	4.36693	1.50201	1.6894	-1.32075	-0.432784	4.12526	-0.566038	1.24206e-236	-0.850778	2.05529	-0.37037	-0.724104	1.68174	2.21049	-0.122699	-0.122699	-0.245399	-0.980765	7.83262	18.7769	0.995564	2.63726	26.7821	3.89151	-0.289855	3.41974
1.0965	-0.588235	-2.05882	0.237288	0	-4.93477	1.51194e-17	-2.35292	-0.294118	-1.46862	-3.77946	-0.294096	-0.294118	-16.9917	-1.37427	-0.0431779	-0.754717	-0.490599	0	17.6202	-0.482407	7.18199	7.26296	-0.392163	6.31664	0.0189288	0.207594	-1.32075	1.33967	1.21938	-0.566038	3.51022e-251	-1.76976	0.314799	-0.37037	-1.87731	6.76607	5.22886	-0.122699	-0.122699	-0.245399	-0.981586	10.8869	8.93615	1.79404	-0.0869815	24.3026	7.45552	-0.289855	3.42032
1.0975	-0.588235	-2.05882	-3.25452	0	-4.20237	1.13675e-21	-2.35294	-0.294118	-1.47057	-3.84078	-0.294118	-0.294118	-11.9563	0.875437	1.31713	-0.754717	-1.42543	0	11.4472	-0.563501	4.68439	5.20688	-0.389709	9.15898	-1.75247	-1.56379	-1.32075	2.83748	-2.69909	-0.566038	3.66525e-266	-1.84936	-0.143961	-0.37037	-2.18127	9.55434	7.47523	-0.122699	-0.122699	-0.245399	-0.981595	11.7526	5.29615	0.552623	-0.805041	11.8589	8.09221	-0.289855	5.00326
1.0985	-0.588235	-2.05882	-4.04633	0	-1.22027	3.30972e-26	-2.35294	-0.294118	-1.47059	-0.924042	-0.294118	-0.294118	-3.26977	-1.19392	2.61695	-0.754717	-1.50675	0	7.18507	-0.566008	6.20141	1.67898	1.48268	8.2307	-2.21974	-2.03106	-1.32075	1.48133	-4.4137	-0.566038	1.48207e-281	-1.85182	-0.183869	-0.37037	-2.20772	9.03084	6.15092	-0.122699	-0.122699	-0.245399	-0.981595	12.9938	10.8034	-1.41702	-0.867505	4.45758	6.2521	-0.289855	2.85744
1.0995	-0.588235	-2.05882	-4.1148	0	3.38748	4.51262e-31	-2.35294	-0.294118	-1.47059	3.68163	-0.294118	-0.294118	4.80336	-3.78146	2.05708	-0.754717	-1.50939	0	8.57086	-0.566038	10.3726	0.674017	4.43727	6.57546	-2.26235	-2.07367	-1.32075	-0.215205	-2.42428	-0.566038	2.80636e-297	-1.85185	-0.185166	-0.37037	-2.20858	7.95701	6.37178	-0.122699	-0.122699	-0.245399	-0.981595	14.1265	16.6043	-1.22569	-0.869534	4.6518	7.44743	-0.289855	0.249136
[truncated: 21 more columns]

## Sheet: Figure 4B (Expert, wS1, RS)
time (s)	n1	n2	n3	n4	n5	n6	n7	n8	n9	n10	n11	n12	n13	n14	n15	n16	n17	n18	n19	n20	n21	n22	n23	n24	n25	n26	n27	n28	n29	n30	n31	n32	n33	n34	n35	n36	n37	n38	n39	n40	n41	n42	n43	n44	n45	n46	n47	n48	n49
0.9505	-0.789474	-0.442947	-0.263158	0	0	0	0	1.41747	4.02545	-8.61939	-2.2727	-0.454545	0	-0.909091	-1.59091	-0.227273	3.70379	-3.41463	0.656772	-2.19279	-0.973276	-0.487805	2.32132	0.0723896	-0.243902	-0.243902	-3.90244	-0.487805	-0.487805	-6.34144	-0.731707	-0.243902	-0.243902	-0.487805	-1.21951	0	-1.98548	4.23444	-0.243902	-0.731707	-1.33485	-1.21951	14.0948	0	-1.04416	14.758	8.83663	-0.729374	8.94583
0.9515	-0.789474	0.228279	-0.263158	0	0	0	0	-0.279601	5.04943	-5.10641	-2.27111	-0.454545	0	-0.909091	-1.59091	-0.227273	4.58814	-3.41463	0.0897543	-2.13771	-0.918201	-0.487805	-1.49972	1.02316	-0.243902	-0.243902	-3.90242	-0.487805	-0.487805	-6.33973	-0.731707	-0.243902	-0.243902	-0.487805	-1.21951	0	0.209312	-2.73049	-0.243902	-0.731707	-5.09911	-1.21951	3.19675	0	3.34372	10.8836	4.11988	-0.674299	2.60136
0.9525	-0.789474	2.67212	-0.263158	0	0	0	0	-0.404585	2.67212	-3.55472	-2.22213	-0.454545	0	-0.909091	-1.59091	-0.227273	2.53501	-3.41463	-1.56963	-1.53367	-0.314162	-0.487805	-3.97106	-1.12765	-0.243902	-0.243902	-3.9008	-0.487805	-0.487805	-6.28715	-0.731707	-0.243902	-0.243902	-0.487805	-1.21951	0	2.01494	-4.80735	-0.243902	-0.731707	-6.91385	-1.21951	-3.18409	0	6.90241	7.85915	4.40174	-0.07026	2.74182
0.9535	-0.789474	4.72364	-0.263158	0	0	0	0	-0.676668	0.184188	1.87579	-1.65911	-0.454545	0	-0.909091	-1.59091	-0.227273	0.386344	-3.41463	-1.13042	0.75614	1.97565	-0.487805	-4.52602	-2.82931	-0.243902	-0.243902	-3.84837	-0.487805	-0.487805	-5.68132	-0.731707	-0.243902	-0.243902	-0.487805	-1.21951	0	0.682948	-1.83088	-0.243902	-0.731707	-4.5748	-1.21948	-9.32717	0	3.63421	5.56454	7.78421	2.21955	7.17268
0.9545	-0.789474	2.65751	-0.263158	0	0	0	0	-1.08553	-0.468002	6.22621	0.476961	-0.454545	0	-0.909091	-1.59091	-0.227273	-0.176911	-3.41463	3.25036	2.67005	3.88955	-0.487805	-3.97244	-1.14143	-0.243902	-0.243902	-3.24238	-0.487787	-0.487805	-3.33655	-0.731707	-0.243902	-0.243902	-0.487805	-1.21951	0	0.682465	-1.93355	-0.243902	-0.731707	0.1834	-1.21625	-12.2522	0	1.34089	5.83652	7.90537	4.13345	4.67264
0.9555	-0.789474	0.184092	-0.263158	0	0	0	0	-3.15266	-0.524555	4.35008	2.26223	-0.454545	0	-0.909074	-1.59091	-0.227273	-0.225752	-3.41463	5.31495	0.757391	1.97525	-0.487805	-1.62755	0.72044	-0.243902	-0.243902	-0.89753	-0.486173	-0.487805	-0.817869	-0.731707	-0.243902	-0.243902	-0.487805	-1.21951	0	1.99237	-6.03868	-0.243902	-0.731707	2.47421	-1.11142	-5.83168	0	2.04641	9.00506	3.52162	2.21916	3.13487
0.9565	-0.789474	-0.468002	-0.263158	0	0	0	0	-3.20573	-0.526296	-0.784296	0.527302	-0.454529	0	-0.90757	-1.59089	-0.227273	-0.227256	-3.41463	3.19631	-1.48102	-0.317183	-0.487805	0.946741	-1.19544	-0.243902	-0.243902	1.62114	-0.43374	-0.487805	-0.438106	-0.731689	-0.243902	-0.243902	-0.487805	-1.21951	0	0.0256834	-7.72672	-0.243884	-0.731707	0.181756	0.0973406	3.8086	0	0.0272974	6.43233	0.801811	-0.0732628	7.34324
0.9575	-0.789474	-0.524555	-0.263158	0	0	0	0	-1.67928	-0.526316	-3.90983	-1.04566	-0.453025	0	-0.858729	-1.58937	-0.227273	-0.227273	-3.41463	-1.79022	-1.4286	-0.921563	-0.487805	2.0341	-3.48628	-0.243902	-0.243902	1.99929	0.172254	-0.487805	-0.76384	-0.730075	-0.243902	-0.243902	-0.487805	-1.21951	0	-2.26675	-3.7938	-0.24227	-0.731707	-4.62935	4.68221	5.69457	0	-2.26837	-0.12086	0.0220019	-0.676028	3.79125
0.9585	-0.789474	-0.526296	-0.263158	0	0	0	0	-2.43879	-0.526316	-4.02463	0.527302	-0.404184	0	-0.295557	-1.53903	-0.227273	-0.227273	-3.41463	-4.56402	1.4158	-0.973978	-0.487805	5.15715	-4.03821	-0.243902	-0.243902	1.62116	2.5171	-0.487805	-2.67811	-0.67766	-0.243902	-0.243902	-0.487805	-1.21951	0	-2.81874	0.137993	-0.189856	-0.731707	-7.57858	8.51079	-1.43626	0	-2.87278	-3.62207	0.74615	-0.676028	-0.13683
0.9595	-0.789474	-0.526316	-0.263158	0	0	0	0	0.741555	-0.526316	-2.2599	2.26225	0.158988	0	1.84058	-0.927013	-0.227273	-0.227273	-3.41462	-5.39623	5.62091	-0.975592	-0.487805	9.13764	-3.48298	-0.243902	-0.243902	-0.895861	5.03577	-0.487805	-2.72891	-0.0732809	-0.243902	-0.243902	-0.487805	-1.21951	0	-2.26677	-1.87906	0.414524	-0.731707	-8.23697	4.68223	-13.9215	0	-2.9252	-4.27889	2.80913	-0.0732628	1.32867
0.9605	-0.789474	-0.526316	-0.263158	0	0	0	0	7.34753	-0.526316	-2.61485	0.478495	2.29512	0	3.62434	1.77229	-0.227273	-0.227273	-3.413	-5.22241	5.62089	-0.97561	-0.487805	8.70707	-1.08408	-0.243902	-0.243902	-3.18505	5.41392	-0.487805	-1.3682	2.21916	-0.243902	-0.243902	-0.487805	-1.21951	0	0.0240695	0.414993	2.70696	-0.731707	-8.2894	0.0989727	-19.0872	0	-2.92681	-3.73015	4.29443	2.21916	5.05239
0.9615	-0.789474	-0.526316	-0.263158	0	0	0	0	7.75555	-0.526316	-6.15012	-1.60731	4.07889	0	1.84058	5.69219	-0.227273	-0.227273	-3.36059	-4.79183	1.41417	-0.97561	-0.487805	1.98009	2.14539	-0.243902	-0.243902	-3.08022	5.03577	-0.487805	-2.73054	4.13344	-0.243902	-0.243902	-0.487805	-1.21951	0	1.93995	5.00314	4.62125	-0.731707	-8.2386	-1.05737	-16.2663	0	-2.92681	-1.43936	-0.087724	4.13344	11.1702
0.9625	-0.789474	-0.526316	-0.263158	0	0	0	0	3.46081	-0.526316	-4.73332	-1.55847	2.29512	0	-0.295557	5.69219	-0.227273	-0.227273	-2.75619	-2.21754	-1.48265	-0.97561	-0.487805	-3.25998	6.07715	-0.243902	-0.243902	0.420955	2.5171	-0.487805	-2.73216	2.21916	-0.243902	-0.243902	-0.487805	-1.21951	0	0.0780801	-0.18614	2.70696	-0.731707	-7.63261	-0.557822	-4.55274	0	-2.9252	0.474906	-4.12065	2.21916	10.6198
0.9635	-0.789454	-0.526316	-0.263158	0	0	0	0	0.147756	-0.526316	-3.20689	1.09199	0.158988	0	-0.858729	1.77231	-0.227273	-0.227273	-0.462121	0.784104	-2.13944	-0.97561	-0.487805	-4.47036	12.8025	-0.243902	-0.243902	7.52288	0.172254	-0.487805	-1.42221	-0.0732809	-0.243902	-0.243902	-0.487805	-1.21951	0	-1.60998	-4.11743	0.414524	-0.731707	-5.28612	1.73139	3.19101	0	-2.87278	-1.43938	-3.03859	-0.0732809	2.81405
0.9645	-0.787713	-0.526316	-0.263138	0	0	0	0	-0.371611	-0.526316	-5.43801	5.01039	-0.404184	0	-0.90757	-0.925493	-0.227273	-0.227273	1.50619	4.28528	-2.19347	-0.97561	-0.487805	-3.97244	14.4906	-0.243902	-0.243902	11.7296	-0.43374	-0.487805	-3.38405	-0.67766	-0.243902	-0.243902	-0.487805	-1.21951	0	0.0780802	-1.11787	-0.189856	-0.731707	-2.71341	3.64564	4.40667	0	-2.26838	-3.73182	-1.22915	-0.67766	0.0252926
0.9655	-0.73116	-0.526316	-0.261397	0	0	0	0	-0.619146	-0.526296	-0.846033	5.01038	-0.453025	0	-0.909074	-1.48866	-0.227273	-0.227273	0.248702	8.49039	-2.1951	-0.975592	-0.487805	-1.68323	7.93905	-0.243902	-0.243902	7.52286	-0.486173	-0.487805	-5.51925	-0.730075	-0.243902	-0.243902	-0.487805	-1.21951	0	1.93997	1.07135	-0.24227	-0.731707	-1.6768	1.73135	9.32594	0	0.0256835	-4.3362	-3.14664	-0.730075	4.28441
0.9665	-0.0790662	-0.526316	-0.204844	0	0	0	0	-0.429905	-0.524555	5.05826	1.09047	-0.454529	0	-0.909091	-0.975838	-0.227273	-0.227273	0.853081	7.83358	-2.19512	-0.973978	-0.487805	0.232654	0.232768	-0.243902	-0.243902	0.419341	-0.487787	-0.487805	-4.25807	-0.731689	-0.243902	-0.243902	-0.487805	-1.21951	0	0.0256834	-0.569113	-0.243884	-0.731689	0.899125	-0.561086	14.6785	0	1.99402	-4.38861	-5.43748	-0.731689	10.5744
0.9675	2.39437	-0.526316	0.44725	0	0	0	0	-0.562652	-0.468002	1.09712	-1.60883	-0.454545	0	-0.909091	1.15878	-0.227273	-0.227273	4.45542	0.67601	-2.19512	-0.921563	-0.487805	-1.6276	-3.26681	-0.243902	-0.243902	-3.13265	-0.487805	-0.487805	3.17281	-0.731707	-0.243902	-0.243902	-0.487805	-1.21951	0	-2.21436	-2.48182	-0.243902	-0.730075	3.34881	-1.16547	11.4073	0	0.738139	-4.39023	-5.98782	-0.731707	17.0735
0.9685	4.46153	-0.526316	2.92067	0	0	0	0	0.276961	0.184092	-3.65822	-2.22081	-0.454545	0	-0.909091	2.94253	-0.227273	-0.227273	4.40301	-7.08592	-2.19512	-0.317183	-0.487805	-3.26325	-2.71644	-0.243902	-0.243902	-3.79104	-0.487805	-0.487805	11.2589	-0.731707	-0.243902	-0.243902	-0.487805	-1.21949	0	-2.21434	-1.17026	-0.243902	-0.67766	5.10953	-1.21788	6.92717	2.58537e-297	1.39493	-4.39024	-5.38181	-0.731707	16.1958
0.9695	2.45267	-0.526316	4.98608	0	0	2.78948e-297	0	2.50455	2.65751	2.9224	-2.26815	-0.454529	0	-0.909091	1.15876	-0.227273	-0.227273	0.194673	-10.6903	-2.19512	1.97525	-0.487805	-0.970792	2.47116	-0.243902	-0.243902	-3.24069	-0.487805	-0.487805	8.03633	-0.731707	-0.243902	-0.243902	-0.487805	-1.21788	0	0.0272974	-1.16865	-0.243902	-0.0732809	9.08841	-1.21949	14.4105	1.83769e-281	5.60166	-4.39021	-2.43256	-0.731707	6.41839
0.9705	0.631341	-0.526316	2.92067	0	0	1.98277e-281	0	4.10541	4.72292	13.7337	-2.17199	-0.453025	0	-0.909091	-0.977375	-0.227273	-0.227273	-2.70214	-11.298	-2.1951	3.88954	-0.487805	3.18513	9.24731	-0.243902	-0.243902	-0.895879	-0.487805	-0.487805	1.58961	-0.731707	-0.243902	-0.243902	-0.487787	-1.16547	0	1.99239	-2.42778	-0.243902	2.21916	9.96777	-1.21951	20.8017	4.80536e-266	7.84168	-4.38698	2.43256	-0.731707	2.81075
0.9715	2.45267	-0.526316	0.44725	2.78948e-297	0	5.18473e-266	0	-0.677499	2.65751	9.81984	-1.04564	-0.404184	0	-0.909091	-1.54055	-0.227273	-0.227273	-3.35732	-10.1432	-2.19349	1.97525	-0.487805	3.23593	10.2298	-0.243902	-0.243902	1.67518	-0.487805	-0.487805	0.0043121	-0.731707	-0.243902	-0.243902	-0.486173	-0.561086	0	0.68246	0.0892772	-0.243902	4.13344	1.27729	-1.21951	17.425	4.62259e-251	5.54763	-4.28215	5.38179	-0.731707	4.11534
0.9725	4.46153	-0.526316	-0.204844	1.98277e-281	0	4.98753e-251	0	-5.62259	0.184092	0.824058	3.22815	0.158988	0	-0.909091	-1.58939	-0.227273	-0.227273	-3.35894	-5.50273	-2.14106	-0.317183	-0.487805	-0.366431	7.93739	-0.243902	-0.243902	2.65773	-0.487805	-0.487805	-0.32673	-0.731707	-0.243902	-0.243902	-0.433758	1.73135	0	0.68246	4.01897	-0.243902	2.21916	-6.15359	-1.21951	10.9568	1.63588e-236	0.736525	-3.07339	5.98618	-0.731707	-2.16616
0.9735	2.39437	-0.526316	-0.261397	5.18473e-266	0	1.76503e-236	0	-6.21813	-0.468002	-3.32864	6.84603	2.29512	0	-0.909074	-1.59089	-0.227273	-0.227273	-2.75619	-0.91253	-1.53506	-0.921563	-0.487805	-0.970811	4.43619	-0.243902	-0.243902	4.57365	-0.487805	-0.487805	-0.156142	-0.731707	-0.243902	-0.243902	0.170622	3.64564	0	1.99237	3.64082	-0.243902	-0.0732808	-6.81041	-1.21951	3.54247	2.12971e-222	-2.21109	1.51148	5.38344	-0.731707	-8.67019
0.9745	-0.0790662	-0.526316	-0.263138	4.98753e-251	0	2.29785e-222	0	-3.14919	-0.524555	-1.24531	3.8905	4.07889	0	-0.90757	-1.59091	-0.227273	-0.227273	-0.463772	-0.633898	0.809787	-0.97396	-0.487805	0.286682	-0.479741	-0.243902	-0.243902	4.0233	-0.487805	-0.487805	-0.331626	-0.731707	-0.243902	-0.243902	2.46306	1.73135	2.58537e-297	0.0256653	-2.42935	-0.243902	-0.677642	-2.33198	-1.21951	6.48104	1.01999e-208	-2.81709	5.34006	2.48824	-0.731707	-7.96474
0.9755	-0.73116	-0.526316	-0.263158	1.76503e-236	0	1.10052e-208	0	2.03825	-0.526296	0.924001	2.31754	2.29512	2.4091e-297	-0.858729	-1.59091	-0.227256	-0.227273	1.45053	3.62687	3.32845	-0.973959	-0.487787	-1.68163	-3.43218	-0.243902	-0.243902	0.420955	-0.487805	-0.487805	-0.157811	-0.731707	-0.243902	-0.243902	4.37734	-0.561086	1.83769e-281	-2.26838	-4.76934	-0.243902	-0.728443	2.09777	-1.21951	11.559	1.79713e-195	-2.26673	1.51148	-1.7201	-0.731707	-5.77873
0.9765	-0.787713	-0.526316	-0.263158	2.29785e-222	0	1.93901e-195	0	4.51167	-0.526316	0.572454	5.1111	0.158988	1.71239e-281	-0.29554	-1.59091	-0.225752	-0.227273	-0.462121	6.9051	3.7066	-0.921545	-0.486173	-3.9757	-4.08901	-0.243902	-0.243902	0.419341	-0.487805	-0.487787	-0.384041	-0.731707	-0.243902	-0.243902	2.46308	-1.16547	4.80536e-266	-2.87278	-1.66492	-0.243902	-0.677642	0.617216	-1.21951	-1.50194	1.16484e-182	0.0256835	-3.07339	-1.77415	-0.731707	-5.22836
0.9775	-0.789454	-0.526316	-0.263158	1.10052e-208	2.78948e-297	1.2568e-182	0	2.04173	-0.526316	-3.26116	5.01342	-0.404184	4.47772e-266	1.8421	-1.59089	-0.176911	-0.227273	-2.70053	1.7142	3.32845	-0.315551	-0.433758	-4.58008	-4.09064	-0.243902	-0.243902	3.96925	-0.487805	-0.486173	-0.76219	-0.731707	-0.243884	-0.243902	0.172254	-1.21788	4.62259e-251	-2.9252	0.148202	-0.243902	-0.0732808	-1.34414	-1.21951	-10.0186	2.77753e-170	1.99237	-4.28215	1.77417	-0.731707	-5.72631
0.9785	-0.789454	-0.526316	-0.263158	1.93901e-195	1.98277e-281	2.99681e-170	0	-3.03607	-0.526316	-2.95929	1.09051	-0.453025	4.30742e-251	3.67471	-1.58937	0.386261	-0.227273	-2.64811	-0.959577	0.809787	2.0293	0.170622	-4.63088	-3.4879	-0.243902	-0.243884	3.91522	-0.487805	-0.433758	-2.67648	-0.731707	-0.24227	-0.243902	-0.379711	-1.21949	1.63588e-236	-2.92681	4.07671	-0.243902	2.21916	-0.964361	-1.21951	-11.9564	2.43645e-158	0.68246	-4.38698	1.72173	-0.731707	-7.35873
0.9795	-0.787713	-0.526316	-0.263158	1.2568e-182	5.18473e-266	2.6288e-158	0	-4.91219	-0.526316	2.10244	-1.60883	-0.454529	1.52434e-236	2.45411	-1.53903	2.52239	-0.227273	0.196305	-0.529484	-1.53506	4.54797	2.46306	-4.58008	-1.19548	-0.243902	-0.24227	-0.293132	-0.487805	0.170622	-2.67648	-0.731707	-0.189856	-0.243902	0.172254	-1.21949	2.12971e-222	-2.92683	12.112	-0.243902	4.13344	3.1916	-1.21951	-17.6121	7.86251e-147	0.68246	-4.39021	-2.43421	-0.731707	-6.32373
0.9805	-0.73116	-0.526316	-0.263158	2.99681e-170	4.98753e-251	8.48324e-147	2.78948e-297	-0.617443	-0.526316	-0.0720881	-2.22084	-0.454545	1.98451e-222	2.45411	-0.927013	4.30616	-0.227273	4.40305	-2.87428	-2.14106	4.92612	4.37734	-3.9757	0.718808	-0.243902	-0.189856	-3.18997	-0.487805	2.46306	-0.76219	-0.731707	0.414524	-0.243902	2.46308	-1.21786	1.01999e-208	-2.92683	11.835	-0.243902	2.21916	5.15832	-1.21951	-12.5523	9.33406e-136	1.99237	-4.39023	-4.72664	-0.731707	0.404889
0.9815	-0.0790662	-0.526316	-0.263158	2.6288e-158	1.76503e-236	1.0071e-135	1.98277e-281	4.16374	-0.526316	1.64182	-2.27117	-0.454545	9.50449e-209	3.67471	1.77231	2.52239	-0.227273	4.45706	-6.42423	-2.19349	4.54797	2.46306	-1.68165	-1.19548	-0.243902	0.414524	-3.84676	-0.487805	4.37734	-0.384041	-0.731707	2.70696	-0.243902	4.37734	-1.16383	1.79713e-195	-2.92681	3.04177	-0.243902	-0.0732809	1.98813	-1.21951	-6.80634	4.07648e-125	0.0256654	-4.38861	-3.08939	-0.731707	5.09457
0.9825	2.39435	-0.526316	-0.263158	8.48324e-147	2.29785e-222	4.39831e-125	5.18473e-266	3.1584	-0.526316	11.2406	-2.27119	-0.454545	1.6746e-195	1.8421	5.69371	0.386261	-0.227273	0.907128	-4.027	-2.1951	2.0293	0.170622	0.28505	-3.48788	-0.243902	2.70696	-3.90079	-0.487805	2.46306	-0.157792	-0.731707	4.62125	-0.243902	2.46306	-0.507039	1.16484e-182	-2.9252	-4.66615	-0.243902	-0.67766	2.26678	-1.21951	-10.6382	6.54946e-115	-2.26837	-4.3362	-1.17671	-0.731707	4.61366
0.9835	4.45977	-0.526296	-0.263158	1.0071e-135	1.10052e-208	7.06653e-115	4.98753e-251	2.80695	-0.526316	10.7195	-2.22237	-0.454545	1.08542e-182	-0.295523	5.74256	-0.176911	-0.227273	0.907128	3.25036	-2.1951	-0.315551	-0.43374	-1.02482	-4.08903	-0.243902	4.62125	-3.90242	-0.487805	0.170622	-0.329994	-0.731707	2.70696	-0.243902	0.170622	2.38979	2.77753e-170	-2.87276	-5.97814	-0.243902	-0.730075	6.24725	-1.21951	-9.20635	3.87108e-105	-2.87115	-3.7318	-2.48825	-0.731707	4.38745
0.9845	2.39435	-0.524555	-0.263158	4.39831e-125	1.93901e-195	4.17669e-105	1.76503e-236	2.1566	-0.526316	6.17895	-1.65919	-0.454545	2.58816e-170	-0.857208	2.38583	-0.225752	-0.227273	4.45706	8.21174	-2.19347	-0.921545	-0.484541	-1.02159	-4.03662	-0.243902	2.70696	-3.90244	-0.487805	-0.433758	-0.102132	-0.731707	0.414524	-0.243902	-0.433758	6.59813	2.43645e-158	-2.26675	-4.12109	-0.243902	-0.731671	8.65949	-1.21951	-8.62114	8.41711e-96	-2.87111	-1.43775	-2.48827	-0.731689	4.66562
0.9855	-0.0790662	-0.468002	-0.263158	7.06653e-115	1.2568e-182	9.08162e-96	2.29785e-222	0.0346305	-0.526316	3.52148	0.47694	-0.454545	2.27033e-158	-0.857208	1.82265	-0.227256	-0.227273	4.40306	8.05823	-2.13942	-0.973978	-0.43374	0.393144	-2.82947	-0.243902	0.414524	-3.9024	-0.487805	-0.486173	0.328432	-0.731707	-0.189856	-0.243902	-0.486173	6.65055	7.86251e-147	0.0797122	-3.19263	-0.243902	-0.730075	6.13923	-1.21949	-13.0338	6.73286e-87	-2.26512	0.528953	-1.17836	-0.730075	-2.06299
0.9865	-0.73116	0.184092	-0.263158	4.17669e-105	2.99681e-170	7.26441e-87	1.10052e-208	-0.376855	-0.526316	-2.78613	2.26071	-0.454545	7.32643e-147	-0.29554	2.99441	-0.227273	-0.227273	0.197955	1.10982	-1.48102	-0.975592	0.170622	-0.364781	1.75538	-0.243902	-0.189856	-3.89916	-0.487805	-0.487787	2.84708	-0.731707	-0.24227	-0.243902	-0.487787	3.0482	9.33406e-136	2.65079	-1.22593	-0.243902	-0.67766	0.953191	-1.21788	-19.1072	1.98126e-78	0.132127	-0.780937	-3.14507	-0.67766	-8.06585
0.9875	-0.787713	2.65751	-0.263158	9.08162e-96	2.6288e-158	2.13768e-78	1.93901e-195	-0.677518	-0.526316	-2.60382	0.476957	-0.454545	8.69765e-136	1.84058	1.1603	-0.227273	-0.227273	-2.5924	-4.45754	1.46821	-0.97561	2.46306	1.92767	5.58396	-0.243902	-0.24227	-3.79268	-0.487805	-0.487805	5.1379	-0.731707	-0.243884	-0.243902	-0.487805	2.44382	4.07648e-125	3.63332	-1.1703	-0.243902	-0.0732809	-3.80548	-1.16547	-17.5176	2.14482e-70	3.25517	-0.779305	-5.43912	-0.0732809	-5.72633
0.9885	-0.789454	4.72292	-0.263158	7.26441e-87	8.48324e-147	2.31414e-70	1.2568e-182	-1.14205	-0.526316	3.10068	-1.65767	-0.454545	3.79854e-125	3.62434	-0.977358	-0.227273	-0.227273	-1.98479	-7.02861	6.27932	-0.97561	4.37734	5.20588	1.75538	-0.243884	-0.243884	-2.52828	-0.487805	-0.487787	5.08549	-0.731689	-0.243902	-0.243902	-0.487805	3.70132	6.54946e-115	5.54761	-2.42778	-0.243902	2.21916	-3.25353	-0.561086	-12.279	8.54169e-63	5.92576	0.584632	-6.04351	2.21916	-4.52288
0.9895	-0.789474	2.65751	-0.263158	2.13768e-78	1.0071e-135	9.21603e-63	2.99681e-170	-3.80301	-0.526316	3.58134	-2.172	-0.454545	6.10291e-115	1.84058	-1.54055	-0.227273	-0.227273	3.25526	-4.78857	8.57175	-0.97561	2.46306	1.98172	-2.82949	-0.24227	-0.243902	2.76581	-0.487805	-0.486173	2.18867	-0.730075	-0.243902	-0.243902	-0.487805	1.733	3.87108e-105	4.94323	0.0909092	-0.243902	4.13344	3.24243	1.73135	-14.0147	1.25142e-55	7.4619	-0.725258	-6.09591	4.13344	-10.0952
0.9905	-0.789474	0.184092	-0.263158	2.31414e-70	4.39831e-125	1.35021e-55	2.6288e-158	-5.62261	-0.526316	-1.61479	-1.65767	-0.454545	3.60714e-105	-0.295557	-1.58939	-0.227273	-0.227273	10.5834	-0.303218	6.27932	-0.97561	0.170622	0.295278	-4.03825	-0.189856	-0.243902	10.0956	-0.487805	-0.433758	-2.62243	-0.67766	-0.243902	-0.243902	-0.487805	-0.561068	8.41711e-96	0.684128	4.073	-0.243902	2.21916	8.00431	3.64564	-11.8431	6.74477e-49	3.02894	-0.12086	-6.09587	2.21916	-12.9396
0.9915	-0.789474	-0.468002	-0.263158	9.21603e-63	7.06653e-115	7.27725e-49	8.48324e-147	-3.09438	-0.526316	-7.91895	0.476957	-0.454545	7.84322e-96	-0.858729	-1.59088	-0.227273	-0.227273	13.254	1.16225	1.46821	-0.97561	-0.433758	3.39805	-4.14308	0.414524	-0.243902	12.7662	-0.487805	0.170622	-4.96728	-0.0732809	-0.243902	-0.243902	-0.487805	-1.16547	6.73286e-87	-2.21107	4.29763	-0.243902	-0.0732809	6.24564	1.73135	-6.84677	1.33733e-42	-1.60834	3.53549	-6.04023	-0.0732809	-11.6297
0.9925	-0.789474	-0.524555	-0.263158	1.35021e-55	4.17669e-105	1.4429e-42	1.0071e-135	2.03999	-0.526316	-13.7637	2.26071	-0.454545	6.2738e-87	-0.90757	-1.58939	-0.227273	-0.227273	10.585	4.51155	-1.48102	-0.97561	-0.486173	4.502	-4.14631	2.70696	-0.243902	10.0956	-0.487805	2.46306	-3.28082	2.21916	-0.243902	-0.243902	-0.487805	-1.21788	1.98126e-78	-2.76304	0.46904	-0.243902	-0.67766	2.86953	-0.561068	-3.80164	9.75468e-37	-2.81872	4.13987	-5.32939	-0.67766	-10.752
0.9935	-0.789474	-0.526296	-0.263158	7.27725e-49	9.08162e-96	1.05248e-36	4.39831e-125	4.51343	-0.526316	-15.698	0.47694	-0.454545	1.84618e-78	-0.909074	-1.54055	-0.227273	-0.227273	3.30766	8.31986	-2.13941	-0.97561	-0.487787	4.87854	-4.14634	4.62125	-0.243902	2.76581	-0.487805	4.37734	-0.812955	4.13346	-0.243902	-0.243902	-0.487805	-1.21948	2.14482e-70	-1.60669	-0.51347	-0.243902	-0.730075	4.28057	-1.16383	0.6457	2.61755e-31	-2.92357	2.82835	-1.77417	-0.730075	-8.78364
0.9945	-0.789474	-0.526316	-0.263158	1.4429e-42	7.26441e-87	2.82419e-31	7.06653e-115	2.09828	-0.526316	-11.3415	-1.65919	-0.454545	1.99858e-70	-0.909091	-0.977375	-0.227273	-0.227273	-1.38204	8.11877	-2.19184	-0.97561	-0.487805	5.86267	-4.14632	2.70696	-0.243902	-2.52828	-0.487805	2.46306	-0.329958	2.22079	-0.243902	-0.243884	-0.487805	-1.21788	8.54169e-63	3.02896	-1.16861	-0.243902	-0.731689	7.0742	-1.16383	8.33856	2.58395e-26	-2.92679	4.13826	5.38179	-0.731689	-8.62481
0.9955	-0.789474	-0.526316	-0.263158	1.05248e-36	2.13768e-78	2.78792e-26	4.17669e-105	-2.384	-0.526316	-5.68033	-2.22237	-0.454545	7.9593e-63	-0.909091	1.15878	-0.227273	-0.227273	-0.354009	1.87476	-2.14106	-0.97561	-0.487805	1.98168	-4.14471	0.414524	-0.243902	-3.79268	-0.487805	0.170622	0.556277	-0.019234	-0.243902	-0.242252	-0.487805	-1.16547	1.25142e-55	7.46191	-3.08129	-0.243902	-0.731707	1.32809	-0.561068	32.3433	9.38392e-22	-2.92683	3.48308	10.1929	-0.731707	-8.72596
0.9965	-0.789474	-0.526316	-0.263158	2.8242e-31	2.31414e-70	1.01245e-21	9.08162e-96	-2.44053	-0.526316	-1.54905	-2.27121	-0.454545	1.16609e-55	-0.909091	2.94405	-0.227273	-0.227273	1.4538	-0.24228	-1.5367	-0.97561	-0.487805	-0.364763	-4.09229	-0.189856	-0.243902	-3.89916	-0.487805	-0.433758	3.33169	-0.019234	-0.243902	-0.188223	-0.487805	-0.561086	6.74477e-49	5.92739	-2.75184	-0.243902	-0.731707	-2.70643	1.73135	42.2678	1.25372e-17	-2.92683	-0.725258	8.2786	-0.731707	-2.22838
0.9975	-0.789474	-0.526316	-0.263158	2.78795e-26	9.21603e-63	1.3526e-17	7.26441e-87	1.38966	-0.526316	10.6559	-2.27271	-0.454545	6.2849e-49	-0.909091	1.20912	-0.227273	-0.227273	-0.463735	3.13064	0.755741	-0.97561	-0.487805	0.340748	-3.48792	-0.24227	-0.243902	-3.90238	-0.487805	-0.486173	8.31661	2.22079	-0.243902	0.468589	-0.487805	1.73135	1.33733e-42	3.30922	0.524701	-0.243902	-0.731707	-0.311211	3.64564	24.5289	6.16256e-14	-2.92683	-3.01927	3.08937	-0.731707	3.23908
0.9985	-0.789474	-0.526316	-0.263119	1.01248e-21	1.35021e-55	6.64773e-14	2.13768e-78	1.3879	-0.526316	18.0797	-2.27273	-0.454545	1.24614e-42	-0.909091	-0.363842	-0.227273	-0.227273	-2.75621	5.49366	2.67003	-0.97561	-0.487805	-1.62597	-1.19548	-0.243884	-0.243902	-3.90079	-0.487805	-0.487787	10.3812	4.13346	-0.243902	3.36702	-0.487805	3.64564	9.75467e-37	0.790553	7.24848	-0.243902	-0.731707	-0.360416	1.73135	5.00635	1.11461e-10	-2.92681	-1.37879	-2.3769	-0.731707	-2.82788
0.9995	-0.789474	-0.526316	-0.259636	1.3527e-17	7.27725e-49	1.20194e-10	2.31414e-70	-2.50056	-0.526316	5.46847	-2.27273	-0.454545	9.08958e-37	-0.909091	1.20912	-0.227273	-0.227273	-3.36059	3.07659	0.755741	-0.97561	-0.487787	-3.31726	0.718808	-0.243902	-0.243902	-3.84676	-0.487805	-0.487805	7.66145	2.21917	-0.243902	7.62616	-0.487805	1.73135	2.61754e-31	0.685724	9.5393	-0.243902	-0.731707	-3.25839	-0.561086	-7.34793	7.42075e-08	-2.9252	0.640329	-5.32613	-0.731689	-10.9103
1.0005	-0.789454	-0.526296	-0.14653	6.64908e-14	1.4429e-42	7.99458e-08	9.21603e-63	-3.14919	-0.526316	-7.0879	-2.27273	-0.454545	2.43907e-31	-0.909091	2.94405	-0.227273	-0.227273	-3.41297	-0.902248	-1.5367	-0.97561	-0.486173	-1.62922	-1.19548	-0.243884	-0.243902	-3.18995	-0.487805	-0.487805	0.434894	-0.0716488	-0.243902	8.23055	-0.487805	-0.561068	2.58393e-26	1.99242	5.28176	-0.243902	-0.731707	-0.361632	-1.16547	-11.3305	1.82048e-05	-2.87278	0.589963	-5.32935	-0.730075	-9.21898
1.0015	-0.787713	-0.524555	1.15766	1.2026e-10	1.05248e-36	1.95621e-05	1.35021e-55	-1.67932	-0.526316	-7.68745	-2.27273	-0.454545	2.40775e-26	-0.909091	1.15878	-0.227273	-0.227273	-3.41133	-1.122	-2.14108	-0.97561	-0.433758	0.234268	-3.48792	-0.242252	-0.243902	-0.291518	-0.487805	-0.487805	-3.65043	-0.623613	-0.243902	6.3179	-0.487805	-1.16382	9.38366e-22	0.0274068	-0.461074	-0.243902	-0.731707	7.39502	-1.21788	-11.9483	0.00165021	-2.2684	5.7792	-2.48499	-0.67766	-0.859567
1.0025	-0.73116	-0.468002	6.10449	8.0066e-08	2.8242e-31	0.00176092	7.27725e-49	-2.49884	-0.526316	-5.50028	-2.27273	-0.454545	8.74386e-22	-0.909091	-0.977358	-0.227273	-0.227273	-3.30491	2.86383	-2.19349	-0.97561	0.170622	-1.62922	-4.09229	-0.188223	-0.243902	3.96766	-0.487805	-0.487805	-0.328344	-0.0716488	-0.243902	5.3894	-0.487805	-1.1622	1.25363e-17	-2.20442	-5.37702	-0.243884	-0.731707	7.34103	-1.21949	-18.5017	0.055679	0.0240332	13.2101	1.77252	-0.0732809	2.58435
1.0035	-0.0790466	0.184092	10.2353	1.9642e-05	2.78795e-26	0.0583138	1.4429e-42	-0.0271659	-0.526316	-5.56558	-2.27273	-0.454545	1.16816e-17	-0.909091	-1.53903	-0.227273	-0.227273	-2.04373	5.65961	-2.1951	-0.97561	2.46308	-3.31729	-4.14471	0.468589	-0.243902	4.57528	-0.487787	-0.487805	3.44617	2.21917	-0.243902	3.47513	-0.487805	-0.507021	6.16131e-14	-1.87856	-6.08942	-0.24227	-0.731707	-1.07077	-1.21951	-23.9708	0.712473	1.93832	9.32913	2.37688	2.21916	0.668398
1.0045	2.39613	2.65753	6.10449	0.00178049	1.01248e-21	0.710407	1.05248e-36	3.45329	-0.526316	-8.69293	-2.27273	-0.454545	5.74122e-14	-0.909091	-1.53903	-0.227273	-0.227273	3.14557	13.2034	-2.19512	-0.97561	4.37901	-1.62924	-4.14632	3.36705	-0.243902	2.76746	-0.486173	-0.487787	0.218724	4.13344	-0.243902	4.0271	-0.487805	2.38978	1.11399e-10	4.36277	-4.8318	-0.189856	-0.731707	-6.75473	-1.21951	-17.9038	3.60933	0.0240333	0.535952	0.46259	4.13344	-3.21093
1.0055	4.51986	4.72469	1.15766	0.0600747	1.3527e-17	3.18383	2.82419e-31	-0.677538	-0.526316	-13.9404	-2.27273	-0.454545	1.03804e-10	-0.909091	-0.977358	-0.227273	-0.227273	9.27142	21.2292	-2.19512	-0.97561	2.52044	0.232654	-4.14634	7.62944	-0.243902	3.04777	-0.43374	-0.486155	-2.07375	2.21917	-0.243902	7.68022	-0.487805	6.5965	7.40961e-08	24.5278	-6.68077	0.414524	-0.731707	-6.70064	-1.21951	-9.82307	7.81933	-2.26838	-3.56641	-0.519938	2.21916	-10.6423
1.0065	3.16485	2.71584	-0.14653	0.768721	6.64908e-14	5.24924	2.78792e-26	-4.97402	-0.526316	-17.1242	-2.27273	-0.454545	6.90441e-08	-0.909091	1.15876	-0.227273	-0.227273	7.51438	19.5004	-2.19512	-0.97561	0.94367	-1.68162	-4.14634	8.34028	-0.243902	5.7232	0.17229	-0.432126	-1.36822	-0.0716487	-0.243902	8.23217	-0.487805	6.5965	1.81307e-05	53.3368	-7.29102	2.70696	-0.731707	-0.353381	-1.21951	-11.5652	7.929	-2.87115	-4.22317	-3.09102	-0.0732809	-15.8315
1.0075	3.87524	0.89626	-0.259636	3.89427	1.2026e-10	3.18383	1.01245e-21	-3.80479	-0.526277	-17.8294	-2.27271	-0.454545	1.68945e-05	-0.909091	2.94253	-0.227273	-0.227273	2.82836	26.8661	-2.19512	-0.97561	4.05015	-3.91997	-4.14634	7.68878	-0.243902	10.2594	2.52039	0.224668	-3.38734	-0.623595	-0.243902	6.31627	-0.487805	2.38978	0.00163208	66.6139	2.2418	4.62125	-0.731707	11.1157	-1.21951	-20.4782	5.08834	-2.87115	-3.06842	-5.43748	-0.67766	-15.7791
1.0085	8.47063	2.77418	-0.263119	8.43665	8.0066e-08	0.710408	1.3526e-17	-1.85072	-0.522774	-17.718	-2.27117	-0.454545	0.0015208	-0.909074	1.15878	-0.227256	-0.227273	6.20447	39.39	-2.1951	-0.975573	12.9144	-3.86104	-4.14634	11.948	-0.243902	11.8463	5.1455	3.12148	-5.683	-0.0699621	-0.243902	5.33374	-0.487805	-0.507039	0.0540469	59.9585	28.1241	2.70696	-0.731707	17.2928	-1.21951	-25.6626	8.59441	-2.26838	1.6213	-6.0435	-0.730075	-9.98545
1.0095	11.5396	5.43861	-0.263158	8.55502	1.9642e-05	0.0583334	6.64773e-14	-3.86132	-0.407927	-15.7635	-2.21932	-0.454545	0.0503619	-0.907553	-0.975838	-0.225752	-0.227273	11.2381	39.4928	-2.19349	-0.972346	24.0001	-0.802141	-4.14634	16.1106	-0.243902	14.1387	6.78484	7.32821	-6.28742	2.27817	-0.243902	2.76429	-0.487805	-1.16383	0.658426	57.4484	49.2438	0.414524	-0.731707	17.5731	-1.21951	-23.9778	18.804	0.0240333	6.7175	-6.09593	-0.731671	-0.310794
1.0105	11.5379	5.95798	-0.263158	5.49351	0.00178049	0.00352185	1.20194e-10	-5.62608	0.952813	-8.34326	-1.55845	-0.454545	0.613534	-0.857174	-1.48863	-0.176911	-0.227273	5.43962	36.4528	-2.14108	-0.867498	25.641	5.97775	-4.14634	14.4205	-0.243902	15.0705	11.5976	7.32821	-6.33983	4.95898	-0.243902	0.471853	-0.487805	-1.21786	2.95086	69.4179	44.2492	-0.189856	-0.731707	20.3075	-1.21951	-18.7227	22.5822	1.93832	8.28945	-6.09754	-0.730075	4.98815
1.0115	8.41407	6.85415	-0.263158	9.38422	0.0600747	0.0583334	7.99458e-08	-3.14739	6.55184	-2.14698	1.70553	-0.454529	2.74967	-0.242154	-0.922434	0.386261	-0.227273	-1.43934	29.5515	-1.5367	0.342875	14.0034	16.9622	-4.14634	12.7806	-0.243902	8.67245	15.2523	3.12148	-6.34145	7.31402	-0.243902	0.522654	-0.487805	-1.21949	4.86515	70.1202	36.523	-0.24227	-0.731707	17.6236	-1.21951	-14.7358	20.3405	0.0240332	12.2955	-6.09756	-0.67766	4.06661
1.0125	3.22315	9.08349	-0.263158	21.5308	0.768721	0.710408	1.95621e-05	1.50803	13.1648	-8.33974	7.81042	-0.453025	4.53344	2.55487	1.87455	2.52241	-0.227273	-3.25249	30.0633	0.755741	4.98016	8.15737	27.344	-4.14634	24.9857	-0.243902	3.70781	11.5976	0.224687	-6.34146	15.8408	-0.243902	3.36867	-0.487805	-1.21951	2.95086	53.7344	36.3269	-0.243884	-0.731707	12.5562	-1.21951	-17.0935	22.6362	-2.2684	18.9483	-6.09756	-0.0732809	2.91879
1.0135	0.691436	10.6861	-0.263158	28.4848	3.89425	3.18386	0.00176092	3.57569	11.3857	-15.6468	10.1589	-0.404184	2.7497	7.60412	6.96966	4.3077	-0.227273	-3.40974	45.9525	2.67003	9.41312	9.46361	23.1914	-4.14632	56.6091	-0.243902	2.87555	6.78484	-0.430494	-6.34146	28.5187	-0.243902	7.62783	-0.487805	-1.21951	0.658426	49.5207	39.0307	-0.243902	-0.731707	22.6545	-1.21951	-22.1561	19.4608	-2.87278	22.3528	-6.09756	2.21916	7.78234
1.0145	2.45447	5.95798	-0.263158	21.4726	8.43483	5.25276	0.0583138	7.76304	7.75053	-16.2937	6.64017	0.158988	0.616575	11.9741	11.8082	2.57429	-0.227273	-3.41458	68.6906	0.755741	7.87701	5.47616	10.5777	-4.14471	76.1354	-0.243902	5.23534	5.14552	-0.432108	-6.34146	37.2092	-0.243902	8.28625	-0.487805	-1.21949	0.0540651	55.0283	31.4094	-0.243902	-0.731707	33.5845	-1.21951	-12.2283	11.4929	-2.9252	13.9212	-6.09756	4.13346	14.7811
1.0155	4.46333	1.60671	-0.263158	8.67385	8.49138	3.30045	0.710407	15.8389	17.7591	-11.3433	4.15169	2.29514	0.151086	12.7496	13.6942	1.05169	-0.227273	-3.41463	73.2741	-1.53668	5.20968	1.54159	6.2496	-4.09229	66.3972	-0.243902	6.91856	2.52202	0.17064	-6.34146	39.1251	-0.243902	7.03202	-0.487787	-1.21788	0.00328228	44.3829	19.5144	-0.243902	-0.731707	24.1869	-1.21951	-0.790053	9.34911	-2.92681	6.89848	-6.09756	2.22079	16.4691
1.0165	2.45447	2.77772	-0.263158	2.31325	4.60464	2.13124	3.18383	13.7771	33.632	-5.14302	3.33039	4.08041	1.22859	10.8054	10.49	3.23817	-0.227273	-3.41463	47.4947	-2.13944	2.19307	3.22958	8.93514	-3.48792	53.3631	-0.243902	4.5753	0.226337	2.46306	-6.34146	30.8685	-0.243902	9.05437	-0.486173	-1.16547	0.0556971	28.9626	12.0043	-0.243902	-0.731707	10.9644	-1.21951	-8.88954	8.58745	-2.92683	14.0899	-6.09756	-0.0192158	9.64262
1.0175	0.691436	4.8466	-0.263158	3.42596	3.95257	6.42773	5.24924	5.41153	33.0878	-0.376195	2.9292	2.34548	5.49935	10.1021	9.98367	7.72125	-0.227273	-3.41463	24.2093	-2.13944	1.05698	7.33147	15.6504	-1.19548	43.8742	-0.243902	-0.181774	0.224687	4.37734	-6.34146	17.215	-0.243902	12.0036	-0.433758	-0.561086	0.712473	26.9974	8.08417	-0.243902	-0.731707	9.0988	-1.21951	-14.1725	6.56512	-2.92683	24.5443	-6.09756	-0.0176019	0.952196
1.0185	3.22315	4.19501	-0.263158	6.79379	5.31108	10.5586	3.18383	4.51935	24.4965	7.90169	1.19277	0.772556	9.06687	8.10609	19.0476	10.419	-0.227273	-3.41463	27.9282	-1.53668	5.63862	7.32824	18.5488	0.718808	42.7681	-0.243902	-2.42181	2.46469	2.46306	-6.34146	11.7439	-0.243902	15.4508	0.17064	1.73135	3.60929	33.4388	11.2933	-0.243902	-0.731707	14.6775	-1.21951	-7.13845	5.63334	-2.92681	30.4396	-6.09756	2.27483	1.232
1.0195	8.41407	7.97432	-0.263158	11.089	3.24394	7.07986	0.710427	9.95035	19.1724	13.6576	1.75743	2.34853	5.49933	8.21919	30.4564	10.419	-0.227273	-3.41463	50.599	0.755759	11.7072	3.12148	8.70563	-1.19548	49.2795	-0.243902	0.420992	4.37736	0.170622	-6.34146	17.1	-0.243902	19.0515	2.46469	3.64564	7.81601	40.3316	13.4252	-0.243902	-0.731707	15.9253	-1.21951	7.79236	3.71901	-2.92518	38.8631	-6.09756	4.79189	3.02164
1.0205	11.5379	16.4564	-0.263158	19.0009	1.4226	4.66472	0.0600747	16.9008	14.7623	17.8726	5.7262	4.18113	1.22707	9.2748	35.0356	7.71973	-0.227273	-3.41462	66.5582	2.67166	9.7913	0.224668	3.03708	-3.48792	50.3982	-0.243902	6.86772	2.46306	-0.433758	-6.34146	21.5735	-0.243902	16.1039	4.43139	1.73135	7.81603	38.897	2.76313	-0.243902	-0.731707	7.4577	-1.21951	9.80185	4.26937	-2.87115	38.7974	-6.09756	5.17002	4.02118
1.0215	11.5414	17.052	-0.263158	23.4105	3.30045	6.13465	0.0600747	16.4911	7.44247	28.2309	8.4285	3.52221	0.100724	7.60412	29.5931	3.18781	-0.227273	-3.413	49.7622	0.809787	3.29376	-0.432126	10.0139	-4.09229	37.0372	-0.243884	8.83279	0.170622	-0.486173	-6.34146	19.8281	-0.243902	7.08605	3.12148	-0.561086	3.61092	34.8673	-7.06668	-0.243902	-0.731707	-0.250219	-1.21951	-3.84851	7.8701	-2.21436	32.0906	-6.09756	4.79187	12.2592
1.0225	8.53072	10.4478	-0.263158	19.7714	5.96141	7.08688	0.710427	7.17278	4.90894	37.8564	9.08785	5.65832	0.0030416	5.25417	22.7646	0.438161	-0.227273	-3.36059	24.8694	-0.878269	-0.15341	-0.486155	16.528	-4.14469	25.691	-0.24227	3.31614	-0.433758	-0.487787	-6.34146	14.411	-0.243902	1.89517	3.12148	-1.16547	0.766557	33.1066	-9.53824	-0.243902	-0.731707	-1.88795	-1.21951	-11.4483	7.81928	0.68246	32.1345	-6.09756	2.2732	17.4025
1.0235	4.64574	6.32044	-0.263158	15.1033	6.36767	9.32023	3.18383	1.2224	8.73737	26.5911	9.65102	8.66269	3.37891e-05	4.28976	20.8359	-0.175373	-0.227273	-2.75621	23.4796	0.809788	-0.205825	-0.487787	12.693	-4.14469	17.5205	-0.189856	0.419323	-0.486173	-0.487805	-6.34146	8.51252	-0.243902	3.47676	4.43141	-1.21788	0.71737	30.7109	-9.74792	-0.243902	-0.731707	-1.5654	-1.21951	-14.6173	3.66335	4.88918	31.4216	-6.09756	-0.0716488	8.1081
1.0245	7.11916	3.54638	-0.263158	16.7609	5.95965	10.6827	5.24924	0.919999	11.1542	11.6819	11.1767	5.04631	1.38088e-07	1.89248	18.1805	-0.225735	-0.227273	-0.463772	28.3539	2.6717	2.63535	-0.487805	5.21284	-4.09229	10.273	0.414524	1.07244	-0.487787	-0.487805	-6.34146	2.98898	-0.243902	7.57541	2.46634	-1.21949	3.06061	28.7934	-9.70198	-0.243884	-0.731707	1.50521	-1.21951	-12.4816	1.3709	4.88918	19.946	-6.09756	-0.677642	1.83352
1.0255	13.7217	4.08189	-0.263158	19.5379	3.24214	14.2162	3.18384	5.93778	9.3877	16.9277	10.2642	0.772539	2.07607e-10	-0.294003	16.2567	-0.227256	-0.227273	1.45052	17.6875	0.759041	6.84042	-0.487805	-0.805369	-3.48792	6.53423	2.70696	-0.948294	-0.487805	-0.487805	-6.34146	-0.0159334	-0.243902	7.57216	0.226337	-1.21951	6.18202	30.7077	-9.09765	-0.24227	-0.731707	5.64289	-1.21951	-0.846762	3.00654	0.68246	7.91997	-6.09754	-0.730075	5.86111
1.0265	14.7252	7.9651	-0.263158	21.8861	0.712168	20.4125	0.712168	9.82102	7.38056	38.0914	4.65668	-0.353822	1.14824e-13	-0.857191	16.8029	-0.227273	-0.227273	-0.463735	12.7265	-1.42697	6.8404	-0.487805	-3.20102	-1.19548	6.00036	4.62125	-3.24398	-0.487805	-0.487805	-6.34146	-0.675992	-0.243902	3.36702	0.280348	-1.21951	8.85261	33.0001	-6.80357	-0.189856	-0.731707	7.07786	-1.21951	8.87812	4.86682	-2.21436	4.96537	-6.09593	-0.731689	7.51173
1.0275	12.3066	7.90851	-0.263158	22.7863	0.0583334	18.1029	0.116628	5.28387	9.44775	49.4698	3.59805	-0.451504	2.33631e-17	-0.857208	22.9266	-0.227273	-0.227273	-2.75294	24.0229	-0.770175	2.63368	-0.487805	-0.861012	0.718808	5.82491	2.70696	-3.84839	-0.487805	-0.487805	-6.34146	-0.730057	-0.243902	0.522618	3.17716	-1.21951	10.3904	33.6028	-4.83364	0.414524	-0.731707	7.83258	-1.21951	9.15677	2.95251	-2.87115	3.59451	-6.0435	-0.731689	0.78146
1.0285	9.18103	3.36794	-0.263158	31.6799	0.001761	11.2782	0.712168	-1.67351	11.9229	34.8992	10.6639	-0.454512	1.74877e-21	-0.29554	33.2534	-0.227273	-0.227273	-3.25249	34.1987	4.36666	-0.263136	-0.487805	4.50206	-1.19548	6.70627	0.414524	-3.90081	-0.487805	-0.487805	-6.34146	-0.731671	-0.243902	0.470203	7.98665	-1.21951	6.01145	33.6012	-6.0387	2.70696	-0.731707	10.6294	-1.21951	0.242173	0.712492	-2.92518	-0.117523	-5.4375	-0.730075	-6.64952
1.0295	6.35044	0.242406	-0.263158	46.2544	1.95622e-05	7.31133	3.18384	-2.37689	12.6298	19.0529	14.7442	-0.454528	4.8155e-26	1.84058	36.8209	-0.227273	-0.227273	-2.09615	35.1801	10.4861	-0.919931	-0.487787	9.14257	-3.4879	9.9796	-0.189856	-3.90242	-0.487805	-0.487805	-6.34146	-0.730075	-0.243902	2.70861	10.2791	-1.21951	2.03096	32.9444	-4.82831	4.62125	-0.731707	5.64291	-1.21951	-7.01377	0.714124	-2.92681	-0.66956	-3.09265	-0.67766	-9.27461
1.0305	5.23205	-0.466241	-0.263158	41.6429	7.99459e-08	6.73365	5.24924	1.5699	13.2819	13.3699	9.95456	-0.453025	4.87814e-31	3.62434	27.1943	-0.227273	-0.227256	2.48711	37.2024	8.57177	-0.97396	-0.486137	9.52768	-4.09066	16.0482	-0.24227	-3.90244	-0.487805	-0.487805	-6.34146	-0.677642	-0.243902	4.62127	7.98663	-1.21951	3.7174	29.9936	1.1205	2.70696	-0.731707	-2.04474	-1.21951	-7.52017	3.00819	-2.92683	1.29712	-0.573985	-0.0732809	-5.82953
1.0315	2.51276	-0.524516	-0.263158	34.4177	1.20194e-10	6.4278	3.18384	3.63759	15.1032	5.96176	6.95172	-0.404184	1.81792e-36	1.84058	17.7811	-0.227273	-0.225752	6.31567	37.9145	2.07423	-0.975592	-0.430494	6.9635	-4.09066	15.4422	-0.243884	-3.90244	-0.487805	-0.487805	-6.34146	-0.0716488	-0.243902	2.70696	3.17553	-1.21951	7.81928	25.1284	3.63921	0.414524	-0.731707	-1.51301	-1.21951	-9.36547	5.57927	-2.92681	2.83162	-0.195836	2.21916	-4.47207
1.0325	0.633141	-0.524535	-0.263158	39.046	6.64773e-14	5.96319	0.712168	8.5353	14.6387	1.2249	5.77804	0.158988	2.49229e-42	-0.295557	14.6099	-0.227273	-0.176911	2.48709	31.7984	-1.37455	-0.97561	0.278734	11.2227	-3.4879	6.97631	-0.243902	-3.90244	-0.487805	-0.487805	-6.34146	2.2732	-0.243902	0.414524	0.226301	-1.21951	7.81605	22.1759	0.416661	-0.189856	-0.731707	2.26636	-1.21951	-10.8509	6.6142	-2.9252	7.08912	-0.573985	4.13346	-9.43677
1.0335	2.45445	-0.468002	-0.263158	44.5514	1.3526e-17	3.30049	0.116628	19.8498	9.854	5.59795	3.8951	2.29512	1.25698e-48	-0.858729	11.0044	-0.227273	0.386261	-2.09778	27.9719	-1.47938	-0.97561	3.78154	17.2913	-1.19548	1.18106	-0.243902	-3.90244	-0.487805	-0.487805	-6.34146	4.79187	-0.243902	-0.189856	-0.432108	-1.21951	3.60931	21.465	-0.457827	-0.24227	-0.731707	1.98821	-1.21951	-6.69614	9.13287	-2.87278	9.00343	-3.09265	2.22079	-9.98871
1.0345	4.51986	0.184092	-0.263158	44.2386	1.01248e-21	1.42436	0.712188	23.6309	6.91602	11.3025	3.53974	4.07889	2.33219e-55	-0.90757	10.6899	-0.227273	2.52239	-3.30654	33.112	0.757409	-0.97561	10.3331	15.7044	0.718826	-0.132526	-0.243902	-3.90244	-0.487805	-0.487805	-6.34146	5.17002	-0.243902	-0.24227	-0.486155	-1.21951	0.714105	20.805	-0.405376	-0.243884	-0.731707	5.16526	-1.21951	-3.20029	10.8209	-2.2684	5.12568	-5.4375	-0.019234	-6.76129
1.0355	3.10654	2.65751	-0.263158	37.4628	1.01248e-21	3.30223	3.18561	20.2105	6.01982	16.2694	3.33191	2.29512	1.59186e-62	-0.909074	12.7786	-0.227273	4.30616	-3.41137	43.8227	2.67005	-0.97561	12.8534	10.8462	-1.19385	-0.23897	-0.243902	-3.90244	-0.487805	-0.487805	-6.34146	4.79187	-0.243902	-0.243884	-0.487769	-1.21949	0.109726	18.4569	1.07833	-0.243902	-0.731707	11.1681	-1.21951	-0.0301646	8.47607	0.0240332	1.95557	-6.0435	-0.019234	-7.69301
1.0365	3.16309	4.72292	-0.263158	23.5399	1.3526e-17	6.01974	5.30755	18.8537	6.20559	13.3626	3.59156	0.158988	3.99716e-70	-0.909091	7.42881	-0.227273	2.52239	-3.4146	47.1506	0.755813	-0.97561	9.07726	6.46561	-3.43387	-0.189801	-0.243902	-3.90244	-0.487805	-0.487805	-6.34146	2.2732	-0.243902	-0.243902	-0.486173	-1.21788	0.660077	15.8825	6.69816	-0.243902	-0.731707	12.3785	-1.21951	-5.77622	3.66335	1.93832	0.0428946	-6.09593	2.22079	-6.80997
1.0375	5.23025	2.65751	-0.263158	11.5151	6.64773e-14	7.07986	3.89423	16.3746	6.6101	5.83621	4.55442	-0.404184	3.69235e-78	-0.909091	4.32874	-0.227273	0.386261	-3.41463	43.7744	-1.53017	-0.97561	6.40667	8.82708	-3.43385	0.416156	-0.243902	-3.90244	-0.487805	-0.487805	-6.34146	-0.0716487	-0.243902	-0.243902	-0.433758	-1.16547	2.95088	14.7952	7.30252	-0.243902	-0.731707	11.1211	-1.21951	-18.2247	0.714106	0.0240332	2.8873	-6.09754	4.13346	-2.72146
1.0385	5.63825	0.184092	-0.263158	4.84328	1.20194e-10	9.20357	3.89423	15.1431	8.61892	-0.494409	8.98863	-0.453025	1.25476e-86	-0.909091	9.82311	-0.227273	-0.176911	-3.41463	48.1314	-1.92487	-0.97561	5.52365	14.1175	-1.19221	2.76101	-0.243902	-3.90244	-0.487805	-0.487805	-6.34146	-0.677624	-0.243902	-0.243902	0.170622	-0.561031	4.86515	11.6705	4.02593	-0.243902	-0.731689	12.4866	-1.21951	-21.3477	0.0557153	-2.2684	9.05751	-6.09756	2.21916	0.401589
1.0395	5.8806	-0.467982	-0.263158	3.96145	7.99458e-08	9.26188	5.30755	10.7665	7.96508	-1.88637	12.3439	-0.454529	1.56864e-95	-0.909091	15.8333	-0.227273	-0.225752	-3.41462	48.2508	0.441848	-0.97561	5.03905	12.4802	0.772873	5.27967	-0.243902	-3.90244	-0.487805	-0.487805	-6.34146	-0.728443	-0.243902	-0.243902	2.46306	1.73626	2.95086	7.63428	4.40573	-0.243902	-0.730075	12.485	-1.21951	-22.0045	0.00330049	-2.87278	9.99083	-6.09756	-0.0732809	1.38089
1.0405	5.63651	-0.522794	-0.263158	5.37125	1.95621e-05	7.8503	3.18559	2.22949	3.36968	4.28449	8.37662	-0.454545	7.21428e-105	-0.909091	14.9182	-0.227273	-0.227256	-3.413	35.0701	9.66239	-0.97561	2.51714	7.56629	-0.537052	5.65782	-0.243884	-3.90242	-0.487805	-0.487805	-6.34146	-0.677624	-0.243902	-0.243902	4.37734	3.80943	0.658426	7.35239	1.83626	-0.243902	-0.67766	11.0686	-1.21951	-21.8323	0.0556972	-2.9252	7.80323	-6.09754	-0.67766	2.63835
1.0415	5.1737	-0.467982	-0.263158	4.01442	0.00176092	9.97055	0.710447	1.63045	0.242425	9.36452	1.80475	-0.454545	1.22058e-114	-0.909091	11.9626	-0.227273	-0.227273	-3.36059	24.5397	17.9239	-0.97561	0.172254	10.5642	-0.537052	5.27967	-0.24227	-3.90081	-0.487787	-0.487805	-6.34146	-0.0716487	-0.243902	-0.243902	2.46306	3.76233	0.0540469	10.4718	-1.82011	-0.243902	-0.0732628	11.7726	-1.21951	-13.589	0.712473	-2.92681	5.56322	-6.09591	-0.730075	-0.916878
1.0425	2.511	0.184092	-0.263158	5.37514	0.0583139	12.3891	0.0600748	8.17634	-0.466241	7.29555	-0.943398	-0.454545	7.59708e-125	-0.909091	14.9182	-0.227273	-0.227273	-2.75621	21.0165	12.5592	-0.97561	-0.43374	13.6837	0.772873	2.76101	-0.189856	-3.84839	-0.486173	-0.487805	-6.34146	2.2732	-0.243902	-0.243902	0.170622	9.00561	0.00163208	7.95309	-0.461055	-0.243902	2.22079	8.82655	-1.21951	-7.73973	3.60929	-2.92683	5.83979	-6.04188	-0.731689	-10.0411
1.0435	0.633122	2.65751	-0.263158	12.4439	0.710427	12.3874	0.0600747	11.5932	-0.524535	10.3645	0.531881	-0.454545	1.73953e-135	-0.909091	15.8303	-0.227273	-0.227273	-0.463772	26.6683	5.30538	-0.97561	-0.486173	7.88999	-1.19221	0.416174	0.414524	-3.24401	-0.433758	-0.487805	-6.34146	4.79187	-0.243902	-0.243902	-0.433758	17.0933	1.81307e-05	2.11069	1.72651	-0.243902	4.18749	2.75795	-1.21951	-5.54839	7.81601	-2.92683	9.11482	-5.38509	-0.731707	-15.8888
1.0445	2.45445	4.72292	-0.263158	17.5801	3.18559	9.91223	0.710427	11.1817	-0.526296	8.34992	2.31262	-0.454545	1.46529e-146	-0.909091	9.72694	-0.227273	-0.227273	1.45052	35.5513	1.02764	-0.97561	-0.487787	3.08258	-3.43385	-0.188205	2.70696	-0.951577	0.170622	-0.487805	-6.34146	5.17002	-0.243902	-0.243902	-0.486173	16.1092	7.40961e-08	2.16153	1.67089	-0.243902	2.87758	3.03499	-1.21951	-2.21779	7.81601	-2.92683	7.80649	-2.48827	-0.731707	-17.1483
1.0455	4.51984	2.65751	-0.263158	15.5712	5.30755	7.13989	3.18383	5.33868	-0.526316	-3.01937	1.09049	-0.454545	4.54066e-158	-0.909091	3.25274	-0.227273	-0.227273	-0.463772	38.8968	-0.81443	-0.97561	-0.487805	3.46233	-3.43385	-0.188223	4.62127	0.962711	2.46306	-0.487805	-6.34146	4.79189	-0.243884	-0.243902	-0.487787	11.5243	1.11461e-10	8.56072	-1.22596	-0.243902	2.87758	9.86146	-1.21951	-4.73644	3.60929	-2.92683	6.54737	1.71845	-0.731707	-16.5424
1.0465	3.10478	0.184092	-0.263158	10.6827	3.89423	6.0781	5.24924	-2.43697	-0.526296	-10.2791	1.09047	-0.454545	5.17631e-170	-0.909091	3.76854	-0.227273	-0.227273	-2.75621	27.4079	1.57638	-0.97561	-0.487805	10.4611	-1.19221	0.414542	2.70859	-0.951576	4.37734	-0.487805	-6.34146	2.27485	-0.24227	-0.243902	-0.487805	7.47111	1.11461e-10	12.8723	-6.03706	-0.243902	4.18749	16.5836	-1.21951	-10.7884	0.712473	-2.92683	10.3743	1.71845	-0.731707	-12.8872
1.0475	3.10476	-0.468002	-0.263158	7.96517	3.89423	3.95789	3.18383	-6.21283	-0.524516	-13.7584	2.31107	-0.454545	2.17084e-182	-0.909091	11.9089	-0.227273	-0.227273	-3.36059	13.6511	6.93938	-0.97561	-0.487805	16.6329	0.772873	2.70696	0.468571	-3.24399	2.46306	-0.487805	-6.34146	-0.0159698	-0.189856	-0.243902	-0.487805	3.10718	7.40961e-08	10.5819	-8.3819	-0.243902	2.22079	15.2704	-1.21951	-13.1535	0.055679	-2.92683	12.3357	-2.48827	-0.731689	-4.57325
1.0485	4.51808	-0.524555	-0.263158	9.91574	5.30755	4.01616	0.710427	-6.15804	-0.46448	-13.1663	0.478461	-0.454545	3.3492e-195	-0.909091	18.1253	-0.227273	-0.227273	-3.413	10.2479	11.5226	-0.97561	-0.487805	13.4611	-0.537052	4.62125	0.468589	-3.84676	0.170622	-0.487805	-6.34146	0.0348311	0.414524	-0.243902	-0.487805	2.44879	1.81307e-05	11.5644	-6.69384	-0.243902	-0.0732628	10.4085	-1.21951	-15.8749	0.00165021	-2.92683	9.61109	-5.38509	-0.730075	4.27401
1.0495	2.39611	-0.526277	-0.263158	11.677	3.18559	6.84502	0.0600747	-1.78665	0.300719	-7.92241	-1.65916	-0.454545	1.9009e-208	-0.909091	14.6051	-0.227273	-0.227273	-3.41462	10.0382	11.1445	-0.97561	-0.487805	9.48056	-0.537034	2.70696	2.71022	-3.84676	-0.433758	-0.487769	-6.34146	2.87921	2.70696	-0.243902	-0.487805	3.81106	0.00163208	18.3385	-4.17517	-0.243902	-0.67766	5.92643	-1.21951	-18.7258	1.82048e-05	-2.92683	2.33372	-6.04188	-0.67766	4.6067
1.0505	-0.0790467	-0.524555	-0.263158	9.14703	0.710427	10.9741	0.0600747	7.75381	4.07832	-2.32352	-2.22083	-0.454545	3.96901e-222	-0.909091	8.19821	-0.227273	-0.227273	-3.41463	11.0142	4.42073	-0.97561	-0.487805	9.95984	0.774487	0.414524	4.67531	-3.24398	-0.486173	-0.484541	-6.34146	7.08434	4.62125	-0.243902	-0.487805	3.10392	0.0540469	15.7151	-3.14023	-0.243902	-0.730075	-0.852967	-1.21949	-12.4326	7.42075e-08	-2.92683	-2.30196	-6.09591	-0.0732809	-2.77017
1.0515	-0.73116	-0.468002	-0.263138	4.01264	0.0583139	17.5766	0.710427	12.5385	11.0906	0.394029	-2.21932	-0.454545	3.04868e-236	-0.909091	4.72493	-0.227273	-0.227273	-3.41462	15.4946	-0.766911	-0.97561	-0.487805	9.42287	-1.13978	-0.189856	3.36539	-0.949944	-0.487787	-0.379711	-6.34146	7.08594	2.70696	-0.243902	-0.487805	6.00073	0.658426	5.00915	-0.567517	-0.243902	-0.731689	-2.64749	-1.21788	-6.7625	1.11461e-10	-2.92683	-0.615459	-6.09754	2.21916	-3.75105
1.0525	-0.787713	0.184111	-0.261397	1.5392	0.00176092	16.9244	3.18383	6.39878	13.156	-2.26344	-1.60881	-0.454545	8.61483e-251	-0.909091	4.22455	-0.227273	-0.227273	-3.413	18.0604	-1.3729	-0.97561	-0.487805	4.93592	-2.82782	-0.24227	3.36539	1.01676	-0.487805	0.829048	-6.34146	2.93163	0.414524	-0.243884	-0.487805	11.5714	2.95086	-0.681297	1.78058	-0.243902	-0.731707	2.69207	-1.16545	-10.1402	6.16256e-14	-2.92683	4.14642	-6.09756	4.13344	-0.803834
1.0535	-0.789454	2.65927	-0.204844	3.95435	1.95621e-05	7.79023	5.24924	1.04568	6.55176	-7.15197	1.09047	-0.454545	8.95545e-266	-0.909091	3.96188	-0.227273	-0.227273	-3.36059	17.0254	1.41745	-0.97561	-0.487805	1.71654	-1.08575	-0.243884	4.67531	-0.293132	-0.487805	5.41392	-6.34146	0.639192	-0.189856	-0.24227	-0.487787	10.2615	4.86517	1.45389	2.43901	-0.243902	-0.731707	5.71025	-0.559454	-16.2055	1.25372e-17	-2.92683	7.19723	-6.09756	2.21916	-2.16456
1.0545	-0.789474	4.78124	0.44725	8.43663	7.99459e-08	1.53746	3.18384	-0.502596	0.954574	-9.21738	5.01038	-0.454545	3.42478e-281	-0.909091	3.60796	-0.227273	-0.227273	-2.75621	9.36832	5.62093	-0.97561	-0.487805	-0.094546	1.43291	-0.243902	2.71022	-0.291518	-0.487805	9.24249	-6.34146	2.27483	-0.24227	-0.189837	-0.486173	6.66407	2.95249	7.845	3.09582	-0.243902	-0.731707	4.22331	1.7854	-15.3887	9.38392e-22	-2.92683	9.01035	-6.09756	-0.0732809	-3.70025
1.0555	-0.789474	3.36794	2.92067	8.49316	2.40387e-10	0.12015	0.712168	-0.429905	-0.349613	-4.73686	5.01038	-0.454545	4.8182e-297	-0.909091	1.82269	-0.227273	-0.227273	-0.463772	0.851624	5.62089	-0.97561	-0.487805	3.90458	2.41383	-0.243902	0.468589	1.0708	-0.487787	5.41392	-6.34146	4.13509	-0.243884	0.416156	-0.433758	7.58247	0.712473	9.80843	5.38985	-0.243902	-0.731707	3.47023	4.30406	-12.2132	2.58395e-26	-2.92683	12.9925	-6.09756	-0.67766	-0.855868
1.0565	-0.789474	3.36968	4.98608	4.66295	7.99459e-08	0.00356105	0.116628	-0.679181	0.187633	-0.258045	1.09047	-0.454545	0	-0.909091	1.77533	-0.227273	-0.227273	1.45052	1.55233	1.41417	-0.97561	-0.487805	14.0045	4.3281	-0.243884	0.468571	-0.291518	-0.486173	0.829048	-6.34146	2.21917	-0.243902	2.76101	0.170622	9.39561	0.712473	4.2934	7.30252	-0.243902	-0.731707	0.779375	4.68221	-7.34971	2.61755e-31	-2.92683	13.9259	-6.09756	-0.730075	4.93571
1.0575	-0.789454	4.83955	2.92067	4.66295	1.95621e-05	5.88462e-05	0.712168	-1.13857	2.65755	-2.37829	-1.60883	-0.454545	0	-0.909091	3.0433	-0.227273	-0.227273	-0.463772	5.60184	-1.48265	-0.97561	-0.487805	15.9187	3.72372	-0.24227	2.70859	-0.293114	-0.433758	-0.379711	-6.34146	-0.0732808	-0.243902	5.27967	2.46306	15.5118	2.95249	1.45061	5.33419	-0.243902	-0.731707	-0.734866	4.30406	3.35827	9.75468e-37	-2.92681	5.88894	-6.09756	-0.731689	4.00399
1.0585	-0.787713	3.36968	0.44725	8.49316	0.00176092	0.00176108	3.18384	-3.68816	4.72292	-7.86408	-2.22083	-0.454545	0	-0.909091	1.77687	-0.227273	-0.227273	-2.75619	5.98324	-2.13944	-0.97561	-0.487805	6.19704	-0.53542	-0.189856	4.62127	1.01839	0.170622	-0.484541	-6.34146	-0.67766	-0.243902	5.65782	4.37734	24.857	4.86517	2.76052	2.38333	-0.243902	-0.731707	1.38051	1.7854	6.58402	1.33733e-42	-2.92518	1.25004	-6.09756	-0.731689	-5.71939
1.0595	-0.73116	3.36794	-0.204844	8.43661	0.0583138	0.0583138	5.24924	-4.26187	2.65751	-12.3977	-2.26965	-0.454545	0	-0.909091	1.87455	-0.227273	-0.227273	-3.35896	4.18067	-2.19347	-0.97561	-0.487805	0.511465	-3.43383	0.414524	2.70696	-0.895898	2.46306	-0.487769	-6.34146	-0.730075	-0.243902	5.27967	2.46306	20.4272	2.95086	3.63662	-1.17188	-0.243902	-0.731707	5.7086	-0.559454	2.37571	1.34895e-48	-2.87115	3.59123	-6.09756	-0.730075	-8.61622
1.0605	-0.0790662	4.78124	-0.261397	3.95257	0.710407	0.710407	3.18383	2.50455	0.184092	-9.86947	-2.22083	-0.454545	0	-0.909091	4.27033	-0.227273	-0.227273	-3.35896	4.5625	-2.1951	-0.97561	-0.487805	1.82299	-4.08901	2.70696	0.414524	-2.58557	4.37734	-0.487805	-6.34146	-0.731689	-0.243902	2.76101	0.170622	8.08574	0.658426	5.5493	-6.0862	-0.243902	-0.731707	5.47919	-1.16545	-3.79608	1.33733e-42	-2.21436	3.48799	-6.09756	-0.67766	-3.75794
1.0615	2.39435	2.65929	-0.263138	1.47915	3.18383	3.18383	0.710407	8.64422	-0.468002	-2.02106	-1.60883	-0.454545	0	-0.909091	7.27467	-0.227273	-0.227273	-2.75619	16.374	-2.19512	-0.97561	-0.487805	5.59429	-4.08899	4.62125	-0.189856	-0.89753	2.46306	-0.487805	-6.34146	-0.731707	-0.243902	0.416156	-0.433758	4.63696	0.0540469	4.99891	-8.93223	-0.243902	-0.731707	0.846711	-1.21786	-11.4569	9.75467e-37	0.68246	-0.0143803	-6.09756	-0.0732809	-2.92941
1.0625	4.45977	0.185892	-0.263158	3.24566	5.24924	5.24924	0.0583138	2.44623	-0.524555	3.27893	1.09047	-0.454545	0	-0.909091	10.8896	-0.227273	-0.227273	-0.463772	27.8378	-2.1951	-0.97561	-0.487805	12.3164	-3.43222	2.70696	-0.24227	0.964343	0.170622	-0.487805	-6.34146	-0.731707	-0.243902	-0.189837	-0.486173	10.3761	0.00163208	1.39657	-8.3295	-0.243902	-0.731707	-4.41314	-1.21786	-14.6661	2.61754e-31	4.88918	0.589945	-6.09756	2.21916	-5.01382
1.0635	2.39435	-0.407927	-0.263158	5.30933	3.18383	3.18383	0.00176092	-4.97404	-0.526296	2.57429	5.01038	-0.454545	0	-0.909091	9.10728	-0.227273	-0.227273	1.45052	20.6331	-2.19347	-0.97561	-0.487805	14.0585	-0.483006	0.414524	-0.243884	-0.95154	-0.433758	-0.487805	-6.34146	-0.731707	-0.243902	-0.242252	-0.487787	15.1332	1.81308e-05	1.39497	-3.19428	-0.243902	-0.731707	-5.60163	-1.16545	-15.7262	2.58393e-26	4.88918	6.43231	-6.09756	4.13344	-5.99107
1.0645	-0.0790662	0.244166	-0.263158	3.89425	0.710407	0.710407	1.95621e-05	-6.93032	-0.526316	-6.09359	5.01038	-0.454529	0	-0.909091	5.18741	-0.227273	-0.227273	-0.463772	8.06369	-2.13942	-0.97561	-0.487805	8.16536	4.3281	-0.189856	-0.243902	-3.24234	-0.486173	-0.487805	-6.34146	-0.731707	-0.243902	-0.242252	-0.487787	13.9789	1.48192e-07	4.94649	2.92671	-0.243902	-0.731707	0.618884	-0.559454	-15.3769	9.38366e-22	0.68246	8.29259	-6.09756	2.21916	-0.472859
1.0655	-0.73116	3.36794	-0.263158	3.89423	0.0583138	0.0583139	7.99458e-08	-7.09998	-0.526316	-9.27041	1.09047	-0.453025	0	-0.909091	4.27338	-0.227273	-0.227273	-2.75621	7.12992	-1.481	-0.97561	-0.487805	3.4083	6.62053	-0.24227	-0.243902	-3.79108	-0.487787	-0.487805	-6.34146	-0.731707	-0.243902	-0.189855	-0.486173	12.9476	1.81308e-05	4.94488	1.06482	-0.243902	-0.731707	6.41251	1.78542	-15.0646	1.25363e-17	-2.21436	2.17156	-6.09754	-0.0732628	9.52595
1.0665	-0.787713	7.90675	-0.263158	5.30755	0.00176092	0.00178049	1.20194e-10	-7.1052	-0.526316	-6.33237	-1.60883	-0.404184	0	-0.909091	4.06255	-0.227273	-0.227273	-3.36059	7.95322	1.46985	-0.97561	-0.487805	4.7198	4.32812	-0.243884	-0.243902	-3.13429	-0.487805	-0.487805	-6.34146	-0.731707	-0.243902	0.414524	-0.433758	16.8773	0.00163208	1.3409	-4.82992	-0.243902	-0.731689	1.87679	4.30571	-11.558	6.16131e-14	-2.87115	-2.96528	-6.09593	-0.676028	8.54337
1.0675	-0.789454	7.90675	-0.263158	3.18559	1.95621e-05	0.00178049	6.64773e-14	-7.10526	-0.526316	-6.1449	-2.22084	0.158988	0	-0.909091	4.7847	-0.227273	-0.227273	-3.413	3.74648	6.33336	-0.97561	-0.487805	7.56099	-0.481373	-0.243902	-0.243902	0.365294	-0.487805	-0.487805	-6.34146	-0.731707	-0.243902	2.70696	0.17064	20.0475	0.0540469	0.736525	-6.0354	-0.243902	-0.730075	-0.414028	4.73789	-4.78187	1.11399e-10	-2.92518	-3.62046	-6.04351	-0.676028	2.09666
1.0685	-0.789474	3.36792	-0.263158	0.710427	7.99458e-08	0.0583139	1.3526e-17	-7.10526	-0.526316	-0.846092	-2.27119	2.29512	0	-0.909091	6.70999	-0.227273	-0.227273	-3.4146	0.0247452	9.23018	-0.97561	-0.487787	10.4038	-3.37817	-0.243902	-0.243902	6.86444	-0.487805	-0.487805	-6.34146	-0.731707	-0.243902	4.62125	2.46469	13.8724	0.658426	1.99563	-4.72065	-0.243902	-0.67766	1.65544	5.01654	5.92559	7.40961e-08	-2.92681	-1.38203	-5.43913	-0.0732628	-1.72704
1.0695	-0.789474	0.242406	-0.263158	0.0583139	1.20194e-10	0.710408	1.01245e-21	-7.10526	-0.526316	5.75986	-2.27271	4.07889	0	-0.909091	8.14139	-0.227273	-0.227273	-3.413	4.45604	9.2302	-0.97561	-0.486173	11.7677	-3.43059	-0.243902	-0.243902	8.77872	-0.487805	-0.487805	-6.34146	-0.731707	-0.243902	2.70696	4.43139	6.76889	2.95086	0.0797666	-5.32455	-0.243902	-0.0732809	-1.67359	5.39469	7.51093	1.81307e-05	-2.92683	1.13502	-3.1467	2.21916	-3.91836
1.0705	-0.789474	-0.466221	-0.263158	0.00176092	6.64773e-14	3.18384	2.78792e-26	-7.10526	-0.526316	4.04769	-2.27273	2.29512	0	-0.909091	4.57386	-0.227273	-0.227273	-3.36059	19.2638	6.335	-0.97561	-0.433758	7.61337	-1.13978	-0.243902	-0.243902	2.65771	-0.487805	-0.487805	-6.34146	-0.731707	-0.243902	0.414524	3.12148	5.18198	4.86515	-1.60669	-1.219	-0.243902	2.21916	-3.36649	7.25656	-4.45612	0.00163208	-2.92683	1.56716	-1.23241	4.13344	-1.2307
1.0715	-0.789474	-0.522755	-0.263158	1.95621e-05	1.3526e-17	5.251	2.82419e-31	-7.10526	-0.526296	-1.24881	-2.27273	0.158988	0	-0.909091	2.43771	-0.227273	-0.227273	-2.75621	24.8313	1.52389	-0.97561	0.170622	3.95863	1.37727	-0.243902	-0.243902	-2.53154	-0.487805	-0.487805	-6.34146	-0.731707	-0.243902	-0.189855	3.12148	5.4553	2.95086	0.186174	8.93653	-0.243902	4.13344	-0.36854	6.65057	-11.6071	0.0540469	-2.92683	1.84581	-3.1467	2.21916	3.12626
1.0725	-0.789474	-0.466221	-0.263158	8.0066e-08	1.01245e-21	3.24214	1.05248e-36	-7.10524	-0.524555	-6.56724	-2.27273	-0.404184	0	-0.909091	3.6568	-0.227273	-0.227273	-0.463772	11.5105	-0.822572	-0.97561	2.46306	6.95658	1.75702	-0.243902	-0.243902	-3.79271	-0.487787	-0.487805	-6.34146	-0.731707	-0.243902	-0.242252	4.43139	7.97074	0.658426	3.25684	11.4568	-0.243902	2.21916	-0.470142	2.39143	-15.8816	0.658426	-2.92683	2.22395	-5.43913	-0.0732809	5.21273
1.0735	-0.789474	0.242406	-0.263158	8.0066e-08	2.78792e-26	1.42081	1.4429e-42	-7.1035	-0.468002	-5.72587	-2.27273	-0.453025	0	-0.909091	3.91147	-0.227273	-0.227273	1.45052	1.72299	0.811438	-0.97561	4.37734	8.81685	1.4313	-0.243902	-0.243902	-3.89916	-0.486173	-0.487805	-6.34146	-0.731689	-0.243902	-0.242252	2.46469	10.3155	0.0540469	5.92904	4.0767	-0.243902	-0.0732809	-4.57526	-0.505389	-17.7216	2.95086	-2.92683	4.08583	-6.04351	-0.67766	0.77816
1.0745	-0.789474	3.36792	-0.263158	1.95621e-05	2.82419e-31	3.24214	7.27725e-49	-7.04695	0.184092	1.74573	-2.27273	-0.454529	0	-0.909091	3.55609	-0.227273	-0.227273	-0.463717	4.94882	2.67168	-0.97561	2.46306	5.54023	-0.481374	-0.243902	-0.243902	-3.9024	-0.433758	-0.487805	-6.34146	-0.730075	-0.243902	-0.189837	0.17064	10.9199	0.00163208	7.56999	0.801732	-0.243902	-0.67766	-6.26336	-1.10979	-7.51326	4.86515	-2.92683	3.47985	-6.09593	-0.730075	-4.46189
1.0755	-0.789474	7.90675	-0.263158	0.00176092	1.05248e-36	5.251	1.35021e-55	-6.39486	2.65751	9.54277	-2.27273	-0.454545	0	-0.909091	1.20912	-0.227273	-0.227273	-2.75131	13.2018	0.755759	-0.97561	0.170622	4.6609	-0.481373	-0.243902	-0.243902	-3.90244	0.170622	-0.487805	-6.34146	-0.67766	-0.243902	0.416156	-0.433758	10.9183	1.81307e-05	4.3458	1.17781	-0.243902	-0.730075	-2.33528	-0.559435	9.31564	2.95086	-2.92683	-0.777673	-6.09754	-0.731689	-7.96303
1.0765	-0.789474	7.90675	-0.263158	0.0583138	1.4429e-42	3.18384	9.21603e-63	-3.92144	4.72292	9.41006	-2.27273	-0.454545	0	-0.909074	-0.975855	-0.227273	-0.227273	-3.19845	21.8874	-1.5367	-0.97561	-0.433758	4.61008	1.43132	-0.243902	-0.243902	-3.90242	2.46306	-0.487805	-6.34145	-0.0732809	-0.243902	2.76101	-0.486173	10.2615	7.40962e-08	4.29338	-1.22268	-0.243902	-0.731689	1.43927	1.73139	18.5057	0.658426	-2.92683	-3.62207	-6.09756	-0.731689	-9.92649
1.0775	-0.789474	3.36792	-0.263158	0.710407	7.27725e-49	0.710408	2.31414e-70	-1.85602	2.65751	2.64534	-2.27271	-0.454545	0	-0.90757	-1.54053	-0.227273	-0.227273	-1.43772	20.0254	-2.14108	-0.97561	-0.486173	4.93423	1.75865	-0.243902	-0.243902	-3.90081	4.37734	-0.487805	-6.33983	2.21916	-0.243902	5.27967	-0.487787	7.31064	2.22798e-10	6.9116	-5.43428	-0.243902	-0.731707	-2.39094	3.64727	17.4017	0.0540469	-2.92683	-3.62209	-6.09756	-0.730075	-7.30297
1.0785	-0.789474	0.242405	-0.263158	3.18383	1.35021e-55	0.0583138	2.13768e-78	-3.92144	0.184092	-2.73486	-2.27121	-0.454545	0	-0.858729	-1.58939	-0.227273	-0.227273	5.43797	11.5612	-2.19349	-0.97561	-0.487787	6.47037	1.4313	-0.243902	-0.243902	-3.84837	2.46306	-0.487805	-6.28742	4.13344	-0.243902	5.65782	-0.487805	2.44712	7.40962e-08	2.97979	-6.09113	-0.243902	-0.731707	-6.97581	1.7854	4.73235	0.00163208	-2.92683	-0.779305	-6.09754	-0.67766	-1.40288
1.0795	-0.789474	-0.466241	-0.263158	5.24924	9.21603e-63	0.00176092	7.26441e-87	-6.39486	-0.468002	-1.24887	-2.22237	-0.454545	0	-0.295557	-1.59089	-0.227273	-0.227273	11.1808	7.07587	-2.1951	-0.97561	-0.487805	4.38388	-0.483005	-0.243902	-0.243902	-3.24234	0.170622	-0.487805	-5.68304	2.21917	-0.243902	5.27967	-0.487805	-0.449691	1.81307e-05	-1.55588	-4.83521	-0.243902	-0.731707	-8.18296	0.0973406	-11.3976	1.81307e-05	-2.92681	3.4258	-6.09593	-0.0732809	6.96665
1.0805	-0.789454	-0.524535	-0.263158	3.18383	2.31414e-70	1.95621e-05	9.08162e-96	-7.04695	-0.524555	0.210033	-1.65919	-0.454545	0	1.84058	-1.59091	-0.227273	-0.227273	5.43795	3.7956	-2.1951	-0.975592	-0.487805	2.92374	-0.535402	-0.243902	-0.243902	-0.894265	-0.433758	-0.487805	-3.3906	-0.0716487	-0.243902	2.76101	-0.487805	-0.44971	0.00163208	-2.15866	-6.80032	-0.243902	-0.731707	-8.23537	1.7854	-14.6137	7.40961e-08	-2.9252	3.4274	-6.04351	2.21916	14.2782
1.0815	-0.787713	-0.526277	-0.263158	0.710407	2.13768e-78	7.99458e-08	4.17669e-105	-7.1035	-0.526296	-2.78627	0.47694	-0.454545	0	3.62434	-1.59089	-0.227273	-0.227273	-1.43934	1.39672	-2.19349	-0.973978	-0.487805	5.09964	0.774505	-0.243902	-0.243902	1.72923	-0.486173	-0.487805	-1.47631	-0.623595	-0.243902	0.416156	-0.487805	2.44547	0.0540469	0.0829764	-8.98954	-0.243902	-0.731707	-7.63422	3.64727	-15.1796	1.11399e-10	-2.87278	-0.726908	-5.43913	4.13344	16.0406
1.0825	-0.73114	-0.524535	-0.263158	0.0583138	7.26441e-87	1.20194e-10	7.06653e-115	-7.10524	-0.526316	-10.6399	2.26071	-0.454545	0	1.84058	-1.58939	-0.227273	-0.227273	-3.25086	0.893903	-2.14108	-0.921545	-0.487805	10.245	-1.13978	-0.243902	-0.243902	3.31614	-0.487787	-0.487805	-3.3906	-0.0700167	-0.243902	-0.189837	-0.487805	7.25496	0.658426	2.65083	-8.38357	-0.243902	-0.731707	-5.34182	1.73139	-21.6146	6.16131e-14	-2.2684	-3.01934	-3.1467	2.21916	15.2133
1.0835	-0.0773053	-0.466241	-0.263158	0.00176092	9.08162e-96	6.64773e-14	4.39831e-125	-7.10526	-0.526316	-15.6434	0.47694	-0.454545	0	-0.295557	-1.54055	-0.227273	-0.227273	-3.35569	2.05184	-1.5367	-0.315551	-0.487805	14.8303	-2.82784	-0.243902	-0.243902	7.52286	-0.487805	-0.487805	-5.68304	2.27322	-0.243902	-0.24227	-0.487805	9.54901	2.95086	3.63332	-3.79869	-0.243902	-0.731707	-3.42753	-0.559454	-28.2417	1.25372e-17	0.0240332	-1.3837	-1.23241	-0.0732809	11.0147
1.0845	2.45267	0.242406	-0.263158	1.95621e-05	4.17669e-105	1.3526e-17	1.0071e-135	-7.10526	-0.526316	-13.8821	-1.65919	-0.454545	0	-0.858729	-0.977375	-0.227273	-0.227273	-2.75615	6.68911	0.755741	2.0293	-0.487805	22.4858	-1.08738	-0.243902	-0.243902	8.83277	-0.487805	-0.487805	-6.28742	4.79187	-0.243884	-0.243884	-0.487805	7.31061	4.86515	5.54761	0.632665	-0.243902	-0.731707	-5.34178	-1.1114	-26.4291	1.25372e-17	1.93832	0.476556	-3.1467	-0.67766	1.16833
1.0855	5.17017	3.36794	-0.263158	7.99458e-08	7.06653e-115	1.01245e-21	8.48324e-147	-7.10524	-0.526316	-9.45633	-2.22237	-0.454545	0	-0.90757	1.15876	-0.227273	-0.227273	-0.463771	11.1729	2.67005	4.54797	-0.487805	27.3964	1.37888	-0.243902	-0.243902	2.65936	-0.487805	-0.487805	-6.33983	5.17002	-0.24227	-0.243902	-0.487805	3.15632	2.95086	4.94323	-0.901878	-0.243902	-0.731707	-7.63097	-0.557822	-20.5343	6.16131e-14	0.0240333	-1.43936	-5.43913	-0.730075	2.49526
1.0865	5.57818	7.90851	-0.263158	1.20194e-10	4.39831e-125	2.78792e-26	2.6288e-158	-7.1035	-0.526316	-9.3998	-2.27121	-0.454545	0	-0.909074	2.94253	-0.227273	-0.227273	1.45053	10.1903	0.757373	4.92612	-0.487805	18.2738	1.75705	-0.243902	-0.243902	-2.52989	-0.487805	-0.487787	-6.34145	4.79187	-0.189856	-0.243902	-0.487805	3.10551	0.658426	0.684092	-3.52003	-0.243902	-0.731707	-8.12891	1.78542	-19.2748	1.11399e-10	-2.26838	-3.73182	-6.04351	-0.731689	15.9188
1.0875	5.17017	7.96506	-0.263158	6.64773e-14	1.0071e-135	2.82419e-31	2.99681e-170	-7.04695	-0.526316	-13.1735	-2.27271	-0.454545	0	-0.909091	1.15876	-0.227273	-0.227273	-0.46214	9.25862	-1.48265	4.54797	-0.487805	4.0127	1.43291	-0.243902	-0.243902	-3.73867	-0.487805	-0.486173	-6.34146	2.2732	0.414524	-0.243902	-0.487805	6.70624	0.0540469	-2.21434	-6.03708	-0.243902	-0.731707	-6.92015	4.30406	-19.9311	7.40961e-08	-2.87115	-4.3362	-6.09593	-0.731707	20.2453
1.0885	2.45267	4.07832	-0.263158	1.3526e-17	8.48324e-147	1.05248e-36	1.2568e-182	-6.39486	-0.526316	-12.5214	-2.27273	-0.454545	0	-0.909091	-0.977375	-0.227273	-0.227273	-2.70216	6.31426	-1.48265	2.0293	-0.487805	-3.04213	-0.428959	-0.243902	-0.243902	-3.24073	-0.487805	-0.433758	-6.34145	-0.0716488	2.70696	-0.243902	-0.487805	7.25658	0.00163208	-2.87115	-6.0895	-0.243902	-0.731707	-1.73251	4.68221	-16.3763	1.81307e-05	-2.87115	-4.38859	-6.09754	-0.731707	8.6536
1.0895	-0.0773053	3.42623	-0.263158	1.01245e-21	2.6288e-158	1.4429e-42	1.93901e-195	-3.92144	-0.526316	-6.21601	-2.27273	-0.454545	0	-0.909091	-1.54053	-0.227273	-0.227273	-2.70216	1.93693	0.757373	-0.315551	-0.487805	-3.80538	0.123006	-0.243884	-0.243902	-0.95154	-0.487805	0.170622	-6.33983	-0.677642	4.62125	-0.243902	-0.487805	5.34068	1.81307e-05	-2.92518	-4.17842	-0.243902	-0.731707	4.38848	4.30406	-15.6135	0.00163208	-2.26838	-4.38858	-6.09756	-0.731707	0.519929
1.0905	-0.73114	4.783	-0.263158	2.78792e-26	2.99681e-170	7.27725e-49	1.10052e-208	-1.85602	-0.526316	-4.15228	-2.27273	-0.454545	0	-0.909091	-1.58787	-0.227273	-0.227273	-0.46214	2.48942	2.67005	-0.921545	-0.487805	-0.967474	3.72374	-0.24227	-0.243902	0.962711	-0.487787	2.46306	-6.28742	-0.730075	2.70696	-0.243902	-0.487787	4.35974	7.40961e-08	-2.92679	-3.85111	-0.243902	-0.731707	2.47419	1.7854	-22.7133	0.0540469	0.0240333	-4.33455	-6.09756	-0.731707	-0.585978
1.0915	-0.787713	2.65929	-0.263158	2.82419e-31	1.2568e-182	1.35021e-55	2.29785e-222	-3.92142	-0.526316	-10.1009	-2.27273	-0.454545	0	-0.909091	-1.54051	-0.227273	-0.227273	1.45055	8.33335	0.755741	-0.973978	-0.487805	3.84035	3.6713	-0.189856	-0.243902	-0.951577	-0.486173	4.37734	-5.68304	-0.731689	0.414524	-0.243902	-0.486173	1.84108	1.11399e-10	-2.9252	-4.17846	-0.243902	-0.731707	-4.02497	-0.559454	-23.368	0.658426	1.93832	-3.67612	-6.09756	-0.731707	-3.73798
1.0925	-0.789454	0.184111	-0.263158	1.05248e-36	1.93901e-195	9.21603e-63	1.76503e-236	-6.39309	-0.526316	-13.0551	-2.27273	-0.454545	0	-0.909091	-0.975854	-0.227273	-0.227273	-0.46214	18.3354	-1.5367	-0.975592	-0.487805	6.13438	-0.537034	0.414524	-0.243884	-3.24401	-0.433758	2.46306	-3.3906	-0.731707	-0.189856	-0.243902	-0.433758	0.099009	6.16131e-14	-2.87278	-6.09276	-0.243902	-0.731707	-7.52614	-1.16543	-11.4014	2.95086	0.0240332	-0.725258	-6.09756	-0.731707	-2.55391
1.0935	-0.789474	-0.468002	-0.263158	1.4429e-42	1.10052e-208	2.31414e-70	4.98753e-251	-6.98864	-0.526316	-10.3375	-2.27273	-0.454545	0	-0.909091	1.20914	-0.227273	-0.227273	-2.70216	17.1336	-2.14108	-0.97561	-0.487805	3.89599	-3.43387	2.70698	-0.24227	-3.84839	0.170622	0.170622	-1.47631	-0.731707	-0.24227	-0.243902	0.170622	1.78705	1.25363e-17	-2.2684	-6.14518	-0.243902	-0.731707	-8.23374	-1.21623	-4.9038	4.86515	-2.2684	4.13989	-6.09756	-0.731707	7.2404
1.0945	-0.789474	-0.524555	-0.263158	7.27725e-49	2.29785e-222	2.13768e-78	5.18473e-266	-6.39309	-0.526316	-4.44196	-2.27273	-0.454545	0	-0.909091	3.55758	-0.227273	-0.227273	-2.70216	10.4167	-2.19349	-0.975592	-0.487805	-0.256705	-4.09066	4.62288	-0.189856	-3.90079	2.46306	-0.433758	-3.39058	-0.731707	-0.243884	-0.243902	2.46306	3.70132	9.38366e-22	0.0240332	-4.83685	-0.243902	-0.731707	-8.23697	-1.1638	-11.4992	2.95086	-2.87278	7.09079	-6.09756	-0.731707	16.0775
1.0955	-0.789474	-0.526296	-0.263158	1.35022e-55	1.76503e-236	7.26442e-87	1.98277e-281	-3.92141	-0.526316	1.86391	-2.27273	-0.454545	0	-0.909091	3.9588	-0.227273	-0.227273	-0.462135	14.0228	-2.1951	-0.973978	-0.487805	-0.256699	-4.14469	2.76101	0.414525	-3.90079	4.37735	-0.486173	-5.6814	-0.731707	-0.243902	-0.243902	4.37735	2.3898	2.58393e-26	1.93833	-6.80033	-0.243902	-0.731707	-7.63424	-0.505406	-16.597	0.658427	-2.9252	7.75244	-6.09756	-0.731707	14.889
1.0965	-0.789474	-0.526316	-0.263158	9.21728e-63	4.98821e-251	9.08285e-96	2.78986e-297	-1.85531	-0.526316	-1.61269	-2.27273	-0.454545	0	-0.909091	4.17037	-0.227273	-0.227273	1.45119	21.1253	-2.19512	-0.921556	-0.487805	3.89714	-4.14632	1.07313	2.70736	-3.84838	2.46346	-0.487787	-6.23335	-0.731707	-0.243902	-0.243902	2.46346	2.39027	2.6179e-31	0.0244326	-8.98946	-0.243902	-0.731707	-5.34142	2.44432	-13.8487	0.0540542	-2.92681	7.91134	-6.09756	-0.731707	-1.0275
1.0975	-0.789474	-0.526316	-0.263158	2.32476e-70	5.20852e-266	4.19585e-105	0	-3.90683	-0.526316	-6.15667	-2.27273	-0.454545	0	-0.909091	3.98425	-0.227273	-0.227273	-0.450233	25.5593	-2.19512	-0.314162	-0.487805	6.18379	-4.14634	2.77479	4.64357	-3.24099	0.173642	-0.487805	-5.67838	-0.731707	-0.243902	-0.243902	0.173642	3.72225	9.79942e-37	-2.26538	-8.37891	-0.243902	-0.731707	-3.40521	7.29381	-5.67192	0.00163956	-2.92683	9.12775	-6.09756	-0.731707	-13.2349
1.0985	-0.789474	-0.526316	-0.263158	2.27064e-78	2.1061e-281	7.50607e-115	0	-6.35067	-0.526316	-5.80281	-2.27273	-0.454545	0	-0.909091	3.87782	-0.227273	-0.227273	-2.71525	21.283	-2.19512	2.1588	-0.487805	4.36743	-4.14634	4.9256	2.89051	-0.768031	-0.430396	-0.487805	-3.20704	-0.731707	-0.243902	-0.243902	-0.430396	1.91663	1.42051e-42	-2.86942	-3.48555	-0.243902	-0.731707	-5.15828	10.2171	5.70331	1.92585e-05	-2.92683	14.0737	-6.09756	-0.731707	-13.8921
1.0995	-0.789474	-0.526316	-0.263158	1.03856e-86	3.98799e-297	6.28805e-125	0	-7.02189	-0.526316	-8.70029	-2.27273	-0.454545	0	-0.909091	2.41218	-0.227273	-0.227273	-3.33737	12.075	-2.19512	5.97986	-0.487805	0.603148	-4.14634	3.97483	0.697418	3.05303	-0.485472	-0.487805	0.614006	-0.731707	-0.243902	-0.243902	-0.485472	-0.278166	9.64267e-49	-2.9245	4.15487	-0.243902	-0.731707	-7.35136	10.896	7.35415	1.05932e-07	-2.92683	21.7158	-6.09756	-0.731707	-10.3499
[truncated: 211 more columns]

## Sheet: Figure 4B (Expert, wS1, FS)
time (s)	n1	n2	n3	n4	n5	n6	n7	n8	n9	n10	n11	n12	n13	n14	n15	n16	n17	n18	n19	n20	n21	n22	n23	n24	n25	n26	n27	n28	n29	n30	n31	n32	n33	n34	n35	n36	n37	n38	n39	n40	n41	n42	n43	n44	n45	n46	n47	n48	n49
0.9505	-1.31579	-2.3659	-0.263158	2.28757	-0.789474	-2.63158	-3.94737	6.94379	0.482746	-0.789474	-1.84211	-1.35279	-1.53787	-7.93173	5.66248	-8.05369	-2.63158	7.24143	-4.77132	-0.789474	-1.57895	-9.47114	3.236	-3.68418	-0.789474	-0.789474	-0.526316	-3.68421	1.13071	-0.789474	0.226161	-2.36842	-4.24747	-5.26313	0.892804	-1.05263	-0.909091	13.3428	-1.36364	-2.08311	-1.13636	-5.45455	1.95979	-1.58873	-2.5	0.0376766	-1.59091	-0.227273	-4.80623
0.9515	-1.31577	-2.30648	-0.263158	1.67577	-0.789474	-2.63156	-3.94737	5.24674	-2.96507	-0.789474	-1.84211	1.01344	1.85236	-5.56549	1.53976	-9.69132	-2.63158	3.1187	-2.34567	-0.789474	-1.57893	-9.40987	4.26183	-3.68234	-0.789474	-0.789474	-0.526316	-3.68419	2.15469	-0.789474	2.59239	-2.3684	-1.87756	-5.26129	7.73288	-1.05261	-0.909091	5.58914	-1.36364	-5.06232	-1.13636	-5.45455	3.47515	-1.53741	-2.5	3.0185	-1.59091	-0.227273	-7.27395
0.9525	-1.314	-1.65475	-0.263158	-0.116326	-0.789474	-2.62981	-3.94737	5.12348	-3.07598	-0.789474	-1.84211	2.90492	1.36828	-3.67227	-1.12844	-9.16279	-2.63158	0.450509	0.197518	-0.789474	-1.57718	-8.70142	1.94122	-3.62563	-0.789454	-0.789474	-0.526316	-3.68244	-0.2226	-0.789474	4.48385	-2.36665	0.127329	-5.20456	8.03358	-1.05086	-0.909091	-1.742	-1.36364	-5.20408	-1.13636	-5.45455	4.09546	-0.97456	-2.5	3.21073	-1.59091	-0.227273	-9.28203
0.9535	-1.25571	0.815835	-0.263158	0.304468	-0.789474	-2.57326	-3.94737	4.90621	-0.374222	-0.789474	-1.84211	0.817596	-3.1504	-5.70475	-1.78378	-6.90417	-2.63158	-0.204836	0.579058	-0.789474	-1.52063	-5.57712	0.105218	-2.97371	-0.787713	-0.789474	-0.526316	-3.62589	-2.70879	-0.789474	2.39478	-2.3101	-0.657894	-4.55089	5.11264	-0.99431	-0.909091	-7.34394	-1.36364	-3.33758	-1.13636	-5.45449	5.85225	1.15915	-2.5	1.95459	-1.59091	-0.227256	-2.33282
0.9545	-0.547048	2.88083	-0.263158	4.49037	-0.789474	-1.92115	-3.94737	5.09288	2.5063	-0.789454	-1.84209	-1.5997	-5.56606	-7.52303	-1.84034	-4.47587	-2.63158	-0.261397	0.171944	-0.789474	-0.868539	-0.978751	1.92637	-0.50038	-0.73116	-0.789454	-0.526316	-2.9738	-3.30442	-0.789474	-0.0790652	-1.65801	1.81491	-2.02101	-0.676368	-0.342223	-0.909091	-9.62558	-1.36362	-1.90691	-1.13636	-5.44997	5.28802	2.94405	-2.5	3.17428	-1.59089	-0.225752	8.56149
0.9555	2.5802	0.815404	-0.263158	5.49215	-0.789474	0.554027	-3.94737	4.84704	4.81405	-0.787693	-1.84032	-1.5997	-3.09264	-5.5886	-1.84209	-4.60284	-2.63158	-0.263138	-2.48898	-0.789474	1.6049	-0.211822	3.93697	1.56503	-0.0790662	-0.787713	-0.526316	-0.500385	-2.70888	-0.789474	-0.73116	0.815404	5.29364	0.69649	-5.3831	2.13119	-0.909091	-8.05713	-1.36212	2.06032	-1.13636	-5.30194	1.31927	1.20912	-2.49998	2.56226	-1.58939	-0.176911	6.16761
0.9565	7.17559	-1.65801	-0.263158	5.43386	-0.789474	2.67774	-3.94737	4.38246	2.50455	-0.729399	-1.78203	0.817185	2.03999	-2.27555	-1.84209	2.54959	-2.63158	-0.263158	-4.36336	-0.789474	3.67205	-0.916497	1.92637	-0.500385	2.39435	-0.73116	-0.526316	1.56503	-0.237188	-0.789474	-0.787713	2.88082	1.10627	1.10449	-4.62361	4.19661	-0.909091	-5.76057	-1.31326	3.84407	-1.13636	-3.56357	-1.38154	-0.363842	-2.49848	-1.40799	-1.54055	0.386261	-0.545847
0.9575	7.82768	-2.31011	-0.263158	3.72169	-0.789474	1.32097	-3.94737	1.66321	-0.431666	-0.0207524	-1.07338	2.8826	4.51165	0.604166	-1.84034	16.0917	-2.63158	-0.263158	-2.42893	-0.789454	1.66319	3.62237	0.105026	-2.9738	4.45977	-0.0790662	-0.526316	-0.500366	1.82995	-0.789474	-0.789454	0.815404	-3.84052	0.69651	-4.62541	2.13119	-0.909091	-5.4082	-0.748565	0.227727	-1.13636	3.40951	-1.99357	1.20912	-2.44964	-4.1088	-0.977358	2.52239	0.81933
0.9585	5.76227	-2.36666	-0.263158	-3.58774	-0.789474	1.97308	-3.94733	-0.866779	-3.74472	3.10476	2.05215	0.873718	2.03823	2.26506	-1.78379	20.0568	-2.63158	-0.263158	0.940657	-0.787713	-0.158132	7.45604	1.92635	-3.62586	2.39437	2.39435	-0.526316	-2.97204	-0.178914	-0.789474	-0.789474	-1.65799	-5.08469	-2.01924	-5.44668	-0.342224	-0.909091	-5.71024	1.43791	-2.82244	-1.13635	10.9458	-2.04392	2.94405	-1.88647	-4.71931	1.1603	4.30616	0.109686
0.9595	4.70217	-2.36838	-0.263158	-8.48149	-0.789474	5.86156	-3.94385	-1.52059	-5.62259	7.64359	6.59272	-0.947587	-3.15096	-2.403	-1.1317	13.8588	-2.63156	-0.263158	4.47243	-0.73116	1.66319	2.97204	3.93521	-3.67893	-0.0773053	4.45977	-0.526316	-3.56758	-2.00024	-0.789474	-0.789474	-2.30835	-4.4326	-4.49091	-1.55992	-0.994318	-0.909091	-7.44517	3.83369	-5.68373	-1.13484	7.94143	-2.04544	1.15878	0.249667	-4.71931	2.99441	2.52239	-5.12988
0.9605	1.92811	-2.36666	-0.263158	-6.06463	-0.789474	5.86156	-3.83074	-1.57543	-3.1509	7.64359	6.64927	0.875499	-6.27647	-6.04388	1.34172	8.61483	-2.6298	-0.263158	8.60326	-0.0790662	3.67207	-3.38813	1.86806	-3.56754	-0.672846	2.39435	-0.526316	-2.97204	-0.178914	-0.789474	-0.789454	-2.30835	-0.658478	-4.4361	-0.141352	-1.05087	-0.909091	-6.93077	4.74923	-6.7927	-1.086	1.88539	-2.04545	-0.977375	2.03343	-4.10881	1.82265	0.386261	-6.4546
0.9615	-0.603602	-2.31011	-0.263158	0.892795	-0.789474	1.97308	-2.52653	-1.52061	1.38964	3.10476	2.76253	2.94266	-6.33474	-1.69255	3.40714	-0.0605252	-2.5715	-0.263158	5.88749	2.39435	1.60668	-2.21892	-0.605382	-2.26163	-0.0773053	-0.0790662	-0.526316	-0.500346	1.82995	-0.789474	-0.787713	-1.65797	6.35375	-1.36712	-5.97864	-1.05261	-0.909091	-3.56953	6.533	-3.08663	-0.52283	-0.156491	-2.04545	-1.54055	0.249667	-1.40951	2.38584	-0.176911	-5.64575
0.9625	-1.25746	-1.65801	-0.263158	3.71995	-0.789474	1.32097	2.42204	-0.86854	2.09656	-0.0207524	2.11044	1.58415	-3.9179	5.5107	1.34172	-7.30249	-1.86286	-0.263158	-1.12476	4.45977	-0.808465	1.7971	-1.25748	2.74175	2.39437	-0.73116	-0.526316	1.56679	-0.237169	-0.789474	-0.73116	0.817165	8.42093	3.17347	-7.03478	-1.05263	-0.909091	-3.42302	5.96983	0.432027	1.6133	-2.64995	-2.04545	-1.58939	-1.88647	2.5119	5.74408	-0.225752	0.733137
0.9635	-1.31403	0.815404	-0.263158	0.896747	-0.789474	2.67776	6.60943	1.60488	0.684963	-0.729399	3.46721	2.23622	-1.79769	6.68046	-1.1317	-7.20032	1.26267	-0.263158	-4.25201	2.39435	-0.751893	0.0831138	-1.31403	7.52468	4.45977	-0.787713	-0.526316	-0.442071	-2.70712	-0.789474	-0.0790662	2.93913	1.87497	3.2883	2.45087	-1.05263	-0.909091	-5.09172	2.00109	-3.13698	3.39707	-4.83942	-2.04545	-1.59088	-2.44962	2.56074	5.74408	-0.227256	18.9012
0.9645	-1.31577	2.88084	-0.263158	2.42321	-0.789474	0.555788	3.13069	3.67029	2.15486	-0.787693	1.3435	6.12296	-3.21103	5.51469	-1.78379	-7.36652	5.80329	-0.263158	-2.54379	-0.0790662	2.31881	-2.68696	-1.31575	5.86728	2.39435	-0.789454	-0.526316	-2.26338	-3.24609	-0.789474	2.39435	1.52583	-3.01531	0.110223	12.0658	-1.05263	-0.909091	0.755012	-0.699724	-7.40624	1.6133	-5.40265	-2.04545	-1.58939	-2.49696	-0.795976	2.38584	-0.227273	27.6611
0.9655	-1.31579	0.817165	-0.263158	4.43556	-0.789474	-1.86284	0.657272	1.60488	2.10007	-0.789454	-1.13166	6.06641	-3.21101	6.79879	-1.84034	-9.31883	5.86332	-0.263158	-0.536633	-0.73116	6.91245	-4.75064	-1.31403	2.98761	-0.0790662	-0.789474	-0.526316	-0.440311	-1.99672	-0.789474	4.45977	1.52757	-1.25054	2.58538	9.9969	-1.05263	-0.909091	7.32843	-1.31175	-8.43334	-0.52283	-5.40265	-2.04545	-1.54055	-2.44962	-1.35764	1.82265	-0.227273	11.7253
0.9665	-1.31579	-1.5997	-0.263158	2.7764	-0.789474	-1.86284	1.4185	-0.86854	0.0346697	-0.789474	-1.78203	1.52583	-1.79595	6.98809	-1.84209	-8.25302	2.08971	-0.263158	-2.54379	-0.787713	7.56453	-2.33201	-1.25748	-0.325444	-0.73116	-0.789474	-0.526316	1.6251	3.00493	-0.789474	2.39435	2.99745	3.17345	8.53756	-0.137419	-1.05263	-0.909091	0.756566	-1.36208	-7.3513	-1.08598	-4.83947	-2.04545	-0.977375	-1.88647	-0.137048	2.99441	-0.227273	-1.25194
0.9675	-1.31579	-1.5997	-0.263158	2.60901	-0.789474	0.555768	-0.760021	-1.52063	-0.3168	-0.789474	-1.78203	-1.59968	-3.86134	5.32894	-1.84211	-1.59222	2.74354	-0.263158	-4.25203	-0.789454	5.49911	1.85365	-0.605382	-2.25987	-0.787713	-0.789474	-0.526316	0.210042	7.78784	-0.789454	-0.0790662	1.52757	3.16995	7.0677	-9.0494	-1.05263	-0.909091	-5.03833	-1.3621	-2.3693	-1.13332	-2.6545	-2.04545	1.15876	0.249684	-1.40799	1.1603	-0.227273	1.02536
0.9685	-1.31579	0.817204	-0.263158	2.06598	-0.789474	2.67599	-3.23692	-1.57719	0.0911835	-0.789474	-1.13168	-2.30657	-5.68265	6.98459	-1.84211	10.2065	9.1037	-0.263158	-1.12646	-0.789454	4.43901	0.850035	1.86804	-0.442013	-0.789454	-0.789474	-0.526316	0.210042	6.13042	-0.787713	-0.73116	1.52583	-1.36892	2.5854	-11.6942	-1.05263	-0.909091	-2.71027	-1.31327	5.12457	-1.08598	-0.306039	-2.04545	2.94254	2.03496	-1.40951	-0.977342	-0.227273	3.42862
0.9695	-1.31579	2.88436	-0.263158	1.1917	-0.789454	1.26265	-3.88905	-1.57893	2.7504	-0.789474	1.34172	-2.30657	-3.80305	6.68394	-1.84209	12.8513	11.7629	-0.263158	5.83446	-0.787713	1.66495	1.14896	3.93345	1.56855	-0.789474	-0.789474	-0.526316	1.6251	3.249	-0.73114	-0.787713	2.93917	-4.49442	1.58184	-7.51428	-1.05263	-0.909091	0.35835	-0.750103	10.9763	-0.52283	0.096672	-2.04545	1.16028	0.300029	-0.188896	-1.53903	-0.227273	2.19897
0.9705	-1.31579	0.932032	-0.263158	-3.59297	-0.787713	1.26265	-3.94559	-1.57895	4.56998	-0.789474	3.40714	-1.59968	-1.08552	4.15397	-1.84032	5.78647	7.63208	-0.263158	8.06779	-0.73116	-0.866759	2.97202	1.86804	-0.442052	-0.789474	-0.789474	-0.526316	-0.44031	-0.12058	-0.0773053	-0.789454	0.820687	-5.20132	1.87676	-3.32868	-1.05263	-0.909074	2.53731	1.38603	15.7708	1.6133	0.356353	-2.04544	-0.927013	-1.27293	-2.01848	-1.53903	-0.227273	1.33217
0.9715	-1.31579	-0.237199	-0.263158	-6.12122	-0.73116	2.67598	-3.94559	-1.57895	2.04175	-0.789474	1.34172	1.52581	-0.0254246	1.08327	-1.78203	5.13613	4.1551	-0.263158	3.41983	-0.0790662	-1.52061	2.91721	-0.605382	-2.26336	-0.789474	-0.789474	-0.526316	-2.26336	-2.70536	2.45267	-0.789474	-1.54137	-5.20306	3.88388	-6.09875	-1.05263	-0.907553	2.18488	3.1698	16.2209	3.39707	0.711743	-2.04393	-0.927013	0.300029	-4.05693	-0.977358	-0.227273	-1.0621
0.9725	-1.31579	4.05754	-0.263158	-4.65308	-0.0790662	0.554007	-3.88905	-1.57895	-3.0926	-0.789474	-1.13168	6.06464	2.09652	-1.03697	-1.07338	9.72935	1.38104	-0.263158	5.24289	2.39437	-1.57719	0.496863	-1.25746	-0.438549	-0.789454	-0.789474	-0.526316	-0.44031	-3.30439	5.17017	-0.789474	-0.889292	-4.55273	3.28656	-5.38486	-1.05263	-0.857208	-1.99466	1.38605	14.5518	1.6133	2.54591	-1.99509	1.16028	2.03496	-3.44494	1.15876	-0.227273	-3.24858
0.9735	-1.31579	8.13182	-0.263158	-3.64958	2.39435	-1.92115	-3.23696	-1.57895	-5.56428	-0.789474	-1.78203	6.06464	2.09654	1.02674	2.05213	5.73124	1.2662	-0.263158	10.135	4.46153	-1.57893	-1.62514	-1.31227	1.68344	-0.787713	-0.789454	-0.526316	1.62512	-2.70888	5.57818	-0.789474	4.00099	-2.07931	-0.656757	0.740456	-1.05261	-0.245195	-5.09512	-0.748582	12.8592	-0.52283	3.16093	-1.43189	2.94254	0.249684	1.34168	2.94253	-0.227273	-3.81478
0.9745	-1.31579	3.99927	-0.263158	-0.935475	4.45977	-2.57323	-0.763524	-1.57895	-3.09086	-0.789474	-1.78203	1.52581	-0.023644	3.50186	6.59096	-0.708608	2.67601	-0.263158	4.47595	2.45267	-1.57895	-0.270097	-1.25746	0.92221	-0.73116	-0.787713	-0.526316	0.211803	-0.237208	5.17017	-0.789474	8.13008	-0.0121563	-1.31059	3.1065	-1.05087	2.45411	-8.00224	-1.26291	7.87578	-1.086	4.17413	0.707254	1.15876	-1.88647	7.04535	1.15876	-0.227273	-3.91244
0.9755	-1.31579	-0.945845	-0.263158	0.892814	2.39435	-2.6263	1.30363	-1.57895	2.09832	-0.789474	-1.13168	-1.5997	-1.02541	4.20875	6.59096	1.54437	0.554007	-0.263158	-0.474367	0.631341	-1.57895	-0.978743	-0.605382	3.45216	-0.0790662	-0.73116	-0.526296	0.268336	1.82821	2.45268	-0.789474	3.99923	-2.02098	0.046177	6.93894	-0.994318	6.37401	-9.52785	-0.748582	0.946564	-1.13484	8.86651	2.5887	-0.977375	-2.44964	5.31044	-0.977375	-0.227273	-4.47409
0.9765	-1.31579	-2.19348	-0.263158	-1.40744	-0.0790662	-2.51493	-0.705229	-1.57895	5.22382	-0.789454	1.34172	-2.30835	-3.03079	4.85912	2.05213	7.96055	-1.92115	-0.263158	-0.363531	2.45267	-1.57895	-5.51758	1.86804	7.58301	2.39435	-0.0790662	-0.524555	2.33375	-0.235466	-0.0755444	-0.789474	-0.947606	-3.8388	-2.07579	12.9493	-0.342224	6.37401	-6.26535	1.38606	-2.6713	-1.13633	12.8791	1.9313	-1.54055	-2.49846	-0.179383	-1.54055	-0.227273	-6.51104
0.9775	-1.31579	-1.65449	-0.263158	-3.87687	-0.73116	-1.21074	-2.52653	-1.57895	5.28035	-0.787713	3.40715	-2.36664	-1.67005	6.62735	-1.07338	9.97168	-2.57327	-0.263158	-2.54205	4.46153	-1.57895	-7.93444	3.93345	5.87081	4.45977	2.39435	-0.467982	2.6852	-2.65233	-0.672827	-0.789474	-2.25179	-1.90263	-4.4944	10.8274	2.13119	2.45411	1.97865	3.17132	-4.55279	-1.13484	12.1256	4.06893	-1.58939	-2.49846	-1.20504	-1.58939	-0.227273	-7.11814
0.9785	-1.31579	0.815443	-0.263158	4.19722	-0.787713	3.73783	-0.703468	-1.57895	2.80693	-0.73116	1.34348	-2.3684	6.04909	5.62207	-1.78203	3.06896	-2.62982	-0.263158	-4.3686	2.39437	-1.57895	-5.45926	1.86804	3.04594	2.39435	4.45977	0.185853	2.27546	-2.65231	-0.0773052	-0.789474	-2.3649	1.46697	-4.49268	3.75511	4.19661	-0.245195	6.77021	1.43639	-2.41968	-1.08598	3.56061	7.12214	-1.59088	-2.44964	1.1419	-1.59089	-0.227273	-0.451611
0.9795	-1.31579	2.88082	-0.263158	17.4057	-0.789454	7.92522	1.36195	-1.57895	0.0328893	-0.0790662	-1.07338	-2.36842	13.6569	-0.388401	-1.84032	5.07778	-2.63156	-0.263158	-2.54733	-0.0790662	-1.57895	-0.266556	-0.605382	0.384964	-0.0790662	2.39435	2.71582	-0.442071	-0.233705	2.39437	-0.789474	-2.36838	4.99875	-2.01924	-0.73116	2.13119	-0.857208	4.73021	-0.136569	1.70951	-0.521309	-2.89665	4.06893	-1.58939	-1.88647	4.7049	-1.59091	-0.227273	7.90102
0.9805	-1.31579	0.815404	-0.263158	16.3987	-0.789474	4.44648	-0.0530964	-1.57893	-1.08374	2.39435	-1.07338	-2.36842	13.6552	-1.09879	-1.84209	11.7312	-2.63158	-0.263158	-0.538472	-0.73116	-1.57895	2.97382	-1.25748	0.923952	-0.73116	-0.0790662	5.43333	-2.97202	1.88652	4.45977	-0.789474	-2.36842	9.12956	0.698271	-4.62189	-0.342224	-0.907553	6.16161	1.43639	2.41571	1.66367	-1.93869	1.9313	-1.54055	0.249684	10.407	-1.59091	-0.227273	8.20456
0.9815	-1.31579	-1.65801	-0.263158	7.56684	-0.789474	1.97306	-0.0513355	-1.57719	-3.80127	4.45977	1.34348	-2.36842	5.99428	1.67128	-1.84211	5.31045	-2.63158	-0.263158	-2.60563	-0.787713	-1.57895	4.3946	-1.31403	4.80721	-0.787713	-0.73116	5.84133	-3.62412	0.47318	2.39435	-0.789454	-2.36842	6.41205	1.16283	-9.22248	-0.994318	-0.909074	6.55942	3.17132	2.3215	4.01062	1.83467	2.5887	-0.977375	2.03497	9.84384	-1.59091	-0.227273	1.28332
0.9825	-1.31577	-2.31011	-0.263158	2.59988	-0.789474	2.73429	1.42202	-1.52063	-5.62435	2.39435	3.40715	-2.36842	-2.26559	-2.51784	-1.84211	-5.12571	-2.63158	-0.263158	-5.07907	-0.789454	-1.57895	7.63496	-1.31577	4.75066	-0.789454	-0.787713	5.43333	-3.62412	0.47318	-0.0790662	-0.787713	-2.3684	-0.656757	1.40866	-9.27909	-1.05087	-0.909074	0.358401	1.38605	0.328434	4.36449	1.88054	0.707254	1.15876	0.30155	1.95521	-1.59091	-0.227273	-7.63396
0.9835	-1.31403	-2.36666	-0.263158	-0.0432004	-0.789474	0.555788	0.0652531	-0.86854	-3.1527	-0.0790662	1.34172	-2.36842	-4.85211	-6.81431	-1.84211	-10.9122	-2.63156	-0.263158	-5.73116	-0.789474	-1.57895	12.8259	-1.31579	0.213564	-0.789474	-0.789454	2.71582	-2.972	1.8865	-0.73116	-0.73116	-2.36664	-4.4361	1.22112	-5.33754	-1.05261	-0.90757	-6.72782	-0.750103	-0.0712525	4.06097	-1.42289	-1.43187	2.94253	-1.22257	-3.44338	-1.59091	-0.227273	-9.91359
0.9845	-1.25748	-2.3684	-0.263158	0.244731	-0.789474	-1.91937	1.36776	1.60488	1.32958	-0.73116	-1.13168	-2.36842	-0.617424	-5.58506	-1.84209	-8.01292	-2.62982	-0.263158	-5.78771	-0.789474	-1.57895	15.241	-1.31579	-2.79886	-0.789474	-0.789474	0.185853	-0.440291	-0.235466	-0.787713	-0.0790662	-2.30833	-5.20128	1.40866	-4.08817	-1.05263	-0.858729	-8.86397	-1.31327	-0.587037	2.2772	-1.27635	-1.99357	1.15876	0.91358	-4.61708	-1.59091	-0.227273	-4.93808
0.9855	-0.605362	-2.36842	-0.263158	3.66335	-0.789474	-2.51495	7.73314	3.67029	1.3296	-0.787713	-1.78203	-2.36842	4.10546	-2.86581	-1.84034	0.407432	-2.57325	-0.263158	-5.78945	-0.789474	-1.57895	12.0572	-1.31579	-2.20332	-0.789474	-0.789474	-0.467982	2.33551	-2.71063	-0.789454	2.39435	-1.59794	-5.25784	1.16283	-3.56704	-1.05263	-0.295557	-4.12619	-1.36212	-1.852	2.22836	3.72258	-1.99357	-0.977375	4.78616	-4.10576	-1.59091	-0.227273	-1.51665
0.9865	1.8698	-2.3684	-0.263158	0.887512	-0.789454	-1.91941	9.9134	1.60488	-3.15096	-0.789454	-1.78203	-2.3684	2.44975	-1.10053	-1.78379	1.05945	-1.91939	-0.263158	-5.78945	-0.789474	-1.57895	3.68245	-1.31579	2.68522	-0.789474	-0.789474	-0.524555	3.45216	-3.36272	-0.789474	4.45977	1.58413	-5.14647	0.698251	-1.19748	-1.05263	1.84058	3.76095	-1.36362	0.0752875	3.44745	10.131	-1.4319	-1.54053	4.835	-1.40949	-1.59091	-0.227273	-0.247222
0.9875	3.99176	-2.36666	-0.263158	-6.18301	-0.787713	0.552266	5.32025	-0.86854	-5.56782	-0.789474	-1.13168	-2.36666	-0.318541	4.09212	-1.1317	-4.83792	0.612321	-0.263158	-5.78771	-0.789474	-1.57895	-4.74707	-1.31579	6.81431	-0.789474	-0.789474	-0.526296	6.16969	-3.41753	-0.789474	2.39435	6.77505	-3.83882	-2.021	-0.321416	-1.05263	3.62434	4.93762	-1.36364	3.28889	1.61482	12.1729	0.704213	-1.58787	1.52711	2.51038	-1.59089	-0.227273	2.55581
0.9885	2.57844	-2.31009	-0.263158	-9.95888	-0.73114	2.61766	7.79364	-1.52063	-3.15096	-0.789474	1.34172	-2.31011	-2.38047	8.03715	1.34172	-5.89803	3.38638	-0.263158	-5.73114	-0.789474	-1.57895	-8.58125	-1.31579	2.6852	-0.789474	-0.789474	-0.526316	7.99276	-3.36272	-0.789474	-0.0790662	9.24847	1.22114	-4.55097	2.69676	-1.05263	1.84059	2.03244	-1.36364	7.51083	-0.522813	6.82155	2.48798	-1.54053	1.52862	2.51038	-1.58937	-0.227273	-0.347846
0.9895	2.57844	-1.65625	-0.263158	-10.6092	-0.0773053	0.552246	15.1026	-1.57719	1.32958	-0.789474	3.40714	-1.65801	0.0929444	4.15041	3.40714	-4.84189	4.44648	-0.263158	-5.07727	-0.789474	-1.57895	-8.58477	-1.31579	-2.20508	-0.789474	-0.789474	-0.526316	5.51934	-2.71063	-0.789474	-0.73116	6.77505	6.65792	-5.20306	5.63479	-1.05263	-0.294036	3.51424	-1.36364	8.37906	-1.086	3.72104	0.704213	-0.977375	4.88536	-1.40953	-1.53903	-0.227273	-0.442098
0.9905	3.99176	0.873718	-0.263158	-9.30853	2.45267	-1.92117	10.8569	-1.57893	1.32784	-0.789474	1.34172	0.815404	4.87241	-0.390162	1.34172	-7.43011	6.51189	-0.263158	-2.54381	-0.789474	-1.57895	-4.8672	-1.31579	-2.85718	-0.789474	-0.789454	-0.526316	0.978763	-0.235466	-0.789474	-0.787713	1.58413	7.53222	-5.20304	8.30271	-1.05263	-0.808367	5.39527	-1.36364	0.329937	-1.13484	1.98118	-1.43192	1.15876	5.39969	-4.10881	-0.927013	-0.227273	8.66412
0.9915	1.8698	3.59123	-0.263158	-3.70963	5.17017	-2.57327	1.36948	-1.57895	-3.20921	-0.789474	-1.1317	2.88082	5.63358	0.314494	-1.13166	-12.5645	5.8598	-0.263158	0.286802	-0.789474	-1.57895	2.14677	-1.31579	-0.496863	-0.789474	-0.787713	-0.526316	0.270117	1.88652	-0.789474	-0.789454	-1.59794	7.42488	-4.54919	7.87511	-1.05263	-0.294036	5.65495	-1.36364	-6.07997	-1.13635	-2.08677	-1.99509	2.94254	3.66325	-4.71931	1.77229	-0.227273	12.7898
0.9925	-0.605362	3.99923	-0.263138	2.95117	5.57818	-2.62982	-3.00371	-1.57895	-6.27295	-0.789474	-1.78379	0.815404	4.87413	-0.452428	-1.78027	-14.9814	1.26441	-0.263158	1.99901	-0.789474	-1.57893	4.32705	-1.31579	1.56507	-0.789474	-0.73116	-0.526316	1.6269	0.474941	-0.789474	-0.789474	-2.30833	5.11711	-1.96094	5.23772	-1.05261	1.84059	4.53202	-1.36364	-5.12052	-1.13636	-4.7906	-2.04392	1.16028	3.31086	-4.71931	5.69219	-0.227273	6.68046
0.9935	-1.25748	3.59125	-0.261397	1.53959	5.17017	-2.63156	-3.17336	-1.57895	-6.15982	-0.789474	-1.84034	-1.65799	0.147736	-5.04956	-1.72372	-11.9142	-1.86284	-0.263158	6.53961	-0.789474	-1.57719	-0.912976	-1.31579	-0.500385	-0.789474	-0.0790662	-0.526316	-0.43853	0.531513	-0.789474	-0.789474	-2.36664	4.65256	1.46523	9.53072	-1.05087	3.62434	7.23281	-1.36364	-1.34716	-1.13636	-5.40266	-2.04392	-0.927013	3.05122	-4.10881	5.69219	-0.227273	-3.20128
0.9945	-1.31403	0.875479	-0.204844	-2.94267	2.45267	-2.63158	-0.761704	-1.57895	-1.78667	-0.789474	-1.84209	-2.30835	-1.78667	-8.11855	-0.421271	-4.95493	-2.5715	-0.263158	8.01124	-0.789474	-1.52063	-0.79987	-1.31579	-2.9738	-0.789474	2.39435	-0.526316	-2.20506	2.59867	-0.789474	-0.789474	-2.3684	3.99698	5.00049	15.0165	-0.994298	1.84058	12.935	-1.36364	-1.30285	-1.13636	-5.45301	-1.99509	-0.927013	2.64852	-1.40951	1.77229	-0.227273	-11.0445
0.9955	-1.31577	-1.59792	0.44725	-4.00103	-0.0773053	-2.63158	1.30365	-1.57895	7.75381	-0.789454	-1.84211	-2.30833	1.44623	-8.11857	4.52555	-2.71638	-2.62978	-0.263158	2.06083	-0.789474	-0.86854	5.74786	-1.31579	-3.62588	-0.789474	4.45977	-0.526316	0.268336	3.00667	-0.789474	-0.789454	-2.36842	1.81842	9.18789	8.70373	-0.340444	-0.295557	13.237	-1.36364	-4.65961	-1.13636	-5.45451	-1.4319	1.16028	0.301567	2.5119	-0.927013	-0.227273	-13.8888
0.9965	-1.31579	-1.59792	2.92067	-4.30165	-0.73114	-2.63158	-0.70521	-1.57895	12.5385	-0.787713	-1.84211	-1.65623	1.38964	-5.05136	8.6564	-7.19294	-2.6298	-0.263158	-0.357759	-0.789474	1.60488	8.51796	-1.31579	-3.68069	-0.789474	2.39435	-0.526316	4.75062	3.24902	-0.789474	-0.787713	-2.36842	0.754843	7.12422	0.574788	2.19127	-0.858729	8.91435	-1.36364	-5.22126	-1.13636	-5.45302	0.705734	2.94254	-1.83457	2.56074	-1.53903	-0.227273	-12.2226
0.9975	-1.31579	0.875499	4.98608	-4.11586	-0.787713	-2.63158	-2.52479	-1.57893	6.40052	-0.73116	-1.84211	0.873738	-2.50056	-0.514244	4.52731	-3.35699	-2.57325	-0.263158	3.47415	-0.789474	3.67029	5.74963	-1.31579	-3.62588	-0.789474	-0.0790662	-0.526316	4.74887	3.00491	-0.789474	-0.73116	-2.3684	-2.01922	2.5854	-4.45223	4.96533	-0.90757	3.3034	-1.36364	-3.99916	-1.13636	-5.40418	2.53834	1.15878	-1.83455	-0.795976	-1.58937	-0.227273	-8.23205
0.9985	-1.31579	3.59301	2.92067	-4.30518	-0.789454	-2.63158	-0.646896	-1.57719	1.10223	-0.0790662	-1.84211	3.59299	-3.15096	-0.510781	-0.362977	9.6127	-1.91941	-0.263158	5.88927	-0.789474	1.60488	-0.741536	-1.31579	-2.9738	-0.789474	-0.73116	-0.526316	0.210022	2.54038	-0.789474	-0.0790662	-2.36666	-4.54745	1.52533	-8.56694	6.02543	-0.909074	-1.68007	-1.36364	-5.22125	-1.13636	-4.84101	1.31775	-0.975855	0.303071	-1.35761	-1.59089	-0.227273	-1.27593
0.9995	-1.31579	4.05754	0.44725	-4.11764	-0.789474	-2.63158	2.0158	-1.52063	0.149497	2.39435	-1.84211	4.05754	-1.73759	-4.93651	-1.01507	12.7982	0.61056	-0.263157	4.06447	-0.789474	-0.86854	-0.200807	-1.31577	-0.500385	-0.789474	-0.787713	-0.526296	-2.91549	-0.177113	-0.789474	2.39435	-2.31011	-5.08818	1.2264	-6.80916	8.09084	-0.909091	-4.69087	-1.36364	-4.65809	-1.13636	-2.70486	1.31775	-1.49019	2.69736	-0.134006	-1.59091	-0.227273	6.02607
1.0005	-1.31579	4.30163	-0.204825	-4.36171	-0.789474	-2.63158	2.47862	-0.86854	2.04351	4.45977	-1.84211	4.30163	-3.20569	-6.75752	1.34528	5.84312	3.32807	-0.262863	1.34868	-0.789474	-1.52063	7.56923	-1.31403	1.56513	-0.789474	-0.789454	-0.524555	-3.62414	-2.64877	-0.789474	4.45977	-1.65801	-3.8388	1.46707	-3.38879	7.43877	-0.909091	-5.6568	-1.36362	-1.25252	-1.13636	-0.91959	2.53834	-0.975838	3.61439	-1.30726	-1.59091	-0.227273	7.48895
1.0015	-1.31577	4.05754	-0.259636	-4.76793	-0.789474	-2.63156	2.72271	1.60488	1.38621	2.39435	-1.84205	4.05754	-3.09082	-2.49139	3.41076	5.85182	3.73607	-0.236469	0.290343	-0.789474	-1.57719	8.11006	-1.25744	-0.491561	-0.789474	-0.789454	-0.468002	-3.68241	-2.59046	-0.789473	2.39435	0.815444	1.16478	1.87863	-7.57792	2.84532	-0.909091	-7.44359	-1.3621	-0.736686	-1.13636	-2.65452	0.705734	1.1603	5.44701	-0.182442	-1.59091	-0.227273	8.88253
1.0025	-1.31399	3.59301	-0.204805	-6.77321	-0.789474	-2.6298	2.48042	3.67029	-3.20571	-0.0790661	-1.83678	3.59299	-0.256627	2.49304	1.46367	13.0899	3.32809	0.636418	-1.77503	-0.789474	-1.57893	1.62764	-0.601821	-2.68045	-0.789435	-0.787674	0.184092	-3.68241	0.593408	-0.789415	-0.0790662	2.88454	6.02167	4.06772	-12.5247	-0.207772	-0.909091	-6.9293	-1.3117	-2.47312	-1.13636	-4.22744	-1.43189	2.9929	5.44852	5.3104	-1.59089	-0.227273	5.30116
1.0035	-1.25395	0.875499	0.449011	-5.99933	-0.789474	-2.57148	2.07772	1.6049	-6.21635	-0.731121	-1.66358	0.873738	3.996	9.02714	0.4676	13.1684	0.612341	11.229	-1.12122	-0.789474	-1.57895	-0.854409	1.98819	-0.0137648	-0.785952	-0.727618	2.65751	-3.62412	6.49821	-0.784191	-0.73116	0.949857	5.58362	5.72173	-13.7689	0.318677	-0.909091	-3.52521	-0.695009	-2.8255	-1.13636	-2.65147	-1.99357	1.77385	3.66477	7.04543	-1.58935	-0.227273	5.32903
1.0045	-0.488735	-1.59794	2.979	0.124736	-0.789454	-1.86106	0.187203	-0.866779	-5.50597	-0.784191	0.411047	-1.65625	12.2438	46.4913	6.83351	12.693	-1.85932	58.1027	3.52898	-0.789474	-1.57895	5.2927	5.47091	13.0073	-0.672807	0.0393224	4.72292	-2.91367	12.3233	-0.614474	-0.787634	0.365408	11.7532	12.8604	-13.115	9.82739	-0.909091	-3.00788	2.16589	-3.08513	-1.13633	-0.818849	-1.99357	1.82571	3.31249	1.34928	-1.53751	-0.227273	14.4657
1.0055	3.29061	-1.59968	5.69827	10.7506	-0.787713	1.32455	2.31498	-1.46232	0.745058	-0.672787	9.30691	-2.31009	20.5076	90.7959	19.6923	20.9513	-1.80274	131.585	7.25177	-0.789474	-1.57895	25.6214	9.65832	26.5234	0.634922	3.8735	2.65751	0.273697	16.9989	1.34703	-0.782273	11.812	35.8387	35.5165	-9.28252	43.3864	-0.909057	-4.69391	8.26678	-3.48632	-1.13331	-1.47626	-1.4319	3.70867	3.1092	-3.19306	-0.876651	-0.227273	21.009
1.0065	10.3594	0.817165	6.16457	24.8318	-0.73114	6.63382	13.8222	-0.866759	10.5296	0.634863	22.4647	-2.36666	30.9986	76.5602	27.4698	25.6142	1.32449	165.245	9.78178	-0.789474	-1.57895	42.2012	16.3243	21.6717	5.70011	11.5396	0.184092	5.64127	21.7635	8.93694	-0.543794	48.0886	54.4292	60.6843	-1.55295	89.7753	-0.906049	-4.42972	20.4091	-5.78443	-1.03412	0.710206	0.704213	5.18743	3.51542	-0.983129	2.38586	-0.227256	23.3295
1.0075	13.0769	2.88084	6.46523	26.5527	-0.077305	10.5828	28.7869	1.60666	13.6551	5.69482	28.5369	-2.36838	35.541	40.878	24.2969	39.1856	6.57027	159.92	9.43388	-0.789454	-1.57895	34.4659	16.494	15.0951	11.3065	16.1367	-0.468002	10.299	23.1296	17.0895	2.46918	95.4902	34.074	67.7225	3.92076	102.587	-0.808367	-1.83899	44.4793	-7.35735	0.141066	4.32658	2.48798	9.67351	6.17231	11.936	8.4449	-0.225735	21.3065
1.0085	8.94611	0.815424	6.87499	11.4538	2.45274	15.0691	34.9381	3.72865	9.11981	11.1316	26.5939	-2.36664	19.6203	20.7771	19.2792	60.343	9.69928	152.951	5.36656	-0.787713	-1.57895	20.0392	11.7895	22.3839	14.1371	12.3065	-0.524555	17.9178	15.5801	18.3135	17.2121	110.081	12.223	65.656	5.11757	86.729	0.317993	3.51725	60.3762	-5.21668	4.97652	3.40953	0.704213	13.1768	17.1615	25.0988	10.3264	-0.17539	8.20471
1.0095	5.41434	-1.65625	8.94217	4.39426	5.17734	22.0814	37.6431	2.31881	2.98363	12.0042	21.4122	-2.30833	5.2461	16.4023	18.8782	65.5391	9.81591	141.579	5.77861	-0.73116	-1.57895	13.6584	15.0224	29.8256	21.4518	7.76771	-0.526296	29.7005	15.8842	17.0895	46.1101	95.8631	10.485	77.8736	11.944	73.3028	4.59176	9.36449	47.2369	-1.14875	10.6817	3.0572	-1.4319	10.9051	27.5606	25.6924	5.75056	0.436623	-2.31889
1.0105	2.04478	-2.25177	8.99874	12.9873	5.82212	23.4399	45.6839	2.43191	-1.61175	11.842	26.3625	-1.59794	7.88524	19.3685	21.8145	58.8842	8.11125	125.145	11.9749	-0.0790662	-1.57895	19.0312	17.7359	19.7374	25.4005	8.47241	-0.526316	33.851	24.4194	8.94403	65.5111	100.554	10.384	91.5993	17.0802	56.7117	8.20819	16.1547	33.0391	1.15286	8.94829	1.98273	-1.99357	10.9385	24.7511	34.5319	5.23777	3.13593	-8.70379
1.0115	0.112147	-1.65445	7.58716	25.9789	8.37235	13.7084	44.8374	5.14944	0.745097	8.93874	37.0942	1.58415	18.4524	20.8016	27.8416	49.3836	9.2349	128.723	21.4658	2.39435	-1.57895	22.0914	8.95146	10.3082	19.5136	7.70725	-0.526316	31.8848	29.0344	1.58381	56.4462	133.902	8.54699	90.2588	6.63825	51.8068	5.20836	17.4576	26.8646	6.39706	3.50427	-1.36948	-1.99355	15.8432	18.3477	56.5601	8.24514	7.05583	-9.85861
1.0125	2.04832	0.877279	9.70913	30.5056	19.8092	3.5123	45.8213	7.97607	6.63896	6.65637	36.3855	6.77681	26.9333	21.7237	32.5478	41.6044	16.6627	144.59	24.0051	4.45977	-1.57895	21.0295	0.935661	12.481	15.5017	3.16841	-0.526316	39.5219	30.6174	2.34384	42.2388	151.66	7.94951	76.861	-1.90215	75.0976	3.22025	12.0369	22.3387	13.7809	2.94111	-0.662779	-1.43037	21.0765	14.0077	74.7059	7.37541	7.05583	-3.09734
1.0135	5.53279	3.70965	12.1825	31.5858	44.5872	1.4429	64.833	9.69004	4.57528	6.52364	31.1402	9.30678	29.0609	25.9872	31.8466	41.3714	23.6259	141.936	17.8764	2.39435	-1.57895	21.7365	-0.30851	15.0779	21.7615	0.808063	-0.526296	55.2311	25.8437	13.3772	59.591	117.217	7.83638	62.8395	-5.22095	102.621	5.61605	13.8492	20.9595	12.9222	6.20166	6.47223	0.756129	25.7719	17.3799	65.2762	8.1464	3.13595	6.84063
1.0145	10.4306	5.4819	12.7781	40.5949	66.5099	2.73963	84.0738	5.61574	-1.67003	9.83667	25.2972	7.48548	30.181	24.8452	23.8822	46.3177	29.99	132.695	23.4899	-0.0790662	-1.57895	17.2571	3.41258	14.6064	36.553	3.93356	-0.524555	60.6875	20.8986	26.7501	99.1434	83.6319	7.12429	56.2898	-10.0443	102.221	10.7077	22.3713	17.7408	16.8974	6.19866	14.6629	3.15492	18.1713	20.1674	43.5893	11.2953	0.438161	14.8304
1.0155	20.337	10.7877	12.1808	56.0634	73.023	1.26625	79.9343	3.73786	-1.55518	14.7818	22.3587	4.76973	33.6598	17.5542	23.7177	43.606	34.8348	138.043	37.7441	-0.73116	-1.57895	14.4836	11.7839	8.82161	45.8805	11.5396	-0.467982	39.9025	28.971	24.5756	113.775	79.2312	3.94395	59.0108	-13.175	86.4048	16.1048	19.9068	13.0673	28.4513	2.84041	14.8752	4.16815	11.0078	14.9292	37.7327	10.9445	-0.12349	19.3214
1.0165	26.4097	16.0405	9.65258	63.003	70.7632	1.32277	68.2735	6.97077	6.05441	16.8489	22.8164	3.71138	30.8292	9.39815	29.8921	35.5993	32.6418	165.839	46.5487	-0.787713	-1.57895	15.0774	19.5647	1.81286	46.1083	16.0767	0.185872	22.7848	35.9232	17.9731	96.2069	79.8428	-1.19042	68.6152	-13.7688	72.2708	12.5372	17.1321	9.02971	32.2749	2.27872	6.92228	7.07979	14.4542	10.1396	39.7563	5.85131	0.439681	23.6929
1.0175	27.419	17.2154	6.93507	55.1822	66.7178	3.44646	53.5712	6.85764	13.7205	12.3649	19.8235	1.64422	23.1083	7.76035	25.1841	45.6136	28.5895	195.285	52.3173	-0.789435	-1.57895	19.6687	20.9838	1.86943	48.1212	11.5379	2.71758	24.3985	32.9251	16.6742	90.3748	89.6803	-3.01175	84.3016	-12.4612	72.2495	6.43237	19.037	11.7918	29.8293	3.49933	2.24882	10.8392	15.7845	8.96585	32.1731	5.85127	3.18632	25.0755
1.0185	34.0799	18.1699	6.52531	46.3869	66.4646	4.50655	36.435	2.31534	14.5423	7.77302	21.7597	2.238	16.9121	6.80243	22.2974	65.7323	28.0465	188.225	53.4357	-0.787713	-1.57895	23.0348	19.627	9.53376	47.4669	3.87702	5.49165	36.1007	28.1971	9.71271	99.7995	96.319	1.93517	101.353	-6.69255	63.8898	4.38898	18.6542	18.8057	22.0349	2.22991	2.95014	11.0516	9.72242	8.86517	15.6203	10.9414	7.6709	18.5032
1.0195	37.2632	20.4558	6.87501	51.5285	70.3127	7.22236	31.9949	-0.808445	11.3712	8.5908	26.3025	6.123	14.7407	4.86968	30.4824	76.0451	31.0607	149.585	44.5399	-0.73116	-1.57895	15.1246	20.9838	17.8485	43.1647	0.157711	6.55174	48.4048	19.7762	5.95005	96.6758	75.8778	9.19855	110.12	1.92804	46.5283	1.8955	12.2194	18.403	12.3132	2.27874	4.28235	7.53139	3.15048	8.81331	8.84353	11.1946	9.85738	10.6619
1.0205	28.1856	22.6504	8.88386	56.8973	59.4444	9.04715	38.4806	-1.45876	13.3622	9.1846	27.3042	6.06817	19.4544	4.38379	28.3074	77.8341	26.9264	113.619	36.8768	-0.0790662	-1.57895	11.7751	19.5701	21.0376	32.3113	0.751549	8.61716	57.7882	12.573	11.0077	79.4074	62.2632	10.5484	100.769	8.05159	41.1919	-0.293986	7.54438	8.77788	5.99151	4.11135	0.760652	7.13317	2.49111	8.2501	11.1844	6.91929	8.33326	4.29586
1.0215	18.753	19.6288	8.28657	59.9581	43.9027	6.63034	44.9629	-0.804924	18.6894	10.1864	35.5624	1.58415	26.8861	5.63662	18.5198	75.5812	22.9813	83.2903	29.0798	2.39435	-1.57895	11.5836	11.964	18.8504	22.1112	6.29393	7.96506	52.7669	15.4763	13.0731	64.1133	73.395	11.6182	90.8476	11.1299	45.1507	-0.858712	6.67121	3.37924	2.22553	4.97956	-0.809336	8.19032	5.79601	6.11395	20.3	1.87302	6.54949	5.71774
1.0225	19.8143	13.5087	4.345	69.94	43.8796	2.74712	49.0868	2.43197	21.4381	13.7217	36.0795	-0.889292	38.7383	10.6966	19.5816	85.1599	25.808	59.2295	20.7286	4.45977	-1.57895	6.87508	5.71348	16.3297	21.3407	13.0113	3.3697	39.6894	25.1241	8.42163	59.1878	79.2467	23.4735	92.0383	9.59262	40.8946	-0.90757	7.79257	3.93748	5.48003	6.81217	2.64508	7.08285	6.3088	4.3287	34.7056	-0.923972	7.72125	10.4006
1.0235	25.7648	4.94475	3.74772	92.872	61.6447	4.68506	43.1977	8.27846	22.1704	11.6598	22.9472	0.875499	58.2066	16.1881	25.5845	102.886	25.5091	36.9794	31.7337	2.39435	-1.57895	1.97781	11.201	23.8083	18.858	12.3083	0.244186	36.5547	32.8138	10.2994	66.7597	85.2621	41.0402	79.9846	9.95858	34.4177	-0.909057	5.65039	4.14029	8.48135	6.861	5.85871	6.91936	4.57234	6.06511	30.0147	-1.53899	7.10773	6.47572
1.0245	25.6539	-0.1683	5.75656	110.496	78.1357	10.1784	30.5705	13.3384	20.0831	7.83315	13.6768	2.88436	64.2044	17.6563	26.3041	114.457	21.8682	19.6393	47.5997	-0.0790662	-1.57895	1.67707	24.1637	35.199	16.9201	10.9516	-0.407908	35.7324	29.0749	15.7871	81.5273	106.367	40.039	69.2327	13.3121	33.926	-0.907553	1.98363	3.78338	3.64584	5.59156	8.55651	8.35073	4.21996	7.68539	10.6245	-1.58935	3.13747	-0.802406
1.0255	26.8271	1.10879	6.10629	98.4847	74.5547	14.8268	25.1117	14.2364	21.5235	10.0717	12.1463	0.873777	49.0129	19.3154	20.8638	111.736	21.8467	14.2629	45.8326	-0.73116	-1.57895	5.69133	25.4661	34.713	17.7944	14.432	0.187633	25.9922	25.3319	11.9547	83.6729	126.941	26.7266	71.3056	20.8673	31.168	-0.857208	2.23983	1.43643	1.25199	6.81065	9.82592	6.86898	3.96033	6.62524	1.96038	-1.58937	0.43664	-7.63245
1.0265	33.0816	5.0156	5.69827	94.7637	58.4999	22.3272	37.3478	11.9851	19.0796	16.381	13.7345	-0.944084	42.1063	16.0042	14.0933	97.1242	27.7642	14.7908	39.3508	-0.787713	-1.57895	5.38895	17.5068	31.3144	16.3828	14.1314	2.71584	17.6923	27.4885	6.76597	73.1472	129.128	28.0107	70.7532	33.0687	25.6111	-0.245178	-0.671781	-0.74554	2.7761	6.19862	5.85717	6.46625	3.55914	6.41291	5.47366	-1.54055	-0.175373	-7.77899
1.0275	33.8428	10.3687	3.03731	99.6622	52.9172	23.9645	57.476	11.1692	17.9883	25.3461	12.6125	0.990346	52.8371	9.59095	5.47281	78.1841	34.2265	21.3331	30.2056	-0.789435	-1.57895	0.443832	15.5015	31.6423	17.6853	9.77663	5.43333	22.4493	35.5297	4.70052	54.959	107.598	31.673	70.6118	36.9572	20.8991	2.45563	-5.69914	-1.21253	4.76574	2.22841	1.32376	5.33839	1.26104	7.23229	7.15075	-0.977375	-0.224214	-2.64449
1.0285	31.6082	14.1481	1.1612	82.7164	58.559	17.1964	62.5814	8.80487	21.1468	32.3566	5.35612	4.30343	47.2376	9.05028	0.356353	70.1244	32.8876	23.5063	32.3968	-0.787713	-1.57895	-4.63399	15.146	30.5435	24.1037	6.40699	5.84133	28.1775	40.9359	9.47769	46.8422	78.8921	28.4239	80.5838	25.4044	12.5734	6.42437	-4.59167	-0.135031	3.89752	-0.469409	-0.205315	1.32079	-0.310438	3.05123	2.57035	1.15878	-0.176894	-1.8252
1.0295	28.1803	7.9571	3.03908	72.0875	55.9125	9.93827	58.4743	8.3951	21.9899	29.1797	0.407525	7.1866	28.8427	14.1898	1.58388	84.4895	18.1325	18.5011	49.3755	-0.73116	-1.57895	-4.03669	15.6799	22.3275	26.8194	5.29032	5.43333	21.5662	41.1304	15.0166	42.7477	57.6511	26.5442	80.9843	12.4926	6.39325	6.98755	-0.457967	4.13729	-1.75734	-0.98374	-2.65144	-1.38152	1.87305	-1.27138	2.10784	2.94405	0.386261	-3.86663
1.0305	24.2348	3.12689	5.75656	77.3957	36.8031	10.5864	41.3549	8.3916	21.0394	16.4358	2.17056	8.95711	29.9102	19.8967	5.06831	97.182	7.17698	18.8509	53.4278	-0.0790662	-1.57895	2.97558	17.0949	13.7357	23.2824	3.16487	2.71582	20.7484	35.5137	8.76376	33.3219	51.9937	20.2129	73.3908	9.36662	2.36627	5.20378	1.42048	7.75816	-3.37912	0.0937623	-4.8379	-1.99354	6.30877	-2.39774	5.72725	1.20914	2.52239	-5.99827
1.0315	17.9785	5.30717	6.81492	75.4283	31.8562	11.8814	23.2718	8.68646	25.2284	6.83528	6.59628	5.48016	53.0667	23.8635	10.6712	86.4312	6.16244	16.7832	39.1815	2.39435	-1.57895	8.22304	14.4905	7.70164	21.5702	3.10654	0.185853	22.6806	29.7543	1.34177	26.9454	61.8855	13.4574	62.7561	8.65801	0.373486	4.28824	6.16469	4.90033	1.55055	4.41337	-5.35076	-2.04088	8.49226	-2.4466	7.55987	-0.362321	4.30618	-6.15868
1.0325	11.2593	11.9114	8.88032	56.7695	45.5235	7.63565	17.7133	9.68829	27.6984	9.65269	6.65107	5.48364	70.8306	25.5539	23.6395	80.2099	12.8884	7.59247	29.0201	4.45977	-1.57895	7.51835	11.4451	8.4264	17.736	4.51812	-0.467982	16.5605	34.1021	-0.614532	24.1638	67.0105	11.6015	49.8582	8.60363	2.18957	1.89246	9.97298	4.45522	3.84713	8.54559	-4.73873	-1.94471	6.92078	-1.88643	12.3514	1.25948	2.52392	-3.59941
1.0335	12.6108	21.9383	8.22822	62.3349	51.9581	4.1569	19.6014	4.84878	26.1154	15.0237	2.82085	9.07378	63.7917	22.8617	33.3693	94.8554	16.3584	2.10138	34.6983	2.39435	-1.57895	7.57492	15.6089	15.191	11.0169	2.39787	-0.524555	11.7181	43.3072	-0.784191	18.3334	53.4452	11.9708	43.5979	17.0861	4.19839	-0.294003	8.91739	11.5699	0.839757	7.16606	-1.47475	-0.81837	4.62268	0.249667	16.7213	3.55758	0.43664	-0.660879
1.0345	16.381	24.878	3.63284	77.3937	48.5329	1.43941	23.6653	-0.156352	23.8059	8.82216	2.82089	8.61091	50.9652	15.7693	29.182	109.209	7.63385	4.46163	34.2067	-0.0790662	-1.57895	8.93519	22.643	19.9722	9.95158	-0.0207133	-0.526277	13.4315	44.0066	-0.789415	10.3614	39.4172	4.40855	37.3398	29.8831	2.13299	-0.857191	6.66814	15.6044	-0.0742772	5.33992	4.67897	3.4554	4.22148	2.03344	17.7515	3.90844	0.438161	4.24382
1.0355	14.2024	20.5868	0.505583	65.0922	44.0523	1.98189	21.6015	-1.4623	16.085	2.05394	6.65456	10.786	41.6194	14.4852	17.9876	93.7311	-0.381929	11.3573	27.9797	-0.73116	-1.57895	6.21774	21.7415	16.4952	11.658	-0.0189914	-0.524555	17.3148	37.9961	-0.789473	6.71296	41.1797	-3.07004	32.8683	34.7134	-0.282149	-0.857208	6.31581	10.299	-1.1976	5.74114	7.59066	7.07179	3.96033	0.249684	16.671	3.55606	2.5758	6.57186
1.0365	8.71485	14.8569	-0.203064	51.7677	45.0571	6.0348	17.1792	-1.57543	9.36414	2.62763	6.70937	12.8514	33.4502	13.8787	6.3616	63.4417	-1.68437	13.4192	32.5006	-0.787713	-1.57895	1.92474	20.4609	13.4828	11.5414	2.45443	-0.468002	16.0872	26.9021	-0.789474	5.75844	46.3066	-4.37421	42.7002	25.9341	-0.225597	-0.29554	6.5735	5.6743	-4.55431	10.1281	6.21564	4.06895	3.5576	-1.88489	11.7379	1.20914	4.97007	6.43182
1.0375	4.17772	12.2703	-0.259616	55.2892	45.4033	7.93623	17.5365	-1.57891	12.1307	5.17724	3.47296	11.0844	28.3578	13.2427	1.95027	44.3169	1.32803	6.8149	44.2409	-0.789454	-1.57895	1.79372	13.7765	13.0217	8.41235	5.17021	0.184092	13.8325	18.3011	-0.789474	5.94246	40.9412	-1.95388	48.5374	7.29062	2.84336	1.84058	7.88875	4.2883	-3.9438	13.5321	5.75663	1.98316	1.20914	-2.3947	4.81018	-0.974334	5.8856	2.34996
1.0385	6.59285	13.9751	-0.204824	53.3514	37.2125	10.8725	23.4903	-1.57891	13.8371	5.63833	5.29427	9.7312	32.017	8.86252	9.25045	41.4327	6.57027	1.21597	48.3082	-0.789474	-1.57893	7.17044	4.71673	13.1856	3.16485	5.57994	2.65751	15.0235	15.1664	-0.789474	6.34694	36.3988	1.52536	38.3396	-5.54331	7.38045	3.62434	6.8286	3.78791	2.11374	10.1754	6.01629	3.2526	-0.975855	-1.73232	1.19232	-1.49017	7.66938	0.164964
1.0395	13.137	15.3283	0.44725	48.2266	33.3714	14.5971	32.8634	-1.57543	9.89033	5.94066	8.71645	5.71866	34.7235	-0.383118	20.2804	36.0559	9.69572	-0.144769	45.1809	-0.789474	-1.57719	12.467	2.75522	15.7341	-0.017211	5.22851	4.72292	12.3551	9.86231	-0.789474	8.35576	38.515	5.76921	29.3149	-3.21183	7.38043	1.84058	6.9213	1.43644	6.59832	6.25547	14.7243	4.07047	-1.54053	2.14217	-0.690672	-0.975821	7.10771	1.33373
1.0405	13.4867	10.7329	2.92069	59.5335	32.9011	10.2274	33.8686	-1.4623	6.81783	6.40525	4.52735	7.72981	33.9583	-4.16417	18.3263	22.4305	9.69572	-0.259616	35.8026	-0.789474	-1.52061	14.1226	4.05536	16.2546	-0.671066	3.16483	2.65753	8.94907	6.0269	-0.789474	7.70195	35.5678	13.0821	25.1235	4.70926	2.8416	-0.295557	9.21941	-0.748582	5.4739	6.91291	23.527	5.85275	-1.58939	10.9463	1.3936	1.16183	3.18781	1.02519
1.0415	8.53813	5.59855	4.98788	64.7169	25.231	5.63779	28.7325	-0.156352	6.05265	9.06971	-0.41949	19.9347	27.4123	-2.80568	8.13942	18.1303	6.57023	-0.263119	23.1292	-0.789474	-0.866779	6.86449	2.58026	17.6154	-0.0772857	3.16483	0.185853	2.86018	11.2195	-0.789474	3.10828	27.7833	15.5573	24.1834	8.40663	-0.28391	-0.858729	3.60694	-1.31326	3.90246	6.81673	17.4236	5.33989	-1.59089	17.2132	4.95961	3.04479	1.05017	-1.46784
1.0425	2.69683	5.19052	2.9825	50.461	17.4522	6.10233	22.6655	4.84878	5.28921	11.0041	-1.6654	29.4804	16.6755	-1.74558	6.94836	28.6669	1.32451	-0.263158	18.1749	-0.789474	1.66319	-0.912956	2.57848	14.1366	2.39437	5.22851	-0.409688	-2.19978	20.7635	-0.789474	0.0375809	20.8218	11.0184	22.4059	10.1263	-0.992557	-0.90757	-0.553724	-1.36212	4.91527	5.0788	10.5467	1.98318	-1.59091	13.6457	3.52968	2.43771	2.57428	-5.64892
1.0435	-0.485233	8.01363	1.27428	39.4819	15.0826	13.6535	16.7584	9.68825	2.27509	9.83489	-1.06982	26.6013	18.8137	1.73535	13.3847	37.7041	-1.801	-0.263158	16.8105	-0.789474	4.38074	-3.33553	3.99353	14.4881	4.45977	5.57994	0.185853	-2.85534	24.8382	-0.789474	-0.0189914	14.8622	5.41782	15.0347	5.05195	-1.05085	-0.909074	-0.624461	-1.36362	4.56292	5.28959	8.45594	1.9832	-1.59091	6.6756	1.65169	5.18585	4.3077	-6.66214
1.0445	-0.545268	12.7365	4.3998	31.8187	21.4589	20.2526	14.0536	8.68294	-0.956058	10.2412	2.05569	20.4669	28.1696	7.39079	16.2043	30.3115	-1.80276	-0.263158	15.9292	-0.789474	4.79223	-6.16793	1.92813	19.6208	2.39435	5.17019	2.65753	-0.436788	23.8329	-0.789474	2.39613	12.2191	1.93857	9.37567	7.77127	-1.05261	-0.909091	-2.39132	-1.36364	1.55707	7.2164	6.21718	5.34141	-1.59091	1.06769	1.44087	10.8895	2.52241	-7.78996
1.0455	1.86982	12.4924	11.3555	26.0962	24.6865	16.0652	5.78793	8.27493	4.10741	13.6651	6.70761	22.9508	27.3576	12.5252	13.9715	16.123	1.26443	-0.263158	20.4079	-0.789474	4.49733	-8.05105	0.106806	15.5424	-0.0790662	2.45267	4.72292	2.33379	24.1896	-0.789474	4.45979	13.4962	0.875012	8.01313	15.8472	-1.05263	-0.909091	-4.69543	-1.36364	3.34233	9.20947	4.94324	5.9031	-1.59089	-1.16763	3.12697	11.193	0.386261	-11.1925
1.0465	3.93347	7.54555	13.4192	32.8262	16.1478	7.99284	-1.6341	6.97075	14.1979	10.9458	8.01354	23.4684	21.8792	11.8713	8.53817	9.7317	5.80151	-0.263158	23.6408	-0.789474	3.08401	-6.23153	1.98472	10.4264	-0.73116	-0.0773053	2.65751	3.39385	18.3448	-0.789474	2.39435	14.9313	-0.596643	7.89656	15.255	-1.05261	-0.909091	-5.09669	-1.36364	6.74788	7.77657	0.810964	4.6825	-1.58939	0.915151	2.56233	6.91928	-0.176911	-11.046
1.0475	1.86804	2.35463	6.8149	40.8235	7.8844	1.50119	-1.58107	2.31881	19.5585	4.52739	8.47811	24.4886	33.312	4.15217	4.9481	14.5233	5.80149	-0.263158	17.164	-0.789474	5.50087	-4.22268	4.6509	6.81095	-0.787713	-0.73114	0.184092	5.45928	9.74786	-0.789474	-0.0790662	17.6234	1.87501	7.83998	14.0846	-1.05087	-0.909091	-5.3563	-1.36364	6.0401	7.37685	-0.859698	5.95343	-1.54055	4.78616	-1.35458	1.87302	-0.225752	-5.95095
1.0485	-0.605382	1.64598	1.21597	38.1336	6.06081	-1.0305	6.37811	-0.810187	25.7639	3.22493	10.1373	34.0869	48.9414	-4.16601	2.17057	13.2064	1.26265	-0.263158	9.19548	-0.789474	8.97789	-6.28984	5.22684	6.17671	-0.789435	-0.787713	-0.468002	4.80893	9.85173	-0.789474	-0.73116	21.5886	6.00588	7.30094	16.6689	-0.994318	-0.909091	-5.70711	-1.36364	6.0371	6.29784	1.97968	5.95343	-0.977375	4.83348	-3.39302	-0.923972	-0.227239	1.53496
1.0495	-1.25748	3.6531	-0.144769	33.1655	5.70013	2.03496	15.6947	-1.51887	30.2849	4.63825	7.82776	34.5567	55.1341	-7.40638	2.05743	3.25254	-1.86286	-0.263158	6.30832	-0.789474	4.79223	-8.76328	6.77686	4.86556	-0.787713	-0.789454	-0.524555	0.270097	11.0936	-0.789474	-0.787713	17.5633	4.3537	6.12999	22.1017	-0.342224	-0.909074	-7.3887	-1.36364	6.64866	2.84341	2.44515	4.6825	1.15876	1.47673	-0.692227	-1.53899	-0.225752	7.28595
1.0505	-1.31401	4.05932	-0.259616	41.3828	5.88242	9.04541	14.0407	-1.57715	29.6016	3.81875	5.54014	19.4143	57.9665	-5.70167	3.5238	-7.07804	-2.5715	-0.263158	0.701946	-0.789474	-0.099799	-9.41537	11.5379	0.213544	-0.731121	-0.789474	-0.526296	-2.20506	6.84617	-0.789474	-0.789454	14.1591	2.29405	8.95659	16.9638	2.13119	-0.90757	-6.11584	-1.36364	2.1641	2.27725	0.659877	5.90308	2.94254	0.913563	5.92548	-1.58937	-0.176911	3.36605
1.0515	-1.31401	4.30165	-0.263119	47.7269	5.63827	11.7612	6.73355	-1.57717	28.1046	6.34868	4.64219	18.7622	47.4005	-3.69633	2.05389	-7.9564	-2.6298	-0.263158	-4.30146	-0.789474	-0.751893	-9.4719	15.9146	-2.91545	-0.0755248	-0.789474	-0.526316	-0.440291	3.36567	-0.789474	-0.789474	9.48705	3.41242	14.5573	6.41623	4.19661	-0.858729	1.62973	-1.36364	-3.37912	3.45047	-0.206853	5.33989	1.16028	2.08532	10.407	-1.59089	0.386261	-5.08425
1.0525	-1.25748	4.05754	-0.263158	45.2775	5.23025	7.63383	1.54264	-1.52063	23.9934	10.536	4.12106	31.3711	33.7984	-5.7635	2.05215	-2.77641	-2.63156	-0.263158	-4.7857	-0.789474	1.61016	-9.4719	12.2501	-3.62414	2.51274	-0.789474	-0.526316	1.56857	0.591608	-0.789474	-0.789474	2.4182	11.0202	11.0786	6.76597	2.13119	-0.29554	11.9595	-1.36364	-2.37085	1.6652	-2.03946	1.93282	-0.927013	0.251205	8.62324	-1.59091	2.52239	-9.26225
1.0535	-0.605382	3.59299	-0.263158	50.7455	3.16311	4.21342	3.19605	-0.86854	13.6589	9.47417	1.40007	28.7228	32.4798	-8.2352	3.46545	-4.95846	-2.63158	-0.263158	-0.412551	-0.789474	3.72867	-9.41537	10.0791	-3.68243	5.9389	-0.789474	-0.526316	-0.442032	0.480263	-0.789474	-0.789474	0.589915	17.6228	7.19356	10.239	-0.342224	1.8421	14.0014	-1.36364	1.09898	0.0907207	-2.08979	1.36813	-0.927013	-1.88645	3.78782	-1.59091	4.30616	-11.7069
1.0545	1.86804	0.873738	-0.263158	62.2505	3.10828	2.09145	6.66956	1.60488	7.12912	9.06443	-1.12994	19.944	32.1913	-8.83074	1.34348	-11.9707	-2.63158	-0.263158	9.72521	-0.789474	2.31705	-8.76328	11.9552	-3.68417	9.47241	-0.789474	-0.526316	-2.26163	2.00499	-0.789474	-0.789474	7.24489	13.4954	10.1316	8.30457	-0.994318	3.67471	4.73021	-1.36364	-0.335428	1.66367	-0.869211	2.53986	1.16028	-2.44964	-1.30576	-1.59091	2.52239	-11.1971
1.0555	3.93345	-1.65625	-0.263158	56.7577	4.57641	4.45004	3.13247	3.67029	3.51543	7.76028	-1.78377	17.1555	21.6929	-8.2352	-1.13168	-15.6353	-2.63158	-0.263158	16.4425	-0.789474	2.3736	-6.28986	14.9128	-3.68245	13.6033	-0.789474	-0.526316	-0.383758	1.24896	-0.789474	-0.789474	13.3811	6.18656	11.022	3.33805	-1.05087	2.45411	-1.06961	-1.36364	-2.26079	3.39859	-2.653	0.70575	2.94254	-2.49848	-4.05541	-1.59091	0.386261	-7.27872
1.0565	1.86806	-2.31009	-0.263158	47.0515	3.10652	7.92706	0.657292	1.60488	4.3568	3.11356	-1.84034	16.1681	9.25129	-5.76352	-1.78377	-15.0945	-2.63158	-0.263158	11.1425	-0.789474	4.43903	-4.22444	16.3792	-3.6259	10.8875	-0.789474	-0.526316	2.27722	4.54413	-0.789474	-0.789474	7.18307	3.41774	10.962	2.17058	-1.05261	2.45411	-3.42145	-1.36364	-2.98593	1.61332	-4.22746	-1.4319	1.15876	-2.49998	-4.10728	-1.59091	-0.176911	-5.14259
1.0575	-0.603621	-2.36666	-0.263158	49.9059	3.10478	3.79967	1.41852	-0.86854	10.1236	0.154228	-1.84209	20.9966	7.89624	-3.69813	-1.83858	-10.1494	-2.63158	-0.263158	5.9533	-0.789474	4.79223	-6.28984	11.8403	-2.9738	3.87524	-0.789474	-0.526316	2.68524	12.5091	-0.789474	-0.789474	-0.237199	7.30622	9.30452	9.53777	-1.05263	3.67471	-7.53671	-1.36364	-2.8713	-0.52283	-2.6545	-1.99509	-0.977375	-2.5	-2.02152	-1.59091	-0.225752	-6.71403
1.0585	-1.19916	-2.3684	-0.263158	49.701	4.51808	-0.383709	-0.75826	-1.52063	19.1504	1.40182	-1.84211	25.9435	23.1684	-5.76352	-1.78377	-5.30994	-2.63156	-0.263158	5.65445	-0.789474	4.43903	-8.76152	7.2432	-0.500385	0.747988	-0.789474	-0.526316	2.33553	18.463	-0.789474	-0.789474	-2.19348	10.7272	2.58714	18.3171	-1.05263	1.8421	-10.1429	-1.36364	-3.03625	-1.086	-0.918069	-2.04393	-1.54053	-2.5	-0.239275	-1.59091	-0.227256	-8.9618
1.0595	-0.603621	-2.36842	-0.263158	41.9513	2.39611	2.08969	-3.17861	-1.57719	27.5216	8.76378	-1.84209	17.8746	40.6173	-8.2352	-1.1317	-6.25695	-2.62982	-0.263158	1.35396	-0.789474	2.3736	-9.35704	7.94787	1.56503	2.45621	-0.789474	-0.526316	0.32843	20.2336	-0.789474	-0.789474	-2.36312	12.7925	-0.598384	16.093	-1.05263	-0.29554	-9.57824	-1.36364	-2.87282	-1.13484	-2.6545	-2.04544	-1.58787	-2.49998	-2.02306	-1.59091	-0.227273	-8.75099
1.0605	1.86806	-2.36842	-0.263158	35.4821	-0.0790467	8.98883	-3.17861	-1.57893	29.9951	14.9583	-1.84034	11.0338	43.0929	-8.83074	1.34172	-5.9528	-2.57327	-0.263158	-1.1247	-0.789474	2.31709	-8.75975	7.23923	-0.500346	4.46335	-0.789474	-0.526316	0.982265	13.6876	-0.789474	-0.789474	-2.3666	18.4498	0.106271	13.66	-1.05263	-0.858729	-4.74277	-1.36364	-3.03629	-1.13635	-4.22746	-2.04544	-1.54053	-2.49848	-4.15918	-1.59091	-0.227273	-6.31284
1.0615	3.93345	-2.36842	-0.263119	29.7533	-0.73116	11.0508	-0.75826	-1.57895	24.3414	8.76376	-1.78379	15.2777	36.791	-8.23516	3.40714	-4.01661	-1.92117	-0.263158	0.286822	-0.789474	3.73215	-6.23151	3.35075	-2.97024	2.45445	-0.789474	-0.526316	5.57593	9.09572	-0.789474	-0.789474	-2.31011	16.3843	-2.01572	16.2719	-1.05263	-0.90757	1.5744	-1.36364	-2.87434	-1.13636	-2.653	-2.04393	-0.977375	-2.44964	-4.72084	-1.59091	-0.227273	-2.79566
1.0625	1.86804	-2.36842	-0.259636	38.3704	-0.787713	4.44824	1.41852	-1.57895	13.3109	1.40006	-1.1317	24.2422	31.7144	-5.76	1.34172	-2.7672	0.552246	-0.263158	0.581699	-0.789474	1.72327	-3.51228	3.40726	-3.50575	0.689655	-0.789474	-0.526316	8.64663	11.9755	-0.789474	-0.789474	-1.65801	10.3173	-3.78399	20.2625	-1.05263	-0.909074	2.58765	-1.36364	-3.08665	-1.13636	-0.869228	-1.99508	1.15876	-1.88647	-4.72084	-1.59091	-0.227273	-5.14409
1.0635	-0.605382	-2.36842	-0.14653	47.201	-0.789454	-1.09412	0.657272	-1.57895	5.23686	0.0958948	1.34172	33.6153	25.3469	-3.5815	-1.1317	-0.237208	2.61766	-0.263158	0.170233	-0.789474	0.552295	-3.0477	7.94607	-2.14501	3.16307	-0.789474	-0.526316	8.70318	12.8659	-0.789474	-0.789474	0.815424	10.015	-1.31061	28.2454	-1.05261	-0.909091	1.58239	-1.36364	-3.48787	-1.13636	-2.09133	-1.4304	2.94253	0.249667	-4.15918	-1.59091	-0.227273	-11.246
1.0645	-1.25748	-2.36842	1.15766	52.8759	-0.789474	-1.80102	3.13069	-1.57895	5.53174	2.40141	3.40714	31.6046	18.5112	-4.34273	-1.78379	1.88646	0.552246	-0.263158	-2.54557	-0.789474	4.84702	-2.80187	11.0133	4.10429	7.64537	-0.789474	-0.526316	6.2863	12.8606	-0.789474	-0.789474	2.8826	6.4774	3.17167	22.4353	-1.05087	-0.909091	2.74021	-1.36364	-5.83632	-1.13636	-2.09134	0.754592	1.15876	2.03344	-2.02306	-1.59091	-0.227273	-14.4123
1.0655	-1.31403	-2.36842	6.10449	58.9908	-0.789474	0.614102	6.60943	-1.57895	14.6059	4.5199	1.34172	22.4138	18.5585	-1.86931	-1.84034	0.471419	-1.92117	-0.263158	-5.01899	-0.789474	8.92131	-2.98941	11.0115	13.1837	7.64537	-0.789474	-0.526316	4.16435	11.7987	-0.789474	-0.789474	0.875479	-0.596604	3.16993	9.43788	-0.994318	-0.909091	3.46535	-1.36364	-8.02131	-1.13636	-0.870749	3.10305	-0.977375	0.249684	-0.239292	-1.59091	-0.227273	-13.9453
1.0665	-1.31577	-2.36842	10.2353	47.3826	-0.789474	3.32813	2.42204	-1.57895	20.4472	3.16307	-1.1317	16.8658	17.3835	1.60943	-1.84209	0.414847	-2.57327	-0.263158	-5.02073	-0.789474	4.79048	-2.80187	7.88776	13.2402	3.16307	-0.789474	-0.526316	5.52114	6.90269	-0.789474	-0.789474	-0.889292	-3.7239	-1.36893	5.22166	-0.342224	-0.909091	4.11823	-1.36364	-8.58598	-1.13636	-2.70336	3.50576	-1.54055	-1.88495	-2.02304	-1.59089	-0.227273	-9.67602
1.0675	-1.31579	-2.36842	6.10449	31.9356	-0.789474	3.73785	-2.52653	-1.57895	19.5001	3.81517	-1.78379	10.201	11.1289	-2.57796	-1.84211	1.17431	-2.62982	-0.263158	-2.60385	-0.789474	-0.0998186	-3.0477	2.69683	4.81466	0.689655	-0.789474	-0.526316	4.86902	3.31088	-0.789474	-0.789474	1.58413	-1.95742	-4.49444	10.4265	2.13119	-0.909091	6.71985	-1.36364	-8.63484	-1.13636	-4.84099	3.76541	-1.58939	-2.39928	-4.15767	-1.58939	-0.227273	-5.54684
1.0685	-1.31579	-2.36842	1.15766	25.3221	-0.789474	3.38816	-3.83072	-1.57895	18.7955	7.70191	-1.84034	3.06863	10.3677	-7.52651	-1.84211	-3.47937	-2.63156	-0.263158	-0.536692	-0.789474	-0.751912	-3.51228	0.16512	1.03706	2.45443	-0.789474	-0.526316	0.980524	-0.0605053	-0.789474	-0.789474	6.06641	0.756623	-5.20308	9.41198	4.19661	-0.909091	1.97561	-1.36364	-8.6363	-1.13636	-5.40418	4.11781	-1.59089	-1.88495	-4.672	-1.54055	-0.227273	-6.97675
1.0695	-1.31579	-2.36842	-0.14653	19.8975	-0.789474	1.38104	-3.94209	-1.57895	16.3763	7.64535	-1.84209	2.35645	12.597	-8.82898	-1.84211	-8.72861	-2.63158	-0.263158	-2.48902	-0.789474	1.6084	-6.23153	1.92813	1.68518	4.46155	-0.789474	-0.526316	0.978763	-1.9967	-0.789474	-0.789474	6.06466	1.81668	-5.26138	-0.0189716	2.13119	-0.909091	-6.31576	-1.36364	-8.6318	-1.13636	-5.45301	5.85574	-1.59091	0.249684	-4.15767	-0.977375	-0.227273	-9.41641
1.0705	-1.31579	-2.36842	-0.259636	18.3075	-0.789474	2.03314	-3.88902	-1.57895	15.2562	3.10478	-1.84211	6.18657	15.8535	-8.88553	-1.84211	-10.4426	-2.63158	-0.263158	-3.65825	-0.789474	3.67033	-8.76152	3.93525	-0.496824	2.39437	-0.789474	-0.526316	4.80893	-0.178874	-0.789474	-0.789474	1.52581	3.93863	-5.26312	-6.97645	-0.342224	-0.909091	-10.1444	-1.36364	-8.48528	-1.13636	-5.45299	5.38875	-1.59091	2.03344	-2.02304	1.15876	-0.227273	-11.7633
1.0715	-1.31579	-2.36842	-0.263119	14.9891	-0.789474	6.57023	-3.23696	-1.57895	12.0706	-0.0207524	-1.84211	6.83517	17.7827	-8.23692	-1.84211	-12.6228	-2.63158	-0.263158	0.636491	-0.789474	1.60488	-9.41535	1.86982	-2.97376	-0.0790662	-0.789474	-0.526316	4.75064	1.82995	-0.789474	-0.789474	-1.5997	3.93865	-5.2614	-2.79485	-0.994318	-0.909091	-10.8541	-1.36364	-6.79575	-1.13636	-5.40266	2.54635	-1.59091	0.249667	-0.239292	2.94253	-0.227273	-11.861
1.0725	-1.31579	-2.36842	-0.263158	11.5848	-0.789474	8.98707	-0.763523	-1.57895	7.17278	-0.729399	-1.84211	5.42006	15.8499	-5.76354	-1.84211	-12.6811	-2.63158	-0.263158	4.71077	-0.789474	-0.86854	-9.47192	-0.547068	-3.6259	-0.73116	-0.789474	-0.526316	0.210042	-0.237208	-0.789474	-0.789474	-2.30835	1.81842	-5.20484	5.75648	-1.05087	-0.909091	-10.906	-1.36364	-0.385841	-1.13636	-4.79062	4.11931	-1.59091	-1.88647	-2.02306	1.15876	-0.227273	-10.6419
1.0735	-1.31579	-2.36842	-0.263158	14.8707	-0.789474	6.51193	1.30365	-1.57895	5.64291	-0.787693	-1.84209	6.83337	12.4786	-3.69813	-1.84211	-11.2113	-2.63158	-0.263158	0.578216	-0.789474	-1.52063	-9.47366	-0.547068	-3.68245	-0.787693	-0.789474	-0.526316	-2.91549	-2.71065	-0.789474	-0.789474	-2.36664	0.813137	-4.55275	4.03901	-1.05261	-0.909091	-10.8587	-1.36364	5.0143	-1.13636	-2.0883	7.12366	-1.59091	-2.44964	-4.15919	-0.977375	-0.227273	-12.4242
1.0745	-1.31579	-2.36842	-0.263158	16.8248	-0.789474	1.32275	-0.703468	-1.57895	2.56814	-0.789454	-1.84032	6.12472	8.88853	-5.76354	-1.84211	-12.6246	-2.63158	-0.263158	-4.3669	-0.789474	-1.57719	-9.47368	1.86982	-3.68419	-0.787693	-0.789474	-0.526316	-3.62412	-3.36274	-0.789474	-0.789474	-2.3684	-1.30885	-2.07933	-3.3795	-1.05263	-0.909091	-10.2956	-1.36364	0.226172	-1.13636	1.9293	4.06895	-1.59091	-2.49848	-4.72237	-1.54055	-0.227273	-13.9483
1.0755	-1.31579	-2.36842	-0.263158	12.694	-0.789474	-1.80102	-2.46824	-1.57895	-0.373333	-0.789474	-1.78203	1.52759	4.04731	-8.23696	-1.84211	-11.9725	-2.63158	-0.263158	-5.61453	-0.789474	-1.57893	-9.47368	3.93523	-3.68421	-0.73116	-0.789474	-0.526316	-3.68067	-3.41929	-0.789474	-0.789474	-2.36842	-1.36714	-0.0139174	-9.75804	-1.05263	-0.909091	-8.15942	-1.36364	-4.04608	-1.13636	3.05715	1.9313	-1.59091	-2.49998	-4.77121	-1.58939	-0.227273	-11.7618
1.0765	-1.31579	-2.36842	-0.263158	9.92737	-0.789474	-1.80274	0.00517813	-1.57895	-3.09436	-0.789474	-1.07338	-1.59968	3.58099	-8.88904	-1.84211	-8.02925	-2.63158	-0.263158	-5.07554	-0.789474	-1.57895	-9.47368	1.92635	-3.68421	-0.0790662	-0.789474	-0.526316	-3.62588	-3.42103	-0.789474	-0.789474	-2.36842	0.044416	-2.07933	-11.6359	-1.05263	-0.909091	-6.37564	-1.36364	-3.95032	-1.13636	3.45835	2.58872	-1.59091	-2.5	-4.77271	-1.59089	-0.227273	-7.27874
1.0775	-1.31579	-2.36842	-0.263158	10.3919	-0.789474	1.26621	4.48746	-1.57895	-3.20747	-0.789474	2.05213	-2.30833	5.40054	-8.94385	-1.84211	-7.43369	-2.63158	-0.263158	-2.60561	-0.789474	-1.57895	-9.47368	0.105025	-3.68421	2.39435	-0.789474	-0.526316	-2.9738	-3.42105	-0.789474	-0.789474	-2.36842	-2.07757	-4.55275	-6.09695	-1.05263	-0.909074	-8.1579	-1.36364	-5.83177	-1.13636	4.88975	0.708775	-1.59091	-2.5	-4.77273	-1.59091	-0.227273	-4.57943
1.0785	-1.31579	-2.36842	-0.263158	16.1201	-0.789474	5.86158	4.48572	-1.57895	-1.79415	-0.789474	6.59096	-2.36486	5.9943	-8.88903	-1.84211	-9.49909	-2.63158	-0.263158	-0.540213	-0.789474	-1.57895	-9.47368	1.92635	-3.68421	4.45977	-0.789474	-0.526316	-0.500385	-3.42101	-0.789474	-0.789474	-2.36842	-4.55273	-5.20484	2.98416	-1.05263	-0.90757	-10.2452	-1.36364	-7.40925	-1.13636	2.84636	-1.38153	-1.59091	-2.5	-4.77273	-1.59091	-0.227273	-4.53059
1.0795	-1.31579	-2.36842	-0.263158	22.4785	-0.789474	6.57023	-0.0531356	-1.57895	-3.80303	-0.789474	6.59096	-2.30831	5.9908	-8.23694	-1.84211	-10.5009	-2.63158	-0.263158	-2.60389	-0.789474	-1.57895	-9.47366	3.93521	-3.68421	2.39435	-0.789474	-0.526316	1.56503	-3.41753	-0.789474	-0.789474	-2.36842	-5.20484	-5.2614	3.80591	-1.05263	-0.858729	-10.2437	-1.36364	-5.83633	-1.13636	0.309015	-1.38156	-1.59091	-2.5	-4.77273	-1.59091	-0.227273	-6.66522
1.0805	-1.31579	-2.36842	-0.263158	20.0068	-0.789474	5.15865	-3.17865	-1.57895	-4.97224	-0.789474	2.05213	-1.59794	5.28211	-5.76178	-1.84211	-12.5663	-2.63158	-0.263158	-5.02075	-0.789474	-1.57895	-9.47192	1.86806	-3.68421	-0.0790662	-0.789474	-0.526316	-0.500385	-3.30443	-0.789474	-0.789474	-2.36842	-5.26138	-5.26314	-0.783761	-1.05263	-0.295557	-8.10754	-1.36364	-4.10141	-1.13636	-2.55378	0.705734	-1.59089	-2.5	-4.77273	-1.59091	-0.227273	-9.01216
1.0815	-1.31579	-2.36842	-0.263158	10.9822	-0.789474	6.62852	-3.88729	-1.57895	-0.619224	-0.789474	-1.07338	1.58416	2.0983	-3.63981	-1.84211	-11.9725	-2.63158	-0.263158	-5.02075	-0.789474	-1.57895	-9.41537	-0.605382	-3.68421	-0.73116	-0.789474	-0.526316	-2.9738	-2.00024	-0.789474	-0.789474	-2.36842	-5.26136	-5.26314	3.16131	-1.05263	1.84058	-5.76211	-1.36364	-5.88668	-1.13636	-4.22444	2.488	-1.58939	-2.5	-4.77273	-1.59091	-0.227273	-9.41484
1.0825	-1.31579	-2.36842	-0.263158	7.74354	-0.789474	6.57199	-3.94559	-1.57895	4.1637	-0.789474	-1.78201	6.77859	-3.15094	-5.05314	-1.84211	-8.08755	-2.63158	-0.263158	-2.60389	-0.789474	-1.57895	-8.76326	-1.25748	-3.68421	-0.787693	-0.789474	-0.526316	-3.6259	2.9466	-0.789474	-0.789474	-2.3684	-5.20306	-5.2614	9.0604	-1.05263	3.62434	-5.40976	-1.36364	-8.02283	-1.13636	-2.65448	0.704213	-1.54055	-2.5	-4.77271	-1.59091	-0.227256	-9.673
1.0835	-1.31579	-2.36842	-0.263158	10.2113	-0.789474	4.45002	-3.94735	-1.57895	3.15664	-0.789454	-1.83856	9.36688	-6.33472	-5.05314	-1.84211	-8.14412	-2.63158	-0.263158	-0.540214	-0.789474	-1.57895	-6.28808	-1.31403	-3.68421	-0.787693	-0.789474	-0.526316	-3.68245	7.07743	-0.789474	-0.789474	-2.36666	-4.49266	-5.20484	5.57818	-1.05263	1.84058	-5.76211	-1.36364	-8.586	-1.13636	-0.91959	-1.43192	-0.977375	-2.5	-4.77121	-1.59091	-0.225752	-9.97803
1.0845	-1.31579	-2.36842	-0.263158	7.623	-0.789474	3.44472	-3.94737	-1.57895	2.74864	-0.787713	-1.78377	8.25596	-7.04165	-3.63981	-1.84211	-12.6847	-2.63158	-0.263158	-2.60565	-0.789474	-1.57895	-4.16437	-1.31577	-3.68421	-0.73116	-0.789474	-0.526316	-3.68419	2.9466	-0.789474	-0.789474	-2.31011	-1.30885	-4.55273	1.27993	-1.05263	-0.295557	-8.10752	-1.36364	-8.63484	-1.13636	-2.70486	-1.99509	1.15878	-2.5	-4.72235	-1.59091	-0.176911	-11.1986
1.0855	-1.31577	-2.36842	-0.263158	1.07353	-0.789474	1.32273	-3.94737	-1.57895	1.44619	-0.73116	-1.1317	8.72228	-6.98686	-5.76178	-1.84209	-15.8102	-2.63158	-0.263158	-5.07907	-0.789474	-1.57893	-5.52114	-1.31579	-3.68421	-0.0790662	-0.789474	-0.526316	-3.68419	-2.00024	-0.789474	-0.789474	-1.65801	3.93863	-2.07757	1.74224	-1.05263	-0.858729	-10.2422	-1.36364	-8.63635	-1.13636	-4.84101	-2.04393	2.94405	-2.5	-4.15767	-1.59091	0.386261	-9.0625
1.0865	-1.31403	-2.36842	-0.263158	0.722077	-0.789474	1.26443	-3.94735	-1.57895	-3.14916	-0.0790467	1.34172	12.8548	-5.68443	-8.23694	-1.84034	-16.5189	-2.63158	-0.263158	-5.73116	-0.789474	-1.57719	-4.86904	-1.31579	-3.68421	2.39435	-0.789474	-0.526316	-3.68245	-3.30439	-0.789474	-0.789474	0.815404	7.06414	0.0443964	0.569075	-1.05263	-0.90757	-10.1948	-1.36364	-8.63635	-1.13636	-5.40418	-2.04544	1.20912	-2.5	-1.9727	-1.59089	2.52239	-5.49495
1.0875	-1.25748	-2.36842	-0.263158	5.61582	-0.789474	2.67601	-3.94561	-1.57895	-5.62257	2.39611	3.40714	13.2612	-0.737612	-8.88905	-1.78379	-16.5771	-2.63158	-0.263158	-5.78771	-0.789454	-1.52063	-0.982265	-1.31579	-3.68419	4.45977	-0.789474	-0.526316	-3.6259	-3.41401	-0.789474	-0.789474	2.88084	7.06414	-1.36893	-6.03691	-1.05263	-0.909074	-7.54437	-1.36364	-8.63483	-1.13635	-5.45302	-2.04545	-0.363842	-2.5	0.374241	-1.58939	4.30616	-6.92485
1.0885	-0.605382	-2.36842	-0.263158	10.8598	-0.789474	0.555768	-3.88904	-1.57895	-3.74474	4.51808	1.34172	11.385	3.39322	-8.94559	-1.1317	-16.5772	-2.63158	-0.263158	-5.78945	-0.787713	-0.86854	-1.03534	-1.31579	-3.68245	2.39435	-0.789474	-0.526316	-2.97376	-3.30437	-0.789474	-0.789474	0.817165	3.93865	-1.36893	-8.45382	-1.05263	-0.909091	-3.62597	-1.36364	-8.58448	-1.13484	-5.45453	-2.04545	1.20912	-2.49998	0.726607	-1.54053	2.52239	-8.80134
1.0895	1.86804	-2.36842	-0.263158	12.1605	-0.789474	-1.86284	-3.2352	-1.57895	-0.433408	3.10476	-1.1317	10.1922	-0.737613	-8.94559	1.34174	-16.5206	-2.63158	-0.263158	-5.78947	-0.73116	1.60488	-5.4628	-1.31579	-3.6259	-0.0790662	-0.789474	-0.526316	-0.496863	-1.99848	-0.789474	-0.789474	-1.59968	-1.30709	0.0443964	-3.91495	-1.05263	-0.909091	-3.62599	-1.36364	-7.97247	-1.086	-5.45455	-2.04545	2.94405	-2.49848	0.374241	-0.975855	0.386261	-8.96332
1.0905	3.93345	-2.36842	-0.263158	11.8615	-0.789474	-1.86286	-0.70521	-1.57895	2.44799	3.10476	-1.78379	8.25946	-5.68445	-8.88905	3.4089	-15.8685	-2.63158	-0.263158	-5.78947	-0.0790662	3.67029	-7.28413	-1.31579	-2.9738	-0.73116	-0.789474	-0.526316	1.68166	3.00493	-0.789474	-0.789474	-1.59794	-4.43434	-2.07757	1.63089	-1.05263	-0.909091	-7.54587	-1.36364	-5.27316	-0.52283	-5.45455	-2.04545	1.15878	-2.44964	-1.9727	1.20912	-0.176911	-6.71404
1.0915	1.86806	-2.36842	-0.263158	9.73961	-0.789474	0.554007	2.01404	-1.57895	4.16196	4.51808	-1.84034	8.01189	-6.98862	-8.23696	1.40003	-13.3934	-2.63158	-0.263158	-5.78947	2.39435	1.60488	-3.04418	-1.31579	-0.500385	-0.787713	-0.789474	-0.526316	0.92043	7.7896	-0.789474	-0.789474	0.875479	-4.49264	-4.55273	4.51456	-1.05263	-0.909091	-10.2437	-1.36364	-1.35326	1.6133	-5.45455	-2.04545	-0.977375	-1.88647	-4.15767	3.55606	-0.225752	-5.14259
1.0925	-0.603621	-2.36842	-0.263158	0.302986	-0.789474	2.6177	2.47862	-1.57895	0.0328697	2.39611	-1.84209	9.61097	-7.09994	-5.76354	-0.42129	-11.2714	-2.63158	-0.263158	-5.78947	4.45977	-0.86854	1.08665	-1.31579	1.56503	-0.789454	-0.789474	-0.526316	3.39385	6.18874	-0.789474	-0.789474	3.59125	-2.07577	-5.20484	3.75331	-1.05263	-0.909091	-10.8053	-1.36364	-1.35326	3.39707	-5.45455	-2.04545	-1.54055	0.249667	-4.72235	3.90843	-0.227256	-7.27875
1.0935	-1.19916	-2.36842	-0.263158	-5.41253	-0.789474	0.554007	2.72445	-1.57895	-2.44053	-0.0790271	-1.84211	7.24315	-7.04339	-3.69813	1.40003	-12.6847	-2.63158	-0.263158	-5.78947	2.39435	-1.52063	-2.33729	-1.31579	-0.500385	-0.789474	-0.789474	-0.526316	6.87258	3.95941	-0.789474	-0.789474	3.99923	0.0461967	-5.2614	5.51982	-1.05263	-0.909091	-10.2436	-1.36364	-5.27316	1.6133	-5.45453	-2.04545	-1.58939	2.03343	-4.77121	3.55608	-0.227273	-11.2002
1.0945	-0.603621	-2.36842	-0.263158	-5.36173	-0.789474	-1.86286	2.53691	-1.57893	-1.02719	-0.729399	-1.84211	4.30343	-6.27821	-5.76354	3.4089	-12.6847	-2.63158	-0.263158	-5.78947	-0.0790662	-1.57719	-4.15864	-1.31579	-2.9738	-0.789474	-0.789474	-0.526316	2.6852	3.06323	-0.789474	-0.789474	3.59123	-1.30881	-5.26314	5.87131	-1.05263	-0.909091	-7.54283	-1.36364	-7.97247	-0.52283	-5.45302	-2.04545	-1.59089	0.249667	-4.77271	1.21064	-0.227273	-11.8122
1.0955	1.86806	-2.36842	-0.263158	-7.54203	-0.789474	-1.86286	2.72446	-1.57719	-0.674006	-0.729399	-1.84211	0.933817	-2.49886	-8.23696	1.34174	-11.2714	-2.63158	-0.263158	-5.78947	-0.73116	-1.57893	-0.923978	-1.31579	-3.6259	-0.789474	-0.789474	-0.526316	-2.26337	2.54213	-0.789474	-0.789474	0.873723	-0.596675	-5.26316	-2.91321	-1.05263	-0.909091	-3.52525	-1.36364	-8.58448	-1.086	-5.40418	-2.04545	-1.59091	-1.88647	-4.77273	-0.925492	-0.227273	-10.6404
1.0965	3.93416	-2.36842	-0.263158	-9.36841	-0.789474	0.554438	2.47949	-1.52063	-0.375944	-0.0789505	-1.84211	-1.59607	4.57152	-8.88905	-1.1316	-13.3929	-2.63158	-0.263158	-5.78947	-0.787713	-1.57895	-1.03595	-1.31579	-3.68245	-0.789474	-0.789474	-0.526316	-3.56757	-0.178436	-0.789474	-0.789474	-1.65616	4.05652	-5.26316	-8.57148	-1.05263	-0.909091	-2.39777	-1.36364	-8.63483	-1.13484	-4.84093	-2.04545	-1.59091	-2.44963	-4.77273	-0.926907	-0.227273	-12.4253
1.0975	1.88264	-2.36842	-0.263158	-7.53246	-0.789474	2.64177	2.04139	-0.86528	0.0638514	2.40896	-1.84211	-1.59613	7.35349	-8.9456	-1.78352	-15.8653	-2.63158	-0.263158	-5.78947	-0.789454	-1.57895	-5.56154	-1.31579	-3.68419	-0.789474	-0.789474	-0.526316	-3.68067	-2.70562	-0.789474	-0.789474	-2.30982	7.83614	-5.26316	-8.49651	-1.05263	-0.909091	-2.00589	-1.36364	-8.63635	-1.13635	-2.69226	-2.04545	-1.59091	-2.49847	-4.77273	1.1729	-0.227273	-13.9946
[truncated: 2 more rows]
[truncated: 190 more columns]

## Sheet: Figure 4B (Expert, wS2, RS)
time (s)	n1	n2	n3	n4	n5	n6	n7	n8	n9	n10	n11	n12	n13	n14	n15	n16	n17	n18	n19	n20	n21	n22	n23	n24	n25	n26	n27	n28	n29	n30	n31	n32	n33	n34	n35	n36	n37	n38	n39	n40	n41	n42	n43	n44	n45	n46	n47	n48	n49
[truncated: 150 more rows]
[truncated: 295 more columns]

[truncated: 60 more sheets: Figure 4B (Expert, wS2, FS), Figure 4C, Figure 4D, Figure 4E, Figure S8A&C (wS1, RS, layer6a), Figure S8A&C (wS1, RS, layer5), Figure S8A&C (wS1, RS, layer4), Figure S8A&C (wS1, RS, layer23), Figure S8A&C (wS1, FS, layer6a), Figure S8A&C (wS1, FS, layer5), Figure S8A&C (wS1, FS, layer4), Figure S8A&C (wS1, FS, layer23), Figure S8A&C (wS2, RS, layer6a), Figure S8A&C (wS2, RS, layer5), Figure S8A&C (wS2, RS, layer4), Figure S8A&C (wS2, RS, layer23), Figure S8A&C (wS2, FS, layer6a), Figure S8A&C (wS2, FS, layer5), Figure S8A&C (wS2, FS, layer4), Figure S8A&C (wS2, FS, layer23) …]
