# Supplementary material for: Learning-related congruent and incongruent changes of excitation and inhibition in distinct cortical areas
Source: PLoS Biol. 2022 May 31;20(5):e3001667. doi: 10.1371/journal.pbio.3001667 (PMC9187120; doi:10.1371/journal.pbio.3001667)
Supplement: S7 Data — (XLSX) [file pbio.3001667.s023.xlsx]

## Sheet: Figure 5H
wS1 projection (ML)	wS1 projection (AP)	wS2 projection (ML)	wS2 projection (AP)
1.1328	0.886991	1.33134	1.59608
0.898653	0.920516	1.17898	1.87274
0.995324	1.14588	0.935174	1.65415
0.969183	1.18086	0.697476	1.62084
