# Supplementary material for: Learning-related congruent and incongruent changes of excitation and inhibition in distinct cortical areas
Source: PLoS Biol. 2022 May 31;20(5):e3001667. doi: 10.1371/journal.pbio.3001667 (PMC9187120; doi:10.1371/journal.pbio.3001667)
Supplement: S8 Data — (XLSX) [file pbio.3001667.s024.xlsx]

## Sheet: PSTH(wM1,RS,allLayers,novice)
time (s)	n1	n2	n3	n4	n5	n6	n7	n8	n9	n10	n11	n12	n13	n14	n15	n16	n17	n18	n19	n20	n21	n22	n23	n24	n25	n26	n27	n28	n29	n30	n31	n32	n33	n34	n35	n36	n37	n38	n39	n40	n41	n42	n43	n44	n45	n46	n47	n48	n49
0.8025	0.0937425	9.26146e-106	-0.453933	1.86006	1.16398	-0.204082	-0.408163	-3.21733	-0.314421	-3.11358	6.18199e-27	0	-0.489361	2.04358e-63	0.047188	-0.204077	-0.862881	-2.30887	2.78686e-183	-0.816327	-0.250636	1.93008	5.67592	-0.204082	0.0254707	0.000394826	1.6961	4.17817e-26	0	5.47223	-1.53745	-0.689655	-0.689655	-0.689655	0.532333	3.40326	-0.689655	-4.09422	1.70715	-2.06895	-1.86581	3.40109	-0.689655	2.55413	-1.49294	0	-9.21371	0	-0.151804
0.8075	0.252565	1.49619e-96	-0.0682037	-0.0395481	0.524534	-0.204082	-0.408163	-2.67278	-0.155599	-2.02058	1.668e-22	0	-0.553002	2.22447e-56	0.57302	-0.203788	-0.495875	-3.24485	4.93723e-171	-0.816327	0.116373	2.0794	3.10864	-0.204082	0.224471	0.0099005	2.2328	1.12734e-21	0	5.08927	-3.28325	-0.689655	-0.689655	-0.689655	1.77256	3.02029	-0.689655	-3.74142	0.786502	-2.06799	0.262947	-0.000969441	-0.689655	0.393251	0.099108	0	-11.7264	0	-0.282876
0.8125	-0.116158	1.13189e-87	0.436404	-1.07011	0.110691	-0.204082	-0.408163	-2.53663	-0.524325	0.22685	2.10754e-18	0	0.102754	1.13389e-49	0.497941	-0.194721	-0.202505	-6.24535	4.09603e-159	-0.816327	0.410018	1.60052	1.34312	-0.204082	0.881485	0.120052	0.986765	1.42441e-17	0	3.46769	-2.68699	-0.689645	-0.689655	-0.689655	2.76396	1.39686	-0.689655	-2.42895	0.379399	-2.03826	1.2892	-2.41966	-0.689655	-1.00525	2.37141	0	-14.4067	0	-1.48547
0.8175	-0.501771	3.31603e-79	0.988932	-0.507537	0.00904885	-0.204082	-0.40816	-2.36121	-0.910208	2.66941	1.03122e-14	0	0.533794	2.23828e-43	-0.202646	-0.0848353	-0.526524	-6.48983	1.31595e-147	-0.816327	0.0950403	0.721283	0.44346	-0.204082	1.13549	0.613131	-0.317243	6.96959e-14	0	1.12711	1.00782	-0.688722	-0.689655	-0.689655	1.66991	-1.00391	-0.689655	-0.952693	-1.05814	-1.69656	-0.0344862	-1.97934	-0.689655	-1.34874	2.35265	0	-15.8542	0	-2.17759
0.8225	-0.594156	3.58929e-71	1.7396	0.491143	0.000546259	-0.204082	-0.40789	-1.61083	-1.01136	3.52061	1.86423e-11	0	0.487735	1.63242e-37	-0.568545	0.399923	-0.910222	-3.67649	1.56203e-136	-0.816327	-0.178747	-0.193957	-0.396673	-0.204082	0.200332	1.41817	-0.658168	1.25996e-10	0	1.46858	3.75736	-0.658168	-0.689655	-0.689655	0.402917	-1.37567	-0.689645	-0.0556845	-2.35478	-0.400199	-2.75498	-1.6382	-0.689635	-1.37839	0.00272744	0	-15.114	0	-1.18014
0.8275	-0.501786	1.42942e-63	1.81165	0.196299	0.00905066	-0.204079	-0.399119	-1.17269	-1.02013	2.08383	1.23998e-08	0	1.23834	4.38037e-32	-0.083499	1.1039	-1.01136	-1.06815	6.82187e-126	-0.816327	0.204885	-0.696274	-0.781386	-0.204082	0.0483511	1.80181	-0.658168	8.38053e-08	0	5.11525	3.35744	-0.286739	-0.689655	-0.689655	0.402916	-0.665452	-0.688732	2.3242	-2.35569	0.682361	-4.39315	-0.77134	-0.687809	-1.3793	-1.29276	0	-14.8037	0	-0.0677243
0.8325	-0.118424	2.09421e-56	1.52066	-0.587358	0.110459	-0.203809	-0.297972	-1.24474	-1.02013	0.339062	3.03412e-06	0	1.90447	4.32412e-27	1.10526	1.1039	-1.01986	-0.583564	1.09603e-115	-0.816323	0.900096	-0.797958	-0.398039	-0.204082	1.28931	1.41844	-0.317283	2.05065e-05	1.46207e-297	7.52385	3.01565	1.35146	-0.689645	-0.689655	1.66969	-1.77856	-0.659091	3.09461	-1.08892	-0.400202	-4.42094	2.37712	-0.628526	-1.37931	-0.337227	0	-14.6204	0	-0.631664
0.8375	0.201923	1.12872e-49	1.32689	-0.00455646	0.502862	-0.195037	0.0862038	-2.14249	-1.01109	-0.769751	0.000273123	0	1.60444	1.57033e-22	1.91888	0.399922	-1.01109	-1.08676	6.47813e-106	-0.816053	0.899825	-0.705859	0.398039	-0.204082	2.08655	0.622093	0.980031	0.00184593	1.03924e-281	5.8572	2.08951	3.73043	-0.688732	-0.689655	2.75135	-3.07407	-0.317304	-0.0547778	-0.00636141	-1.69661	-3.06341	2.34746	0.0550581	-1.37931	1.08621	0	-14.0935	1.46207e-297	-0.993188
0.8425	-0.118427	2.23797e-43	0.926249	1.0494	0.924354	-0.093896	0.424367	-3.24657	-0.901178	-1.08787	0.00904459	0	0.706947	2.09791e-18	1.69967	-0.0848514	-0.901178	-2.15519	1.40858e-96	-0.807282	0.19584	-0.32195	0.781401	-0.204082	1.60186	0.229689	2.09224	0.0611289	2.71751e-266	4.77738	-1.74345	3.73043	-0.659091	-0.689655	1.66969	-3.35657	0.979108	-1.69387	-1.05929	-2.0384	-0.865656	-1.14554	2.64881	-1.37931	1.64092	0	-16.6004	1.03924e-281	-1.0463
0.8475	-0.502053	1.63241e-37	0.512992	0.96499	0.987636	0.289736	0.315073	-3.42253	-0.416402	-0.431063	0.110186	0	-0.161194	1.03108e-14	1.21489	-0.194764	-0.416402	-3.64648	1.12672e-87	-0.706141	-0.28893	0.016756	0.398036	-0.204082	2.63551	0.503139	1.35146	0.744703	2.61416e-251	6.31914	-4.3381	1.35146	-0.317304	-0.689655	0.402916	-2.70172	2.06167	-1.3227	-2.01392	-2.06804	3.02566	-3.36902	4.84448	-1.37931	2.72348	0	-18.8802	2.71751e-266	-1.71144
0.8525	-0.602651	4.38037e-32	0.542077	1.04043	0.924357	0.610086	0.80012	-2.79877	0.287854	0.217866	0.493818	0	-0.49085	1.86423e-11	0.620207	-0.203805	0.287851	-2.382	3.31558e-79	-0.322509	-0.398572	-0.0744544	-0.398316	-0.204082	3.78776	0.814444	1.35146	3.33754	9.25117e-237	5.89052	-3.41314	-0.286729	0.979108	-0.689655	0.402916	-0.079251	0.979108	-2.40525	-1.05929	-2.06896	9.55066	-5.5066	3.0508	-1.37931	2.38172	0	-18.2089	2.61416e-251	-1.44503
0.8575	-0.593609	4.32412e-27	0.887847	1.18392	0.503136	0.289736	1.73235	-1.38285	0.296898	-0.22879	0.814168	0	0.195583	1.23998e-08	-0.202726	-0.204079	0.296622	0.476617	3.58928e-71	-0.00215862	-0.398836	0.630414	-0.790716	-0.204082	2.71714	0.493821	2.09224	5.50358	1.20439e-222	6.44525	-1.06472	-0.657245	2.06167	-0.689655	1.66969	2.45729	-0.317304	-2.98937	-0.00637162	-2.06897	11.8313	-7.81876	2.0971	-1.37931	-0.0241483	0	-16.4994	9.25117e-237	0.398854
0.8625	-0.382826	1.57033e-22	1.24578	0.710691	0.119503	-0.093893	1.51314	0.383052	-0.296901	-0.303893	0.493818	0	0.806656	3.03412e-06	-0.696544	-0.204082	-0.306216	1.66849	1.42942e-63	-0.322509	-0.297425	2.53192	-0.516993	-0.204082	2.1892	0.110186	0.980031	3.36809	5.76824e-209	9.38168	-0.723836	-0.658157	0.979108	-0.689655	2.75134	1.93039	-0.659091	-0.366923	-1.08984	-2.06896	7.1717	-7.94946	3.82307	-1.37931	-1.57342	0	-14.902	1.20439e-222	1.92493
0.8675	0.485576	2.09791e-18	0.988445	-0.516727	0.119233	-0.194764	0.910035	0.0251099	-0.288127	0.045272	0.110186	0	0.296454	0.000273123	-0.797955	-0.204082	-0.407087	1.04507	2.09421e-56	-0.706141	0.104017	3.71191	-0.196646	-0.204082	3.20924	0.00904459	-0.317293	1.11705	1.01631e-195	8.51298	-1.77494	-0.317293	-0.317304	-0.689655	1.66876	1.71836	-0.688732	3.40677	-2.38535	-2.06802	1.38839	-5.84452	4.13704	-1.37931	-0.889849	0	-13.0079	5.76824e-209	1.45067
0.8725	1.50991	1.03108e-14	0.916661	-1.40214	0.494091	-0.194764	1.02837	-1.82977	0.407354	0.107402	0.00904459	0	-0.107221	0.00904459	-0.705318	-0.204082	-0.187875	-0.0787867	1.12872e-49	-0.807282	0.635421	3.00821	-0.407357	-0.204082	3.35837	0.000273123	-0.659091	1.72989	6.58738e-183	6.57409	-1.92858	0.979108	-0.659091	-0.689655	0.372351	1.09408	-0.689645	3.62063	-2.69748	-2.03656	-1.20653	-6.00028	3.45372	-1.37931	3.31154	0	-11.6238	1.01631e-195	0.00716642
0.8775	1.18956	1.86423e-11	0.723154	-1.59592	0.814171	-0.093893	0.918458	-3.22107	0.790716	0.128266	0.000273123	4.32654e-298	0.159165	0.110186	-0.304413	-0.204082	-0.415852	-1.68929	2.23797e-43	-0.816053	1.18348	1.35276	-0.306216	-0.204082	1.15317	3.03412e-06	-0.688732	2.75318	1.57074e-170	6.90349	-1.37105	2.06167	-0.688732	-0.689655	0.0305645	-0.659689	-0.689655	1.05835	-2.38442	-1.63549	-2.72254	-8.50418	4.87805	-1.37931	7.88528	0	-10.9393	6.58738e-183	-0.549068
0.8825	0.101944	1.23998e-08	0.111811	-1.40268	0.493818	0.289736	0.306305	-3.45817	0.507952	-1.42997	3.03412e-06	3.07532e-282	0.387413	0.493818	0.218489	-0.204082	-0.407084	-2.32722	1.63241e-37	-0.816323	1.82418	0.164279	0.296901	-0.204082	-0.721222	1.23998e-08	-0.689645	1.66971	1.37785e-158	6.94252	1.38394	0.979108	-0.689645	-0.689645	0.000922967	0.322763	-0.689655	-1.63276	-1.05928	0.344501	-2.78459	-10.169	7.09945	-1.37931	6.09249	0	-14.1869	1.57074e-170	-0.392829
0.8875	-0.483967	3.03412e-06	0.120313	-0.534279	0.110186	0.610086	0.204888	-3.2488	0.0864577	-2.5679	1.23998e-08	8.04163e-267	1.24767	0.814168	0.674445	-0.204082	-0.0779624	-1.21526	4.38037e-32	-0.816327	1.40296	0.530101	0.297442	-0.204082	-1.41669	1.86423e-11	-0.689655	0.402916	4.44639e-147	5.70241	4.28345	-0.317304	-0.689655	-0.688732	1.02532e-05	2.45914	-0.689655	-1.69112	0.365067	4.0199	-2.04568	-6.27704	6.85505	-1.37931	2.78854	0	-15.512	1.37785e-158	-0.34868
0.8925	-0.602381	0.000273123	0.824292	0.507593	0.00904459	0.289736	0.415325	-3.47598	-0.0867339	-1.20138	1.86423e-11	7.73577e-252	2.12511	0.493818	1.04143	-0.204082	0.0779593	-0.727734	4.32412e-27	-0.816327	0.31589	1.92875	-0.288127	-0.204082	0.0663622	1.03108e-14	-0.689655	0.402916	5.27857e-136	4.994	6.57765	-0.659091	-0.689655	-0.659091	4.19026e-08	1.58951	-0.689655	0.345154	0.579829	5.10337	-3.1579	-0.251131	3.0508	-1.37931	3.18844	1.46207e-297	-13.999	4.44639e-147	-0.296931
0.8975	-0.602915	0.00904459	1.3003	0.389795	0.000273123	-0.093896	0.0862038	-3.43213	-0.516996	1.21676	1.03108e-14	2.73759e-237	2.60989	0.110186	0.784357	-0.204082	0.406811	-1.39888	1.57033e-22	-0.816323	-0.151611	2.41325	-0.186989	-0.204082	3.17363	2.09791e-18	-0.689655	1.66969	2.30532e-125	3.22903	13.1867	-0.688732	-0.689655	-0.317304	6.29981e-11	0.420115	-0.689655	0.686008	0.395621	1.67148	-4.45522	0.0888023	0.0865353	-1.37931	4.08379	1.03924e-281	-14.4935	5.27857e-136	-0.0747396
0.9025	-0.501507	0.110186	1.30907	0.0782193	3.03412e-06	-0.195037	-0.288927	-2.69844	-0.900896	2.11005	2.09791e-18	3.56401e-223	2.54661	0.00904459	0.712304	-0.204082	0.406808	-1.99072	2.09791e-18	-0.816053	0.315617	1.8189	0.790713	-0.204082	3.71378	1.57033e-22	-0.689655	2.75134	3.70383e-115	5.49059	18.1011	-0.689645	-0.689655	0.979108	3.48432e-14	-0.0496197	-0.689655	-0.0556803	-0.686941	-0.921336	-4.79702	-0.125047	-0.627583	-1.37931	3.09679	2.71751e-266	-13.2513	2.30532e-125	0.881606
0.9075	-0.100065	0.493818	0.934474	0.234416	1.23998e-08	-0.203809	-0.28866	-1.00799	-0.900629	1.2343	1.57033e-22	1.70693e-209	1.70362	0.000273123	0.509751	-0.204082	0.0776893	-3.0451	1.03108e-14	-0.807282	1.39392	1.33413	1.10202	-0.204082	3.00083	4.32412e-27	-0.689655	1.66877	2.18916e-105	11.9421	10.8066	-0.689655	-0.689655	2.06167	7.0895e-18	-0.322752	-0.689655	0.685998	-0.716583	-0.337227	-4.82665	-1.67549	-0.686876	-1.37931	1.67241	2.61416e-251	-7.63219	3.70383e-115	1.65041
0.9125	0.431339	0.814168	0.614124	-0.132564	1.86423e-11	-0.204079	0.0949722	0.602804	-0.508228	-0.999097	4.32412e-27	3.00744e-196	0.855262	3.03412e-06	-0.211774	-0.204082	-0.0867308	-4.21326	1.86423e-11	-0.706141	1.71399	1.11457	0.0776893	-0.204082	3.16465	4.38037e-32	-0.689655	0.373275	4.76002e-96	11.8847	0.519383	-0.689655	-0.689655	0.979108	5.30662e-22	-1.74891	-0.689655	0.344221	0.0232801	0.714802	-4.82664	-7.60398	-0.65907	-1.37931	1.11676	9.25117e-237	-0.734829	2.18916e-105	1.05987
0.9175	0.979394	0.493818	0.925436	-0.487649	1.03108e-14	-0.204082	0.516193	-0.661053	0.0141341	-1.80063	4.38037e-32	1.94933e-183	0.285465	1.23998e-08	-0.696817	-0.204082	-0.507952	-5.96217	1.23998e-08	-0.322509	0.689658	0.620486	-0.781948	-0.204082	1.9667	1.63241e-37	-0.689655	0.0611392	3.80755e-87	4.80611	-2.54617	-0.689655	-0.689655	-0.317304	1.46125e-26	-3.07316	-0.689655	-1.72258	-1.08893	-0.0259737	-4.79608	-10.5395	-0.317304	-1.37931	0.00365753	1.20439e-222	1.51831	4.76002e-96	0.732265
0.9225	1.62009	0.110186	1.19915	-0.626925	2.09791e-18	-0.204082	0.579475	-2.32214	0.461045	-0.788711	1.63241e-37	4.64812e-171	0.133124	1.86423e-11	-0.797964	-0.204082	-0.79044	-5.66807	3.03412e-06	-0.00215558	-0.178747	-0.0928136	-0.89186	-0.204082	-0.858535	2.23797e-43	-0.689655	0.374208	1.12044e-78	0.604726	-1.02953	-0.689655	-0.689655	-0.659091	1.48026e-31	-3.35657	-0.689655	-2.0329	-2.38625	0.0342016	-4.42282	-8.81352	0.979108	-1.37931	-0.0259941	5.76824e-209	0.595131	3.80755e-87	1.10402
0.9275	1.1986	0.00904459	0.815247	-0.707753	1.57033e-22	-0.204082	0.516463	-2.11455	0.718116	-0.493258	2.23797e-43	4.07732e-159	-0.300455	1.03108e-14	-0.705865	-0.204082	-0.398039	-2.86173	0.000273123	-0.322236	-0.389798	-0.203002	-0.526041	-0.204082	-3.06394	1.12872e-49	-0.689655	1.70026	1.21293e-70	2.42689	-1.06376	-0.689655	-0.689655	-0.688732	5.51643e-37	-2.70264	-0.689645	-0.89015	-2.72713	1.4882	-2.72533	-6.51863	2.06167	-1.37931	0.74351	1.01631e-195	-1.35612	1.12044e-78	0.768588
0.9325	0.102217	0.000273123	0.110995	-1.12978	4.32412e-27	-0.204082	0.103744	-1.81147	-0.0234548	-0.403853	1.12872e-49	1.31577e-147	-0.351586	2.09791e-18	-0.322506	-0.204082	0.407081	-1.34475	0.00904459	-0.697093	-0.407341	0.00716519	-0.206231	-0.204082	-2.02019	4.18842e-56	-0.689655	3.15424	4.83047e-63	5.85696	-3.07318	-0.689655	-0.689655	-0.689645	7.5628e-43	-0.109805	-0.688732	0.348148	-2.72713	3.31152	0.338129	-3.09402	0.979108	-1.37931	-0.0260044	6.58738e-183	-4.19542	1.21293e-70	0.111717
0.9375	-0.483967	3.03412e-06	0.0013494	-1.52219	4.38037e-32	-0.204082	-0.187519	-2.14955	-0.790713	1.25383	2.09421e-56	1.56203e-136	0.769683	1.57033e-22	-0.00215557	-0.204082	0.891584	-2.66848	0.110186	-0.696823	-0.399113	-0.321956	-0.526317	-0.204082	0.583866	1.12872e-49	-0.689655	3.70988	7.07699e-56	5.48485	-3.07228	-0.689645	-0.689655	-0.689655	3.81428e-49	2.08586	-0.659091	4.3644	-2.38626	5.50538	2.96061	1.82632	-0.317304	-1.37931	0.00272431	1.57074e-170	-6.57734	4.83047e-63	-0.683168
0.9425	-0.602654	1.23998e-08	0.220288	-1.62333	1.63241e-37	-0.204082	0.0947022	-1.42722	-0.891581	3.07989	6.28263e-56	6.82187e-126	2.13495	4.32412e-27	-0.322236	-0.204079	0.891587	-4.99292	0.493818	-0.313191	-0.297978	-0.696817	-0.901178	-0.204079	0.566117	2.23797e-43	-0.689655	4.79244	3.81428e-49	4.74496	-1.03417	-0.688732	-0.689655	-0.689655	7.07699e-56	0.292167	-0.317304	7.48415	-1.08986	4.4228	3.08947	6.67412	-0.659091	-1.3793	1.08528	1.37785e-158	-9.85101	7.07699e-56	-1.09551
0.9475	-0.611966	1.86423e-11	-0.00796528	-1.62334	4.47595e-43	-0.204079	0.406278	-0.375762	-0.507682	3.24772	3.38615e-49	1.09603e-115	1.46462	4.38037e-32	-0.697096	-0.203809	0.407354	-5.59575	0.814168	0.10803	0.0856545	-0.687779	-0.901175	-0.203809	-0.951418	1.63241e-37	-0.689655	4.45065	7.56282e-43	6.25615	-0.692369	-0.659091	-0.689655	-0.689655	7.07699e-56	-0.662448	0.979108	3.9939	-0.0072843	2.01419	0.613118	10.6369	-0.688732	-1.37839	1.26949	4.44639e-147	-12.8819	3.81428e-49	-1.19404
0.9525	-0.612242	1.03108e-14	-0.00823839	-1.52246	1.63242e-37	-0.203809	0.0856606	-0.219755	0.0231847	1.77362	6.71392e-43	6.47813e-106	0.0224585	1.63241e-37	-0.697096	-0.195037	-0.388998	-4.70843	0.493818	0.171309	0.406005	-0.203005	-0.526044	-0.195037	-1.08933	4.38037e-32	-0.689645	2.04204	5.51646e-37	5.1143	-1.4035	-0.317304	-0.689655	-0.689655	3.81428e-49	1.03387	2.06167	-1.28911	-1.08891	1.11585	-0.89622	9.48656	-0.689645	-1.34875	1.05565	5.27857e-136	-9.10793	7.5628e-43	0.0819782
0.9575	-0.612242	2.09807e-18	0.210971	-1.13882	4.38041e-32	-0.195037	-0.297701	0.686791	0.571504	0.695051	4.89724e-37	1.40858e-96	-0.70218	2.23797e-43	-0.322236	-0.093896	-0.680521	-3.03444	0.110186	0.10803	0.0856576	0.601848	-0.19719	-0.093896	-1.30861	4.32412e-27	-0.688732	0.402926	1.48028e-31	2.70386	-0.290387	0.979108	-0.689655	-0.689645	7.5628e-43	1.00422	0.979108	-3.23764	-2.35386	-0.367791	-1.02414	5.90857	-0.689655	-1.00696	-0.339063	2.30532e-125	1.14784	5.51643e-37	2.33133
0.9625	-0.611969	2.09807e-18	-0.117881	-0.81739	4.32421e-27	-0.093896	-0.389801	1.81022	1.22098	0.0280391	1.31411e-31	1.12672e-87	-0.883606	1.12872e-49	-0.00215255	0.289736	-0.0226324	-3.09081	0.00904459	-0.313191	-0.297704	0.985477	-0.416132	0.289736	-2.13996	1.57033e-22	-0.659091	0.0314875	1.4613e-26	1.80551	1.00694	2.06167	-0.689645	-0.688732	5.51643e-37	-1.03479	-0.317304	-1.62999	-2.29457	-1.69566	0.371473	3.74138	-0.689655	0.289464	-1.32242	3.70383e-115	7.33287	1.48026e-31	2.57657
0.9675	-0.602924	1.03108e-14	-0.493009	-1.10238	1.57041e-22	0.289736	-0.28866	0.942437	0.900626	0.676073	1.29724e-26	3.31558e-79	-1.09485	2.09421e-56	-0.322236	0.610086	0.635338	-4.66803	0.000273123	-0.696817	-0.390074	0.601845	-0.407354	0.610086	-1.80207	2.09791e-18	-0.317304	0.00093322	5.30706e-22	0.321864	1.34782	0.979108	-0.688732	-0.659091	1.48026e-31	-1.37659	-0.659091	2.69658	-0.343308	-2.03747	1.72533	2.44286	-0.689655	1.37294	-0.339063	2.18916e-105	1.98238	1.46125e-26	0.213768
0.9725	-0.492742	1.86423e-11	-0.492742	-1.07213	2.09823e-18	0.610086	0.195843	-0.0993659	0.187872	1.57276	4.71102e-22	3.58928e-71	-0.508945	1.42942e-63	-0.69709	0.289736	0.297787	-2.36588	3.03414e-06	-0.696547	-0.297704	-0.203275	-0.0864638	0.289736	-0.704874	1.03108e-14	0.979108	1.02951e-05	7.09109e-18	-1.00602	1.34782	-0.317304	-0.659091	-0.317304	1.46125e-26	-0.664529	-0.688732	6.37103	3.36081	-2.03747	2.37924	-1.26583	-0.689645	0.320018	1.05564	4.76002e-96	-4.65153	5.30662e-22	-1.92668
0.9775	0.000806197	1.23998e-08	-0.109109	0.47995	1.0315e-14	0.289736	0.899822	1.31648	-0.0779594	0.720714	6.2939e-18	1.42942e-63	0.907791	3.58928e-71	-0.696547	-0.093896	0.681417	2.11659	2.48182e-08	-0.30414	0.0856576	-0.696547	-0.0144103	-0.093896	-0.00876239	1.86423e-11	2.06167	4.20287e-08	3.48645e-14	-1.34873	1.00695	-0.659091	-0.317304	0.979108	5.30662e-22	-1.74709	-0.689645	5.07552	4.78515	-1.69568	3.33297	-3.4921	-0.688732	-0.634607	1.26858	3.80755e-87	-2.31274	7.0895e-18	-2.5857
0.9825	0.806206	3.03412e-06	0.312115	2.33958	1.86629e-11	-0.093896	0.899822	2.10372	-0.516726	0.146698	3.09344e-14	2.09421e-56	1.39283	3.31558e-79	-0.303873	-0.195031	1.44018	5.07097	3.04654e-06	0.218762	0.406005	-0.797688	0.12432	-0.195037	0.604277	1.23998e-08	0.979108	4.20287e-08	6.31026e-11	-1.37746	-0.289464	-0.688732	0.979108	2.06167	7.0895e-18	-2.67299	-0.689645	0.00542811	2.62003	-0.369637	2.7486	-0.959465	-0.659091	0.320018	1.05565	1.12044e-78	2.45184	3.48432e-14	-2.28231
0.9875	1.19915	0.000273123	0.375673	2.18143	1.2437e-08	-0.195037	0.195843	0.0542405	-0.900899	-0.51467	5.59372e-11	1.12872e-49	0.798767	1.12672e-87	0.227263	-0.203262	0.461595	6.97285	0.000276157	0.683216	0.0856545	-0.696817	0.47009	-0.203809	1.44503	3.03414e-06	-0.317304	1.02951e-05	4.20916e-08	-1.34873	-1.37294	-0.689645	2.06167	0.979108	3.48432e-14	-1.37567	-0.688732	-2.95882	0.768896	1.05471	-1.05472	-1.1467	-0.317304	1.37294	-0.33815	1.21293e-70	2.04525	6.29981e-11	-1.37093
0.9925	0.934474	0.00904459	0.321976	1.39839	3.05892e-06	-0.203808	-0.28866	-1.85569	-0.901175	-1.2071	3.72179e-08	2.23797e-43	0.323045	1.40858e-96	0.775586	-0.185989	-0.689572	4.52154	0.00931771	1.14257	-0.297975	-0.212035	0.718389	-0.204079	2.13237	0.000273135	-0.65907	0.00093322	1.03789e-05	-1.00602	-0.319997	-0.689655	0.979108	-0.317304	6.29981e-11	1.00331	-0.659091	-2.40618	-0.99723	1.26861	-3.64846	-4.4812	0.979109	0.289464	-1.29278	4.83047e-63	-0.365206	4.19026e-08	0.132361
0.9975	0.724037	0.110186	0.0282101	1.81623	0.000279191	-0.204069	-0.389801	-1.82979	-0.526317	-1.29999	9.11476e-06	1.63241e-37	0.214219	1.40858e-96	1.42507	0.0162927	-0.98423	0.0184298	0.11923	1.16799	-0.398839	0.501796	-0.0234518	-0.204073	2.90071	0.00904762	-0.686886	0.0314874	0.000953727	0.321884	0.636453	-0.689655	-0.317304	-0.65908	4.19026e-08	1.3451	-0.317304	-1.38474	-2.01112	1.05936	-2.72348	-6.05919	2.0617	-1.00696	0.00272431	7.07699e-56	-6.54779	1.02532e-05	1.72367
1.0025	1.41925	0.493821	0.331639	3.44671	0.00959083	-0.203262	-0.297701	-0.876142	-0.206237	-0.913924	0.000822403	4.38037e-32	0.231771	1.12672e-87	1.10553	0.783827	-0.909397	-1.65213	0.604003	1.03266	-0.398299	0.638038	-0.79071	-0.203262	3.0912	0.110459	-0.628516	0.402916	0.0333334	1.80737	-0.258848	-0.689655	-0.659091	-0.687799	1.02532e-05	0.292178	0.979119	-2.46915	-1.02686	-0.213974	-0.374091	-4.75906	0.981898	-1.34874	2.35205	3.81428e-49	-13.3468	0.000922967	2.1472
1.0075	2.01305	0.814441	1.80316	3.3154	0.128275	-0.176948	0.0856576	-0.76839	-0.52659	-0.320574	0.0274069	4.32412e-27	0.544248	3.31558e-79	0.41936	1.4333	-0.526035	0.366584	1.30799	0.189674	-0.279885	0.723603	-0.891311	-0.176945	2.02525	0.502862	0.0550581	2.04113	0.464045	2.76682	-0.624523	-0.689655	-0.688732	-0.658157	0.000922967	0.0792406	2.06259	-3.76553	0.427109	0.264241	0.000998321	-1.63171	-0.223764	-1.37746	2.35113	7.5628e-43	-15.2609	0.0305645	3.94327
1.0125	1.3003	0.502862	2.83681	1.32463	0.714189	0.126475	0.406005	0.459718	-0.910223	0.970819	0.339605	1.57033e-22	1.81519	3.58928e-71	0.465721	0.894013	-0.188151	9.69853	1.30799	-0.586364	0.306029	2.13757	-0.49891	0.126751	2.14933	0.924354	2.64881	4.42101	2.78582	5.91831	3.17218	-0.689655	-0.689645	-0.286739	0.0305645	-0.0486967	1.00967	-4.10272	1.32362	7.6383	-0.560113	2.22549	0.519113	-1.34873	-0.0278503	5.51643e-37	-13.1971	0.372351	12.8988
1.0175	0.12031	0.220371	2.0323	0.215542	1.80181	1.27737	0.0856606	4.3263	-1.01136	4.71028	1.59192	2.09791e-18	3.4071	1.42942e-63	1.27872	0.519152	-0.306219	27.2887	0.604003	-0.688046	1.39391	3.49469	0.124323	1.28669	2.9677	0.987636	4.84448	4.45066	7.75762	10.2791	8.06106	-0.689645	-0.689655	1.35146	0.372351	0.0486864	0.0550478	-3.9814	3.70259	19.3643	2.29159	8.73048	5.06414	-1.00603	-1.66604	1.48026e-31	-10.5641	1.66876	22.798
1.0225	-0.364464	0.502862	1.43878	0.134095	2.12243	2.23842	-0.297428	7.23595	-1.02013	8.16719	2.94564	1.03108e-14	4.07526	2.09421e-56	2.23046	0.738361	0.0774131	40.7899	0.11923	-0.321962	1.72304	3.74809	0.954863	2.35766	3.45758	0.924354	3.05079	2.41439	9.92274	12.9034	12.1357	-0.688732	-0.689655	3.73043	1.66876	-0.0801739	1.00967	-2.18262	4.44428	27.016	10.4128	19.7799	10.9658	0.320941	-2.03656	1.46125e-26	-10.8188	2.75133	19.8759
1.0275	0.00162554	0.814441	2.26987	-0.635138	1.10714	1.27737	-0.380753	5.64305	-1.02013	6.5027	2.41485	1.86423e-11	5.59348	1.12872e-49	1.48862	0.7841	0.616972	39.2981	0.00931771	-0.00215255	0.800117	3.83285	1.53228	1.88166	5.29106	0.502862	2.09616	2.10224	5.37864	11.7942	16.8068	-0.65908	-0.689655	3.73043	2.75133	-0.323675	2.06259	5.38409	0.982745	28.1415	17.4647	28.5417	10.6566	1.77493	-2.03747	5.30662e-22	-9.2647	1.66876	12.4767
1.0325	0.705065	0.493821	2.7371	-1.41173	0.348925	0.126475	-0.178201	2.47285	-1.01136	2.389	1.42838	1.23998e-08	7.69666	2.23797e-43	0.0179122	0.720281	-0.0324964	28.2054	0.000276157	-0.322509	0.324115	2.41273	0.47009	1.44433	5.79896	0.110459	3.79156	3.15517	1.14762	8.54749	14.884	-0.316381	-0.689655	1.35146	1.66876	-1.74892	0.979119	15.3715	-1.61098	19.7539	13.1938	28.0043	8.25102	2.33058	-1.6966	7.0895e-18	-7.29431	0.372351	8.65289
1.0375	0.80593	0.110186	2.51708	-1.60552	0.631957	-0.176948	0.698709	1.64672	-0.910223	0.302675	1.44558	3.03412e-06	7.53107	1.63241e-37	-0.550726	0.299054	-0.799761	11.2671	3.04652e-06	-0.706141	0.534553	1.65728	-0.689575	1.26863	5.54013	0.00904762	3.73228	3.33847	0.0926164	9.04753	6.91739	1.00969	-0.689655	-0.286739	0.372351	-3.07313	-0.317304	15.8595	-1.02688	9.87782	5.97183	22.9494	11.0604	3.41405	-0.400202	3.48432e-14	-7.90437	0.0305645	5.38459
1.0425	0.485576	0.00904459	2.35238	-1.52192	1.43681	-0.203262	1.82445	1.49242	-0.52659	0.650338	1.32689	0.000273123	4.68829	4.38037e-32	-0.0920003	-0.0845783	-0.993274	-0.301392	1.24184e-08	-0.807282	0.580028	1.9737	-0.992998	1.23417	4.8956	0.000273135	1.35148	3.12461	0.00277915	9.71872	-0.534666	2.43588	-0.689655	-0.658168	0.0305645	-3.35473	-0.659091	9.00897	0.0251364	4.30173	4.26291	13.4532	13.068	3.10193	0.682361	6.29981e-11	-8.55438	0.000922967	2.18062
1.0475	0.321156	0.000273123	1.8122	-1.13883	2.02218	-0.204073	1.8965	-0.0449068	-0.20624	1.42726	0.714471	0.00904459	1.24769	4.32412e-27	0.994804	-0.0848453	-0.909676	-3.58966	1.86526e-11	-0.816047	0.516746	1.82931	-1.01054	2.32151	5.77896	3.03414e-06	-0.286729	1.72989	3.08016e-05	8.6458	-2.94445	2.70992	-0.689655	-0.688722	0.000922967	-2.64152	-0.688732	4.21087	-0.716542	3.53676	4.85639	9.32056	10.2308	1.03695	-0.400202	4.19027e-08	-5.74376	1.02532e-05	0.408952
1.0525	-0.108833	3.03412e-06	0.925985	-0.818212	2.40581	-0.204082	1.23038	-0.273713	-0.52659	1.59166	0.613051	0.110186	-0.415723	1.57033e-22	1.41602	0.290282	-0.526584	-3.95148	1.03129e-14	-0.815777	0.113061	1.92938	-0.90994	3.25346	10.0934	1.23998e-08	-0.657245	0.745626	1.25771e-07	10.8968	-1.89334	3.20929	-0.689655	-0.689645	1.02532e-05	0.633975	-0.689645	4.28018	-0.685095	4.11719	3.7693	12.9941	8.34064	0.755354	-1.69661	1.02533e-05	-1.06989	4.19026e-08	-0.13201
1.0575	-0.492456	1.23998e-08	0.0194507	-1.12979	2.24166	-0.204082	0.707747	0.117795	-0.910223	1.56345	0.823486	0.493821	-0.701348	2.09791e-18	0.775313	0.619137	-0.20624	-2.4481	2.09807e-18	-0.798234	-0.0682886	2.43161	-0.517546	2.42237	14.1085	1.86423e-11	-0.658157	1.69934	1.89064e-10	13.4905	0.329179	4.71955	-0.689655	-0.689655	4.19026e-08	5.39283	-0.689645	4.14769	0.456761	3.21995	2.81644	20.1292	8.15732	2.20935	-2.0384	0.000923009	2.90917	6.29981e-11	0.215577
1.0625	-0.483148	1.86526e-11	-0.372689	-1.41201	1.11618	-0.204082	0.525784	-0.456847	-1.01136	1.44511	0.494094	0.814441	-0.417182	1.03108e-14	0.22726	0.400195	-0.52659	-0.91355	1.57037e-22	-0.595682	0.698706	2.04852	-0.0960516	1.61698	14.4854	1.03108e-14	-0.317293	2.75225	6.31026e-11	9.56893	4.87442	6.85504	-0.689645	-0.689655	6.29981e-11	5.42249	-0.688732	3.81548	1.32547	3.16094	3.85905	25.8535	9.20751	4.37355	-2.06804	0.0305747	3.56525	3.48432e-14	1.17799
1.0675	0.0191655	1.86526e-11	0.0191715	-1.12075	0.339884	-0.204079	0.0952545	-0.9879	-1.02014	2.18579	0.110189	0.502865	-0.510632	1.86423e-11	-0.30387	0.408966	-0.910223	-0.782793	4.32416e-27	0.180354	1.71426	1.1426	-0.0324994	1.56185	13.4518	4.19583e-18	0.979109	1.66878	4.19026e-08	6.8185	9.13509	5.42978	-0.688722	-0.689655	3.48432e-14	1.00815	-0.659091	5.75252	3.73408	7.76403	5.90679	25.1317	13.721	7.86472	-2.06896	0.373275	1.80273	7.0895e-18	2.91958
1.0725	1.0263	1.23998e-08	0.916391	-0.708026	0.512732	-0.203809	-0.288384	-1.40009	-1.02041	2.83438	0.0090446	0.220647	-1.1209	1.23998e-08	-0.696274	0.729317	-1.01136	-0.629897	4.38039e-32	0.922198	1.39365	1.56382	-0.08701	0.793421	12.8212	1.03108e-14	2.06168	0.373275	1.02532e-05	7.43136	10.5326	1.72567	-0.658168	-0.689655	7.0895e-18	-0.912551	-0.317304	6.56193	4.8463	10.7292	8.34203	22.2391	14.3626	7.89435	-2.06897	1.69934	2.94461	5.30662e-22	4.26587
1.0775	2.17719	3.03414e-06	1.68365	-0.645014	0.83308	-0.195037	-0.279885	-1.20712	-1.02041	0.996144	0.000273123	0.51218	-1.17819	3.03412e-06	-0.688046	0.783827	-1.01986	-1.08423	1.63242e-37	0.6654	0.306299	2.91692	-0.40736	0.0165719	12.5299	1.86423e-11	0.980031	0.0611289	0.000922967	4.4078	7.56176	-0.224677	-0.286739	-0.689655	5.30662e-22	0.110728	0.979108	2.94192	2.99515	6.12699	8.68382	17.8057	8.9353	4.74497	-2.06897	3.1246	1.06108	1.46125e-26	3.37128
1.0825	2.43427	0.000273135	1.62915	-0.708299	0.723243	-0.093896	0.196116	-0.129094	-1.02041	-1.17989	3.03412e-06	0.933671	-0.453273	0.000273123	-0.21205	0.720275	-1.01136	-2.07382	2.23797e-43	0.22726	-0.270844	3.24551	-0.416129	-0.185989	13.0777	1.23998e-08	-0.286739	0.373275	0.0305645	3.13741	2.99741	-0.254329	1.35146	-0.689655	1.46125e-26	1.55988	2.06167	-0.206565	2.49881	4.82968	3.02754	15.5287	5.65048	3.84755	-2.06896	3.36809	0.103467	1.48026e-31	2.19318
1.0875	0.988712	0.00904764	0.605356	-1.12979	1.20828	0.289742	0.900105	0.456198	-1.02041	-1.1797	1.23998e-08	1.09782	1.23691	0.00904459	0.491662	0.298781	-0.910222	-1.7243	1.12872e-49	-0.193961	-0.288387	2.03982	-0.196913	-0.203535	13.1871	3.03412e-06	-0.286739	1.66878	0.372351	4.96345	3.69943	1.3524	3.73043	-0.689655	1.48026e-31	2.42675	0.979108	-1.9736	2.49971	7.97881	0.065101	12.2741	6.86554	3.13524	-2.06803	3.49603	1.95737	5.51643e-37	2.1929
1.0925	-0.26332	0.110462	0.129627	-1.52219	2.14025	0.610633	0.909413	-0.732828	-1.02041	-0.294912	1.86423e-11	1.41817	2.84744	0.110186	0.491659	-0.0936229	-0.526587	-0.784204	4.18842e-56	-0.202729	0.0859338	1.52623	-0.516726	-0.204076	13.1136	0.000273123	0.980031	2.75225	1.66876	5.4217	12.4545	3.73044	3.73043	-0.689655	5.51643e-37	-0.0801738	-0.317304	-1.71983	3.02481	5.75444	1.26231	4.92118	10.6271	1.06659	-2.03747	3.36809	-2.15814	7.5628e-43	1.22184
1.0975	-0.474103	0.503139	0.449977	-1.62333	1.91254	0.307825	0.324115	-2.62557	-1.02014	-0.191462	1.03108e-14	1.31703	1.57562	0.493818	-0.212323	-0.195034	-0.205967	0.597264	1.12872e-49	0.117354	0.406014	1.99373	-0.781945	-0.204082	13.8445	0.00904459	2.06168	1.69933	2.75133	6.38897	22.2091	3.73043	1.35146	-0.689655	7.5628e-43	-2.70172	-0.659091	0.374806	5.18994	1.49494	1.29948	-2.40453	17.9599	1.06474	-1.66513	3.1246	-3.6291	3.81428e-49	0.0895444
1.1025	-0.0995155	0.933671	0.988988	-1.62306	1.21733	0.126475	0.425259	-3.22025	-1.01136	0.226353	2.09791e-18	0.604277	-0.160032	0.814168	-0.69709	-0.203808	-0.517543	0.268136	2.23797e-43	0.1809	0.0862008	1.78187	-0.297174	-0.204082	12.9655	0.110186	0.979108	0.744703	1.66876	9.09733	21.5657	1.35146	-0.286739	-0.689655	3.81428e-49	-3.35564	-0.688732	1.05837	5.09255	2.19758	3.67662	-0.983229	23.0195	3.07227	0.0027141	1.69934	1.33216	7.07699e-56	0.0140077
1.1075	0.422306	1.10687	1.73029	-1.51315	1.06195	0.792599	1.40323	-2.63496	-0.909949	0.968733	1.57033e-22	0.119233	-0.0246852	0.493818	-0.80646	-0.204079	-0.799764	-1.27857	1.63241e-37	0.22726	-0.279885	1.7474	0.781672	-0.204082	9.59103	0.493818	-0.317304	1.69933	0.372351	12.4146	8.1185	-0.286739	-0.658168	-0.689655	7.07699e-56	-3.04259	-0.689635	1.61492	3.18331	6.28433	5.21741	7.94557	21.3278	3.04171	2.72349	0.373275	4.12522	4.83047e-63	-0.163592
1.1125	0.869485	1.52836	1.69297	-1.0196	1.11646	1.42453	1.72358	-2.151	-0.517543	-0.258411	4.32412e-27	0.00931772	1.18404	0.110186	-0.797688	-0.204082	-0.508501	-2.3379	4.38037e-32	0.290539	-0.178474	1.5248	1.10202	-0.204082	5.90499	0.814168	-0.659091	2.75225	0.0305645	9.80849	-1.08548	-0.658168	-0.688722	-0.689655	4.83047e-63	-1.37658	-0.688732	3.49754	3.08501	9.43007	1.29762	10.1384	12.8545	0.661815	4.02082	0.0305747	1.67695	1.21293e-70	-0.87352
1.1175	1.1356	1.81085	0.934751	-0.214209	1.52864	0.783557	0.808894	-1.94899	-0.0957815	-1.00455	4.38037e-32	0.000276157	2.21606	0.00904459	-0.586908	-0.204082	-0.0957815	-3.13605	4.32412e-27	0.602118	0.58879	0.942821	0.0867369	-0.204082	4.75203	0.493818	-0.688732	1.66877	0.000922967	4.93679	-2.14346	-0.688722	-0.689645	-0.689655	1.21293e-70	1.34418	-0.659091	2.72805	5.2214	10.6415	-0.341486	6.46235	9.09296	-0.976394	2.75496	0.000923009	2.17718	1.12044e-78	-0.710847
1.1225	0.503942	1.41844	0.239543	0.178195	1.81112	0.0162897	0.425529	-1.65746	-0.023728	-0.762403	1.63241e-37	3.04652e-06	1.62198	0.000273123	0.281495	-0.204082	-0.0327635	-2.81427	1.57033e-22	0.500707	1.33036	0.922514	-0.671213	-0.204082	5.85743	0.110186	-0.689645	0.372362	1.02532e-05	2.88633	-1.73789	-0.689645	-0.689655	-0.689655	1.12044e-78	2.6415	-0.317304	1.64548	5.43344	7.85202	0.79918	5.56401	13.5654	-1.34782	0.40563	1.02533e-05	6.4358	3.80755e-87	0.970434
1.1275	0.22173	0.613051	0.614674	-0.104293	1.42749	-0.185992	0.927232	-1.72019	0.014131	-0.98565	2.23797e-43	1.24184e-08	0.597647	3.03412e-06	1.30583	-0.204082	-0.0955083	-3.71292	2.09791e-18	-0.21205	1.07356	1.67393	-0.37968	-0.204082	6.36822	0.00904459	-0.689655	0.0314874	4.19656e-08	4.1921	0.0811242	-0.689655	-0.689655	-0.689655	3.80755e-87	1.37473	0.979108	2.20114	4.45007	4.24529	-1.08344	5.34692	15.4843	-1.37838	0.375989	4.19027e-08	7.43036	4.76002e-96	3.0157
1.1325	0.833889	0.119506	1.63874	-0.525511	0.72351	-0.203535	1.01083	-2.35184	-0.023728	-0.0114466	1.12872e-49	1.86526e-11	0.643935	1.23998e-08	0.985477	-0.204079	-0.499457	-5.1916	1.03108e-14	-0.697093	0.635421	2.34013	0.517543	-0.204082	5.9569	0.000273123	-0.689645	0.0314874	4.19656e-08	6.41078	3.01749	-0.689655	-0.689655	-0.689655	4.76002e-96	-1.00423	2.06167	1.27404	3.82485	3.40231	-2.01116	0.713913	14.3436	-1.3793	2.38262	6.29981e-11	2.38808	2.18916e-105	4.95528
1.1375	1.32797	0.00959387	1.80289	-0.689664	0.622366	-0.204076	0.698982	-2.30467	-0.0957815	2.26938	2.09421e-56	1.03129e-14	0.496164	1.86423e-11	-0.102137	-0.203808	-0.689578	-5.67987	1.86423e-11	-0.807009	0.213929	3.33903	1.38541	-0.204082	4.67487	3.04652e-06	-0.688732	0.372362	1.02532e-05	6.19781	5.42612	-0.689655	-0.689655	-0.689655	4.37832e-105	-1.37474	0.979108	1.05837	2.81093	3.83938	0.0269071	-6.70919	15.9437	-1.37931	2.35206	3.48432e-14	-2.58285	3.70383e-115	5.17081
1.1425	1.6484	0.00932076	1.52039	-1.01028	0.933674	-0.204082	0.644468	-1.51932	-0.517543	3.13386	1.42942e-63	2.09807e-18	-0.0781242	1.03108e-14	-0.688052	-0.195034	-0.0237219	-4.7158	1.23998e-08	-0.81605	0.196392	4.24191	1.70631	-0.204082	2.16937	3.04654e-06	-0.659091	1.66877	0.000922967	2.79555	4.4715	-0.689655	-0.689655	-0.689655	4.76002e-96	-0.633954	-0.317304	0.71566	2.65155	1.30008	1.2937	-7.75184	16.228	-1.37931	-0.0278401	7.0895e-18	-2.00148	2.30532e-125	3.08183
1.1475	2.51707	0.110189	1.32715	-0.918185	0.987912	-0.204082	0.699249	-0.502872	-0.909946	2.4714	1.42942e-63	1.57037e-22	-0.106951	2.09791e-18	-0.806736	-0.0936198	0.608477	-1.71083	3.03412e-06	-0.816323	0.415602	3.56728	0.91981	-0.204082	0.139853	0.000273135	-0.317293	2.75225	0.0305645	1.84091	1.9655	-0.689655	-0.689655	-0.689655	3.80755e-87	-1.37473	-0.659091	-0.425273	3.14973	-1.32331	0.339073	-1.42733	15.3297	-1.37931	-1.66605	5.30662e-22	1.33965	5.27857e-136	1.23128
1.1525	3.44026	0.493818	0.935021	-0.315347	0.924357	-0.204082	1.01933	0.483678	-1.01108	0.764853	2.09421e-56	4.32416e-27	0.542524	1.57033e-22	-0.816047	0.299057	-0.0234518	-1.03281	0.000273123	-0.816327	0.104017	2.12092	-0.0400725	-0.204082	0.0455052	0.00904764	0.980031	1.69933	0.372351	5.14398	1.19601	-0.689655	-0.689655	-0.689655	1.12044e-78	-1.00331	-0.688732	-0.952171	0.671533	-2.00598	-1.02599	1.73349	15.6993	-1.3793	-2.03747	1.46125e-26	1.17839	4.44639e-147	0.370491
1.1575	2.72751	0.814168	0.61413	-0.315344	0.502862	-0.204082	1.01906	1.28029	-1.01082	-0.235034	1.12872e-49	4.38041e-32	0.799587	4.32412e-27	-0.816323	0.72959	-0.680807	-3.89401	0.00904459	-0.816327	-0.0776033	1.7748	0.546112	-0.204082	0.422323	0.110462	2.09224	0.744703	1.66876	7.46458	-0.0450289	-0.689655	-0.689655	-0.689655	1.21293e-70	1.40529	-0.689645	-2.03384	-1.26828	-2.00599	-0.925852	-0.529684	13.6591	-1.37839	-2.06711	1.48026e-31	-2.74233	1.37785e-158	0.682789
1.1625	1.2184	0.493818	0.925436	-0.917915	0.110462	-0.204079	0.689931	1.07775	-0.901175	-0.918054	2.23797e-43	4.38039e-32	1.20049	4.38037e-32	-0.816327	0.902784	-0.398313	-5.25674	0.110186	-0.816327	0.58852	1.52562	2.72107	-0.204082	0.438434	0.503136	1.35146	1.69933	2.75133	5.14397	0.0236152	-0.689655	-0.689655	-0.689655	4.83047e-63	3.01386	-0.689655	-1.69296	0.640046	-1.32424	0.273177	0.498422	13.0423	-1.34875	-2.03839	5.51643e-37	-7.25795	1.57074e-170	1.56257
1.1675	0.568934	0.110186	1.19916	-1.00151	0.00932075	-0.203809	0.525238	-0.511916	-0.416402	-1.05851	1.63242e-37	4.32412e-27	1.55871	1.63241e-37	-0.816327	1.32428	0.288397	-5.50314	0.493818	-0.816327	1.22072	0.942833	3.93837	-0.204082	0.266659	0.933401	1.35146	2.75225	1.66876	1.83999	0.69389	-0.689655	-0.689655	-0.689655	7.07699e-56	3.01386	-0.689655	0.686008	2.74589	1.26856	1.85418	2.28158	11.8013	-1.00696	-1.69661	7.5628e-43	-9.47961	6.58738e-183	1.94808
1.1725	0.504488	0.00904459	0.815523	-0.58825	0.00931772	-0.195037	0.0949723	-2.22385	0.287851	-0.341187	4.38039e-32	1.57033e-22	1.25609	2.23797e-43	-0.816327	1.60677	0.296628	-3.68212	0.814168	-0.816327	0.58852	0.922781	2.97704	-0.204082	-0.604804	1.09809	2.09224	1.66878	0.372351	2.76501	0.0217488	-0.689655	-0.689655	-0.689655	3.81428e-49	1.40529	-0.689655	1.98242	0.57985	3.43369	2.62275	1.39563	7.16728	0.289464	-0.400202	3.81428e-49	-10.5353	1.01631e-195	1.64425
1.1775	0.806482	0.000273123	0.120316	-0.132834	0.110189	-0.093896	-0.297701	-2.79876	0.296628	0.860535	4.32416e-27	2.09791e-18	1.09201	1.12872e-49	-0.816327	1.21436	-0.306219	0.54139	0.493818	-0.816327	-0.0776063	1.68243	1.56058	-0.204082	0.0387633	1.42722	0.980031	0.373275	0.0305645	5.82823	-0.108004	-0.689655	-0.689655	-0.689655	7.5628e-43	-1.00331	-0.689655	1.02781	-1.98335	1.26856	4.75822	-1.05384	5.28194	1.37294	0.682361	7.07699e-56	-8.27281	5.76824e-209	0.991944
1.1825	0.704795	3.03412e-06	0.120859	0.326243	0.493818	0.289736	-0.39911	-2.58099	-0.305673	1.1688	1.57037e-22	1.03108e-14	0.606695	2.09421e-56	-0.816323	0.408969	-0.407357	2.86428	0.110186	-0.816327	0.10375	2.43277	0.114141	-0.204082	1.96617	1.42722	-0.317293	0.0611289	0.000922967	4.8337	0.390173	-0.689655	-0.689655	-0.689655	5.51643e-37	-1.37474	-0.689655	-0.366	-2.32513	-1.32426	4.07374	-1.29738	5.49367	0.320018	-0.400192	4.83047e-63	-2.50371	1.20439e-222	0.578221
1.1875	-0.00769518	1.23998e-08	0.833883	0.351663	0.814168	0.610086	-0.407344	-2.33351	-0.389271	1.62815	2.09807e-18	1.86423e-11	1.28464	1.42942e-63	-0.816053	-0.0845752	-0.196643	2.37083	0.00904459	-0.816327	0.407097	3.63002	-0.789611	-0.204082	2.25037	1.09809	-0.659091	0.373274	1.02532e-05	2.55692	-2.11763	-0.689655	-0.689645	-0.689655	1.48026e-31	-0.634888	-0.689655	-0.57985	-1.08709	-2.00783	-0.742546	-0.404762	4.13614	-0.634597	-1.69568	1.21293e-70	-0.796861	9.25117e-237	0.331817
1.1925	-0.483967	1.86423e-11	1.4283	0.21633	0.493818	0.289736	-0.390071	-2.97421	0.0234488	1.81032	1.03129e-14	1.23998e-08	1.95954	3.58928e-71	-0.807282	-0.194488	-0.516723	-0.912133	0.000273123	-0.816327	0.10375	4.27045	-0.992167	-0.204082	0.359694	0.933401	-0.688732	1.66877	4.19026e-08	6.19419	-4.39738	-0.689655	-0.688732	-0.689655	1.46125e-26	-1.40623	-0.689655	-0.396555	0.0233109	-2.0662	-3.98747	-0.836396	1.75442	0.320941	-2.00691	1.12044e-78	-4.38543	2.61416e-251	-0.229224
1.1975	-0.492742	1.03108e-14	2.01421	-0.626652	0.110186	-0.093896	-0.187792	-3.34908	0.461324	1.01478	1.86526e-11	3.03412e-06	0.488824	3.31558e-79	-0.706135	-0.194761	-0.781939	-4.25953	3.03412e-06	-0.816327	-0.0776063	3.19098	-0.882266	-0.204082	0.953491	0.503136	-0.689645	2.75133	6.29981e-11	12.4748	-3.72343	-0.689655	-0.659091	-0.689655	5.30662e-22	-1.40714	-0.689655	0.655443	-0.715649	-2.03838	-4.26907	-4.11371	1.38387	1.40351	-1.66513	3.80755e-87	-8.03117	2.71751e-266	-0.601702
1.2025	-0.118151	2.09791e-18	2.62582	-1.40269	0.00904459	-0.195037	0.579472	-3.02845	0.718389	0.083174	1.24184e-08	0.000273123	-0.151522	1.12672e-87	-0.321962	-0.0938929	-0.296625	-5.16355	1.24184e-08	-0.816327	0.588517	1.77398	-0.186977	-0.204082	4.58421	0.110462	-0.689655	1.66876	3.48432e-14	13.4276	-1.92675	-0.689655	-0.317304	-0.689655	7.0895e-18	-0.665452	-0.689655	0.312733	-0.655443	-1.69661	-1.63606	-9.21254	2.12374	0.662738	-0.0278402	4.76002e-96	-11.7096	1.03924e-281	-0.452081
1.2075	0.201926	1.57033e-22	2.23369	-1.5041	0.000273123	-0.203805	1.22017	-2.581	-0.0146834	0.58486	3.04652e-06	0.00904459	1.15557	1.40858e-96	0.0159336	0.289736	0.800031	-4.81922	1.2437e-08	-0.816327	1.22045	0.428411	1.38595	-0.204082	6.88885	0.00904764	-0.689645	0.372362	7.0895e-18	11.7331	0.63672	-0.689655	0.979108	-0.689655	3.48432e-14	-1.74708	-0.689655	-2.09588	0.79946	-0.400202	5.00174	-10.5089	1.35332	0.692369	2.35112	2.18916e-105	-11.0596	1.46207e-297	-0.698495
1.2125	-0.118424	4.32412e-27	1.10849	-1.12897	3.04652e-06	-0.203805	0.579472	-2.10463	-0.689578	2.56093	0.000276157	0.110186	2.38157	6.47813e-106	-0.101864	0.610086	1.33117	-3.52674	3.04652e-06	-0.816327	0.579478	-0.0917181	2.4281	-0.204082	8.05987	0.000273135	-0.688732	0.0314874	5.30662e-22	7.27675	5.73917	-0.689655	2.06167	-0.689655	6.29981e-11	-2.67115	-0.689655	-3.73406	2.65151	0.682361	9.88852	-6.83358	1.38203	1.77494	2.35112	3.70383e-115	-9.58167	0	-0.733726
1.2175	-0.501786	4.38037e-32	0.569211	-0.699246	3.04652e-06	-0.195037	-0.187789	-1.87584	-0.508498	2.67818	0.00931771	0.493818	2.43616	1.09603e-115	0.290545	0.289736	1.17578	-2.6066	0.000276157	-0.816323	-0.187516	0.0255366	1.61509	-0.204082	6.79594	3.03414e-06	-0.659091	0.0314874	1.46125e-26	3.51246	7.86531	-0.689655	0.979108	-0.689655	4.19026e-08	-1.31546	-0.689655	-4.07403	5.15752	-0.400202	6.67047	-2.47644	2.46461	1.96007	-0.0278504	2.30532e-125	-12.5765	0	-0.927781
1.2225	-0.59415	1.63241e-37	0.623721	-0.534559	0.000273123	-0.093896	-0.389801	-1.20802	-0.205694	1.29958	0.11923	0.814168	1.4214	6.82187e-126	0.931789	-0.093896	1.34952	-2.03519	0.00931771	-0.816053	-0.380756	-0.202453	0.919877	-0.204082	2.92984	1.23998e-08	-0.317304	0.372362	1.48026e-31	3.87999	4.1049	-0.689655	-0.317304	-0.689655	1.02532e-05	1.71837	-0.689645	-3.70352	5.0305	-1.69661	1.48485	-0.496445	2.65064	1.77586	-1.66605	5.27857e-136	-14.3971	0	-1.54145
1.2275	-0.50124	2.23797e-43	1.4198	-0.205437	0.00904459	0.289736	-0.398572	-0.979693	-0.526584	0.154602	0.604003	0.493818	0.945672	1.56203e-136	0.683762	-0.195037	1.02917	-1.90253	0.11923	-0.807282	-0.288387	-0.0928136	1.34953	-0.204082	0.121806	1.86423e-11	0.979108	1.66876	5.51643e-37	4.80402	2.39715	-0.689655	-0.659091	-0.689655	0.000922967	4.34085	-0.688732	-1.72444	2.43951	-2.0384	-0.99266	-0.776221	2.49517	0.722944	-2.03747	4.44639e-147	-14.9621	0	-1.92713
1.2325	-0.100335	1.12872e-49	2.13201	-0.205434	0.110186	0.610086	-0.297972	-0.567245	-0.910222	-0.557881	1.30799	0.110186	1.25672	1.31577e-147	0.447632	-0.203809	0.792151	-1.32969	0.604003	-0.706141	0.195846	0.619934	1.28563	-0.204082	-0.519786	1.03108e-14	2.06168	2.75133	7.5628e-43	4.1588	3.94827	-0.689655	-0.688732	-0.689655	0.0305645	4.49933	-0.659091	1.95186	-0.222876	-2.06804	-1.60666	-3.30881	1.75531	1.036	-2.06711	1.37785e-158	-14.4209	0	-0.845373
1.2375	0.422297	2.09421e-56	1.90403	-0.534283	0.493818	0.289736	0.0856576	0.895511	-1.01136	0.00967981	1.30799	0.00904459	1.67732	4.07732e-159	0.793402	-0.204079	1.23003	0.521275	1.30799	-0.322509	0.899826	1.09594	0.52632	-0.204082	0.83562	2.09791e-18	0.980031	1.66877	3.81428e-49	4.03083	2.89234	-0.689655	-0.689645	-0.689655	0.372351	2.36385	-0.317304	3.06498	0.0605308	-2.06896	-2.32054	-5.15904	3.05263	3.10192	-2.03839	1.57074e-170	-8.34629	0	1.03557
1.2425	0.869482	1.42942e-63	1.4198	-0.689934	0.814168	-0.093896	0.406278	0.373416	-1.02014	1.69931	0.604003	0.000273123	1.84256	4.64812e-171	1.41656	-0.204082	0.790986	0.736446	1.30799	-0.00215862	0.900096	1.09567	-0.177941	-0.204082	3.13695	3.1407e-22	-0.286739	0.373274	7.07699e-56	4.55776	1.53694	-0.689655	-0.689655	-0.689655	1.66876	2.12036	0.979108	-0.0242031	3.39231	-2.06896	-0.341507	-1.98092	5.24649	3.41405	-1.69661	6.58738e-183	-2.58689	0	0.783216
1.2475	1.13532	3.58928e-71	0.851426	-1.01029	0.493818	-0.195037	0.0947052	-1.92015	-1.02041	2.10299	0.11923	3.03412e-06	0.853038	1.94933e-183	0.994534	-0.204082	-0.305934	-1.90227	0.604003	-0.322509	0.204885	0.611175	0.0870039	-0.204082	4.24657	2.09807e-18	-0.286739	0.0611289	4.83047e-63	2.36302	0.329158	-0.689655	-0.689655	-0.689655	2.75133	2.70264	2.06167	-1.29006	4.78608	-2.06803	4.41552	1.05108	4.68991	2.33058	-0.400192	1.01631e-195	-1.72941	0	-1.06684
1.2525	0.494621	3.31558e-79	0.332183	-0.918188	0.110186	-0.203809	-0.187246	-2.49756	-1.02041	0.657162	0.00931771	1.23998e-08	0.536347	3.00744e-196	-0.101315	-0.204082	-0.891584	-2.74724	0.11923	-0.706141	-0.178744	-0.192868	0.617254	-0.204082	4.03416	1.03129e-14	0.980031	0.373275	1.21293e-70	1.06845	1.44226	-0.689655	-0.689655	-0.689655	1.66876	1.34602	0.979108	0.747137	2.62004	-2.03747	5.68228	1.79092	4.47516	1.77493	0.683284	5.76824e-209	1.80289	0	-1.60865
1.2575	0.102217	1.12672e-87	0.997769	-0.315617	0.00904762	-0.204079	0.112788	-1.31793	-1.02041	-0.750522	0.000276157	1.86423e-11	2.41665	1.70693e-209	-0.669686	-0.204082	-0.992728	-1.92186	0.00931771	-0.807282	0.0952454	-0.550456	-0.0322202	-0.204082	3.75202	1.86526e-11	2.06168	1.66878	1.12044e-78	1.89998	3.2353	-0.689655	-0.689655	-0.689655	0.372351	-1.37658	-0.317304	2.32606	0.768927	-1.66512	2.00599	2.1633	3.79249	0.320941	-0.369627	1.20439e-222	2.13205	0	-0.874712
1.2625	0.220015	1.40858e-96	1.95031	-0.324118	0.000546246	-0.204082	0.626655	-0.851776	-1.02041	-1.61024	3.04652e-06	1.03108e-14	3.46131	3.56401e-223	-0.57732	-0.204082	-0.799752	-2.12675	0.000276157	-0.816053	0.415325	0.127558	-0.790716	-0.204082	3.89775	1.24184e-08	0.979109	2.75226	3.80755e-87	3.16973	5.24189	-0.689655	-0.689655	-0.689655	0.0305645	-3.04443	-0.659091	2.35478	-0.994462	0.00364732	-2.35206	-1.42254	1.38388	-1.00602	-1.32334	9.25117e-237	-3.14157	0	-0.356893
1.2675	-0.117881	6.47813e-106	1.38139	-1.01933	0.00904762	-0.204082	1.07384	-1.4549	-1.02041	-1.2907	1.24184e-08	2.09791e-18	1.96097	2.73759e-237	0.281774	-0.204082	-0.0322232	-4.61035	3.04652e-06	-0.816317	0.195843	1.97366	-0.883089	-0.204082	4.73951	3.04652e-06	-0.317293	1.70025	4.76002e-96	7.8983	7.93213	-0.689655	-0.689655	-0.689655	0.000922967	-3.41586	-0.688732	1.088	-1.91945	2.75497	-4.36076	-3.64576	0.0865558	-1.34781	-0.339073	2.61416e-251	-10.1629	0	0.0659585
1.2725	-0.50205	1.09603e-115	0.752854	-1.39391	0.110186	-0.204082	1.34845	-2.023	-1.02041	-0.394023	1.86526e-11	1.57033e-22	1.00081	7.73577e-252	1.30583	-0.204079	0.62602	-5.74918	1.24184e-08	-0.81578	0.19584	2.94349	-0.415855	-0.204082	2.87274	0.000276157	-0.658168	0.775267	2.18916e-105	13.9526	3.97305	-0.689645	-0.689655	-0.689655	1.02532e-05	-3.41677	-0.689645	-0.0232802	0.0883572	4.42373	-4.3913	-1.29826	1.04116	-1.34781	1.05564	2.71751e-266	-12.9115	0	0.220816
1.2775	-0.602927	6.82188e-126	0.896345	-1.00974	0.493819	-0.204082	0.80889	-2.41513	-1.02041	0.427745	1.03129e-14	4.32413e-27	0.946222	8.04164e-267	0.985753	-0.203809	0.187874	-4.78472	1.86526e-11	-0.798237	0.41505	1.38891	0.287859	-0.204082	-0.756481	0.00931773	-0.658168	2.07168	3.70384e-115	13.9239	-2.29516	-0.688732	-0.689655	-0.689655	4.19027e-08	-3.07499	-0.689655	0.717503	5.37321	4.79517	-2.75311	2.16026	2.43496	-1.00603	1.26858	1.03925e-281	-9.13871	0	-0.385736
1.2825	-0.602926	1.56224e-136	1.12733	-0.195922	0.814278	-0.204082	0.80028	-2.36093	-1.02041	0.630309	2.09835e-18	4.38097e-32	1.69588	3.07573e-282	-0.092995	-0.195036	0.196808	-4.31469	1.03143e-14	-0.595925	0.0859945	0.255698	0.2968	-0.204082	-0.491521	0.119246	-0.317243	4.42161	2.30563e-125	7.55771	-4.24717	-0.659087	-0.689655	-0.689655	6.30066e-11	-1.74872	-0.689655	0.717229	8.86503	4.79608	0.0266511	1.73098	2.64833	0.320248	1.05513	1.46227e-297	-3.58222	0	-1.03752
1.2875	-0.501551	1.3218e-147	0.389017	0.398803	0.496084	-0.204082	1.24582	-1.71899	-1.02041	-0.749141	1.57757e-22	1.6399e-37	2.39191	4.34639e-298	-0.576772	-0.0933904	0.744262	-5.04262	2.1077e-18	0.17584	-0.297469	0.755661	-0.302942	-0.204082	2.93103	0.606775	0.986765	4.44038	5.30279e-136	1.88639	-1.75593	-0.315595	-0.689655	-0.689655	3.50031e-14	-0.310266	-0.689655	-0.0360335	5.78271	4.45352	2.03732	-4.22648	2.44835	1.7587	-0.361841	0	0.00679593	0	-0.0769182
1.2925	-0.0877114	4.33094e-159	-0.377876	0.922796	0.117039	-0.204082	0.641484	-1.63332	-1.02041	-1.6017	4.59313e-27	2.37718e-43	1.96223	0	-0.281606	0.320452	0.553773	-5.94665	1.66805e-22	0.913293	-0.398556	1.62325	-0.369228	-0.204082	4.88786	1.38934	2.2328	2.16807	4.72295e-147	0.889112	2.10126	1.08291	-0.689655	-0.689655	7.53047e-18	0.0968472	-0.689655	0.985079	2.0055	3.05502	3.80807	-7.44913	1.11537	2.16581	-1.67247	0	0.881378	0	1.70713
1.2975	0.551732	6.64519e-171	-0.586379	1.57174	0.0129306	-0.204082	-0.0931004	-1.89622	-1.02041	-1.5473	6.26243e-32	1.61367e-49	2.29863	0	0.348049	0.959895	0.458631	-6.96235	6.18205e-27	0.595648	-0.407773	2.37516	0.156889	-0.204082	4.28889	1.86996	1.6961	0.576029	1.96985e-158	2.60183	3.18771	3.24378	-0.689655	-0.689655	7.58662e-22	1.01749	-0.689655	2.22627	1.83956	0.894149	6.00107	-7.29646	-0.156003	3.08646	-2.02525	0	2.72461	0	2.43365
[truncated: 100 more columns]

## Sheet: PSTH(wM1,RS,allLayers,expert)
time (s)	n1	n2	n3	n4	n5	n6	n7	n8	n9	n10	n11	n12	n13	n14	n15	n16	n17	n18	n19	n20	n21	n22	n23	n24	n25	n26	n27	n28	n29	n30	n31	n32	n33	n34	n35	n36	n37	n38	n39	n40	n41	n42	n43	n44	n45	n46	n47	n48	n49
0.8025	-0.221859	0.190112	-1.84828	-0.380952	-0.380952	3.34376	0.0905502	-2.41592	-1.16217	0.761545	0	-1.45486	-0.84507	-0.545532	0.23528	4.41624e-43	-0.84507	-1.47271	-0.0637194	-0.281151	-2.25352	-0.28169	-1.97129	0.362861	4.04616	-0.28169	-1.56863	2.12264	-1.17646	7.09783	-0.783563	-4.04338	1.36364	-0.784305	0.69288	-0.783563	-0.784314	0.180133	-0.784314	1.26715	-0.392157	-0.392157	1.0602	-0.392157	-0.571072	-0.366559	-0.784314	0.989293	0.140369
0.8075	0.217852	0.181506	-1.25147	-0.380952	-0.380952	-0.824203	-0.163457	-2.20361	-0.625292	-0.121066	0	-0.80459	-0.84507	-0.401833	0.885551	2.39334e-37	-0.84507	-0.966137	0.455574	-0.26843	-2.25352	-0.28169	-1.95817	-1.44666	5.31139	-0.28169	-1.56863	-0.281141	-1.17591	5.97422	-0.765853	-4.4257	0.857845	-0.78375	-0.335801	-0.765853	-0.784314	0.485333	-0.784314	2.27756	-0.392157	-0.392157	-0.16798	-0.392157	0.839384	-0.148797	-0.784308	1.49453	1.55089
0.8125	0.845691	0.0869055	-0.865475	-0.380952	-0.380952	-3.2216	-0.267686	-1.37233	0.356322	-0.692285	0	0.123531	-0.84507	0.121355	1.81367	6.07389e-32	-0.84507	-0.561204	1.00003	-0.128905	-2.25352	-0.28169	-1.8065	1.46159	3.56779	-0.28169	-1.56863	-1.27145	-1.15901	3.74158	-0.571613	-5.50268	0.820606	-0.766315	-0.402668	-0.571613	-0.784314	-0.222152	-0.784314	2.13276	-0.392151	-0.392157	-0.945783	-0.392157	1.96685	0.773802	-0.783786	1.51436	2.86281
0.8175	0.848442	-0.279183	-0.779048	-0.380952	-0.380952	-2.0776	-0.570347	-0.315922	0.656054	-0.832585	0	0.115501	-0.84507	0.560553	1.80563	5.96931e-27	-0.84507	-1.00844	1.08171	0.40001	-2.25314	-0.28169	-1.13727	6.27482	2.36686	-0.28169	-1.56863	0.758075	-0.964188	2.17595	0.164719	-4.85099	0.740553	-0.554124	0.013446	0.164719	-0.784314	-0.929423	-0.784314	0.768634	-0.39162	-0.392157	-0.929948	-0.392157	0.722121	2.12157	-0.766932	1.38429	2.72155
0.8225	0.285628	-0.680952	-0.873696	-0.380952	-0.380952	-1.05715	-0.570423	1.10056	-0.205859	-0.844693	0	-0.855691	-0.84507	0.118228	0.833696	2.1675e-22	-0.84507	-1.53805	0.994184	0.842093	-2.24103	-0.28169	-0.141471	6.91938	1.74094	-0.28169	-1.56863	3.50324	-0.210185	2.36877	0.780168	-3.28654	0.652405	0.411082	-0.619196	0.780168	-0.784314	-0.718252	-0.784314	-0.163047	-0.373727	-0.392157	-0.01531	-0.392157	-0.735632	2.12176	-0.572584	0.574129	0.558294
0.8275	0.191481	-0.842599	-1.33409	-0.380952	-0.380952	-1.25649	-0.271683	1.40798	-0.658312	-0.845066	0	-1.5006	-0.84507	-0.411293	0.164571	2.89571e-18	-0.84507	-1.67765	0.412779	0.399918	-2.10105	-0.28169	0.137736	4.74988	-0.740914	-0.28169	-1.56863	3.04193	0.59975	2.13967	0.164591	-2.03855	0.425008	2.15253	-1.35689	0.164591	-0.784314	0.933593	-0.784314	-0.374246	-0.145662	-0.392157	1.33692	-0.392151	-0.929982	0.785857	0.164597	-0.179903	-1.12726
0.8325	0.396076	-1.23599	-2.08579	-0.380952	-0.380952	-2.70634	-0.220809	0.153198	-0.55605	-0.84507	0	-1.37311	-0.84507	-0.550896	0.0128611	1.42317e-14	-0.845066	-1.68939	-0.116742	-0.129603	-1.55905	-0.28169	0.225456	3.54767	-0.920573	-0.28169	-1.56863	1.21964	0.722389	0.76902	-0.572584	-0.579862	1.8825	3.62688	-1.55125	-0.572584	-0.784314	2.90141	-0.784314	-0.391101	0.980731	-0.392157	1.33693	-0.391632	-0.226516	0.0486815	0.780691	-0.374771	-1.53333
0.8375	0.183042	-1.4999	-2.45228	-0.380952	-0.38095	-4.35511	-0.280124	-0.71662	-0.863482	-0.84507	0	-0.326544	-0.84507	-0.563003	0.000381174	2.57316e-11	-0.844693	-1.67765	-0.11711	-0.269206	-0.964788	-0.28169	0.452787	2.74317	2.33551	-0.281686	-1.56862	0.777133	0.634504	-0.162517	-0.766934	-0.458249	3.53435	3.50528	-1.5681	-0.766934	-0.784314	2.28689	-0.784314	-0.374771	3.08752	-0.392157	-0.0147869	-0.374777	0.388032	0.574658	0.181971	-0.391632	-1.56704
0.8425	0.182787	-1.14159	-2.19681	-0.38095	-0.380697	-4.69361	-0.673516	-0.956618	-1.12765	-0.84507	0	0.557426	-0.845066	-0.563376	4.20506e-06	1.71152e-08	-0.832586	-1.53805	0.400672	-0.281313	-0.725357	-0.28169	-0.443663	1.78199	0.339402	-0.281313	-1.5681	1.28901	0.213797	-0.356872	-0.783789	-1.22756	1.67077	1.3426	-1.5681	-0.783789	-0.784314	0.232233	-0.784314	-0.180422	3.89796	-0.392151	-0.912602	-0.180428	-0.226516	1.17338	-0.360855	-0.392151	-1.55018
0.8475	0.387379	-0.476361	-1.89756	-0.380697	-0.372505	-2.79474	-1.03951	-1.02387	-0.863992	-0.84507	0	-0.326917	-0.844693	-0.56338	1.71409e-08	4.18794e-06	-0.692983	-1.00853	0.854579	-0.281686	-0.13147	-0.28169	-0.985291	2.07292	-6.10676	-0.269206	-1.55124	1.3939	0.950979	-0.179891	-0.784308	-2.49669	-0.541277	-0.342951	-1.55124	-0.784302	-0.784314	-0.453853	-0.784314	0.557273	2.68368	-0.391626	-0.735107	0.556748	-0.929982	0.574658	0.181971	-0.392157	-1.32161
0.8525	0.0801991	-0.287816	-2.08528	-0.372511	-0.277603	-1.99684	-1.12597	-1.2126	-0.572931	-0.84507	0	-1.38521	-0.832586	-0.56338	2.57458e-11	0.000376987	-0.163463	-0.56636	0.552005	-0.28169	0.398432	-0.281686	-0.810589	2.38683	-7.38262	-0.129603	-1.35637	3.87199	2.18213	0.557284	-0.784314	-4.19741	-1.12433	-0.749018	-1.35637	-0.783789	-0.784314	1.39286	-0.784314	1.1897	1.82594	-0.374252	0.721876	1.17233	-0.735632	0.0486815	0.780691	-0.392157	-0.178878
0.8575	-0.27811	-0.228753	-1.87167	-0.278112	0.0968303	-2.50418	-1.03976	-0.666004	-0.863735	-0.84507	0	-1.6402	-0.692983	-0.56338	1.42346e-14	0.0124841	0.278711	-1.00853	0.552005	-0.28169	0.399182	-0.281313	-1.13701	3.61314	-2.42395	0.399918	-0.602343	6.99819	1.68815	1.19023	-0.784314	-3.1453	-1.1749	-0.782733	-0.602343	-0.766934	-0.784314	5.02885	-0.784314	0.768477	1.5757	-0.163048	1.95302	0.557273	0.72187	0.785857	0.164603	-0.392157	2.10593
0.8625	-0.372511	-0.0829663	-0.659323	0.0799471	0.584875	-3.48102	-0.681958	0.639918	-1.11896	-0.84507	0	-1.38521	-0.163463	-0.56338	2.89593e-18	0.152087	-0.163463	-1.53805	0.854575	-0.281686	-0.106116	-0.269206	-1.12564	4.75878	2.85614	0.842091	0.207581	5.73332	1.0232	0.786388	-0.784314	0.775524	-1.17644	-0.766922	0.207581	-0.572584	-0.784314	6.57542	-0.784314	0.768477	1.80857	0.768477	0.739244	-0.163048	1.95302	2.12175	-0.57206	-0.392157	3.47658
0.8675	-0.380697	-0.775099	0.808491	0.379193	1.01044	-4.21241	-0.382964	0.904329	-0.752711	-0.84507	5.97185e-298	-0.326917	0.278711	-0.563376	2.16755e-22	0.681608	-0.692983	-1.67728	0.400295	-0.281313	-0.407941	-0.129603	-0.682725	3.30895	5.97022	0.399918	0.329182	1.97367	0.756099	0.998117	-0.784314	1.66803	-1.17542	-0.572584	0.329188	0.164591	-0.784314	4.60709	-0.784314	1.1897	2.47195	2.12123	-0.523903	-0.163048	0.738725	2.12123	-0.749554	-0.392157	2.3524
0.8725	-0.38095	-1.39706	1.20982	0.0883859	1.3532	-2.96505	-0.6817	-0.350128	-0.0091969	-0.84507	4.2448e-282	0.557421	-0.163463	-0.563003	5.96857e-27	1.12378	-0.832586	-1.6769	-0.129595	-0.269202	0.57586	0.399918	-0.58327	0.997521	5.7581	-0.129603	0.207587	-0.909478	0.600788	2.36824	-0.784314	-0.363258	-1.14119	0.164603	0.208106	0.780166	-0.784308	2.00739	-0.784314	0.557273	2.94958	2.12123	0.0189406	0.557273	-0.540758	0.768477	-0.57206	-0.392151	1.21086
0.8775	-0.38095	-1.13341	0.254281	-0.175273	1.12146	-0.484717	-1.03106	-1.21177	0.356794	-0.84507	1.10997e-266	-0.326926	-0.692979	-0.550896	6.04617e-32	0.681608	-0.844693	-1.52556	-0.268829	-0.129226	1.68678	0.842091	-0.391776	-0.516668	1.76906	-0.269206	-0.601818	-2.06905	-0.210174	3.29977	-0.784314	-0.545049	-0.735621	0.781215	-0.584963	0.164591	-0.783789	0.0547324	-0.784314	-0.180422	1.54042	0.768477	1.33955	1.17233	-0.175421	-0.163048	0.164597	-0.391626	2.35242
0.8825	-0.380695	-0.484542	-0.642437	0.0883859	1.14861	-0.181723	-1.01444	-0.102333	0.0931361	-0.84507	1.06775e-251	-1.38597	-0.832209	-0.411293	2.25319e-37	0.152087	-0.845066	-0.856069	-0.268825	0.412402	1.90125	0.399918	0.0862301	-1.41509	-0.716285	-0.281313	-1.33899	-1.89207	-0.964216	3.49412	-0.784314	1.67404	0.934118	0.199351	-1.14464	-0.572584	-0.766934	-0.73404	-0.784314	-0.374777	0.243556	-0.163048	1.39011	0.556748	0.601313	-0.374252	0.780166	-0.374252	3.47763
0.8875	-0.372256	-0.390144	-1.11101	0.379193	1.31762	-0.482567	-0.467584	0.759063	-0.300004	-0.84507	3.77865e-237	-1.66517	-0.832209	0.118227	3.08903e-43	0.0124841	-0.84507	0.127736	-0.129218	0.994178	1.67392	-0.129603	0.453164	-2.06903	-0.652888	-0.281686	-1.33951	-0.190202	-1.15908	3.31662	-0.784314	3.55121	2.93615	-0.14912	-0.602337	-0.766934	-0.572584	-0.209101	-0.784314	-0.391632	0.591519	-0.374252	0.654111	-0.180428	0.73873	-0.391626	0.164591	-0.163036	2.14121
0.8925	-0.269671	-0.672769	-1.15478	0.0799471	0.943184	0.780986	0.641669	-0.213025	-0.453465	-0.84507	4.91934e-223	-1.68939	-0.692979	0.560401	1.55795e-49	0.000376987	-0.84507	0.267716	0.412779	1.08153	0.411285	-0.269206	-0.291953	-2.69173	0.265457	-0.281686	-0.619198	2.3775	-1.17542	2.56259	-0.784314	4.66023	2.70928	1.1314	-0.00362308	-0.783789	0.164591	0.4075	-0.784314	-0.392151	1.1739	-0.391626	2.32281	-0.374777	0.811468	-0.392151	-0.572584	0.769527	0.261977
0.8975	0.182784	-0.637434	-0.820965	-0.27811	0.191231	0.45635	1.29872	-0.553961	-0.760895	-0.84507	2.35604e-209	-1.69013	-0.163463	0.118227	2.8906e-56	4.18797e-06	-0.845066	-0.161977	1.00666	0.994178	-1.24201	-0.281313	-0.304064	-2.60045	0.789905	-0.281309	-0.00413627	4.16779	-1.15908	1.73529	-0.784314	2.32058	2.0937	2.36255	-0.619717	-0.784308	0.780166	0.0368336	-0.784314	-0.392157	0.574664	-0.392151	5.43269	-0.391632	0.738725	-0.392157	-0.766934	2.15599	0.789506
0.9025	0.839834	-0.322897	-0.703096	-0.372256	-0.269416	0.116173	0.641666	0.237843	-0.769084	-0.84507	4.15112e-196	-1.68976	0.278711	-0.411293	1.97301e-63	3.42303e-08	-0.844693	-0.237217	1.23362	0.412402	-1.92362	-0.281686	0.300703	-2.06081	1.62792	-0.268829	-0.619198	4.66177	-0.964741	1.40197	-0.784314	-1.13843	2.19898	1.32523	-1.3569	-0.784314	0.164591	0.636731	-0.784314	-0.392157	0.0486874	-0.392157	4.80026	-0.392145	0.600788	-0.392157	-0.783789	2.54469	2.58037
0.9075	0.839834	-0.091153	-0.376955	-0.372256	-0.372247	-1.35556	-0.467839	0.641507	-0.556557	-0.84507	2.69062e-183	-1.67765	-0.163459	-0.550896	4.95422e-71	4.18799e-06	-0.832582	-0.161977	1.67616	-0.129226	-1.54619	-0.28169	-0.607862	-1.42799	4.30095	-0.117119	-1.33952	2.30475	-0.22756	0.575708	-0.784314	-1.64976	0.739768	0.58805	-1.55125	-0.784314	-0.572584	3.46384	-0.784314	-0.392151	0.786382	-0.392157	1.37391	-0.391632	-0.192795	-0.392157	-0.784308	2.66629	2.54939
0.9125	0.182787	-0.775604	-0.498498	-0.27811	-0.380179	-4.79176	-1.02288	1.26273	-0.769342	-0.84507	6.41571e-171	-1.53768	-0.692606	-0.562999	4.57644e-79	0.000377004	-0.692606	0.267716	1.54867	-0.269202	-0.977267	-0.28169	-1.66765	-3.12069	7.25866	0.552009	-1.33952	-0.749888	0.38854	-0.145137	-0.784308	-0.419798	-0.752476	0.814925	-1.5681	-0.784314	-0.766934	5.41583	-0.784314	-0.391632	2.13913	-0.392157	-0.489132	-0.374777	-0.751962	-0.392157	-0.784302	2.96591	2.94908
0.9175	-0.269416	-1.40524	-1.12789	0.0799442	-0.363556	-5.33066	-1.1339	1.26398	-0.769591	-0.84507	5.62786e-159	-0.996045	-0.820102	-0.562999	4.57644e-79	0.0124883	-0.150979	0.127736	0.704469	-0.281313	-0.890302	-0.28169	-1.94686	-5.58075	11.384	1.52408	-0.619192	-2.07063	-0.209661	0.0486874	-0.783789	0.39012	-1.1417	0.165647	-1.56862	-0.784314	-0.783789	3.46385	-0.784314	-0.374771	2.33296	-0.392157	-0.190182	-0.180428	-0.192795	-0.392157	-0.783264	1.52356	5.37885
0.9225	-0.363811	-1.22704	-1.50465	0.378938	-0.158389	-4.18823	-1.1426	-0.572665	-0.564741	-0.84507	1.81613e-147	-0.413887	-0.692606	-0.550896	4.95422e-71	0.152464	0.430798	-0.856069	0.564493	-0.281686	-0.977653	-0.28169	-1.9707	-5.64425	11.1069	1.53618	-0.00361727	-2.10487	-0.735626	1.50618	-0.766934	0.0352533	-1.1749	-0.572048	-1.56862	-0.784314	-0.784308	0.637781	-0.784314	-0.179903	1.71738	-0.392157	0.423841	0.556748	0.600788	-0.392157	-0.749554	0.0318324	7.60553
0.9275	-0.277597	-0.817279	-1.10206	0.0799442	0.746524	-3.26353	-1.14285	-1.07309	-0.86323	-0.845066	2.15604e-136	-0.313683	-0.163459	-0.411293	1.97301e-63	0.694092	0.518145	-1.52556	0.854952	-0.28169	-1.55943	-0.28169	-1.95933	-3.41004	7.0539	0.704092	-0.602343	-1.19176	0.00206811	2.73733	-0.572584	0.601429	-1.15908	-0.749548	-1.5681	-0.784314	-0.784314	0.0715873	-0.784314	0.574128	1.40143	-0.392157	0.196429	1.17233	0.738725	-0.392157	-0.360855	-0.357391	7.83945
0.9325	0.0886436	-0.381127	-0.172841	-0.278112	2.06088	-0.550557	-1.14285	0.638086	-1.11076	-0.844693	9.4161e-126	-0.23684	0.278715	0.118227	2.8906e-56	1.27587	0.430798	-1.67653	0.400299	-0.28169	-2.10105	-0.28169	-1.81936	-0.733898	4.45663	0.564489	-1.14517	0.160449	1.35482	1.52303	0.164591	3.02196	-0.964741	-0.571535	-1.55072	-0.784314	-0.784314	0.830428	-0.784314	1.38405	0.574653	-0.392157	0.950448	0.557273	0.811468	-0.392151	1.1135	-0.391107	3.47506
0.9375	0.490219	0.992034	1.21986	-0.372508	2.06906	2.15465	-1.1426	1.68268	-0.658057	-0.832586	1.51283e-115	0.00222549	-0.163086	0.560401	1.55795e-49	1.36322	-0.150979	-1.66479	-0.129599	-0.281686	-2.24066	-0.28169	-1.27735	-0.342762	3.16212	0.854952	-0.602343	0.160443	1.54865	0.243031	0.780166	3.2726	-0.227566	0.181977	-1.33952	-0.784314	-0.784314	1.67079	-0.784314	1.50566	-0.179897	-0.392157	2.1816	-0.163048	0.738719	-0.391632	2.34465	-0.392145	-0.0501884
0.9425	0.643681	1.79487	2.60146	-0.38044	0.849363	3.03611	-1.13441	0.399999	0.357307	-0.692983	8.94164e-106	1.10216	-0.680499	0.118236	3.08903e-43	1.27587	-0.692606	-1.38558	-0.269206	-0.281313	-2.24065	-0.28169	-0.682725	-1.14952	-0.681667	0.400299	-0.00362308	-1.19231	0.93308	0.591508	0.164597	-1.00114	0.388021	0.991895	-0.407993	-0.784314	-0.784308	2.16423	-0.784308	1.38458	-0.374771	-0.392157	1.6713	-0.163048	0.600269	-0.374777	1.1135	-0.392157	0.628353
0.9475	0.942674	0.24135	2.55084	-0.372253	0.302762	2.81383	-1.0395	-1.16807	0.759138	-0.163459	1.94423e-96	1.9581	-0.680495	-0.410539	2.25319e-37	0.694092	-0.832578	-0.314064	-0.281313	-0.269206	-2.10067	-0.28169	-0.43156	-1.35187	-3.40368	-0.129599	-0.619711	-2.12382	0.618168	1.17337	-0.57206	-4.24673	-0.226516	1.1135	0.944763	-0.784314	-0.783789	0.739244	-0.783789	0.591508	-0.391632	-0.392157	0.829378	0.557273	-0.209655	-0.180428	-0.360849	-0.392157	2.51187
0.9525	0.848276	-1.1745	0.938259	-0.269671	0.404772	1.18303	-0.664817	-1.93028	0.27192	0.279088	1.5552e-87	1.25387	-0.162709	-0.525928	6.04615e-32	0.152464	-0.844316	0.721997	-0.281686	-0.129603	-1.54656	-0.281686	0.289824	-1.28836	-1.5763	-0.269206	-1.35637	-2.33398	-0.174896	0.55676	-0.749548	-1.8978	-0.929982	0.991895	0.945282	-0.784308	-0.766928	-0.735102	-0.766934	0.0318265	-0.392145	-0.392157	0.0363029	1.17233	-0.946831	0.556748	-0.749029	-0.392151	1.89369
0.9575	0.183039	-1.00499	0.0417936	0.182784	0.1833	-0.616441	-0.168336	-0.928122	0.307255	-0.150979	4.57644e-79	0.683833	0.291199	-0.258829	5.9685e-27	0.0124883	-0.832578	0.507146	-0.28169	0.399918	-0.8127	-0.281313	1.20963	-0.858646	0.477911	-0.281313	-1.53387	-2.31713	-0.540227	-0.180428	-0.571535	4.62601	-0.735632	0.181971	-0.390614	-0.783789	-0.57206	-0.929451	-0.572579	0.574134	-0.391632	-0.392151	0.196942	0.556748	-0.946831	1.17232	-0.765884	-0.391632	-0.196264
0.9625	-0.269668	0.0797073	0.238454	0.839834	0.18279	0.176623	0.359556	1.38212	0.826388	-0.540896	4.95422e-71	0.887318	-0.0113755	0.799839	2.16749e-22	0.000377004	-0.692606	0.431911	-0.281686	0.842091	-0.0437498	-0.269206	1.12229	-0.985037	-1.11834	-0.281682	-1.35636	-1.91209	0.756104	-0.374777	0.181977	7.3635	0.721864	-0.57206	-1.12779	-0.766928	0.181971	-0.209136	0.165116	1.17285	-0.374777	-0.391632	1.35431	-0.180428	-0.209655	0.556748	-0.572567	-0.374777	-1.32213
0.9675	-0.372256	0.830654	0.741276	0.839834	0.387379	1.69499	1.14634	2.28785	0.750951	-0.150974	1.97301e-63	0.380409	-0.0113755	1.68418	2.89571e-18	4.18797e-06	-0.150979	0.29268	-0.281313	0.399918	0.992307	-0.129603	-0.291949	-1.78118	-0.113923	-0.281313	-0.618142	-0.242347	2.16474	-0.391626	0.991895	3.12944	1.9525	-0.766922	-0.601818	-0.57206	0.991895	0.59975	0.797546	0.556754	-0.180428	-0.374777	1.33744	-0.374777	0.600269	-0.180428	0.165116	-0.180428	-1.54967
0.9725	-0.380692	0.548527	1.52704	0.182784	0.0801991	0.278115	1.46906	1.47715	-0.291806	0.279465	2.8906e-56	-0.109709	0.291199	0.799835	1.42317e-14	1.71409e-08	0.430802	-0.1616	-0.269206	-0.129603	1.07966	0.399918	-0.972807	-1.37484	3.15722	-0.269206	0.0479915	1.76021	1.67025	-0.391626	1.1135	-3.00187	0.721864	-0.783264	-0.00360561	0.181971	1.1135	0.721345	0.37632	-0.180428	0.556748	-0.180428	-0.0158249	-0.391632	0.738719	-0.374777	0.797546	0.556748	-1.5507
0.9775	-0.380695	-0.0568116	1.84132	-0.269668	-0.27811	-1.40217	1.04375	1.87841	-1.01561	-0.15097	1.55795e-49	-0.301576	-0.162709	-0.259206	2.57316e-11	1.71409e-08	0.518526	-0.249693	-0.129603	-0.269206	0.538781	0.842091	-0.80984	0.895592	1.86886	-0.129603	0.0154652	1.5502	0.811468	-0.374771	0.991895	-3.10847	-0.735632	-0.766928	-0.618667	0.991895	0.991895	0.600269	0.37632	-0.374777	1.17233	0.556748	-0.946837	-0.392151	0.811473	-0.391632	0.37632	1.17232	-1.35584
0.9825	-0.372511	-0.00567734	1.31342	-0.372001	-0.372511	-0.166691	-0.101338	1.98829	-0.838412	-0.540519	3.08903e-43	-0.40103	-0.680495	-0.538412	1.71152e-08	4.18794e-06	0.443659	-0.314064	0.399918	-0.281305	-0.246105	0.399918	-1.12489	1.72855	1.95979	0.399918	1.48982	1.13001	-0.192794	-0.179903	0.181971	0.0714231	-0.929976	-0.572584	-1.32212	1.1135	0.181971	-0.192281	0.797546	-0.391632	0.557284	1.17232	-1.14118	-0.392157	0.739244	-0.392151	0.37632	0.556748	-0.584957
0.9875	-0.27811	0.848033	-0.284377	-0.372253	-0.380697	1.01056	-0.928226	-0.306161	-0.367248	-0.138495	2.25319e-37	-0.843572	-0.680499	-0.562622	4.18794e-06	0.000376987	0.013601	-0.413887	0.842095	-0.280932	-1.10241	-0.129603	-0.986036	-0.453045	1.29799	0.842091	3.14219	2.00618	-0.962613	0.574128	-0.57206	-1.29977	-0.225991	0.164591	-1.12621	0.991895	-0.572054	-0.735107	0.165116	-0.392151	-0.161998	0.556748	-0.963686	-0.392151	0.617643	-0.392151	0.797546	-0.180428	0.419835
0.9925	0.0801991	0.855713	-1.7765	-0.27811	-0.38095	-0.208885	-1.12571	-2.10823	0.0496171	0.431175	6.04615e-32	-0.843208	-0.163086	-0.562995	0.000376987	0.0124841	0.141843	-0.995668	0.400303	-0.256722	-0.724587	-0.269202	-0.153581	-0.125104	-2.87439	0.399918	1.27861	1.55229	-1.1217	1.38405	-0.766922	-3.07361	0.4054	0.780166	0.382377	0.181971	-0.766403	0.00154912	-0.572579	-0.392128	-0.128288	-0.180428	-0.21018	-0.391632	0.00154912	-0.391626	0.165116	-0.374771	1.29547
0.9975	0.387379	0.0800273	-2.06788	0.0799443	-0.380952	-2.30116	-1.14234	-1.56197	0.297737	0.518149	5.9685e-27	-0.389288	0.278715	-0.550896	0.0124841	0.152087	0.997775	-1.52519	-0.116365	0.0224885	0.0326285	-0.280936	-0.153581	1.92187	-4.70532	-0.129599	-0.933434	0.952528	-0.665576	1.50566	-0.783264	-2.09169	-0.0158365	0.164591	2.21344	-0.57206	-0.766409	1.33744	-0.766934	-0.389527	0.980731	-0.374777	0.599744	-0.374777	-0.0153116	-0.374252	-0.572579	-0.391101	1.9838
1.0025	0.182784	0.190473	-1.76914	0.378941	-0.380952	-5.19568	-1.14285	0.136001	-0.299494	0.430798	2.16749e-22	-0.17333	-0.163463	-0.411289	0.152091	0.681608	1.26487	-1.52557	-0.0921423	1.0819	-0.560774	-0.269198	-0.986036	1.84517	-2.99008	-0.268825	-1.51649	1.44598	1.78105	1.38458	-0.766922	-0.667891	-0.0158365	-0.572579	3.40553	-0.766928	-0.572579	1.33694	-0.783789	-0.304727	3.07014	-0.391626	0.721864	-0.180428	0.4054	-0.163048	-0.766934	-0.374246	1.296
1.0075	0.182784	0.30067	-1.42739	0.0801991	-0.380952	-7.06317	-1.1426	0.827123	-0.641171	-0.150979	2.89571e-18	0.304792	-0.692983	0.118604	0.681985	1.12378	1.35223	-1.00816	0.705223	1.97836	-0.281194	-0.129226	-1.12489	3.68228	1.5993	-0.26844	-1.56705	1.46163	6.7323	0.591508	-0.57206	-0.613554	0.405389	-0.766409	4.72628	-0.783789	0.164591	-0.014262	-0.784308	0.684394	3.68571	-0.391626	0.617118	0.556754	-0.226504	0.768477	-0.783789	-0.163048	0.438265
1.0125	0.387379	-0.483202	-0.309447	-0.269671	-0.38095	-4.20483	-1.13416	-0.427668	-0.247522	-0.692606	1.42317e-14	0.583994	-0.832586	0.572885	1.13627	0.681608	1.57992	-0.566356	2.23028	1.23361	1.40757	0.412402	-0.80984	9.79757	7.20878	-0.115984	-1.56861	1.21739	8.9851	0.0318324	0.181971	-2.21709	-0.227035	-0.766397	4.03796	-0.784308	0.780166	-0.895216	-0.784314	4.58148	1.71738	-0.374777	0.00154329	1.17285	-0.9463	2.12123	-0.784308	0.768477	-0.338468
1.0175	0.0801991	-0.569924	0.663477	-0.269671	-0.380697	-0.90429	-1.03157	-1.68169	0.528156	-0.832582	2.57316e-11	1.18876	-0.844693	0.270315	0.833695	0.152087	0.695577	-1.00853	2.95203	0.704092	1.67505	0.994178	-0.972807	16.1281	12.1928	0.589465	-1.56863	-0.208619	6.11844	0.574658	0.991895	-3.84676	-0.964211	-0.571529	2.5299	-0.784314	0.164591	-0.522842	-0.784314	8.59087	0.0486815	-0.180428	-0.0153117	0.574128	-0.912071	2.12123	-0.784314	2.12123	0.0165207
1.0225	-0.27811	-0.0745247	0.262978	0.0801991	-0.372511	-2.55717	-0.578866	-2.22035	1.27175	-0.844693	1.71152e-08	1.84615	-0.845066	0.270315	0.833695	0.0124841	0.29318	-1.53805	2.60931	0.867059	0.941668	1.08153	-0.291949	17.2968	17.0437	1.98072	-1.56862	-0.977954	4.20705	1.19023	1.1135	-4.94167	-1.14171	0.199351	1.20864	-0.784314	-0.572584	1.6892	-0.784308	6.86575	-0.356872	0.556748	0.4054	0.0313017	0.214322	0.768477	-0.784314	2.12123	1.91158
1.0275	-0.372511	-0.330828	0.0154434	0.378941	-0.278112	-4.837	0.0863711	-1.99705	1.18553	-0.845066	4.18797e-06	0.380027	-0.84507	0.572885	1.13627	0.000376987	0.985291	-1.67765	2.43462	0.400672	1.15727	0.994178	1.12229	14.7006	18.2886	3.59387	-1.5681	-0.701545	3.34005	0.769008	0.991895	-5.23543	-0.964216	1.20362	-0.389039	-0.784314	-0.766934	3.76346	-0.783789	3.17987	-0.391101	1.17232	-0.226516	0.574128	2.51494	-0.163048	-0.784314	0.768483	2.52714
1.0325	-0.380697	-0.740268	0.570161	0.0799442	0.0799442	-4.35827	0.180769	-0.67527	1.42571	-0.84507	0.000377004	-1.08141	-0.84507	0.118604	0.681985	4.18794e-06	0.961076	-1.68938	1.78848	-0.12959	0.95442	0.412402	1.20963	8.85045	12.6904	4.24001	-1.55125	-0.767268	1.97474	0.785857	0.181977	-6.10178	-0.22756	2.0624	-1.33898	-0.784314	-0.783789	3.04261	-0.766928	0.855376	-0.392145	0.556748	-0.947356	1.17285	4.06255	-0.374252	-0.784314	-0.162523	0.752647
1.0375	-0.38095	-1.13366	0.817446	-0.278112	0.378938	-3.44471	-0.118221	0.0843678	1.24485	-0.84507	0.0124883	-0.971073	-0.84507	-0.411289	0.152091	1.71152e-08	-0.0109902	-1.67728	1.14702	-0.268829	0.0463439	-0.129226	0.289828	2.3041	7.35728	3.44376	-1.3569	0.723425	0.968394	1.40144	-0.571535	-6.57239	0.388009	2.55637	-1.55072	-0.784308	-0.784308	2.92101	-0.57206	-0.160424	-0.392157	-0.180428	-0.947361	0.557279	3.46383	-0.391626	-0.784314	-0.356867	-0.178884
1.0425	-0.38095	-1.14978	0.100576	-0.372508	0.0799442	-2.24706	-0.271431	-0.323814	0.358902	-0.84507	0.152464	-0.564848	-0.84507	-0.550896	0.0124841	2.57316e-11	-0.668015	-1.52557	0.424898	-0.268829	-0.25698	-0.269198	-0.431183	-1.71646	3.01811	3.14195	-0.619723	2.58751	0.636597	1.50671	-0.749548	-5.71412	-0.227566	1.13088	-1.5681	-0.783789	-0.784314	2.95406	0.181971	-0.374217	-0.392157	-0.374777	-0.227035	-0.163048	1.98949	-0.392151	-0.784314	-0.179372	0.0311365
1.0475	-0.380697	-0.937501	-0.958061	-0.380443	-0.278112	-0.448008	-0.664822	-0.436342	0.118979	-0.84507	0.694092	-0.995651	-0.84507	-0.563003	0.000377004	1.42317e-14	-0.680118	-0.856442	-0.128472	-0.129595	1.08041	-0.280932	-0.670241	-3.82294	0.589805	2.56019	-0.0041421	1.67232	0.0368452	1.40196	-0.57206	-3.76108	-0.964735	-0.36033	-1.56862	-0.766934	-0.784314	0.952023	0.991895	-0.391101	-0.392157	-0.391632	0.38854	-0.163048	0.968878	-0.392157	-0.784314	0.574134	-0.618661
1.0525	-0.372508	-1.14978	-1.21436	-0.372508	-0.372511	2.03047	-0.93692	-0.255477	0.0248273	-0.84507	1.27587	-1.37273	-0.84507	-0.563376	8.37588e-06	2.89571e-18	-0.162705	0.115625	-0.256705	0.400295	1.81269	-0.268821	-1.12527	-4.36692	0.06386	2.23453	-0.619198	1.0079	0.408678	0.803237	0.164597	-3.70948	-1.15857	-0.749548	-1.56863	-0.572584	-0.784314	-0.523885	1.1135	-0.374771	-0.392157	-0.392151	-0.21018	0.557273	0.635553	-0.392157	-0.784314	1.38405	-1.35636
1.0575	-0.277858	-1.13341	-1.32564	-0.278112	-0.380697	5.09334	-0.673516	0.503334	-0.0938083	-0.84507	1.36322	-0.818994	-0.84507	-0.56338	0.000377004	2.16749e-22	0.291207	0.127732	-0.128472	0.854575	-0.0426146	-0.116742	-1.13775	-2.99125	-1.17069	3.02771	-1.33952	1.17992	2.32058	0.980731	0.780166	-5.04418	-1.15857	-0.783264	-1.56863	0.164591	-0.784314	-0.192281	0.991895	-0.180428	-0.392157	-0.392157	-0.752487	1.17233	0.00207979	-0.392157	-0.784314	1.50566	-1.53387
1.0625	0.0883859	-0.731575	-1.64126	0.0799442	-0.380947	7.80192	-0.382709	1.25504	0.570919	-0.84507	1.27587	0.419804	-0.845062	-0.56338	0.0124841	5.9685e-27	-0.0106215	-0.704359	0.424898	0.552005	-1.59523	0.564489	-0.83518	-1.60335	-0.969693	3.54709	-1.33952	0.620236	3.11365	2.13861	0.164591	-3.30116	-0.96473	-0.784296	-1.56862	0.780166	-0.784314	0.389076	0.181971	0.556748	-0.392157	-0.392157	-0.1928	0.556748	-0.0153058	-0.392151	-0.784314	1.3851	-1.35637
1.0675	0.48178	-0.219802	-1.78679	0.378938	-0.380697	8.01313	-0.681703	0.0677541	1.21978	-0.84507	0.694092	1.47884	-0.844316	-0.56338	0.152087	6.04615e-32	0.013601	-0.843962	1.14702	0.552005	-1.07744	1.67579	-1.27698	1.65764	2.75514	5.0488	-0.619198	0.197459	1.88198	2.12175	-0.572584	0.524739	-0.227035	-0.783783	-1.5681	0.164591	-0.784314	-0.226499	-0.57206	1.17232	-0.392157	-0.392157	0.600788	-0.180428	0.405395	-0.391632	-0.784314	0.608887	-0.619705
1.0725	0.541096	0.48077	-2.08579	0.0799442	-0.372511	5.47223	-1.03157	-0.809685	0.912854	-0.84507	0.152464	1.40361	-0.820102	-0.56338	0.681608	2.25319e-37	0.596127	-0.553499	1.7881	0.854579	0.929456	2.20531	-1.65479	7.27074	4.47036	7.58757	-0.0041421	1.33951	0.828847	0.768489	-0.766934	1.18002	0.405914	-0.766403	-1.55072	-0.572584	-0.784314	-0.929457	-0.766928	0.556748	-0.392157	-0.392157	0.73873	-0.374771	-0.227041	-0.374777	-0.784314	0.243556	-0.00309821
1.0775	0.490219	0.548017	-1.99932	-0.278112	-0.278112	3.71303	-1.03132	0.0163677	0.118461	-0.84507	0.0124883	-0.00950879	-0.540896	-0.56338	1.12379	3.08903e-43	1.22547	-1.00815	2.42213	0.400676	1.9765	1.67579	-1.11317	9.48396	1.64595	8.24187	-0.619723	1.76022	-0.192281	-0.162523	-0.783789	-0.334404	0.00154331	-0.55468	-1.33899	-0.766934	-0.784314	-0.718252	-0.783789	-0.180428	-0.392157	-0.392157	0.811992	-0.391107	-0.964735	-0.180428	-0.784314	1.52304	-0.584951
1.0825	0.191229	0.276178	-1.42055	-0.372511	0.0799442	4.7025	-0.673258	0.998473	-0.546779	-0.84507	0.000377004	-0.666148	0.518145	-0.56338	0.681985	1.55795e-49	1.87125	-1.53805	2.45723	-0.116738	0.929171	0.564489	-0.013978	8.03193	2.0387	7.23519	-1.3569	-0.0306059	-0.963686	-0.356861	-0.784308	0.266933	0.195899	0.3937	-0.390614	-0.783789	-0.784314	0.933593	-0.784308	-0.374777	-0.392157	-0.392157	0.756099	-0.374771	-1.15909	0.556748	-0.784314	2.73733	-0.932384
1.0875	0.183294	0.0876334	-1.23968	-0.380697	0.378941	4.52262	-0.279614	0.631221	-0.299743	-0.84507	4.18797e-06	-0.223971	1.4025	-0.56338	0.164571	5.7812e-56	2.04631	-1.67728	2.2708	-0.104635	0.702221	-0.116742	0.51517	7.01033	8.57607	7.25817	-1.55125	-0.944763	-1.15908	-0.178841	-0.784314	-0.79166	1.35482	1.9408	1.15649	-0.784308	-0.784314	2.9014	-0.784314	-0.391632	-0.392157	-0.392157	0.811998	-0.180422	-1.17594	1.17232	-0.784314	1.50619	0.381852
1.0925	0.395824	-0.364824	-1.17218	-0.38095	0.0801991	2.53282	-0.204175	-0.871679	0.195404	-0.84507	1.71152e-08	0.520389	0.518899	-0.56338	0.164571	1.55795e-49	2.40151	-1.67728	1.11898	0.552382	0.713478	-0.268825	-0.014355	5.89817	12.0087	8.57173	-1.5681	-0.506688	-1.17595	0.592038	-0.784314	-2.84135	1.35482	2.67798	1.89367	-0.784314	-0.784314	2.28582	-0.784314	-0.392151	-0.392145	-0.392157	0.739255	0.557273	-1.17594	0.556748	-0.784314	0.0492063	2.00222
1.0975	0.183039	-0.936167	-0.915882	-0.380952	-0.269671	1.09082	-0.0739346	-2.14208	-0.402841	-0.84507	5.14632e-11	1.5557	-0.515928	-0.56338	0.681985	3.08903e-43	1.83147	-1.53805	0.175326	1.52371	-0.737079	-0.281309	-1.12565	5.74769	9.71637	6.85295	-1.56862	-0.0306175	-1.17646	1.61317	-0.784314	-1.31695	0.195904	1.9408	1.15702	-0.784314	-0.784314	0.196418	-0.784314	-0.392157	-0.391101	-0.392157	0.618168	1.1897	-1.15908	-0.180422	-0.784314	-0.128288	2.45612
1.1025	0.182787	-0.680953	-1.0696	-0.380952	-0.269671	0.151166	0.265415	-2.62218	-1.02481	-0.84507	1.71152e-08	1.64342	-0.515924	-0.563376	1.12379	2.25319e-37	0.975538	-1.00853	0.424894	1.52408	-1.93647	-0.281686	-1.80688	5.58152	8.48585	3.3709	-1.56863	1.32109	-1.17647	2.66681	-0.784314	2.92034	0.00206816	0.393712	-0.372709	-0.784314	-0.784314	-0.912602	-0.784314	-0.392157	-0.356872	-0.392157	0.0189348	0.768483	-0.964216	-0.374252	-0.784314	0.769527	3.14547
1.1075	0.387379	-0.185806	-0.778788	-0.380952	0.0801991	-1.10506	0.694394	-2.06481	-0.855548	-0.84507	4.18794e-06	1.11465	0.519276	-0.563003	0.681989	6.04615e-32	1.14987	-0.565983	0.842845	0.564489	-2.21568	-0.28169	-1.95896	3.0434	7.96043	2.04352	-1.56862	1.74284	-1.17647	3.91482	-0.784314	4.79922	0.423299	-0.55363	-1.10988	-0.784314	-0.784314	-0.946312	-0.784314	-0.392157	0.0486815	-0.392157	0.196948	0.769002	-0.210186	-0.374252	-0.784314	2.12125	2.91209
1.1125	0.0801991	-0.792235	-0.660407	-0.380952	0.378941	-2.07608	0.820461	-0.719557	-0.572424	-0.84507	0.000376987	0.469367	1.41499	-0.550896	0.164948	5.9685e-27	1.12565	-0.996049	0.399926	0.0349684	-2.09992	-0.28169	-1.9707	-0.715131	6.31606	1.58801	-1.5681	-0.224442	-1.17647	3.29924	-0.784314	3.85253	-0.014781	-0.731644	-0.390083	-0.784314	-0.784314	-0.227023	-0.784308	-0.392151	1.71738	-0.392157	1.3722	1.20708	0.599738	-0.180422	-0.784314	2.12228	1.79274
1.1175	-0.27811	-1.5086	-1.53024	-0.38095	0.0799443	0.559631	1.1471	0.000226149	-0.855548	-0.84507	0.0124841	0.142951	0.670613	-0.411293	0.177055	2.16749e-22	0.670994	-1.38597	-0.129599	0.412779	-1.54656	-0.28169	-1.94686	-2.28454	5.0687	0.857712	-1.55125	-1.66507	-1.17647	1.92964	-0.784314	2.76036	0.00155497	-0.360324	0.945293	-0.784314	-0.784308	0.388545	-0.783789	-0.391632	3.68571	-0.392157	1.56655	0.769008	0.721339	0.556748	-0.784314	0.803237	1.52564
1.1225	-0.372511	-1.6974	-1.88855	-0.380697	-0.27811	2.24716	1.03349	-0.915455	-1.02481	-0.84507	0.152087	0.974301	0.153573	0.118227	0.834072	2.89571e-18	0.45577	-0.996049	-0.268825	0.842472	-0.813081	-0.28169	-1.66766	0.548249	2.5131	1.25897	-1.3569	-0.926864	-1.17647	1.41935	-0.784314	1.77881	0.617643	1.1135	0.945288	-0.784314	-0.783789	-0.209661	-0.766934	-0.374777	3.07067	-0.392157	1.14533	0.769008	0.599738	1.17232	-0.784314	0.260411	1.82525
1.1275	-0.380697	-1.71377	-1.4203	-0.372511	-0.37225	-1.44545	0.489805	-1.6461	-0.403096	-0.84507	0.681608	1.40436	0.46825	0.560405	1.80539	1.42317e-14	0.00148975	-0.565983	-0.268448	0.399922	-0.0566067	-0.28169	-0.608616	4.94784	2.01285	2.14369	-0.619723	1.35689	-1.17647	0.593082	-0.784314	0.74083	0.739244	2.34465	-0.390608	-0.784314	-0.766934	-0.735626	-0.572584	-0.180428	0.998636	-0.392157	1.5834	1.20708	-0.21018	0.556748	-0.784308	1.52356	0.770557
1.1325	-0.38095	-1.71403	-1.34227	-0.278112	-0.371746	-2.64014	0.360074	-1.6917	0.186959	-0.84507	1.12378	0.520012	0.670986	0.118604	1.80539	2.57316e-11	-0.0106174	-1.00853	-0.116738	-0.129603	0.828117	-0.28169	0.275735	7.57686	3.1568	1.92846	-0.00414793	3.0973	-1.17647	0.0492238	-0.784314	-0.296485	0.811473	1.1135	-1.12726	-0.784314	-0.572584	0.00206813	0.164591	0.556748	0.100821	-0.392157	1.56655	0.769002	-0.963686	-0.180422	-0.783789	2.73786	0.753177
1.1375	-0.38095	-1.70584	-1.63359	0.0799442	-0.261224	-1.65257	0.505855	-0.724558	-0.402835	-0.84507	0.681608	-0.0851257	1.11241	-0.398809	0.834072	1.71152e-08	0.303683	-1.53805	0.564489	-0.269202	0.25882	-0.28169	-0.608239	7.0068	1.65659	1.99245	-0.619723	3.21941	-1.17646	0.786388	-0.784314	-1.35016	0.738719	-0.360855	-0.583913	-0.784314	0.164591	1.35482	0.780172	1.17232	0.998636	-0.392157	0.934135	0.768483	-1.14118	-0.374252	-0.766934	1.52304	1.59562
1.1425	-0.380697	-1.61145	-1.69266	0.378941	0.285879	-2.85375	0.00202036	0.801563	-1.01586	-0.84507	0.152087	-0.149489	0.972802	-0.398809	0.177055	4.18794e-06	-0.0109985	-1.67766	1.67579	-0.280932	-1.10279	-0.281686	-1.65517	5.73245	-2.49558	2.38274	-1.3569	2.18314	-1.17595	2.13913	-0.784314	0.00154912	0.600263	-0.749554	0.225492	-0.784314	0.780166	1.54917	0.165116	0.556748	3.07067	-0.392157	0.635559	1.1897	-0.946825	-0.374252	-0.572584	0.243031	0.347612
1.1475	-0.372511	-1.25339	-1.73618	0.0801991	1.30918	-0.829683	0.096668	1.75786	-0.735575	-0.84507	0.0124841	0.268474	-0.0109943	0.118604	0.164948	0.000376987	-0.0113713	-1.68976	2.20531	-0.268825	-1.24239	-0.281313	-1.79478	2.43862	-2.83785	2.37101	-1.55125	0.00361142	-1.15909	2.33296	-0.784314	1.95249	-0.210169	-0.783264	0.540917	-0.784314	0.164591	0.950448	-0.555205	-0.180428	3.68572	-0.392157	0.0373526	0.557273	-0.014781	-0.180422	0.164591	0.591519	-0.933428
1.1525	-0.278112	-0.954141	-1.80367	-0.269671	1.70282	3.97894	0.974687	0.751457	0.102085	-0.84507	0.000376987	0.140601	-0.680118	0.560405	0.681989	0.0124841	0.291195	-1.69014	1.67617	-0.117119	-0.422402	-0.269206	-1.28947	-1.80384	3.66416	1.85323	-1.5681	-0.962137	-0.964741	1.71738	-0.784314	1.44114	-0.963167	-0.784302	1.15649	-0.784314	-0.572584	0.828853	-0.555205	-0.374777	1.71791	-0.392157	0.425538	-0.180422	1.37167	0.556748	0.780166	1.17443	-0.584963
1.1575	0.0799442	-1.24495	-2.19682	-0.269671	1.11302	4.06031	1.21461	-0.938407	0.912095	-0.84507	4.18794e-06	-0.691489	-0.819725	0.118227	1.12379	0.152087	-0.163082	-1.69014	0.577354	0.552005	-0.294897	-0.129603	-0.848042	-2.59765	8.59738	1.4118	-1.56862	-0.752641	-0.227566	1.40144	-0.784314	-0.154811	-1.12431	-0.784314	0.962667	-0.784314	-0.766934	0.739768	0.165116	-0.391632	0.0660613	-0.392157	2.51546	-0.374777	1.76037	1.17232	0.164591	0.592044	-0.00309243
1.1625	0.378938	-1.5086	-2.54669	0.0801991	0.695902	-0.89352	1.31669	-1.03247	1.21133	-0.84507	1.71409e-08	-0.691104	-0.692602	-0.411293	0.681608	0.681608	-0.692602	-1.69014	0.0482064	1.5237	-0.712492	0.399918	-1.29022	-0.494057	5.84662	1.86571	-1.56863	-1.3856	0.388009	0.575177	-0.784314	-1.95164	-0.750907	-0.784314	-0.389564	-0.784308	-0.783789	0.617649	0.780172	-0.392145	-0.145137	-0.392157	3.86873	-0.391632	1.88197	0.556748	-0.572584	0.260411	-0.61918
1.1675	0.0799471	-1.24469	-2.45254	0.378941	0.558237	-4.15989	1.52153	0.256811	0.468073	-0.84507	1.71666e-08	0.154217	-0.163459	-0.550896	0.152087	1.12378	-0.820098	-1.68976	0.577354	1.5237	-0.636014	0.842091	-1.81937	2.47524	-0.322392	2.52235	-1.56863	-1.92947	-0.227566	-0.162517	-0.784314	-2.64977	0.774009	-0.784314	-1.1104	-0.783789	-0.784308	0.00154916	0.164591	-0.391632	0.558334	-0.392157	2.72666	-0.392151	2.1816	-0.180428	-0.766934	1.73476	-1.33899
1.1725	-0.277858	-0.945699	-1.74462	0.0799443	0.49099	-4.0949	1.11996	2.21927	-0.555218	-0.84507	4.20506e-06	0.458018	0.278711	-0.563003	0.0124883	0.681608	-0.692225	-1.67766	1.67617	0.552382	0.109473	0.399918	-1.94686	1.85293	-0.979236	3.03976	-1.56863	-1.38665	-0.964735	-0.163042	-0.784314	-1.98586	2.60506	-0.784308	-0.390089	-0.766928	-0.784314	-0.0153058	-0.572584	-0.374777	1.19024	-0.392157	1.37391	-0.392157	0.739255	-0.374777	-0.783789	3.68623	-1.32161
1.1775	-0.364069	-1.15054	-1.14688	-0.27811	0.199931	-4.05629	0.395152	2.17632	-0.752195	-0.84507	0.000381174	0.988762	-0.163463	-0.563376	0.000753973	0.152087	-0.150597	-1.53805	2.20531	-0.104626	1.54755	-0.129603	-1.81937	-1.66656	3.0594	2.82492	-1.56863	-0.787406	-1.15857	0.557273	-0.784314	-0.560371	3.78031	-0.783789	0.945288	-0.57206	-0.784314	0.405919	-0.766934	-0.180416	0.785863	-0.392157	1.58445	-0.392157	-0.751426	-0.391632	-0.784308	3.07015	-0.390083
1.1825	-0.277858	-1.15029	-1.74436	-0.372256	0.294576	-5.62381	-0.101083	0.060148	-0.555535	-0.84507	0.0128611	3.09634	-0.692983	-0.563376	0.0124883	0.0124841	0.443282	-1.00853	1.67579	-0.115988	1.83849	-0.269206	-1.29022	-3.97687	7.01407	1.4118	-1.56862	-1.38612	-1.15857	1.17233	-0.784314	-0.228091	4.90671	-0.766928	0.944763	0.181971	-0.784314	-0.209649	-0.783789	0.557798	0.980737	-0.392157	1.37273	-0.392157	-1.10642	-0.392151	-0.784314	0.981262	1.15703
1.1875	0.0799471	-0.937257	-2.44385	-0.372253	0.95956	-4.53348	-0.27117	-0.596132	-0.75219	-0.84507	0.164571	4.73753	-0.832582	-0.562999	0.152087	0.000376987	0.670236	-0.566356	0.564493	0.425271	1.61117	-0.281313	-0.84805	-3.38505	12.6776	0.894013	-1.56758	-1.91158	-0.964735	0.556754	-0.784314	-0.033741	3.48121	-0.57206	-0.407988	0.991895	-0.784314	-0.751945	-0.784308	1.20708	2.15651	-0.392157	0.196429	-0.392157	-0.734583	-0.392157	-0.784314	-0.110378	1.91263
1.1925	0.378938	-1.14185	-2.43566	-0.277852	1.40383	1.29032	-0.673003	-0.162701	-0.554702	-0.84507	0.833695	4.43459	-0.844316	-0.550519	0.681608	4.18794e-06	1.11279	-1.00816	-0.116365	1.14665	2.12971	-0.281686	-1.29022	-2.09484	14.1845	1.85322	-1.53387	-1.15754	-0.227566	-0.179897	-0.784314	0.388026	1.35758	0.181971	-1.33899	1.1135	-0.784314	-0.174377	-0.784314	0.980212	2.35086	-0.392157	0.00155499	-0.392157	0.933092	-0.392157	-0.784314	0.0676358	1.42142
1.1975	0.0799442	-1.04719	-1.64127	0.0886408	1.40357	5.62024	-1.03132	0.198771	0.485469	-0.84507	1.80539	3.23595	-0.832582	-0.398809	1.12378	1.71152e-08	0.98604	-1.52557	-0.256341	1.77562	0.978634	-0.28169	-1.81974	-2.84341	9.8899	2.88768	-1.14517	0.373222	0.388009	-0.356867	-0.784314	-0.41981	0.652426	0.991895	-1.53334	0.991895	-0.784314	0.846769	-0.784308	1.71792	1.92912	-0.392157	0.406438	-0.392157	2.90245	-0.392157	-0.784314	1.7353	1.2293
1.2025	-0.278112	-0.467916	-0.677537	0.490219	0.951116	2.44418	-1.03157	1.0492	1.43415	-0.84507	1.80539	1.83409	-0.692983	0.270315	0.681612	2.57316e-11	0.166061	-1.52557	-0.129222	2.27005	-0.646135	-0.28169	-1.95934	-3.25436	8.47032	2.79996	0.329182	1.12673	-0.227566	-0.161998	-0.784314	-1.64872	-0.190182	1.1135	-1.35637	0.181971	-0.784314	2.09528	-0.783789	2.77261	2.35034	-0.392157	-0.209655	-0.392157	2.32111	-0.392157	-0.784314	3.89744	3.53147
1.2075	-0.372511	-0.278865	-0.881634	0.643681	0.191481	-2.3417	-0.681703	2.28024	2.048	-0.84507	0.833695	0.623339	-0.163463	1.24201	0.152468	1.42317e-14	0.305664	-1.00816	0.399922	1.77599	0.133691	-0.28169	-1.97108	-1.0001	11.2372	1.25896	1.56033	0.583908	-0.964741	0.785875	-0.784314	-1.10419	-0.71771	0.99242	-0.619717	-0.57206	-0.784314	4.11418	-0.766934	1.75267	2.13914	-0.392157	-0.753006	-0.392157	0.637256	-0.392157	-0.784314	4.01904	6.44818
1.2125	-0.380697	-0.117214	-1.52231	0.942674	-0.269413	-5.5036	-0.382706	2.94439	2.64599	-0.84507	0.164571	0.180039	0.278711	1.24201	0.0253451	2.89571e-18	1.66727	-0.566356	0.842091	1.15913	1.83801	-0.28169	-1.95934	2.80625	14.6808	0.199917	0.329182	-0.225498	-1.15909	2.33401	-0.784314	2.7272	0.213278	0.199351	-0.0041479	-0.766928	-0.784314	4.50392	-0.572584	1.40367	0.770058	-0.392157	-0.210186	-0.392157	1.19694	-0.392157	-0.784314	2.54469	6.95849
1.2175	-0.38095	0.489212	-1.58137	0.848279	-0.372253	-6.81437	-0.673261	2.27072	2.15027	-0.84507	0.0128611	1.26637	-0.163459	0.270315	0.164948	2.16749e-22	2.23657	-1.00853	0.399918	0.577354	1.21965	-0.281686	-1.81974	4.11263	10.9567	0.577358	-1.14517	-0.541442	-1.17595	3.10491	-0.784314	6.36527	2.28634	-0.36033	-0.619723	-0.783789	-0.784314	4.02732	0.164591	3.10489	-0.128282	-0.392157	0.388545	-0.392157	3.13156	-0.392157	-0.784314	0.803237	6.23869
1.2225	-0.380952	0.548527	-1.27503	0.183294	-0.380692	-4.00916	-0.928481	-0.298993	0.674266	-0.84507	0.000381174	2.61549	-0.692602	-0.398809	0.833699	5.9685e-27	1.35184	-1.53805	-0.129603	0.565243	0.247949	-0.281313	-1.29022	3.29893	3.12887	1.52483	-1.53387	-1.17387	-1.17646	2.75799	-0.784314	5.99512	2.9014	0.181983	-1.35689	-0.784308	-0.784314	4.41604	0.780166	3.68676	0.0492122	-0.392157	-0.22651	-0.392157	3.23578	-0.392157	-0.784314	-0.161998	5.13019
1.2275	-0.380952	0.284617	-1.04378	-0.261226	-0.380695	-1.57822	-0.562237	-2.32978	-0.538329	-0.84507	4.20506e-06	2.08597	-0.819725	-0.550519	1.80539	6.04615e-32	0.595369	-1.67766	-0.269206	1.00667	0.196454	-0.269206	-0.84805	3.29463	0.229027	1.5362	-1.56758	-1.17387	-1.17647	2.73581	-0.784314	3.59044	0.933599	0.781215	-1.55072	-0.784314	-0.784314	3.81665	0.164591	1.71739	1.50671	-0.392151	-0.929982	-0.392157	1.77776	-0.392157	-0.784314	-0.374241	3.74425
1.2325	-0.380952	0.189964	-1.73592	-0.269416	-0.372511	-3.41145	0.181024	-2.68099	-0.751688	-0.84507	1.71409e-08	0.15469	-0.680122	-0.562999	1.80539	2.25319e-37	-0.138113	-1.68976	-0.281313	1.0819	-0.710984	-0.129603	-1.29022	4.67367	3.16327	0.70485	-1.56862	-0.541955	-1.17646	3.60164	-0.784314	3.30807	-0.717716	0.181977	-1.5502	-0.784314	-0.784314	3.57293	-0.572584	0.0486815	2.75419	-0.391632	-0.735632	-0.392157	0.230658	-0.392157	-0.784314	-0.391626	3.54835
1.2375	-0.380952	0.079189	-2.44359	0.080202	-0.278112	-5.45083	0.538832	-2.20248	-0.555781	-0.84507	2.57458e-11	-0.514061	-0.0113713	-0.563376	0.833695	3.08903e-43	-0.691848	-1.69014	-0.281686	0.994182	-1.07743	0.399918	-1.81937	3.20532	3.58454	0.589834	-1.56863	-0.241822	-1.17595	4.37133	-0.784314	4.7508	-0.911022	-0.360855	-1.3395	-0.784314	-0.784314	2.77881	-0.766934	-0.356872	1.71738	-0.374777	0.72187	-0.392157	0.00311776	-0.392157	-0.784314	-0.392151	4.12968
1.2425	-0.380952	-0.381954	-2.43515	0.378941	0.0799442	-5.0494	0.181024	-1.14486	-0.760379	-0.84507	1.42346e-14	0.305931	0.960318	-0.56338	0.164571	1.55795e-49	-0.820094	-1.69014	-0.28169	0.412402	0.0455858	0.842091	-1.94686	0.951073	1.01617	1.17161	-1.56863	0.407474	-1.15909	4.76004	-0.784314	3.74615	0.0205034	0.181971	-0.406944	-0.784314	-0.784314	2.30702	-0.783789	-0.391101	0.980212	-0.180428	1.95302	-0.392157	0.423305	-0.392157	-0.784314	-0.392157	4.03955
1.2475	-0.38095	-1.14159	-1.62464	0.0799442	0.378938	-3.27509	-0.562237	-0.684488	-0.649361	-0.84507	2.89593e-18	0.962943	0.960318	-0.56338	0.0128653	2.8906e-56	-0.692606	-1.68976	-0.28169	-0.129226	1.74953	0.399922	-1.81937	0.882027	1.10983	1.91561	-1.56863	0.619723	-0.964741	2.91332	-0.784314	3.1534	1.77777	0.780691	0.979516	-0.784314	-0.784314	3.14896	-0.784308	-0.392145	1.20761	0.556748	0.739244	-0.392157	-0.0153058	-0.392157	-0.784314	-0.392157	3.17973
1.2525	-0.380697	-1.5943	-0.480304	-0.278112	0.0799442	-0.720347	-0.928478	-0.89727	0.118458	-0.84507	2.16755e-22	1.12601	-0.0113713	-0.56338	0.000758161	1.97301e-63	-0.163459	-1.67766	-0.28169	-0.269202	2.63314	-0.129226	-1.29022	-0.21372	2.97145	2.79996	-1.56863	0.953572	-0.227566	2.16033	-0.784314	6.02883	3.44698	0.164597	1.36822	-0.784314	-0.784314	2.33954	-0.784314	-0.392157	0.575177	1.17232	-0.523903	-0.392157	-0.0158307	-0.392157	-0.784314	-0.392157	1.73789
1.2575	-0.372511	-1.60274	-0.0631873	-0.372511	-0.27811	2.10184	-0.673006	-1.14513	1.01518	-0.84507	5.96857e-27	1.26598	-0.680122	-0.56338	0.0124883	4.95422e-71	0.278711	-1.53805	-0.28169	-0.281313	1.08041	-0.256722	-0.848046	-1.74138	1.47617	2.23104	-1.56863	2.4128	0.388009	3.03597	-0.784314	7.19151	4.07941	-0.572584	1.49035	-0.784314	-0.784314	0.637792	-0.784314	-0.392157	0.0313134	0.556748	0.0189347	-0.392157	0.405389	-0.392157	-0.784314	-0.392157	1.42194
1.2625	-0.278112	-1.25288	-0.480055	-0.380697	-0.372253	1.35223	-0.374268	-1.99891	1.67223	-0.84507	6.04617e-32	1.6559	-0.819725	-0.56338	0.152087	4.57644e-79	-0.163463	-1.00853	-0.28169	-0.281686	-1.07744	-0.129226	-1.28984	-0.390763	-0.992338	0.882283	-1.56863	3.46748	-0.227566	2.89698	-0.784314	3.74555	2.72666	-0.766934	1.80736	-0.784314	-0.784314	1.19694	-0.784314	-0.392157	0.574128	-0.180428	1.33901	-0.392145	-0.227041	-0.392157	-0.784314	-0.392157	1.42089
1.2675	0.0799442	-0.945948	-1.6167	-0.38095	-0.372001	-3.5305	-0.579118	-3.02245	1.22797	-0.84507	2.25319e-37	1.55608	-0.692602	-0.56338	0.681612	1.5552e-87	-0.692979	-0.56636	-0.28169	-0.28169	-1.74656	0.399922	-1.80688	-0.115875	-0.189896	0.906501	-1.56863	4.3106	-0.964741	3.70587	-0.784314	-0.103727	1.1627	-0.783777	0.577245	-0.784314	-0.784314	3.13155	-0.784314	-0.392157	1.17285	-0.374777	1.37169	-0.391107	-0.96473	-0.392151	-0.784314	-0.392157	1.70261
1.2725	0.378938	-1.15029	-2.34868	-0.380952	-0.269665	-4.58678	-0.579121	-3.1171	-0.0940688	-0.84507	3.08903e-43	0.520389	-0.163454	-0.56338	1.12416	1.94423e-96	-0.832205	-1.00853	-0.28169	-0.281686	-0.712115	0.842091	-1.79477	-1.67704	2.65369	2.53558	-1.56863	4.50494	-1.15909	4.68728	-0.784314	-3.65456	0.635034	-0.783252	0.0507554	-0.784314	-0.784314	3.23526	-0.784314	-0.392157	0.557279	-0.391632	0.407645	-0.357397	-1.15856	-0.391632	-0.784314	-0.392157	2.73888
1.2775	0.0799449	-1.14185	-2.17149	-0.380952	0.18304	-2.2867	-0.374524	-2.46799	-0.641173	-0.84507	1.55795e-49	-0.22435	0.279089	-0.56338	0.694093	8.94165e-106	-0.831832	-1.53805	-0.28169	-0.281313	0.82813	0.399919	-1.13738	-0.304074	1.20005	4.17566	-1.56863	4.41534	-1.17595	3.51203	-0.784314	-5.48081	-0.208604	-0.749029	1.40299	-0.784314	-0.784314	1.76038	-0.784314	-0.392157	-0.163047	-0.392151	0.952551	0.0313023	-1.15804	-0.374777	-0.784314	-0.392157	1.92895
1.2825	-0.278099	-0.834553	-1.69201	-0.380952	0.848442	-3.11197	-0.681643	-2.00761	-0.453088	-0.84507	2.89099e-56	-0.678873	-0.150885	-0.56338	0.304216	1.51304e-115	-0.680473	-1.67766	-0.28169	-0.269204	0.915516	-0.129582	-0.153708	2.08203	-2.29494	4.3155	-1.56863	3.96074	-1.17646	2.15858	-0.784314	-5.36133	-0.946794	-0.343416	2.84421	-0.784314	-0.784314	0.0190849	-0.784314	-0.392157	-0.163017	-0.392157	2.04035	1.50591	-0.947325	-0.180399	-0.784314	-0.392157	0.0162103
1.2875	-0.372472	-0.684695	-1.17432	-0.380952	0.948747	-5.88974	-1.03954	-1.81019	-0.406793	-0.84507	1.98206e-63	-0.167124	-0.5395	-0.56338	0.697276	9.4593e-126	-0.00755041	-1.68976	-0.28169	-0.128905	-0.134279	-0.269149	-0.00537386	0.354465	-1.69262	3.21956	-1.56863	1.70877	-1.17647	2.38091	-0.784314	-5.50268	-0.946304	1.3349	2.74066	-0.784314	-0.784314	-0.945256	-0.784314	-0.392157	0.561629	-0.392157	1.58138	2.75116	-0.0105114	0.561102	-0.784314	-0.392157	-0.367743
1.2925	-0.380682	-0.308326	-0.453554	-0.380952	0.707413	-6.37599	-1.13389	-1.41547	-0.416935	-0.84507	5.26238e-71	0.71049	-0.107806	-0.56338	1.19408	2.29014e-136	1.07261	-1.69014	-0.28169	0.442314	-1.34145	-0.28129	-0.362276	-2.64078	2.93639	1.98601	-1.56863	0.00313473	-1.17647	2.29714	-0.784314	-3.88366	-0.167986	3.5472	0.690587	-0.784314	-0.784314	-1.15744	-0.784314	-0.392157	1.26964	-0.392157	3.30504	1.6237	1.49325	1.26963	-0.784314	-0.392157	0.112739
1.2975	-0.380948	0.0430824	-0.250377	-0.380952	0.864519	-5.17434	-1.14249	-0.818388	-0.662343	-0.84507	6.54271e-79	0.259321	0.762084	-0.56338	0.974467	2.59643e-147	1.73601	-1.69014	-0.28169	1.32493	-2.01716	-0.281684	-0.129936	-3.50255	7.9099	0.946983	-1.56863	-0.92103	-1.17647	1.26791	-0.784314	-0.90332	1.0602	4.16555	-0.937632	-0.784314	-0.784314	-1.17571	-0.784314	-0.392157	0.964446	-0.392157	7.81987	0.213241	2.41679	0.964446	-0.784314	-0.392157	-0.211257
[truncated: 405 more columns]

## Sheet: PSTH(wM1,RS,layer23,novice)
time (s)	n1	mean (n=1)	sem (n=1)
0.8025	-0.208333	-0.208333	0
0.8075	-0.208333	-0.208333	0
0.8125	-0.208333	-0.208333	0
0.8175	1.875	1.875	0
0.8225	-0.208333	-0.208333	0
0.8275	-0.208333	-0.208333	0
0.8325	1.875	1.875	0
0.8375	-0.208333	-0.208333	0
0.8425	-0.208333	-0.208333	0
0.8475	-0.208333	-0.208333	0
0.8525	-0.208333	-0.208333	0
0.8575	-0.208333	-0.208333	0
0.8625	-0.208333	-0.208333	0
0.8675	-0.208333	-0.208333	0
0.8725	-0.208333	-0.208333	0
0.8775	1.875	1.875	0
0.8825	-0.208333	-0.208333	0
0.8875	-0.208333	-0.208333	0
0.8925	-0.208333	-0.208333	0
0.8975	1.875	1.875	0
0.9025	-0.208333	-0.208333	0
0.9075	-0.208333	-0.208333	0
0.9125	-0.208333	-0.208333	0
0.9175	-0.208333	-0.208333	0
0.9225	1.875	1.875	0
0.9275	-0.208333	-0.208333	0
0.9325	-0.208333	-0.208333	0
0.9375	-0.208333	-0.208333	0
0.9425	-0.208333	-0.208333	0
0.9475	-0.208333	-0.208333	0
0.9525	-0.208333	-0.208333	0
0.9575	-0.208333	-0.208333	0
0.9625	-0.208333	-0.208333	0
0.9675	-0.208333	-0.208333	0
0.9725	-0.208333	-0.208333	0
0.9775	-0.208333	-0.208333	0
0.9825	-0.208333	-0.208333	0
0.9875	-0.208333	-0.208333	0
0.9925	1.875	1.875	0
0.9975	-0.208333	-0.208333	0
1.0025	1.875	1.875	0
1.0075	-0.208333	-0.208333	0
1.0125	1.875	1.875	0
1.0175	1.875	1.875	0
1.0225	1.875	1.875	0
1.0275	8.125	8.125	0
1.0325	3.95833	3.95833	0
1.0375	-0.208333	-0.208333	0
1.0425	6.04167	6.04167	0
1.0475	-0.208333	-0.208333	0
1.0525	8.125	8.125	0
1.0575	8.125	8.125	0
1.0625	8.125	8.125	0
1.0675	6.04167	6.04167	0
1.0725	8.125	8.125	0
1.0775	3.95833	3.95833	0
1.0825	6.04167	6.04167	0
1.0875	3.95833	3.95833	0
1.0925	6.04167	6.04167	0
1.0975	3.95833	3.95833	0
1.1025	8.125	8.125	0
1.1075	10.2083	10.2083	0
1.1125	3.95833	3.95833	0
1.1175	3.95833	3.95833	0
1.1225	1.875	1.875	0
1.1275	-0.208333	-0.208333	0
1.1325	1.875	1.875	0
1.1375	1.875	1.875	0
1.1425	1.875	1.875	0
1.1475	3.95833	3.95833	0
1.1525	-0.208333	-0.208333	0
1.1575	-0.208333	-0.208333	0
1.1625	-0.208333	-0.208333	0
1.1675	-0.208333	-0.208333	0
1.1725	-0.208333	-0.208333	0
1.1775	-0.208333	-0.208333	0
1.1825	-0.208333	-0.208333	0
1.1875	-0.208333	-0.208333	0
1.1925	-0.208333	-0.208333	0
1.1975	1.875	1.875	0
1.2025	1.875	1.875	0
1.2075	1.875	1.875	0
1.2125	-0.208333	-0.208333	0
1.2175	1.875	1.875	0
1.2225	1.875	1.875	0
1.2275	1.875	1.875	0
1.2325	-0.208333	-0.208333	0
1.2375	1.875	1.875	0
1.2425	-0.208333	-0.208333	0
1.2475	-0.208333	-0.208333	0
1.2525	-0.208333	-0.208333	0
1.2575	-0.208333	-0.208333	0
1.2625	1.875	1.875	0
1.2675	-0.208333	-0.208333	0
1.2725	-0.208333	-0.208333	0
1.2775	-0.208333	-0.208333	0
1.2825	-0.208333	-0.208333	0
1.2875	-0.208333	-0.208333	0
1.2925	-0.208333	-0.208333	0
1.2975	-0.208333	-0.208333	0

## Sheet: PSTH(wM1,RS,layer23,expert)
time (s)	n1	n2	n3	n4	n5	n6	n7	n8	n9	n10	n11	n12	n13	n14	n15	n16	n17	n18	n19	n20	n21	n22	n23	n24	n25	n26	n27	n28	n29	n30	n31	n32	n33	n34	n35	n36	n37	n38	n39	n40	n41	n42	n43	n44	n45	n46	n47	n48	n49
0.8025	0	-0.28169	-1.56863	2.7451	-0.392157	-2.7451	-0.784314	-3.33333	-1.90476	3.80952	-0.47619	-2.38095	-0.952381	-0.952381	-0.47619	0	-0.47619	-2.38095	4.63415	-0.243902	-6.34146	-3.17073	0.487805	-0.487805	1.70732	2.19512	1.46341	0.243902	0	-1.95122	1.95122	9.7561	-0.243902	12.6829	-3.90244	-0.487805	-0.243902	-2.19512	-1.46341	-0.731707	-3.17073	-0.487805	-0.97561	5.12195	-0.731707	-4.39024	-1.46341	-0.227273	-0.236686
0.8075	0	-0.28169	-1.56863	-1.17647	-0.392157	-2.7451	-0.784314	1.42857	2.85714	-0.952381	-0.47619	-2.38095	-5.71429	-0.952381	-0.47619	0	-0.47619	-2.38095	-2.68293	-0.243902	-1.46341	-3.17073	-1.95122	-0.487805	-0.731707	-2.68293	-0.97561	-2.19512	0	2.92683	-0.487805	2.43902	2.19512	0.487805	8.29268	-0.487805	-0.243902	-2.19512	0.97561	1.70732	1.70732	-0.487805	-0.97561	5.12195	1.70732	12.6829	-1.46341	-0.227273	-0.236686
0.8125	0	2.53521	-1.56863	2.7451	-0.392157	1.17647	-0.784314	1.42857	-1.90476	-0.952381	4.28571	-2.38095	-5.71429	-0.952381	4.28571	0	-0.47619	-2.38095	7.07317	2.19512	-6.34146	-0.731707	-1.95122	-0.487805	-0.731707	4.63415	1.46341	0.243902	0	-1.95122	1.95122	-2.43902	-0.243902	0.487805	3.41463	1.95122	2.19512	-2.19512	-1.46341	1.70732	6.58537	-0.487805	-0.97561	0.243902	6.58537	-6.82927	-1.46341	-0.227273	-0.236686
0.8175	0	-0.28169	-1.56863	-1.17647	-0.392157	-2.7451	-0.784314	-3.33333	-1.90476	-0.952381	-0.47619	-2.38095	-5.71429	-0.952381	-0.47619	0	-0.47619	-2.38095	-0.243902	4.63415	0.97561	-3.17073	-1.95122	-0.487805	-0.731707	-0.243902	1.46341	-2.19512	0	2.92683	-0.487805	7.31707	-0.243902	0.487805	-3.90244	-0.487805	-0.243902	-2.19512	-1.46341	-0.731707	1.70732	-0.487805	3.90244	5.12195	4.14634	0.487805	-3.90244	-0.227273	0.946746
0.8225	0	2.53521	-1.56863	2.7451	-0.392157	1.17647	-0.784314	1.42857	-1.90476	-0.952381	4.28571	-2.38095	-0.952381	-0.952381	-0.47619	0	-0.47619	2.38095	-2.68293	-0.243902	-1.46341	-3.17073	2.92683	-0.487805	1.70732	-0.243902	-0.97561	0.243902	0	2.92683	1.95122	-4.87805	-0.243902	0.487805	3.41463	1.95122	4.63415	-2.19512	-1.46341	1.70732	-0.731707	-0.487805	6.34146	-2.19512	1.70732	-1.95122	0.97561	-0.227273	-0.236686
0.8275	0	-0.28169	-1.56863	-1.17647	-0.392157	-2.7451	-0.784314	6.19048	-1.90476	-0.952381	-0.47619	-2.38095	-5.71429	-0.952381	-0.47619	0	-0.47619	2.38095	-2.68293	-0.243902	-6.34146	6.58537	2.92683	-0.487805	-0.731707	-2.68293	3.90244	-2.19512	0	-1.95122	4.39024	2.20961e-15	2.19512	2.92683	-1.46341	4.39024	-0.243902	-2.19512	-1.46341	-0.731707	1.70732	-0.487805	1.46341	-2.19512	1.70732	0.487805	0.97561	-0.227273	-0.236686
0.8325	0	-0.28169	-1.56863	-1.17647	3.52941	-2.7451	-0.784314	1.42857	-1.90476	-0.952381	-0.47619	-2.38095	-0.952381	-0.952381	-0.47619	0	-0.47619	-2.38095	2.19512	2.19512	-1.46341	4.14634	-1.95122	1.95122	-0.731707	2.19512	1.46341	0.243902	0	0.487805	-0.487805	2.64287e-15	-0.243902	0.487805	8.29268	4.39024	-0.243902	0.243902	-1.46341	-0.731707	4.14634	-0.487805	3.90244	-2.19512	1.70732	-6.82927	0.97561	-0.227273	-0.236686
0.8375	0	-0.28169	-1.56863	10.5882	7.45098	-2.7451	-0.784314	-3.33333	-1.90476	3.80952	-0.47619	-2.38095	-5.71429	-0.952381	-0.47619	4.7619	4.28571	-2.38095	7.07317	-0.243902	-1.46341	-0.731707	-1.95122	-0.487805	4.14634	-0.243902	1.46341	5.12195	0	-1.95122	1.95122	-2.43902	2.19512	0.487805	0.97561	-0.487805	-0.243902	-2.19512	-1.46341	1.70732	6.58537	-0.487805	1.46341	2.68293	-0.731707	-1.95122	-1.46341	-0.227273	0.946746
0.8425	0	-0.28169	-1.56863	-1.17647	-0.392157	-2.7451	-0.784314	-3.33333	-1.90476	-0.952381	-0.47619	-2.38095	-0.952381	-0.952381	-0.47619	0	-0.47619	2.38095	4.63415	-0.243902	-1.46341	-0.731707	-1.95122	-0.487805	1.70732	4.63415	-0.97561	0.243902	0	5.36585	1.95122	4.87805	-0.243902	-1.95122	-1.46341	1.95122	-0.243902	-2.19512	0.97561	-0.731707	4.14634	-0.487805	-0.97561	0.243902	-0.731707	-4.39024	-3.90244	-0.227273	-0.236686
0.8475	0	2.53521	-1.56863	-1.17647	-0.392157	1.17647	-0.784314	-3.33333	-1.90476	3.80952	-0.47619	-2.38095	3.80952	-0.952381	-0.47619	0	-0.47619	-2.38095	-0.243902	-0.243902	-6.34146	-0.731707	-1.95122	-0.487805	4.14634	2.19512	1.46341	2.68293	0	-1.95122	1.95122	-2.43902	-0.243902	0.487805	-1.46341	-0.487805	-0.243902	2.68293	0.97561	-0.731707	-3.17073	-0.487805	1.46341	-2.19512	-0.731707	-1.95122	0.97561	2.04545	-0.236686
0.8525	0	-0.28169	-1.56863	-1.17647	-0.392157	-2.7451	-0.784314	1.42857	-1.90476	3.80952	-0.47619	2.38095	-5.71429	-0.952381	-0.47619	0	-0.47619	-2.38095	2.19512	-0.243902	-1.46341	1.70732	2.92683	-0.487805	1.70732	-0.243902	1.46341	2.68293	0	0.487805	-0.487805	4.87805	-0.243902	0.487805	-3.90244	1.95122	-0.243902	0.243902	0.97561	-0.731707	4.14634	-0.487805	6.34146	-2.19512	4.14634	-1.95122	0.97561	-0.227273	2.13018
0.8575	0	-0.28169	-1.56863	-1.17647	3.52941	-2.7451	-0.784314	-3.33333	-1.90476	-0.952381	-0.47619	-2.38095	-0.952381	-0.952381	4.28571	0	-0.47619	-2.38095	-0.243902	-0.243902	-1.46341	9.02439	-1.95122	-0.487805	1.70732	-0.243902	-0.97561	0.243902	0	-1.95122	1.95122	-9.7561	-0.243902	2.92683	0.97561	-0.487805	-0.243902	0.243902	-1.46341	1.70732	1.70732	4.39024	-3.41463	0.243902	1.70732	0.487805	-3.90244	-0.227273	2.13018
0.8625	0	2.53521	2.35294	-1.17647	-0.392157	-2.7451	-0.784314	-3.33333	-1.90476	-0.952381	-0.47619	-2.38095	-0.952381	-0.952381	-0.47619	4.7619	-0.47619	-2.38095	2.19512	2.19512	5.85366	-0.731707	-1.95122	-0.487805	1.70732	2.19512	1.46341	-2.19512	0	-1.95122	1.95122	4.87805	-0.243902	-1.95122	-3.90244	-0.487805	-0.243902	0.243902	0.97561	-0.731707	1.70732	-0.487805	-0.97561	-2.19512	-0.731707	-1.95122	3.41463	-0.227273	-0.236686
0.8675	0	-0.28169	-1.56863	-1.17647	-0.392157	-2.7451	-0.784314	-3.33333	2.85714	8.57143	-0.47619	-2.38095	-5.71429	-0.952381	-0.47619	0	4.28571	-2.38095	2.19512	2.19512	-3.90244	-3.17073	2.92683	-0.487805	4.14634	-0.243902	1.46341	-2.19512	0	0.487805	-0.487805	2.20961e-15	-0.243902	0.487805	-3.90244	1.95122	2.19512	0.243902	-1.46341	-0.731707	-3.17073	1.95122	-3.41463	0.243902	-0.731707	2.92683	-1.46341	-0.227273	0.946746
0.8725	2.8169	-0.28169	2.35294	-1.17647	-0.392157	1.17647	-0.784314	-3.33333	2.85714	-0.952381	-0.47619	2.38095	-5.71429	-0.952381	4.28571	0	-0.47619	-2.38095	4.63415	-0.243902	-3.90244	-0.731707	2.92683	1.95122	-0.731707	-2.68293	1.46341	-2.19512	0	-1.95122	-0.487805	-4.87805	-0.243902	0.487805	0.97561	1.95122	-0.243902	2.68293	0.97561	-0.731707	1.70732	-0.487805	1.46341	0.243902	-0.731707	-4.39024	0.97561	-0.227273	-0.236686
0.8775	0	-0.28169	-1.56863	-1.17647	-0.392157	-2.7451	-0.784314	-3.33333	-1.90476	3.80952	4.28571	-2.38095	3.80952	-0.952381	-0.47619	0	-0.47619	-2.38095	-0.243902	-0.243902	-3.90244	4.14634	2.92683	1.95122	-0.731707	-2.68293	1.46341	0.243902	0	0.487805	1.95122	-2.43902	-0.243902	2.92683	-3.90244	-0.487805	-0.243902	0.243902	-1.46341	-0.731707	9.02439	4.39024	-0.97561	-2.19512	-0.731707	-4.39024	-3.90244	-0.227273	0.946746
0.8825	0	-0.28169	-1.56863	-1.17647	-0.392157	-2.7451	3.13725	-3.33333	2.85714	3.80952	4.28571	-2.38095	3.80952	-0.952381	9.04762	0	-0.47619	-2.38095	7.07317	-0.243902	-6.34146	-0.731707	0.487805	-0.487805	1.70732	-0.243902	1.46341	-2.19512	0	-1.95122	-0.487805	2.43902	-0.243902	2.92683	-3.90244	-0.487805	-0.243902	2.68293	0.97561	-0.731707	1.70732	-0.487805	-0.97561	0.243902	-0.731707	-1.95122	-1.46341	-0.227273	0.946746
0.8875	0	-0.28169	-1.56863	6.66667	-0.392157	-2.7451	-0.784314	-3.33333	-1.90476	-0.952381	-0.47619	2.38095	-0.952381	-0.952381	-0.47619	0	-0.47619	-2.38095	-0.243902	-0.243902	3.41463	-0.731707	0.487805	-0.487805	-0.731707	-0.243902	3.90244	-2.19512	0	-1.95122	-0.487805	4.87805	-0.243902	-1.95122	-3.90244	-0.487805	-0.243902	0.243902	-1.46341	-0.731707	-0.731707	-0.487805	8.78049	0.243902	-0.731707	-4.39024	0.97561	-0.227273	0.946746
0.8925	0	-0.28169	-1.56863	2.7451	-0.392157	9.01961	-0.784314	1.42857	-1.90476	-0.952381	-0.47619	-2.38095	-5.71429	-0.952381	-0.47619	0	-0.47619	2.38095	2.19512	2.19512	-1.46341	-0.731707	0.487805	4.39024	-0.731707	-0.243902	3.90244	-2.19512	4.87805	2.92683	-0.487805	4.28925e-15	-0.243902	0.487805	-3.90244	-0.487805	-0.243902	0.243902	-1.46341	-0.731707	-0.731707	-0.487805	6.34146	-2.19512	-0.731707	0.487805	-3.90244	-0.227273	-0.236686
0.8975	0	2.53521	2.35294	-1.17647	-0.392157	1.17647	-0.784314	1.42857	-1.90476	3.80952	-0.47619	2.38095	-5.71429	-0.952381	-0.47619	0	-0.47619	-2.38095	-0.243902	2.19512	3.41463	4.14634	0.487805	-0.487805	-0.731707	2.19512	-0.97561	0.243902	0	-1.95122	1.95122	3.59604e-15	-0.243902	0.487805	-3.90244	-0.487805	-0.243902	-2.19512	0.97561	-0.731707	-3.17073	1.95122	-3.41463	0.243902	-0.731707	0.487805	-1.46341	-0.227273	2.13018
0.9025	0	-0.28169	-1.56863	6.66667	3.52941	-2.7451	-0.784314	1.42857	-1.90476	3.80952	-0.47619	-2.38095	-0.952381	-0.952381	-0.47619	0	-0.47619	-2.38095	-0.243902	2.19512	0.97561	-3.17073	-1.95122	-0.487805	-0.731707	-2.68293	1.46341	0.243902	0	-1.95122	-0.487805	2.38292e-15	2.19512	2.92683	-3.90244	1.95122	2.19512	0.243902	-1.46341	-0.731707	-0.731707	-0.487805	1.46341	0.243902	1.70732	-4.39024	0.97561	-0.227273	0.946746
0.9075	0	2.53521	-1.56863	-1.17647	-0.392157	-2.7451	-0.784314	15.7143	-1.90476	-0.952381	-0.47619	-2.38095	-5.71429	-0.952381	-0.47619	0	-0.47619	-2.38095	-2.68293	-0.243902	3.41463	-0.731707	-1.95122	-0.487805	-0.731707	-2.68293	-0.97561	7.56098	2.43902	0.487805	-0.487805	-4.87805	-0.243902	2.92683	0.97561	-0.487805	-0.243902	0.243902	0.97561	-0.731707	1.70732	-0.487805	-3.41463	-2.19512	-0.731707	-1.95122	-1.46341	-0.227273	0.946746
0.9125	0	2.53521	-1.56863	-1.17647	-0.392157	-2.7451	-0.784314	-3.33333	-1.90476	-0.952381	-0.47619	-2.38095	3.80952	-0.952381	-0.47619	0	-0.47619	2.38095	-2.68293	-0.243902	0.97561	-0.731707	-1.95122	1.95122	-0.731707	2.19512	6.34146	-2.19512	2.43902	0.487805	-0.487805	12.1951	-0.243902	-1.95122	-3.90244	-0.487805	-0.243902	0.243902	-1.46341	-0.731707	-3.17073	-0.487805	-3.41463	-2.19512	-0.731707	-1.95122	-1.46341	-0.227273	-0.236686
0.9175	0	-0.28169	-1.56863	-1.17647	-0.392157	1.17647	-0.784314	1.42857	-1.90476	-0.952381	4.28571	-2.38095	-0.952381	-0.952381	-0.47619	0	-0.47619	-2.38095	-2.68293	2.19512	-3.90244	-0.731707	0.487805	-0.487805	1.70732	-2.68293	-0.97561	-2.19512	0	2.92683	-0.487805	-2.43902	-0.243902	0.487805	-3.90244	-0.487805	-0.243902	2.68293	0.97561	1.70732	1.70732	1.95122	-3.41463	-2.19512	-0.731707	0.487805	5.85366	-0.227273	0.946746
0.9225	0	-0.28169	2.35294	-1.17647	-0.392157	-2.7451	3.13725	1.42857	-1.90476	3.80952	-0.47619	-2.38095	-5.71429	-0.952381	-0.47619	0	4.28571	-2.38095	-2.68293	-0.243902	-3.90244	-0.731707	5.36585	-0.487805	-0.731707	-0.243902	1.46341	-2.19512	0	-1.95122	-0.487805	2.43902	2.19512	5.36585	-1.46341	-0.487805	-0.243902	-2.19512	0.97561	1.70732	6.58537	-0.487805	-5.85366	0.243902	-0.731707	-4.39024	3.41463	-0.227273	-0.236686
0.9275	0	2.53521	-1.56863	-1.17647	7.45098	-2.7451	3.13725	-3.33333	-1.90476	-0.952381	-0.47619	-2.38095	3.80952	-0.952381	-0.47619	0	-0.47619	2.38095	-0.243902	-0.243902	-6.34146	-3.17073	-1.95122	-0.487805	-0.731707	2.19512	1.46341	0.243902	2.43902	-1.95122	1.95122	-2.43902	-0.243902	0.487805	3.41463	1.95122	4.63415	0.243902	0.97561	-0.731707	-0.731707	1.95122	-5.85366	-2.19512	1.70732	-4.39024	-3.90244	-0.227273	0.946746
0.9325	2.8169	-0.28169	-1.56863	-1.17647	-0.392157	5.09804	3.13725	-3.33333	-1.90476	3.80952	-0.47619	-2.38095	-0.952381	-0.952381	4.28571	0	-0.47619	-2.38095	-0.243902	-0.243902	0.97561	-0.731707	-1.95122	-0.487805	1.70732	-2.68293	1.46341	5.12195	2.43902	0.487805	-0.487805	2.72952e-15	-0.243902	0.487805	-3.90244	-0.487805	-0.243902	2.68293	-1.46341	-0.731707	-0.731707	1.95122	1.46341	-2.19512	1.70732	-1.95122	-1.46341	-0.227273	0.946746
0.9375	0	-0.28169	-1.56863	-1.17647	3.52941	-2.7451	-0.784314	1.42857	-1.90476	-0.952381	4.28571	-2.38095	-0.952381	-0.952381	-0.47619	0	-0.47619	2.38095	-2.68293	-0.243902	-1.46341	-0.731707	0.487805	1.95122	4.14634	2.19512	-0.97561	2.68293	0	-1.95122	1.95122	-4.87805	-0.243902	2.92683	0.97561	-0.487805	2.19512	0.243902	-1.46341	-0.731707	6.58537	-0.487805	-0.97561	0.243902	-0.731707	5.36585	-1.46341	-0.227273	-0.236686
0.9425	2.8169	-0.28169	2.35294	2.7451	-0.392157	-2.7451	3.13725	1.42857	-1.90476	-0.952381	4.28571	-2.38095	8.57143	-0.952381	4.28571	0	-0.47619	2.38095	-0.243902	-0.243902	-1.46341	4.14634	0.487805	-0.487805	-0.731707	-2.68293	-0.97561	0.243902	0	0.487805	-0.487805	7.31707	-0.243902	0.487805	-3.90244	1.95122	4.63415	-2.19512	-1.46341	1.70732	-0.731707	-0.487805	-5.85366	2.68293	-0.731707	-6.82927	-3.90244	2.04545	-0.236686
0.9475	0	-0.28169	-1.56863	-1.17647	-0.392157	-2.7451	3.13725	1.42857	-1.90476	-0.952381	4.28571	2.38095	-5.71429	3.80952	-0.47619	0	-0.47619	-2.38095	2.19512	-0.243902	-6.34146	-0.731707	-1.95122	-0.487805	-0.731707	-2.68293	1.46341	-2.19512	0	2.92683	-0.487805	2.43902	-0.243902	-1.95122	0.97561	-0.487805	2.19512	2.68293	-1.46341	1.70732	1.70732	-0.487805	-5.85366	-2.19512	-0.731707	-4.39024	-1.46341	2.04545	-0.236686
0.9525	0	-0.28169	-1.56863	-1.17647	-0.392157	-2.7451	-0.784314	1.42857	2.85714	-0.952381	-0.47619	-2.38095	-5.71429	-0.952381	-0.47619	0	-0.47619	-2.38095	-0.243902	-0.243902	0.97561	-0.731707	2.92683	-0.487805	-0.731707	4.63415	1.46341	-2.19512	0	-1.95122	-0.487805	-2.43902	-0.243902	2.92683	0.97561	1.95122	-0.243902	-2.19512	-1.46341	1.70732	1.70732	-0.487805	-0.97561	-2.19512	1.70732	-1.95122	0.97561	-0.227273	-0.236686
0.9575	0	-0.28169	-1.56863	-1.17647	-0.392157	1.17647	3.13725	1.42857	-1.90476	3.80952	-0.47619	-2.38095	-5.71429	3.80952	4.28571	0	-0.47619	-2.38095	-2.68293	-0.243902	-1.46341	-3.17073	-1.95122	-0.487805	1.70732	-2.68293	-0.97561	0.243902	0	0.487805	-0.487805	-4.87805	-0.243902	-1.95122	-3.90244	-0.487805	-0.243902	0.243902	-1.46341	-0.731707	-0.731707	-0.487805	-5.85366	0.243902	-0.731707	-6.82927	-1.46341	-0.227273	-0.236686
0.9625	0	-0.28169	-1.56863	-1.17647	-0.392157	-2.7451	3.13725	-3.33333	-1.90476	-0.952381	-0.47619	-2.38095	-0.952381	-0.952381	-0.47619	0	-0.47619	-2.38095	-2.68293	-0.243902	0.97561	9.02439	-1.95122	-0.487805	-0.731707	-2.68293	-0.97561	0.243902	0	0.487805	-0.487805	4.28925e-15	-0.243902	-1.95122	3.41463	-0.487805	-0.243902	0.243902	0.97561	-0.731707	-0.731707	-0.487805	-0.97561	5.12195	1.70732	0.487805	0.97561	-0.227273	-0.236686
0.9675	0	-0.28169	-1.56863	6.66667	-0.392157	-2.7451	-0.784314	-3.33333	-1.90476	-0.952381	-0.47619	2.38095	3.80952	-0.952381	-0.47619	0	-0.47619	2.38095	-0.243902	-0.243902	0.97561	-3.17073	0.487805	-0.487805	1.70732	-2.68293	-0.97561	0.243902	0	-1.95122	1.95122	9.7561	2.19512	-1.95122	0.97561	-0.487805	-0.243902	-2.19512	0.97561	-0.731707	4.14634	-0.487805	3.90244	-2.19512	-0.731707	-4.39024	3.41463	-0.227273	-0.236686
0.9725	0	-0.28169	2.35294	-1.17647	3.52941	1.17647	-0.784314	1.42857	-1.90476	-0.952381	-0.47619	-2.38095	8.57143	-0.952381	-0.47619	0	4.28571	2.38095	-0.243902	-0.243902	3.41463	-3.17073	0.487805	-0.487805	-0.731707	4.63415	-0.97561	-2.19512	0	-1.95122	-0.487805	-4.87805	-0.243902	5.36585	0.97561	-0.487805	-0.243902	2.68293	0.97561	-0.731707	-0.731707	-0.487805	-0.97561	2.68293	-0.731707	-1.95122	-1.46341	-0.227273	0.946746
0.9775	0	-0.28169	-1.56863	-1.17647	-0.392157	5.09804	-0.784314	1.42857	-1.90476	-0.952381	-0.47619	-2.38095	-5.71429	-0.952381	-0.47619	0	-0.47619	2.38095	4.63415	-0.243902	-1.46341	-0.731707	-1.95122	-0.487805	-0.731707	2.19512	3.90244	2.68293	0	-1.95122	1.95122	2.38292e-15	-0.243902	-1.95122	-3.90244	-0.487805	-0.243902	-2.19512	-1.46341	-0.731707	1.70732	-0.487805	1.46341	0.243902	-0.731707	7.80488	-3.90244	-0.227273	-0.236686
0.9825	0	-0.28169	-1.56863	-1.17647	-0.392157	1.17647	-0.784314	1.42857	2.85714	-0.952381	-0.47619	2.38095	8.57143	-0.952381	-0.47619	0	-0.47619	-2.38095	4.63415	-0.243902	0.97561	4.14634	-1.95122	-0.487805	-0.731707	-0.243902	1.46341	0.243902	0	2.92683	-0.487805	-4.87805	-0.243902	2.92683	-1.46341	-0.487805	-0.243902	0.243902	3.41463	1.70732	1.70732	4.39024	-0.97561	-2.19512	-0.731707	2.92683	-3.90244	-0.227273	-0.236686
0.9875	0	2.53521	10.1961	-1.17647	-0.392157	-2.7451	-0.784314	1.42857	-1.90476	3.80952	-0.47619	-2.38095	-0.952381	3.80952	-0.47619	0	-0.47619	-2.38095	-0.243902	2.19512	3.41463	-3.17073	0.487805	-0.487805	-0.731707	-2.68293	-0.97561	-2.19512	0	0.487805	-0.487805	-2.43902	-0.243902	-1.95122	0.97561	-0.487805	-0.243902	2.68293	-1.46341	-0.731707	-0.731707	-0.487805	1.46341	0.243902	-0.731707	2.92683	0.97561	-0.227273	0.946746
0.9925	0	-0.28169	-1.56863	2.7451	-0.392157	1.17647	-0.784314	1.42857	-1.90476	-0.952381	4.28571	7.14286	-5.71429	-0.952381	-0.47619	0	-0.47619	-2.38095	-0.243902	-0.243902	-1.46341	4.14634	-1.95122	-0.487805	-0.731707	-0.243902	-0.97561	-2.19512	0	-1.95122	-0.487805	3.76934e-15	-0.243902	-1.95122	-1.46341	-0.487805	-0.243902	-2.19512	0.97561	-0.731707	-3.17073	-0.487805	-0.97561	-2.19512	-0.731707	-1.95122	0.97561	-0.227273	-0.236686
0.9975	0	-0.28169	-1.56863	-1.17647	-0.392157	1.17647	-0.784314	-3.33333	7.61905	-0.952381	-0.47619	2.38095	3.80952	-0.952381	-0.47619	0	-0.47619	7.14286	-2.68293	-0.243902	-6.34146	-3.17073	5.36585	4.39024	1.70732	-0.243902	-0.97561	5.12195	0	5.36585	-0.487805	9.7561	-0.243902	0.487805	3.41463	1.95122	2.19512	2.68293	-1.46341	1.70732	-3.17073	-0.487805	3.90244	0.243902	1.70732	2.92683	3.41463	2.04545	-0.236686
1.0025	0	-0.28169	-1.56863	-1.17647	-0.392157	-2.7451	-0.784314	-3.33333	-1.90476	-0.952381	-0.47619	-2.38095	-5.71429	-0.952381	-0.47619	0	-0.47619	-2.38095	-0.243902	4.63415	3.41463	-0.731707	0.487805	-0.487805	4.14634	-0.243902	1.46341	5.12195	0	0.487805	-0.487805	-2.43902	-0.243902	0.487805	3.41463	-0.487805	-0.243902	2.68293	-1.46341	-0.731707	-0.731707	1.95122	-5.85366	0.243902	-0.731707	2.92683	-3.90244	-0.227273	0.946746
1.0075	2.8169	-0.28169	-1.56863	2.7451	-0.392157	-2.7451	3.13725	-3.33333	2.85714	-0.952381	-0.47619	2.38095	-5.71429	-0.952381	-0.47619	0	-0.47619	7.14286	-0.243902	-0.243902	-1.46341	-0.731707	5.36585	-0.487805	1.70732	-0.243902	-0.97561	5.12195	0	0.487805	-0.487805	2.98948e-15	-0.243902	2.92683	-1.46341	1.95122	-0.243902	-2.19512	-1.46341	-0.731707	1.70732	-0.487805	-0.97561	-2.19512	-0.731707	-4.39024	-3.90244	-0.227273	3.31361
1.0125	0	2.53521	-1.56863	-1.17647	-0.392157	-2.7451	-0.784314	1.42857	-1.90476	-0.952381	-0.47619	-2.38095	-0.952381	-0.952381	-0.47619	0	-0.47619	7.14286	9.5122	-0.243902	10.7317	1.70732	2.92683	-0.487805	-0.731707	2.19512	8.78049	0.243902	2.43902	5.36585	-0.487805	2.43902	4.63415	5.36585	3.41463	1.95122	2.19512	2.68293	-1.46341	1.70732	-0.731707	-0.487805	3.90244	-2.19512	-0.731707	-6.82927	0.97561	-0.227273	-0.236686
1.0175	0	5.35211	-1.56863	-1.17647	-0.392157	-2.7451	-0.784314	6.19048	-1.90476	-0.952381	-0.47619	-2.38095	-5.71429	-0.952381	9.04762	0	-0.47619	-2.38095	-0.243902	-0.243902	-3.90244	-0.731707	0.487805	1.95122	4.14634	7.07317	1.46341	2.68293	4.87805	10.2439	-0.487805	9.7561	-0.243902	10.2439	0.97561	1.95122	-0.243902	0.243902	-1.46341	-0.731707	6.58537	1.95122	6.34146	0.243902	4.14634	-1.95122	-1.46341	-0.227273	-0.236686
1.0225	0	-0.28169	-1.56863	-1.17647	-0.392157	-2.7451	-0.784314	10.9524	-1.90476	-0.952381	-0.47619	-2.38095	-5.71429	-0.952381	-0.47619	4.7619	-0.47619	-2.38095	-2.68293	-0.243902	10.7317	4.14634	2.92683	-0.487805	-0.731707	2.19512	-0.97561	-2.19512	0	2.92683	-0.487805	26.8293	-0.243902	0.487805	-1.46341	-0.487805	-0.243902	-2.19512	-1.46341	-0.731707	-0.731707	-0.487805	1.46341	-2.19512	-0.731707	-4.39024	0.97561	-0.227273	2.13018
1.0275	0	5.35211	-1.56863	-1.17647	-0.392157	-2.7451	-0.784314	-3.33333	-1.90476	-0.952381	-0.47619	2.38095	8.57143	-0.952381	-0.47619	0	-0.47619	-2.38095	-2.68293	-0.243902	-6.34146	1.70732	5.36585	-0.487805	1.70732	-0.243902	-0.97561	2.68293	0	-1.95122	-0.487805	9.7561	-0.243902	2.92683	-3.90244	-0.487805	-0.243902	-2.19512	0.97561	-0.731707	-0.731707	-0.487805	6.34146	-2.19512	-0.731707	-1.95122	3.41463	-0.227273	0.946746
1.0325	0	-0.28169	-1.56863	-1.17647	-0.392157	1.17647	-0.784314	-3.33333	-1.90476	-0.952381	-0.47619	-2.38095	3.80952	-0.952381	-0.47619	0	-0.47619	-2.38095	-2.68293	2.19512	-1.46341	1.70732	2.92683	-0.487805	1.70732	-0.243902	6.34146	0.243902	0	0.487805	-0.487805	-4.87805	-0.243902	2.92683	0.97561	-0.487805	-0.243902	0.243902	0.97561	4.14634	-3.17073	-0.487805	-3.41463	-2.19512	1.70732	-6.82927	-3.90244	-0.227273	-0.236686
1.0375	0	2.53521	-1.56863	2.7451	-0.392157	-2.7451	-0.784314	-3.33333	-1.90476	-0.952381	4.28571	2.38095	-5.71429	-0.952381	4.28571	0	-0.47619	-2.38095	7.07317	2.19512	-1.46341	1.70732	0.487805	-0.487805	-0.731707	-2.68293	-0.97561	-2.19512	0	0.487805	-0.487805	-7.31707	-0.243902	0.487805	-1.46341	-0.487805	-0.243902	-2.19512	-1.46341	1.70732	-0.731707	-0.487805	-5.85366	-2.19512	-0.731707	-6.82927	-3.90244	-0.227273	0.946746
1.0425	0	-0.28169	-1.56863	-1.17647	-0.392157	1.17647	-0.784314	1.42857	-1.90476	-0.952381	-0.47619	-2.38095	-0.952381	-0.952381	-0.47619	0	-0.47619	-2.38095	-0.243902	-0.243902	-1.46341	-3.17073	-1.95122	-0.487805	-0.731707	4.63415	1.46341	0.243902	0	0.487805	-0.487805	-7.31707	-0.243902	2.92683	-3.90244	-0.487805	-0.243902	-2.19512	-1.46341	-0.731707	1.70732	-0.487805	-3.41463	-2.19512	-0.731707	-6.82927	-1.46341	-0.227273	0.946746
1.0475	0	-0.28169	2.35294	-1.17647	-0.392157	1.17647	-0.784314	1.42857	-1.90476	-0.952381	-0.47619	-2.38095	-5.71429	-0.952381	-0.47619	4.7619	-0.47619	-2.38095	-0.243902	-0.243902	-3.90244	-3.17073	0.487805	-0.487805	1.70732	-0.243902	1.46341	0.243902	0	0.487805	-0.487805	-9.7561	-0.243902	0.487805	-1.46341	-0.487805	-0.243902	-2.19512	-1.46341	1.70732	-0.731707	-0.487805	3.90244	-2.19512	1.70732	-6.82927	-3.90244	-0.227273	0.946746
1.0525	0	-0.28169	-1.56863	-1.17647	-0.392157	-2.7451	-0.784314	-3.33333	-1.90476	-0.952381	-0.47619	2.38095	-5.71429	-0.952381	-0.47619	0	-0.47619	-2.38095	-2.68293	-0.243902	-8.78049	-0.731707	-1.95122	-0.487805	-0.731707	-2.68293	1.46341	0.243902	0	0.487805	-0.487805	-7.31707	-0.243902	2.92683	3.41463	-0.487805	-0.243902	0.243902	-1.46341	-0.731707	-0.731707	-0.487805	-3.41463	-2.19512	-0.731707	-6.82927	-1.46341	-0.227273	4.49704
1.0575	0	-0.28169	-1.56863	-1.17647	-0.392157	1.17647	-0.784314	6.19048	2.85714	-0.952381	-0.47619	2.38095	-0.952381	-0.952381	-0.47619	0	-0.47619	-2.38095	-2.68293	-0.243902	-6.34146	-3.17073	-1.95122	-0.487805	-0.731707	-2.68293	1.46341	-2.19512	0	-1.95122	-0.487805	-4.87805	-0.243902	7.80488	-3.90244	1.95122	-0.243902	-2.19512	-1.46341	-0.731707	-3.17073	-0.487805	-5.85366	0.243902	-0.731707	-6.82927	-1.46341	-0.227273	0.946746
1.0625	0	-0.28169	-1.56863	-1.17647	-0.392157	-2.7451	-0.784314	-3.33333	2.85714	-0.952381	4.28571	2.38095	-0.952381	-0.952381	-0.47619	0	-0.47619	-2.38095	2.19512	-0.243902	-3.90244	6.58537	-1.95122	4.39024	-0.731707	2.19512	1.46341	0.243902	0	-1.95122	1.95122	-9.7561	-0.243902	-1.95122	0.97561	-0.487805	-0.243902	0.243902	-1.46341	-0.731707	-3.17073	1.95122	-5.85366	0.243902	-0.731707	-1.95122	-3.90244	-0.227273	4.49704
1.0675	0	2.53521	-1.56863	-1.17647	-0.392157	-2.7451	-0.784314	-3.33333	-1.90476	-0.952381	-0.47619	-2.38095	-5.71429	-0.952381	-0.47619	0	-0.47619	-2.38095	-0.243902	-0.243902	-6.34146	-0.731707	-1.95122	-0.487805	4.14634	-0.243902	-0.97561	5.12195	0	0.487805	-0.487805	-7.31707	-0.243902	2.92683	-1.46341	-0.487805	-0.243902	-2.19512	0.97561	-0.731707	-3.17073	-0.487805	1.46341	-2.19512	-0.731707	-6.82927	-3.90244	2.04545	0.946746
1.0725	0	-0.28169	2.35294	2.7451	-0.392157	-2.7451	-0.784314	-3.33333	2.85714	-0.952381	4.28571	-2.38095	-5.71429	-0.952381	-0.47619	0	-0.47619	2.38095	-2.68293	-0.243902	-1.46341	1.70732	-1.95122	-0.487805	1.70732	-0.243902	3.90244	-2.19512	0	-1.95122	-0.487805	-7.31707	-0.243902	-1.95122	-3.90244	-0.487805	-0.243902	-2.19512	-1.46341	-0.731707	-3.17073	-0.487805	-0.97561	-2.19512	-0.731707	-6.82927	-3.90244	-0.227273	0.946746
1.0775	0	5.35211	-1.56863	-1.17647	-0.392157	1.17647	3.13725	-3.33333	-1.90476	-0.952381	-0.47619	-2.38095	-5.71429	-0.952381	-0.47619	0	-0.47619	-2.38095	-0.243902	-0.243902	-6.34146	-0.731707	-1.95122	-0.487805	-0.731707	-2.68293	1.46341	-2.19512	0	-1.95122	1.95122	-2.43902	-0.243902	2.92683	-3.90244	-0.487805	-0.243902	-2.19512	-1.46341	-0.731707	-0.731707	-0.487805	1.46341	-2.19512	-0.731707	-6.82927	-1.46341	-0.227273	0.946746
1.0825	0	-0.28169	-1.56863	-1.17647	-0.392157	1.17647	-0.784314	-3.33333	-1.90476	-0.952381	-0.47619	2.38095	-0.952381	-0.952381	-0.47619	0	-0.47619	-2.38095	-0.243902	-0.243902	-6.34146	-0.731707	-1.95122	-0.487805	-0.731707	-0.243902	1.46341	-2.19512	0	0.487805	4.39024	-7.31707	-0.243902	5.36585	0.97561	-0.487805	-0.243902	-2.19512	-1.46341	-0.731707	-0.731707	-0.487805	-0.97561	-2.19512	-0.731707	-4.39024	-1.46341	-0.227273	3.31361
1.0875	0	5.35211	-1.56863	2.7451	-0.392157	-2.7451	-0.784314	-3.33333	-1.90476	-0.952381	-0.47619	-2.38095	-0.952381	-0.952381	-0.47619	0	-0.47619	2.38095	-2.68293	-0.243902	-1.46341	-3.17073	-1.95122	-0.487805	-0.731707	2.19512	-0.97561	0.243902	0	-1.95122	-0.487805	-9.7561	-0.243902	2.92683	-1.46341	-0.487805	-0.243902	-2.19512	-1.46341	-0.731707	-3.17073	-0.487805	-0.97561	-2.19512	-0.731707	-6.82927	-3.90244	-0.227273	0.946746
1.0925	0	-0.28169	-1.56863	2.7451	-0.392157	-2.7451	-0.784314	-3.33333	-1.90476	3.80952	-0.47619	7.14286	-0.952381	-0.952381	-0.47619	0	-0.47619	-2.38095	-2.68293	-0.243902	-3.90244	-0.731707	-1.95122	-0.487805	-0.731707	-0.243902	1.46341	-2.19512	0	-1.95122	1.95122	-4.87805	-0.243902	0.487805	-1.46341	-0.487805	-0.243902	-2.19512	0.97561	-0.731707	-0.731707	-0.487805	-0.97561	0.243902	-0.731707	-6.82927	-1.46341	-0.227273	-0.236686
1.0975	0	-0.28169	-1.56863	-1.17647	-0.392157	-2.7451	-0.784314	6.19048	-1.90476	-0.952381	-0.47619	2.38095	-5.71429	-0.952381	-0.47619	0	-0.47619	-2.38095	-0.243902	-0.243902	-6.34146	-3.17073	-1.95122	-0.487805	-0.731707	2.19512	1.46341	2.68293	0	0.487805	1.95122	9.7561	-0.243902	-1.95122	3.41463	-0.487805	-0.243902	-2.19512	0.97561	-0.731707	-3.17073	1.95122	3.90244	-2.19512	-0.731707	-6.82927	-3.90244	-0.227273	-0.236686
1.1025	0	-0.28169	-1.56863	-1.17647	3.52941	-2.7451	-0.784314	-3.33333	-1.90476	-0.952381	-0.47619	2.38095	3.80952	-0.952381	-0.47619	0	-0.47619	-2.38095	-0.243902	-0.243902	-6.34146	1.70732	-1.95122	1.95122	-0.731707	-2.68293	1.46341	-2.19512	0	-1.95122	-0.487805	-7.31707	-0.243902	0.487805	-1.46341	-0.487805	-0.243902	0.243902	-1.46341	-0.731707	-0.731707	-0.487805	-5.85366	-2.19512	-0.731707	-1.95122	0.97561	-0.227273	2.13018
1.1075	0	2.53521	-1.56863	2.7451	-0.392157	1.17647	-0.784314	-3.33333	-1.90476	-0.952381	4.28571	-2.38095	-5.71429	-0.952381	-0.47619	0	-0.47619	-2.38095	-2.68293	-0.243902	-3.90244	-3.17073	-1.95122	-0.487805	1.70732	-0.243902	6.34146	-2.19512	0	0.487805	-0.487805	2.20961e-15	-0.243902	0.487805	-3.90244	-0.487805	-0.243902	-2.19512	-1.46341	-0.731707	-3.17073	-0.487805	8.78049	0.243902	-0.731707	-6.82927	-3.90244	-0.227273	0.946746
1.1125	0	-0.28169	-1.56863	-1.17647	-0.392157	1.17647	3.13725	-3.33333	-1.90476	-0.952381	-0.47619	2.38095	-5.71429	3.80952	-0.47619	0	-0.47619	2.38095	-2.68293	-0.243902	-8.78049	-0.731707	-1.95122	-0.487805	-0.731707	2.19512	1.46341	-2.19512	0	-1.95122	-0.487805	2.90283e-15	-0.243902	-1.95122	-1.46341	-0.487805	-0.243902	2.68293	0.97561	-0.731707	-0.731707	-0.487805	-3.41463	0.243902	-0.731707	-4.39024	-3.90244	-0.227273	-0.236686
1.1175	0	-0.28169	-1.56863	-1.17647	-0.392157	-2.7451	-0.784314	6.19048	-1.90476	-0.952381	-0.47619	-2.38095	3.80952	-0.952381	-0.47619	0	-0.47619	-2.38095	-0.243902	2.19512	0.97561	1.70732	-1.95122	-0.487805	1.70732	2.19512	1.46341	0.243902	0	-1.95122	-0.487805	-9.7561	-0.243902	-1.95122	-1.46341	-0.487805	-0.243902	-2.19512	-1.46341	-0.731707	1.70732	-0.487805	1.46341	-2.19512	-0.731707	-6.82927	-1.46341	2.04545	0.946746
1.1225	0	-0.28169	-1.56863	2.7451	-0.392157	-2.7451	-0.784314	-3.33333	-1.90476	-0.952381	-0.47619	2.38095	-5.71429	-0.952381	-0.47619	0	-0.47619	-2.38095	-2.68293	2.19512	-3.90244	6.58537	0.487805	-0.487805	1.70732	-2.68293	1.46341	-2.19512	0	-1.95122	-0.487805	2.43902	-0.243902	2.92683	-3.90244	-0.487805	-0.243902	-2.19512	0.97561	-0.731707	-3.17073	-0.487805	-0.97561	0.243902	-0.731707	-6.82927	-1.46341	-0.227273	0.946746
1.1275	0	-0.28169	-1.56863	-1.17647	-0.392157	-2.7451	-0.784314	-3.33333	2.85714	-0.952381	4.28571	-2.38095	-0.952381	-0.952381	-0.47619	0	4.28571	2.38095	2.19512	-0.243902	-6.34146	-0.731707	-1.95122	-0.487805	1.70732	-2.68293	6.34146	-2.19512	0	-1.95122	-0.487805	-7.31707	-0.243902	-1.95122	-1.46341	-0.487805	-0.243902	-2.19512	0.97561	-0.731707	-0.731707	-0.487805	-3.41463	-2.19512	-0.731707	-4.39024	-1.46341	-0.227273	0.946746
1.1325	0	-0.28169	2.35294	2.7451	-0.392157	1.17647	-0.784314	-3.33333	-1.90476	-0.952381	-0.47619	-2.38095	-0.952381	-0.952381	-0.47619	0	-0.47619	-2.38095	-0.243902	-0.243902	-8.78049	-0.731707	-1.95122	-0.487805	1.70732	-2.68293	3.90244	-2.19512	2.43902	-1.95122	-0.487805	-7.31707	-0.243902	0.487805	-1.46341	-0.487805	-0.243902	-2.19512	-1.46341	-0.731707	4.14634	-0.487805	-0.97561	0.243902	-0.731707	-6.82927	-3.90244	-0.227273	-0.236686
1.1375	0	-0.28169	-1.56863	-1.17647	-0.392157	-2.7451	-0.784314	-3.33333	-1.90476	-0.952381	-0.47619	-2.38095	-5.71429	-0.952381	-0.47619	0	4.28571	-2.38095	-0.243902	-0.243902	-8.78049	-0.731707	-1.95122	-0.487805	9.02439	7.07317	1.46341	-2.19512	0	-1.95122	1.95122	3.07613e-15	-0.243902	-1.95122	-3.90244	-0.487805	2.19512	-2.19512	-1.46341	-0.731707	-3.17073	-0.487805	-0.97561	0.243902	-0.731707	-6.82927	-3.90244	-0.227273	-0.236686
1.1425	0	2.53521	-1.56863	2.7451	3.52941	-2.7451	-0.784314	1.42857	2.85714	3.80952	-0.47619	2.38095	-5.71429	-0.952381	-0.47619	0	-0.47619	-2.38095	2.19512	-0.243902	3.41463	-0.731707	-1.95122	-0.487805	1.70732	-0.243902	8.78049	-2.19512	0	-1.95122	-0.487805	4.11595e-15	-0.243902	0.487805	-3.90244	-0.487805	-0.243902	-2.19512	-1.46341	-0.731707	1.70732	-0.487805	-5.85366	0.243902	-0.731707	-4.39024	0.97561	-0.227273	0.946746
1.1475	0	2.53521	-1.56863	-1.17647	-0.392157	1.17647	-0.784314	1.42857	-1.90476	-0.952381	-0.47619	2.38095	-5.71429	-0.952381	-0.47619	0	-0.47619	-2.38095	-2.68293	2.19512	13.1707	-0.731707	-1.95122	-0.487805	-0.731707	-2.68293	6.34146	0.243902	0	-1.95122	-0.487805	-2.43902	-0.243902	0.487805	0.97561	-0.487805	-0.243902	-2.19512	-1.46341	-0.731707	-0.731707	-0.487805	1.46341	-2.19512	-0.731707	-1.95122	-1.46341	-0.227273	0.946746
1.1525	0	2.53521	-1.56863	-1.17647	3.52941	-2.7451	-0.784314	1.42857	-1.90476	-0.952381	-0.47619	-2.38095	-0.952381	-0.952381	-0.47619	0	-0.47619	2.38095	-2.68293	-0.243902	0.97561	-3.17073	0.487805	-0.487805	1.70732	-2.68293	6.34146	5.12195	2.43902	-1.95122	-0.487805	7.31707	-0.243902	2.92683	0.97561	-0.487805	-0.243902	2.68293	0.97561	-0.731707	-0.731707	-0.487805	1.46341	-2.19512	-0.731707	-6.82927	-1.46341	-0.227273	-0.236686
1.1575	0	-0.28169	-1.56863	-1.17647	-0.392157	-2.7451	-0.784314	6.19048	-1.90476	-0.952381	-0.47619	-2.38095	-0.952381	-0.952381	-0.47619	0	4.28571	2.38095	-0.243902	-0.243902	-1.46341	1.70732	0.487805	-0.487805	1.70732	-0.243902	3.90244	7.56098	0	-1.95122	1.95122	2.43902	2.19512	0.487805	-3.90244	-0.487805	-0.243902	-2.19512	0.97561	-0.731707	1.70732	1.95122	-3.41463	0.243902	-0.731707	-1.95122	-3.90244	-0.227273	-0.236686
1.1625	0	-0.28169	-1.56863	-1.17647	-0.392157	-2.7451	-0.784314	-3.33333	-1.90476	-0.952381	4.28571	2.38095	18.0952	-0.952381	-0.47619	4.7619	4.28571	-2.38095	-2.68293	-0.243902	3.41463	4.14634	-1.95122	-0.487805	-0.731707	-0.243902	6.34146	-2.19512	0	2.92683	-0.487805	3.07613e-15	-0.243902	2.92683	-1.46341	-0.487805	2.19512	2.68293	-1.46341	-0.731707	1.70732	-0.487805	-0.97561	-2.19512	1.70732	-4.39024	-1.46341	2.04545	-0.236686
1.1675	2.8169	-0.28169	-1.56863	-1.17647	-0.392157	-2.7451	-0.784314	10.9524	-1.90476	-0.952381	4.28571	2.38095	-5.71429	-0.952381	-0.47619	0	-0.47619	2.38095	-0.243902	-0.243902	-3.90244	6.58537	-1.95122	-0.487805	-0.731707	-2.68293	1.46341	7.56098	0	0.487805	-0.487805	2.43902	-0.243902	5.36585	-1.46341	-0.487805	-0.243902	-2.19512	-1.46341	1.70732	-3.17073	-0.487805	-0.97561	-2.19512	4.14634	2.92683	3.41463	-0.227273	2.13018
1.1725	0	2.53521	-1.56863	6.66667	-0.392157	-2.7451	-0.784314	6.19048	-1.90476	8.57143	4.28571	-2.38095	-0.952381	-0.952381	-0.47619	0	-0.47619	-2.38095	4.63415	-0.243902	0.97561	4.14634	0.487805	-0.487805	4.14634	-0.243902	1.46341	5.12195	0	2.92683	-0.487805	3.76934e-15	2.19512	7.80488	-3.90244	-0.487805	-0.243902	-2.19512	-1.46341	-0.731707	-0.731707	-0.487805	1.46341	-2.19512	-0.731707	-1.95122	-3.90244	-0.227273	-0.236686
1.1775	0	2.53521	-1.56863	-1.17647	-0.392157	1.17647	-0.784314	6.19048	2.85714	13.3333	4.28571	2.38095	3.80952	-0.952381	4.28571	0	-0.47619	-2.38095	-2.68293	4.63415	0.97561	4.14634	-1.95122	-0.487805	-0.731707	-0.243902	3.90244	0.243902	2.43902	0.487805	-0.487805	3.07613e-15	-0.243902	0.487805	-3.90244	-0.487805	-0.243902	0.243902	-1.46341	-0.731707	1.70732	1.95122	-5.85366	5.12195	-0.731707	-1.95122	0.97561	-0.227273	0.946746
1.1825	0	2.53521	-1.56863	10.5882	7.45098	-2.7451	-0.784314	6.19048	2.85714	-0.952381	-0.47619	-2.38095	3.80952	-0.952381	-0.47619	0	-0.47619	-2.38095	-2.68293	-0.243902	-3.90244	4.14634	2.92683	-0.487805	-0.731707	7.07317	8.78049	-2.19512	0	-1.95122	4.39024	-2.43902	-0.243902	10.2439	-1.46341	-0.487805	-0.243902	-2.19512	0.97561	-0.731707	1.70732	-0.487805	3.90244	2.68293	-0.731707	2.92683	0.97561	-0.227273	0.946746
1.1875	0	-0.28169	-1.56863	2.7451	-0.392157	-2.7451	-0.784314	1.42857	-1.90476	3.80952	-0.47619	7.14286	-0.952381	-0.952381	-0.47619	0	-0.47619	2.38095	-2.68293	-0.243902	10.7317	6.58537	2.92683	-0.487805	1.70732	-0.243902	6.34146	5.12195	2.43902	2.92683	1.95122	-2.43902	-0.243902	2.92683	8.29268	-0.487805	-0.243902	0.243902	-1.46341	-0.731707	-3.17073	-0.487805	3.90244	-2.19512	-0.731707	5.36585	-3.90244	-0.227273	-0.236686
1.1925	0	-0.28169	-1.56863	-1.17647	-0.392157	1.17647	-0.784314	1.42857	2.85714	3.80952	-0.47619	2.38095	8.57143	3.80952	-0.47619	4.7619	-0.47619	-2.38095	-0.243902	-0.243902	8.29268	4.14634	0.487805	-0.487805	4.14634	2.19512	3.90244	-2.19512	0	0.487805	1.95122	3.07613e-15	-0.243902	2.92683	0.97561	-0.487805	-0.243902	2.68293	-1.46341	4.14634	-0.731707	-0.487805	-0.97561	0.243902	4.14634	-4.39024	-1.46341	-0.227273	-0.236686
1.1975	0	-0.28169	-1.56863	2.7451	-0.392157	-2.7451	-0.784314	6.19048	-1.90476	-0.952381	-0.47619	7.14286	-0.952381	-0.952381	4.28571	0	-0.47619	2.38095	-2.68293	-0.243902	5.85366	6.58537	-1.95122	-0.487805	1.70732	-0.243902	1.46341	0.243902	0	7.80488	-0.487805	4.11595e-15	2.19512	0.487805	-3.90244	-0.487805	-0.243902	2.68293	-1.46341	-0.731707	4.14634	1.95122	-0.97561	0.243902	-0.731707	-1.95122	-1.46341	-0.227273	-0.236686
1.2025	0	-0.28169	-1.56863	-1.17647	-0.392157	1.17647	-0.784314	-3.33333	2.85714	-0.952381	4.28571	-2.38095	-0.952381	-0.952381	-0.47619	0	-0.47619	11.9048	-2.68293	2.19512	5.85366	1.70732	-1.95122	-0.487805	-0.731707	4.63415	18.5366	0.243902	0	2.92683	-0.487805	4.44089e-15	-0.243902	0.487805	0.97561	1.95122	2.19512	-2.19512	-1.46341	1.70732	4.14634	6.82927	-3.41463	2.68293	-0.731707	-1.95122	5.85366	-0.227273	0.946746
1.2075	0	-0.28169	6.27451	-1.17647	-0.392157	1.17647	3.13725	6.19048	2.85714	3.80952	-0.47619	2.38095	3.80952	-0.952381	4.28571	4.7619	-0.47619	2.38095	2.19512	-0.243902	8.29268	1.70732	-1.95122	-0.487805	-0.731707	-2.68293	8.78049	2.68293	2.43902	2.92683	-0.487805	2.90283e-15	-0.243902	0.487805	-1.46341	-0.487805	-0.243902	-2.19512	-1.46341	1.70732	1.70732	-0.487805	1.46341	2.68293	1.70732	0.487805	-1.46341	-0.227273	2.13018
1.2125	0	2.53521	-1.56863	-1.17647	-0.392157	-2.7451	-0.784314	6.19048	-1.90476	3.80952	-0.47619	2.38095	-0.952381	-0.952381	-0.47619	4.7619	-0.47619	2.38095	4.63415	-0.243902	-1.46341	-0.731707	-1.95122	1.95122	1.70732	-0.243902	8.78049	2.68293	0	2.92683	1.95122	-2.43902	-0.243902	5.36585	0.97561	1.95122	-0.243902	0.243902	-1.46341	-0.731707	1.70732	-0.487805	8.78049	-2.19512	-0.731707	0.487805	-3.90244	-0.227273	-0.236686
1.2175	0	-0.28169	-1.56863	2.7451	-0.392157	-2.7451	3.13725	6.19048	-1.90476	3.80952	4.28571	2.38095	-0.952381	-0.952381	-0.47619	4.7619	-0.47619	2.38095	-0.243902	-0.243902	13.1707	4.14634	-1.95122	-0.487805	1.70732	-0.243902	6.34146	2.68293	2.43902	2.92683	-0.487805	2.43902	4.63415	-1.95122	-3.90244	-0.487805	-0.243902	0.243902	-1.46341	-0.731707	1.70732	4.39024	6.34146	-2.19512	-0.731707	-6.82927	0.97561	-0.227273	0.946746
1.2225	0	-0.28169	-1.56863	6.66667	-0.392157	-2.7451	-0.784314	6.19048	-1.90476	-0.952381	-0.47619	7.14286	-0.952381	-0.952381	-0.47619	4.7619	-0.47619	11.9048	-0.243902	-0.243902	-1.46341	-3.17073	-1.95122	-0.487805	-0.731707	4.63415	-0.97561	-2.19512	2.43902	2.92683	-0.487805	4.87805	4.63415	2.92683	-3.90244	-0.487805	2.19512	2.68293	0.97561	-0.731707	-0.731707	4.39024	-5.85366	0.243902	-0.731707	5.36585	-3.90244	-0.227273	0.946746
1.2275	0	-0.28169	-1.56863	-1.17647	3.52941	-2.7451	-0.784314	6.19048	7.61905	3.80952	-0.47619	11.9048	-5.71429	-0.952381	-0.47619	0	-0.47619	2.38095	2.19512	-0.243902	5.85366	1.70732	0.487805	-0.487805	1.70732	-2.68293	3.90244	5.12195	0	-1.95122	-0.487805	3.24943e-15	-0.243902	-1.95122	-1.46341	-0.487805	-0.243902	-2.19512	-1.46341	1.70732	-0.731707	4.39024	-0.97561	-2.19512	-0.731707	-6.82927	-3.90244	-0.227273	2.13018
1.2325	0	-0.28169	-1.56863	-1.17647	-0.392157	-2.7451	-0.784314	1.42857	12.381	-0.952381	-0.47619	7.14286	3.80952	-0.952381	-0.47619	9.52381	-0.47619	-2.38095	7.07317	-0.243902	-1.46341	-0.731707	-1.95122	1.95122	4.14634	2.19512	3.90244	5.12195	0	7.80488	-0.487805	-4.87805	-0.243902	0.487805	-3.90244	1.95122	-0.243902	0.243902	-1.46341	-0.731707	-0.731707	-0.487805	1.46341	-2.19512	1.70732	5.36585	0.97561	-0.227273	0.946746
1.2375	0	-0.28169	-1.56863	-1.17647	-0.392157	-2.7451	-0.784314	1.42857	2.85714	-0.952381	-0.47619	2.38095	13.3333	-0.952381	-0.47619	0	-0.47619	2.38095	-0.243902	-0.243902	0.97561	-0.731707	-1.95122	-0.487805	-0.731707	2.19512	6.34146	-2.19512	0	0.487805	-0.487805	2.55622e-15	2.19512	2.92683	-3.90244	-0.487805	-0.243902	0.243902	-1.46341	-0.731707	-0.731707	-0.487805	-3.41463	-2.19512	-0.731707	0.487805	0.97561	-0.227273	0.946746
1.2425	0	-0.28169	-1.56863	-1.17647	-0.392157	-2.7451	-0.784314	6.19048	-1.90476	-0.952381	-0.47619	2.38095	-5.71429	-0.952381	-0.47619	0	-0.47619	-2.38095	-0.243902	2.19512	0.97561	4.14634	-1.95122	-0.487805	-0.731707	-0.243902	-0.97561	-2.19512	0	2.92683	-0.487805	-4.87805	2.19512	0.487805	-3.90244	-0.487805	-0.243902	-2.19512	0.97561	-0.731707	1.70732	-0.487805	6.34146	-2.19512	-0.731707	-4.39024	0.97561	-0.227273	0.946746
1.2475	0	-0.28169	-1.56863	2.7451	-0.392157	-2.7451	3.13725	1.42857	-1.90476	3.80952	4.28571	7.14286	3.80952	-0.952381	-0.47619	0	-0.47619	-2.38095	2.19512	-0.243902	0.97561	4.14634	0.487805	-0.487805	1.70732	-0.243902	1.46341	-2.19512	0	5.36585	1.95122	-2.43902	-0.243902	7.80488	0.97561	-0.487805	2.19512	-2.19512	-1.46341	-0.731707	1.70732	-0.487805	-0.97561	-2.19512	-0.731707	-4.39024	3.41463	-0.227273	-0.236686
1.2525	0	-0.28169	-1.56863	2.7451	-0.392157	-2.7451	-0.784314	-3.33333	2.85714	3.80952	-0.47619	-2.38095	-0.952381	3.80952	-0.47619	4.7619	-0.47619	-2.38095	2.19512	4.63415	-3.90244	1.70732	-1.95122	-0.487805	1.70732	-0.243902	3.90244	0.243902	0	-1.95122	-0.487805	-4.87805	-0.243902	0.487805	3.41463	-0.487805	-0.243902	2.68293	-1.46341	-0.731707	4.14634	-0.487805	3.90244	-2.19512	-0.731707	0.487805	-1.46341	-0.227273	-0.236686
1.2575	0	-0.28169	-1.56863	6.66667	-0.392157	-2.7451	-0.784314	-3.33333	2.85714	-0.952381	-0.47619	7.14286	8.57143	3.80952	-0.47619	0	-0.47619	-2.38095	-2.68293	2.19512	3.41463	1.70732	0.487805	-0.487805	-0.731707	-2.68293	8.78049	-2.19512	2.43902	2.92683	-0.487805	-7.31707	-0.243902	7.80488	-1.46341	-0.487805	-0.243902	-2.19512	-1.46341	-0.731707	1.70732	-0.487805	-3.41463	0.243902	1.70732	0.487805	0.97561	2.04545	-0.236686
1.2625	0	-0.28169	-1.56863	2.7451	3.52941	-2.7451	-0.784314	10.9524	2.85714	8.57143	-0.47619	7.14286	-5.71429	-0.952381	4.28571	4.7619	-0.47619	11.9048	-2.68293	-0.243902	3.41463	-0.731707	0.487805	-0.487805	-0.731707	-2.68293	1.46341	0.243902	0	0.487805	-0.487805	4.87805	-0.243902	-1.95122	-3.90244	-0.487805	-0.243902	-2.19512	-1.46341	-0.731707	4.14634	-0.487805	-0.97561	-2.19512	-0.731707	-4.39024	5.85366	-0.227273	3.31361
1.2675	0	-0.28169	-1.56863	-1.17647	-0.392157	-2.7451	-0.784314	1.42857	-1.90476	3.80952	-0.47619	2.38095	3.80952	-0.952381	-0.47619	0	-0.47619	11.9048	-2.68293	4.63415	0.97561	1.70732	0.487805	1.95122	1.70732	-0.243902	-0.97561	-2.19512	0	-1.95122	-0.487805	-7.31707	2.19512	0.487805	-1.46341	-0.487805	2.19512	0.243902	-1.46341	-0.731707	-0.731707	-0.487805	-3.41463	-2.19512	-0.731707	-4.39024	5.85366	-0.227273	0.946746
1.2725	0	-0.28169	-1.56863	2.7451	-0.392157	1.17647	-0.784314	1.42857	-1.90476	-0.952381	4.28571	2.38095	-0.952381	-0.952381	-0.47619	0	4.28571	-2.38095	-2.68293	-0.243902	-3.90244	1.70732	-1.95122	1.95122	-0.731707	-0.243902	1.46341	2.68293	2.43902	2.92683	-0.487805	-2.43902	-0.243902	0.487805	-3.90244	-0.487805	2.19512	0.243902	-1.46341	-0.731707	-3.17073	-0.487805	-0.97561	0.243902	-0.731707	-4.39024	0.97561	-0.227273	0.946746
1.2775	0	-0.28169	-1.56863	-1.17647	-0.392157	-2.7451	-0.784314	6.19048	-1.90476	-0.952381	4.28571	21.4286	3.80952	-0.952381	4.28571	0	-0.47619	-2.38095	-2.68293	-0.243902	8.29268	-0.731707	-1.95122	1.95122	-0.731707	-0.243902	6.34146	2.68293	0	0.487805	-0.487805	2.43902	-0.243902	0.487805	0.97561	-0.487805	-0.243902	0.243902	0.97561	-0.731707	-0.731707	-0.487805	1.46341	5.12195	-0.731707	0.487805	-3.90244	2.04545	-0.236686
1.2825	0	-0.28169	-1.56863	-1.17647	-0.392157	-2.7451	-0.784314	6.19048	-1.90476	-0.952381	4.28571	-2.38095	-0.952381	-0.952381	-0.47619	0	-0.47619	-2.38095	-2.68293	-0.243902	-1.46341	-3.17073	-1.95122	-0.487805	-0.731707	-2.68293	8.78049	-2.19512	0	-1.95122	1.95122	-4.87805	-0.243902	-1.95122	0.97561	-0.487805	-0.243902	2.68293	-1.46341	-0.731707	-0.731707	1.95122	-5.85366	5.12195	-0.731707	-1.95122	-3.90244	-0.227273	-0.236686
1.2875	0	-0.28169	-1.56863	-1.17647	-0.392157	-2.7451	-0.784314	-3.33333	2.85714	-0.952381	-0.47619	2.38095	-5.71429	-0.952381	4.28571	4.7619	-0.47619	-2.38095	-0.243902	2.19512	8.29268	4.14634	-1.95122	-0.487805	-0.731707	4.63415	1.46341	5.12195	0	0.487805	-0.487805	2.43902	-0.243902	0.487805	0.97561	-0.487805	-0.243902	0.243902	-1.46341	-0.731707	-3.17073	-0.487805	-3.41463	-2.19512	1.70732	-4.39024	-1.46341	-0.227273	2.13018
1.2925	0	-0.28169	-1.56863	-1.17647	-0.392157	-2.7451	-0.784314	1.42857	12.381	-0.952381	4.28571	2.38095	-5.71429	-0.952381	4.28571	0	-0.47619	2.38095	-2.68293	2.19512	-3.90244	-3.17073	0.487805	-0.487805	4.14634	-2.68293	3.90244	-2.19512	0	0.487805	-0.487805	-2.43902	-0.243902	0.487805	-1.46341	-0.487805	-0.243902	-2.19512	-1.46341	-0.731707	1.70732	1.95122	-0.97561	-2.19512	-0.731707	-4.39024	-3.90244	-0.227273	-0.236686
1.2975	0	-0.28169	-1.56863	2.7451	-0.392157	-2.7451	-0.784314	-3.33333	2.85714	-0.952381	4.28571	21.4286	-0.952381	-0.952381	-0.47619	0	-0.47619	2.38095	-2.68293	2.19512	3.41463	-3.17073	-1.95122	-0.487805	1.70732	2.19512	8.78049	0.243902	0	2.92683	-0.487805	-2.43902	-0.243902	12.6829	-1.46341	-0.487805	-0.243902	-2.19512	0.97561	1.70732	-3.17073	-0.487805	-0.97561	2.68293	1.70732	-4.39024	-1.46341	-0.227273	0.946746
[truncated: 4 more columns]

## Sheet: PSTH(wM1,RS,layer5,novice)
time (s)	n1	n2	n3	n4	n5	n6	n7	n8	n9	n10	n11	n12	n13	n14	n15	n16	n17	n18	n19	n20	n21	n22	n23	n24	n25	n26	n27	n28	n29	n30	n31	n32	n33	n34	n35	n36	n37	n38	n39	n40	n41	n42	n43	n44	n45	n46	n47	n48	n49
0.8025	-0.612245	-0.612245	4.4898	2.04082	-0.204082	-4.08163	-1.02041	-3.46939	0	0	0.204082	0	-0.816327	-0.204082	-1.02041	-4.4898	0	-0.816327	-0.408163	1.22449	9.18367	1.81261e-17	0	-0.689655	0	0	5.51724	1.37931	-0.689655	-0.689655	-0.689655	0	3.44828	-0.689655	-4.13793	4.13793	-2.06897	-4.82759	6.89655	-0.689655	5.51724	-2.06897	0	-6.2069	0	-0.330579	0	-1.94151e-15	-2.29385e-15
0.8075	1.42857	-0.612245	-1.63265	0	-0.204082	-2.04082	1.02041	-3.46939	0	0	-1.83673	0	1.22449	-0.204082	-1.02041	3.67347	0	-0.816327	-0.408163	3.26531	1.02041	3.08144e-16	0	6.2069	0	0	5.51724	-5.51724	-0.689655	-0.689655	-0.689655	0	3.44828	-0.689655	-4.13793	-2.75862	-2.06897	2.06897	-4.16525e-15	-0.689655	-1.37931	-2.06897	0	-13.1034	0	-0.330579	0	1.65289	-7.67063e-16
0.8125	-0.612245	1.42857	-1.63265	0	-0.204082	-2.04082	-1.02041	0.612245	0	0	0.204082	0	1.22449	-0.204082	1.02041	-12.6531	0	-0.816327	1.63265	1.22449	1.02041	2.9183e-15	0	-0.689655	0	0	5.51724	-5.51724	-0.689655	-0.689655	-0.689655	6.89655	3.44828	-0.689655	-4.13793	4.13793	-2.06897	2.06897	-6.89655	-0.689655	-1.37931	4.82759	0	-13.1034	0	-0.330579	0	1.65289	-1.65289
0.8175	-0.612245	-0.612245	-1.63265	0	-0.204082	-4.08163	-1.02041	2.65306	0	0	2.2449	0	-0.816327	-0.204082	-1.02041	-6.53061	0	-0.816327	-0.408163	1.22449	1.02041	4.08163	0	-0.689655	0	0	-1.37931	1.37931	-0.689655	-0.689655	-0.689655	0	-3.44828	-0.689655	2.75862	-2.75862	-2.06897	2.06897	1.10257e-15	-0.689655	-1.37931	4.82759	0	-20	0	-0.330579	0	-2.97283e-16	-1.65289
0.8225	-0.612245	3.46939	2.44898	0	-0.204082	-2.04825e-15	-1.02041	6.73469	0	0	-1.83673	0	-0.816327	-0.204082	-1.02041	-4.4898	0	-0.816327	-0.408163	-0.816327	-1.02041	-2.04082	2.04082	-0.689655	0	0	-1.37931	8.27586	-0.689655	-0.689655	-0.689655	0	-3.44828	-0.689655	-4.13793	-2.75862	-2.06897	-4.82759	-4.28776e-15	-0.689655	-1.37931	-2.06897	0	-13.1034	0	-0.330579	1.65289	-1.65289	-1.65289
0.8275	-0.612245	1.42857	0.408163	0	-0.204082	-2.04082	-1.02041	0.612245	0	0	2.2449	0	-0.816327	1.83673	-1.02041	1.63265	0	-0.816327	-0.408163	-0.816327	-1.02041	-1.26883e-16	2.04082	-0.689655	0	0	5.51724	1.37931	-0.689655	-0.689655	-0.689655	0	3.44828	-0.689655	2.75862	-2.75862	4.82759	-4.82759	-6.89655	-0.689655	-1.37931	-2.06897	0	-13.1034	0	1.32231	0	-1.65289	-1.65289
0.8325	-0.612245	1.42857	-1.63265	0	-0.204082	2.71891e-16	-1.02041	0.612245	0	0	2.2449	0	1.22449	1.83673	-1.02041	-0.408163	0	-0.816327	1.63265	-0.816327	-1.02041	4.07837e-15	2.04082	-0.689655	0	0	12.4138	1.37931	-0.689655	-0.689655	-0.689655	0	-3.44828	-0.689655	9.65517	-2.75862	-2.06897	-4.82759	6.89655	-0.689655	-1.37931	-2.06897	0	-20	0	-0.330579	0	-1.65289	-1.65289
0.8375	1.42857	1.42857	-1.63265	0	-0.204082	-2.04082	-1.02041	-1.42857	0	0	2.2449	0	3.26531	-0.204082	-1.02041	-2.44898	0	-0.816327	1.63265	-0.816327	1.02041	6.12245	0	-0.689655	0	0	5.51724	8.27586	6.2069	-0.689655	-0.689655	6.89655	-3.44828	-0.689655	-4.13793	4.13793	-2.06897	-4.82759	6.89655	-0.689655	-1.37931	4.82759	0	-6.2069	0	-0.330579	0	-1.00195e-15	-1.65289
0.8425	-0.612245	1.42857	4.4898	2.04082	-0.204082	-4.08163	-1.02041	-1.42857	0	0	0.204082	0	1.22449	-0.204082	-1.02041	1.63265	0	-0.816327	-0.408163	-0.816327	1.02041	-2.04082	0	6.2069	0	0	-1.37931	-5.51724	6.2069	-0.689655	-0.689655	0	-3.44828	-0.689655	-4.13793	-2.75862	-2.06897	2.06897	-6.89655	-0.689655	-1.37931	-2.06897	0	-20	0	-0.330579	0	-1.65289	-1.65289
0.8475	-0.612245	-0.612245	-1.63265	0	-0.204082	-4.08163	-1.02041	-1.42857	0	0	0.204082	0	1.22449	-0.204082	-1.02041	-8.57143	0	-0.816327	-0.408163	1.22449	1.02041	2.04082	0	-0.689655	0	0	12.4138	-5.51724	-0.689655	-0.689655	-0.689655	0	-3.44828	6.2069	2.75862	-2.75862	-2.06897	-4.82759	1.22507e-16	13.1034	-1.37931	4.82759	0	-20	0	-0.330579	0	1.65289	-1.65289
0.8525	-0.612245	1.42857	2.44898	2.04082	1.83673	-2.04082	1.02041	2.65306	0	0	-1.83673	0	1.22449	-0.204082	1.02041	-2.44898	0	-0.816327	-0.408163	-0.816327	-1.02041	8.16327	2.04082	-0.689655	0	0	5.51724	-5.51724	-0.689655	-0.689655	-0.689655	0	-3.44828	-0.689655	-4.13793	-2.75862	-2.06897	15.8621	-6.89655	-0.689655	-1.37931	4.82759	0	-20	0	-0.330579	0	4.07388e-16	-1.65289
0.8575	-0.612245	-0.612245	0.408163	0	-0.204082	-4.08163	1.02041	-1.42857	2.04082	0	0.204082	0	-0.816327	-0.204082	1.02041	1.63265	0	1.22449	-0.408163	-0.816327	-1.02041	-5.61909e-16	0	6.2069	13.7931	0	-1.37931	1.37931	-0.689655	6.2069	-0.689655	0	10.3448	-0.689655	-4.13793	4.13793	-2.06897	15.8621	-6.89655	-0.689655	-1.37931	-2.06897	0	-13.1034	0	-0.330579	0	-1.65289	-1.65289
0.8625	-0.612245	3.46939	2.44898	0	-0.204082	4.08163	-1.02041	-1.42857	0	0	2.2449	0	-0.816327	-0.204082	-1.02041	3.67347	0	-0.816327	-0.408163	3.26531	-1.02041	2.04082	0	-0.689655	0	0	19.3103	1.37931	-0.689655	-0.689655	-0.689655	6.89655	-3.44828	-0.689655	-4.13793	-2.75862	-2.06897	8.96552	-13.7931	6.2069	-1.37931	-2.06897	0	-20	0	1.32231	0	3.30579	-1.65289
0.8675	-0.612245	-0.612245	-1.63265	0	-0.204082	1.50447e-15	-1.02041	2.65306	0	0	0.204082	0	-0.816327	-0.204082	-1.02041	-0.408163	0	-0.816327	-0.408163	5.30612	1.02041	2.04082	0	-0.689655	0	0	5.51724	-5.51724	-0.689655	-0.689655	-0.689655	0	3.44828	-0.689655	9.65517	-2.75862	-2.06897	-4.82759	-3.67522e-16	6.2069	-1.37931	-2.06897	0	-6.2069	0	-0.330579	0	-1.79838e-16	-2.3856e-16
0.8725	3.46939	1.42857	-1.63265	0	-0.204082	-2.04082	1.02041	-3.46939	0	0	-1.83673	0	-0.816327	-0.204082	1.02041	1.63265	0	-0.816327	1.63265	3.26531	-1.02041	8.16327	0	-0.689655	0	0	5.51724	1.37931	-0.689655	-0.689655	-0.689655	0	3.44828	-0.689655	2.75862	-2.75862	-2.06897	2.06897	-6.89655	-0.689655	-1.37931	-2.06897	0	-20	0	-0.330579	0	-2.29385e-15	1.65289
0.8775	1.42857	1.42857	-1.63265	2.04082	-0.204082	-4.08163	1.02041	4.69388	0	0	2.2449	0	-0.816327	-0.204082	-1.02041	-2.44898	0	-0.816327	-0.408163	1.22449	-1.02041	-2.04082	0	-0.689655	6.89655	0	5.51724	-5.51724	6.2069	-0.689655	-0.689655	0	-3.44828	-0.689655	2.75862	-2.75862	-2.06897	-4.82759	-6.89655	6.2069	-1.37931	18.6207	0	0.689655	0	-0.330579	0	1.65289	-5.32173e-16
0.8825	-0.612245	-0.612245	-1.63265	0	-0.204082	-4.08163	1.02041	-3.46939	0	0	-1.83673	0	1.22449	-0.204082	-1.02041	-4.4898	0	-0.816327	3.67347	-0.816327	1.02041	-2.71891e-16	0	-0.689655	0	0	12.4138	1.37931	-0.689655	-0.689655	-0.689655	0	-3.44828	-0.689655	-4.13793	-2.75862	-2.06897	-4.82759	-13.7931	6.2069	-1.37931	4.82759	0	-20	0	-0.330579	0	1.65289	-1.65289
0.8875	-0.612245	-0.612245	-1.63265	0	1.83673	-2.04082	-1.02041	-3.46939	0	0	2.2449	2.04082	-0.816327	-0.204082	1.02041	-0.408163	0	-0.816327	1.63265	-0.816327	1.02041	-2.04082	0	-0.689655	0	0	-1.37931	8.27586	-0.689655	-0.689655	-0.689655	0	10.3448	-0.689655	-4.13793	4.13793	4.82759	2.06897	-13.7931	13.1034	-1.37931	-2.06897	0	-20	0	-0.330579	1.65289	-1.65289	1.65289
0.8925	-0.612245	1.42857	2.44898	0	-0.204082	-4.08163	1.02041	-3.46939	0	0	2.2449	0	3.26531	-0.204082	-1.02041	1.63265	0	-0.816327	-0.408163	3.26531	-1.02041	-4.08163	0	-0.689655	0	0	12.4138	1.37931	-0.689655	-0.689655	-0.689655	0	-3.44828	-0.689655	2.75862	-2.75862	11.7241	-4.82759	13.7931	-0.689655	-1.37931	4.82759	0	-6.2069	0	-0.330579	0	3.30579	-2.29385e-15
0.8975	-0.612245	1.42857	0.408163	0	-0.204082	-4.08163	-1.02041	4.69388	0	0	2.2449	0	-0.816327	-0.204082	1.02041	-4.4898	0	-0.816327	-0.408163	3.26531	-1.02041	8.16327	0	-0.689655	0	0	-1.37931	8.27586	-0.689655	-0.689655	-0.689655	0	3.44828	-0.689655	2.75862	4.13793	-2.06897	-4.82759	-6.89655	-0.689655	-1.37931	4.82759	0	-20	0	-0.330579	0	-1.65289	-1.65289
0.9025	-0.612245	1.42857	-1.63265	0	-0.204082	-2.04082	-1.02041	0.612245	0	0	4.28571	0	1.22449	-0.204082	1.02041	1.63265	0	-0.816327	-0.408163	1.22449	1.02041	4.08163	0	-0.689655	6.89655	0	-1.37931	35.8621	-0.689655	-0.689655	-0.689655	0	-3.44828	-0.689655	-4.13793	-2.75862	-2.06897	-4.82759	6.12537e-16	-0.689655	-1.37931	4.82759	0	-13.1034	0	-0.330579	0	-1.65289	-1.65289
0.9075	-0.612245	1.42857	2.44898	0	-0.204082	-4.08163	-1.02041	4.69388	0	0	0.204082	0	1.22449	-0.204082	-1.02041	-6.53061	0	-0.816327	1.63265	1.22449	3.06122	5.23844e-15	0	-0.689655	0	0	19.3103	8.27586	-0.689655	-0.689655	6.2069	0	3.44828	-0.689655	2.75862	-2.75862	-2.06897	-4.82759	6.89655	-0.689655	-1.37931	-2.06897	0	-13.1034	0	-0.330579	0	-1.65289	4.6978e-16
0.9125	1.42857	-0.612245	-1.63265	0	-0.204082	6.12245	-1.02041	-3.46939	0	0	2.2449	0	-0.816327	-0.204082	1.02041	-0.408163	0	-0.816327	3.67347	1.22449	-1.02041	6.12245	0	-0.689655	0	0	19.3103	-5.51724	-0.689655	-0.689655	-0.689655	0	-3.44828	-0.689655	2.75862	4.13793	4.82759	-4.82759	-13.7931	-0.689655	-1.37931	4.82759	0	7.58621	0	-0.330579	0	-1.65289	-2.1764e-15
0.9175	-0.612245	1.42857	0.408163	0	-0.204082	-2.04082	1.02041	-3.46939	0	0	-1.83673	0	-0.816327	-0.204082	-1.02041	-8.57143	0	-0.816327	-0.408163	1.22449	-1.02041	2.04082	0	-0.689655	0	0	-1.37931	-5.51724	-0.689655	-0.689655	-0.689655	0	-3.44828	-0.689655	-4.13793	-2.75862	-2.06897	-4.82759	-13.7931	-0.689655	-1.37931	-2.06897	0	0.689655	0	-0.330579	0	4.95868	-1.65289
0.9225	3.46939	1.42857	-1.63265	0	-0.204082	-4.08163	-1.02041	0.612245	0	0	2.2449	0	-0.816327	-0.204082	-1.02041	-8.57143	0	1.22449	-0.408163	-0.816327	-1.02041	3.08144e-16	0	-0.689655	0	0	-1.37931	1.37931	-0.689655	-0.689655	-0.689655	0	-3.44828	-0.689655	-4.13793	-2.75862	-2.06897	-4.82759	-6.89655	-0.689655	-1.37931	-2.06897	0	0.689655	0	-0.330579	0	-2.29385e-15	-1.65289
0.9275	1.42857	1.42857	0.408163	0	-0.204082	-2.04082	3.06122	0.612245	0	0	-1.83673	0	-0.816327	-0.204082	-1.02041	-0.408163	0	-0.816327	-0.408163	-0.816327	-1.02041	-6.12245	0	-0.689655	0	0	-1.37931	1.37931	-0.689655	-0.689655	-0.689655	0	-3.44828	-0.689655	2.75862	-2.75862	4.82759	-4.82759	-6.89655	6.2069	-1.37931	4.82759	0	0.689655	0	-0.330579	1.65289	-1.47173e-15	-1.65289
0.9325	-0.612245	-0.612245	-1.63265	0	-0.204082	-1.46821e-15	-1.02041	-3.46939	0	0	0.204082	0	-0.816327	-0.204082	1.02041	-0.408163	0	-0.816327	-0.408163	1.22449	1.02041	-4.08163	0	-0.689655	6.89655	0	12.4138	-5.51724	-0.689655	-0.689655	-0.689655	0	-3.44828	-0.689655	-4.13793	-2.75862	-2.06897	2.06897	-6.89655	-0.689655	-1.37931	-2.06897	0	-6.2069	0	-0.330579	1.65289	-2.29385e-15	-1.65289
0.9375	-0.612245	-0.612245	-1.63265	0	-0.204082	-4.08163	-1.02041	2.65306	0	0	-1.83673	0	1.22449	-0.204082	1.02041	-0.408163	0	-0.816327	-0.408163	-0.816327	-1.02041	4.08163	0	-0.689655	0	0	5.51724	-5.51724	-0.689655	-0.689655	-0.689655	0	10.3448	-0.689655	2.75862	-2.75862	11.7241	2.06897	6.89655	-0.689655	-1.37931	-2.06897	0	-6.2069	0	-0.330579	0	-1.65289	-1.65289
0.9425	-0.612245	1.42857	-1.63265	0	-0.204082	-2.04082	-1.02041	2.65306	0	0	6.32653	0	-0.816327	-0.204082	1.02041	-8.57143	0	-0.816327	-0.408163	-0.816327	-1.02041	2.04082	0	-0.689655	6.89655	0	-1.37931	1.37931	-0.689655	-0.689655	-0.689655	0	-3.44828	-0.689655	16.5517	-2.75862	4.82759	8.96552	-3.3077e-15	-0.689655	-1.37931	4.82759	0	-6.2069	0	1.32231	0	3.30579	-7.67063e-16
0.9475	-0.612245	-0.612245	-1.63265	0	-0.204082	2.04082	-1.02041	6.73469	0	0	0.204082	0	-0.816327	-0.204082	1.02041	-4.4898	2.04082	1.22449	-0.408163	-0.816327	-1.02041	-4.08163	0	-0.689655	6.89655	0	12.4138	1.37931	-0.689655	-0.689655	-0.689655	0	-3.44828	-0.689655	2.75862	4.13793	-2.06897	-4.82759	20.6897	-0.689655	-1.37931	-2.06897	0	-20	0	-0.330579	0	-2.29385e-15	3.30579
0.9525	-0.612245	-0.612245	-1.63265	0	-0.204082	-2.04082	1.02041	-1.42857	0	0	0.204082	0	-0.816327	-0.204082	-1.02041	-6.53061	0	-0.816327	1.63265	-0.816327	-1.02041	2.04825e-15	0	-0.689655	0	0	5.51724	-5.51724	-0.689655	-0.689655	-0.689655	0	3.44828	6.2069	-4.13793	-2.75862	4.82759	2.06897	6.89655	-0.689655	-1.37931	4.82759	0	-13.1034	0	-0.330579	0	-1.65289	-1.29557e-15
0.9575	-0.612245	1.42857	-1.63265	0	-0.204082	-8.88178e-16	-1.02041	2.65306	0	0	-1.83673	0	-0.816327	-0.204082	-1.02041	-2.44898	0	1.22449	-0.408163	1.22449	1.02041	-2.71891e-16	0	-0.689655	0	0	-1.37931	1.37931	-0.689655	-0.689655	-0.689655	0	3.44828	-0.689655	-4.13793	-2.75862	-2.06897	-4.82759	6.89655	-0.689655	-1.37931	-2.06897	0	0.689655	0	-0.330579	0	-1.94151e-15	1.65289
0.9625	-0.612245	-0.612245	0.408163	0	-0.204082	4.08163	3.06122	-1.42857	0	0	0.204082	0	1.22449	-0.204082	-1.02041	1.63265	0	-0.816327	-0.408163	1.22449	-1.02041	-4.08163	0	-0.689655	0	0	5.51724	1.37931	6.2069	-0.689655	-0.689655	0	-3.44828	-0.689655	-4.13793	-2.75862	-2.06897	2.06897	6.12537e-16	-0.689655	-1.37931	-2.06897	0	21.3793	0	-0.330579	0	-1.65289	-5.32173e-16
0.9675	-0.612245	-0.612245	-1.63265	0	-0.204082	2.04082	1.02041	-1.42857	0	0	-1.83673	0	-0.816327	1.83673	3.06122	-10.6122	0	-0.816327	-0.408163	1.22449	-1.02041	-2.04082	0	-0.689655	0	0	-1.37931	1.37931	-0.689655	-0.689655	-0.689655	0	-3.44828	-0.689655	2.75862	-2.75862	-2.06897	2.06897	6.89655	-0.689655	5.51724	-2.06897	0	0.689655	0	1.32231	0	-1.35429e-15	-1.23684e-15
0.9725	-0.612245	-0.612245	-1.63265	0	1.83673	-4.08163	-1.02041	6.73469	0	0	-1.83673	0	-0.816327	-0.204082	-1.02041	-4.4898	0	-0.816327	-0.408163	-0.816327	1.02041	1.81261e-17	0	-0.689655	0	0	-1.37931	1.37931	-0.689655	-0.689655	-0.689655	0	3.44828	-0.689655	9.65517	4.13793	-2.06897	2.06897	-1.22507e-15	-0.689655	-1.37931	4.82759	0	-13.1034	0	1.32231	0	-1.65289	-1.65289
0.9775	-0.612245	-0.612245	-1.63265	0	-0.204082	2.04082	1.02041	-3.46939	0	0	2.2449	0	-0.816327	-0.204082	-1.02041	7.7551	0	-0.816327	-0.408163	-0.816327	-1.02041	1.75823e-15	0	6.2069	0	0	-1.37931	1.37931	-0.689655	-0.689655	-0.689655	0	-3.44828	-0.689655	9.65517	11.0345	-2.06897	2.06897	-13.7931	-0.689655	-1.37931	-2.06897	0	-6.2069	0	-0.330579	0	1.65289	-8.84508e-16
0.9825	1.42857	1.42857	6.53061	0	-0.204082	6.12245	-1.02041	2.65306	0	0	2.2449	0	-0.816327	-0.204082	5.10204	-0.408163	0	1.22449	1.63265	-0.816327	1.02041	-2.71891e-16	0	-0.689655	0	0	-1.37931	1.37931	-0.689655	-0.689655	6.2069	0	-3.44828	-0.689655	-4.13793	-2.75862	-2.06897	8.96552	6.89655	-0.689655	-1.37931	4.82759	0	14.4828	0	-0.330579	0	1.65289	1.65289
0.9875	1.42857	-0.612245	0.408163	0	-0.204082	-2.04082	-1.02041	-1.42857	0	0	0.204082	0	1.22449	-0.204082	-1.02041	13.8776	0	-0.816327	-0.408163	-0.816327	-1.02041	2.04082	0	-0.689655	0	0	-1.37931	-5.51724	-0.689655	6.2069	-0.689655	0	-3.44828	-0.689655	-4.13793	4.13793	4.82759	-4.82759	-2.57265e-15	-0.689655	5.51724	-2.06897	0	-6.2069	0	-0.330579	0	-1.65289	1.65289
0.9925	1.42857	1.42857	2.44898	0	-0.204082	-2.04082	-1.02041	-1.42857	0	0	0.204082	0	-0.816327	-0.204082	-1.02041	5.71429	0	3.26531	-0.408163	-0.816327	3.06122	2.04082	0	-0.689655	0	0	-1.37931	1.37931	-0.689655	-0.689655	-0.689655	0	3.44828	-0.689655	-4.13793	-2.75862	-2.06897	-4.82759	-6.89655	-0.689655	-1.37931	-2.06897	0	7.58621	0	-0.330579	0	1.65289	-1.65289
0.9975	-0.612245	-0.612245	-1.63265	0	-0.204082	-4.08163	-1.02041	-1.42857	0	0	0.204082	0	3.26531	-0.204082	-1.02041	-4.4898	0	-0.816327	-0.408163	1.22449	-1.02041	2.04082	0	-0.689655	0	0	-1.37931	1.37931	-0.689655	-0.689655	-0.689655	0	3.44828	-0.689655	2.75862	-2.75862	4.82759	-4.82759	-6.89655	6.2069	-1.37931	-2.06897	0	-6.2069	0	-0.330579	0	1.65289	-1.65289
1.0025	1.42857	-0.612245	6.53061	0	-0.204082	2.04082	1.02041	-1.42857	0	0	0.204082	0	1.22449	-0.204082	-1.02041	-0.408163	0	3.26531	-0.408163	1.22449	-1.02041	6.12245	0	-0.689655	0	0	5.51724	1.37931	-0.689655	-0.689655	-0.689655	0	-3.44828	-0.689655	-4.13793	-2.75862	-2.06897	2.06897	-6.89655	-0.689655	-1.37931	4.82759	0	-20	0	1.32231	0	-2.3856e-16	-1.65289
1.0075	3.46939	1.42857	4.4898	0	-0.204082	-2.04082	-1.02041	0.612245	0	0	0.204082	0	-0.816327	3.87755	-1.02041	-4.4898	2.04082	-0.816327	-0.408163	-0.816327	-1.02041	1.75823e-15	0	-0.689655	0	0	-1.37931	-5.51724	-0.689655	-0.689655	-0.689655	0	3.44828	6.2069	-4.13793	4.13793	-2.06897	2.06897	1.10257e-15	-0.689655	-1.37931	4.82759	0	-13.1034	0	-0.330579	0	-5.32173e-16	-1.65289
1.0125	1.42857	5.5102	0.408163	0	-0.204082	-2.04082	-1.02041	-1.42857	0	0	0.204082	0	1.22449	-0.204082	1.02041	3.67347	2.04082	-0.816327	-0.408163	1.22449	-1.02041	1.46821e-15	2.04082	-0.689655	6.89655	0	5.51724	1.37931	-0.689655	-0.689655	-0.689655	0	-3.44828	-0.689655	-4.13793	-2.75862	-2.06897	-4.82759	1.5926e-15	-0.689655	-1.37931	-2.06897	0	-20	0	-0.330579	0	-1.65289	-1.1194e-15
1.0175	-0.612245	1.42857	-1.63265	2.04082	-0.204082	4.08163	-1.02041	2.65306	0	0	6.32653	0	-0.816327	-0.204082	-1.02041	24.0816	0	-0.816327	1.63265	7.34694	1.02041	8.16327	0	13.1034	6.89655	6.89655	12.4138	15.1724	-0.689655	-0.689655	-0.689655	0	3.44828	-0.689655	-4.13793	4.13793	32.4138	2.06897	6.89655	-0.689655	-1.37931	-2.06897	0	0.689655	0	-0.330579	6.61157	8.26446	3.30579
1.0225	-0.612245	-0.612245	2.44898	4.08163	5.91837	12.2449	-1.02041	14.898	6.12245	0	2.2449	0	5.30612	1.83673	-1.02041	62.8571	0	-0.816327	3.67347	-0.816327	-1.02041	-4.08163	2.04082	-0.689655	0	20.6897	12.4138	1.37931	-0.689655	-0.689655	6.2069	0	-3.44828	-0.689655	-4.13793	11.0345	18.6207	2.06897	13.7931	20	-1.37931	-2.06897	0	-20	6.89655	-0.330579	0	13.2231	1.65289
1.0275	-0.612245	3.46939	-1.63265	0	-0.204082	6.12245	-1.02041	6.73469	2.04082	0	4.28571	0	1.22449	-0.204082	3.06122	30.2041	0	1.22449	-0.408163	9.38776	5.10204	12.2449	0	-0.689655	0	0	19.3103	28.9655	-0.689655	-0.689655	6.2069	6.89655	3.44828	6.2069	-4.13793	-2.75862	46.2069	36.5517	48.2759	13.1034	5.51724	-2.06897	0	-6.2069	0	1.32231	4.95868	13.2231	3.30579
1.0325	1.42857	3.46939	-1.63265	0	-0.204082	-1.75823e-15	-1.02041	0.612245	0	0	10.4082	0	-0.816327	1.83673	-1.02041	44.4898	0	-0.816327	-0.408163	-0.816327	-1.02041	2.04082	0	6.2069	6.89655	0	-1.37931	15.1724	-0.689655	-0.689655	-0.689655	0	-3.44828	-0.689655	30.3448	-2.75862	11.7241	8.96552	13.7931	-0.689655	-1.37931	-2.06897	0	-6.2069	0	-0.330579	0	1.65289	-1.47173e-15
1.0375	1.42857	1.42857	-1.63265	0	-0.204082	-1.75823e-15	-1.02041	-1.42857	2.04082	0	8.36735	0	-0.816327	-0.204082	-1.02041	-0.408163	0	-0.816327	1.63265	1.22449	-1.02041	8.16327	0	6.2069	0	0	12.4138	8.27586	-0.689655	-0.689655	-0.689655	0	-3.44828	-0.689655	16.5517	-2.75862	11.7241	2.06897	41.3793	13.1034	5.51724	-2.06897	0	-6.2069	0	-0.330579	1.65289	1.65289	-1.65289
1.0425	-0.612245	3.46939	-1.63265	2.04082	-0.204082	6.12245	-1.02041	0.612245	2.04082	0	6.32653	0	-0.816327	-0.204082	-1.02041	-4.4898	0	-0.816327	-0.408163	3.26531	-1.02041	4.08163	0	-0.689655	6.89655	0	12.4138	-5.51724	6.2069	-0.689655	-0.689655	0	-3.44828	-0.689655	9.65517	4.13793	-2.06897	2.06897	-1.34758e-15	20	5.51724	4.82759	0	-13.1034	0	-0.330579	0	1.65289	2.3122e-16
1.0475	1.42857	1.42857	-1.63265	2.04082	-0.204082	-4.08163	1.02041	2.65306	0	0	-1.83673	0	1.22449	-0.204082	-1.02041	-2.44898	0	-0.816327	1.63265	1.22449	-1.02041	2.04082	0	-0.689655	0	0	5.51724	-5.51724	-0.689655	-0.689655	-0.689655	0	-3.44828	-0.689655	-4.13793	-2.75862	4.82759	8.96552	6.89655	6.2069	-1.37931	-2.06897	0	-6.2069	0	-0.330579	1.65289	3.30579	-1.65289
1.0525	-0.612245	1.42857	0.408163	2.04082	-0.204082	-1.81261e-17	-1.02041	0.612245	0	0	0.204082	0	3.26531	-0.204082	-1.02041	-6.53061	0	-0.816327	-0.408163	1.22449	-1.02041	10.2041	0	-0.689655	0	0	5.51724	1.37931	6.2069	-0.689655	-0.689655	0	-3.44828	-0.689655	9.65517	-2.75862	4.82759	2.06897	13.7931	6.2069	-1.37931	-2.06897	0	0.689655	0	-0.330579	0	1.65289	-1.65289
1.0575	-0.612245	-0.612245	-1.63265	4.08163	-0.204082	2.04082	-1.02041	2.65306	2.04082	0	-1.83673	0	-0.816327	1.83673	1.02041	-2.44898	0	-0.816327	-0.408163	3.26531	-1.02041	18.3673	0	-0.689655	0	0	26.2069	-5.51724	-0.689655	-0.689655	-0.689655	0	10.3448	-0.689655	2.75862	4.13793	4.82759	2.06897	13.7931	13.1034	5.51724	-2.06897	0	0.689655	0	-0.330579	0	1.65289	-2.1764e-15
1.0625	-0.612245	-0.612245	-1.63265	0	-0.204082	-2.04082	-1.02041	0.612245	0	2.04082	0.204082	0	1.22449	-0.204082	-1.02041	1.63265	0	-0.816327	-0.408163	3.26531	1.02041	14.2857	0	-0.689655	6.89655	0	5.51724	8.27586	13.1034	-0.689655	-0.689655	0	10.3448	-0.689655	2.75862	-2.75862	-2.06897	2.06897	41.3793	-0.689655	-1.37931	-2.06897	0	14.4828	0	1.32231	0	3.30579	-7.08341e-16
1.0675	-0.612245	-0.612245	-1.63265	0	-0.204082	-1.75823e-15	-1.02041	0.612245	0	0	0.204082	0	-0.816327	-0.204082	-1.02041	-2.44898	0	-0.816327	3.67347	-0.816327	-1.02041	12.2449	0	-0.689655	0	0	-1.37931	8.27586	6.2069	-0.689655	-0.689655	0	-3.44828	-0.689655	2.75862	4.13793	4.82759	8.96552	13.7931	20	12.4138	-2.06897	0	-13.1034	0	1.32231	0	6.61157	1.65289
1.0725	1.42857	1.42857	0.408163	0	-0.204082	-2.04082	-1.02041	6.73469	0	0	-1.83673	0	-0.816327	1.83673	-1.02041	-0.408163	0	3.26531	1.63265	1.22449	1.02041	14.2857	0	6.2069	0	0	19.3103	15.1724	-0.689655	-0.689655	-0.689655	0	-3.44828	-0.689655	16.5517	11.0345	25.5172	2.06897	34.4828	20	12.4138	-2.06897	0	14.4828	0	-0.330579	3.30579	6.61157	6.61157
1.0775	1.42857	1.42857	-1.63265	2.04082	-0.204082	-2.04082	-1.02041	0.612245	0	0	-1.83673	0	-0.816327	-0.204082	-1.02041	1.63265	0	-0.816327	-0.408163	3.26531	-1.02041	10.2041	0	-0.689655	0	0	-1.37931	8.27586	-0.689655	-0.689655	-0.689655	0	3.44828	-0.689655	-4.13793	-2.75862	-2.06897	22.7586	6.89655	6.2069	-1.37931	-2.06897	6.89655	0.689655	0	-0.330579	0	-1.65289	1.65289
1.0825	5.5102	3.46939	0.408163	0	-0.204082	-1.75823e-15	-1.02041	-3.46939	0	2.04082	0.204082	0	-0.816327	1.83673	-1.02041	-6.53061	0	1.22449	-0.408163	5.30612	-1.02041	14.2857	0	-0.689655	0	0	-1.37931	1.37931	-0.689655	-0.689655	-0.689655	0	-3.44828	6.2069	2.75862	4.13793	-2.06897	-4.82759	20.6897	-0.689655	5.51724	-2.06897	0	-13.1034	0	-0.330579	1.65289	1.65289	-1.65289
1.0875	-0.612245	-0.612245	-1.63265	0	-0.204082	2.04082	-1.02041	-1.42857	0	0	-1.83673	0	1.22449	-0.204082	-1.02041	1.63265	0	-0.816327	-0.408163	1.22449	1.02041	14.2857	0	-0.689655	0	0	12.4138	-5.51724	-0.689655	6.2069	-0.689655	0	10.3448	-0.689655	-4.13793	4.13793	18.6207	-4.82759	13.7931	13.1034	5.51724	-2.06897	6.89655	21.3793	0	-0.330579	0	1.65289	1.65289
1.0925	-0.612245	-0.612245	-1.63265	4.08163	1.83673	-2.04825e-15	-1.02041	0.612245	0	2.04082	8.36735	0	1.22449	-0.204082	-1.02041	-4.4898	0	-0.816327	-0.408163	-0.816327	-1.02041	10.2041	0	-0.689655	6.89655	0	-1.37931	15.1724	6.2069	6.2069	-0.689655	0	-3.44828	-0.689655	-4.13793	-2.75862	4.82759	8.96552	6.89655	-0.689655	-1.37931	-2.06897	0	-13.1034	0	1.32231	0	1.65289	1.65289
1.0975	-0.612245	1.42857	-1.63265	2.04082	-0.204082	-4.08163	-1.02041	0.612245	0	2.04082	0.204082	0	-0.816327	-0.204082	1.02041	3.67347	0	1.22449	1.63265	5.30612	-1.02041	16.3265	0	6.2069	0	6.89655	12.4138	22.069	6.2069	-0.689655	-0.689655	0	-3.44828	-0.689655	2.75862	11.0345	-2.06897	-4.82759	-6.89655	26.8966	-1.37931	-2.06897	6.89655	-6.2069	0	1.32231	0	-1.65289	3.30579
1.1025	-0.612245	-0.612245	-1.63265	0	-0.204082	-4.08163	-1.02041	-3.46939	0	0	-1.83673	2.04082	-0.816327	-0.204082	-1.02041	1.63265	0	-0.816327	-0.408163	-0.816327	-1.02041	14.2857	0	-0.689655	0	0	-1.37931	42.7586	-0.689655	-0.689655	-0.689655	0	-3.44828	-0.689655	2.75862	4.13793	-2.06897	2.06897	-13.7931	20	5.51724	-2.06897	0	0.689655	0	-0.330579	0	-1.65289	-3.67016e-18
1.1075	1.42857	3.46939	-1.63265	2.04082	-0.204082	-2.04082	-1.02041	6.73469	0	0	0.204082	0	-0.816327	-0.204082	-1.02041	-4.4898	0	1.22449	-0.408163	3.26531	1.02041	10.2041	0	-0.689655	0	0	26.2069	-5.51724	-0.689655	-0.689655	-0.689655	0	-3.44828	-0.689655	-4.13793	4.13793	11.7241	15.8621	20.6897	33.7931	5.51724	4.82759	0	14.4828	0	2.97521	0	4.95868	-1.65289
1.1125	-0.612245	1.42857	-1.63265	0	3.87755	-2.04082	-1.02041	-3.46939	0	0	0.204082	0	-0.816327	-0.204082	-1.02041	1.63265	0	-0.816327	-0.408163	1.22449	3.06122	4.08163	2.04082	-0.689655	6.89655	0	5.51724	-5.51724	-0.689655	-0.689655	-0.689655	0	-3.44828	-0.689655	9.65517	-2.75862	4.82759	-4.82759	13.7931	6.2069	-1.37931	4.82759	0	-6.2069	0	-0.330579	0	-9.43231e-16	-1.65289
1.1175	3.46939	1.42857	0.408163	2.04082	-0.204082	-2.04082	1.02041	-1.42857	0	0	4.28571	0	-0.816327	-0.204082	1.02041	-8.57143	0	1.22449	-0.408163	1.22449	-1.02041	2.04082	0	-0.689655	0	0	5.51724	1.37931	-0.689655	-0.689655	-0.689655	0	3.44828	-0.689655	2.75862	11.0345	18.6207	-4.82759	2.57265e-15	-0.689655	-1.37931	4.82759	0	0.689655	0	-0.330579	0	1.65289	4.95868
1.1225	-0.612245	-0.612245	0.408163	2.04082	-0.204082	-2.04082	-1.02041	0.612245	0	0	2.2449	0	-0.816327	-0.204082	-1.02041	1.63265	0	1.22449	3.67347	-0.816327	-1.02041	8.16327	0	-0.689655	0	0	-1.37931	-5.51724	-0.689655	-0.689655	-0.689655	0	3.44828	-0.689655	-4.13793	4.13793	4.82759	8.96552	6.89655	20	-1.37931	-2.06897	0	7.58621	0	-0.330579	0	-3.67016e-18	-1.65289
1.1275	-0.612245	-0.612245	0.408163	2.04082	-0.204082	4.169e-16	1.02041	-1.42857	0	0	-1.83673	0	3.26531	-0.204082	1.02041	-4.4898	0	-0.816327	-0.408163	3.26531	-1.02041	6.12245	0	-0.689655	0	0	5.51724	1.37931	-0.689655	-0.689655	-0.689655	0	3.44828	-0.689655	9.65517	4.13793	4.82759	-4.82759	6.89655	20	-1.37931	-2.06897	0	14.4828	0	-0.330579	0	1.65289	4.6978e-16
1.1325	1.42857	3.46939	-1.63265	0	-0.204082	-4.08163	-1.02041	-3.46939	0	0	2.2449	0	1.22449	-0.204082	-1.02041	-6.53061	0	-0.816327	1.63265	1.22449	1.02041	6.12245	0	-0.689655	0	0	5.51724	1.37931	-0.689655	-0.689655	-0.689655	0	-3.44828	6.2069	-4.13793	4.13793	-2.06897	-4.82759	6.89655	6.2069	-1.37931	4.82759	0	0.689655	0	-0.330579	0	4.95868	-1.23684e-15
1.1375	1.42857	1.42857	0.408163	0	-0.204082	-2.04082	1.02041	6.73469	0	0	0.204082	0	-0.816327	-0.204082	-1.02041	-4.4898	0	-0.816327	-0.408163	3.26531	1.02041	6.12245	0	-0.689655	0	0	12.4138	8.27586	-0.689655	-0.689655	-0.689655	0	-3.44828	-0.689655	2.75862	4.13793	11.7241	2.06897	-13.7931	20	-1.37931	4.82759	0	-6.2069	0	1.32231	0	1.65289	3.30579
1.1425	1.42857	1.42857	-1.63265	2.04082	-0.204082	-2.04082	-1.02041	0.612245	0	0	0.204082	0	-0.816327	-0.204082	-1.02041	-8.57143	0	-0.816327	-0.408163	5.30612	3.06122	2.04082	0	-0.689655	0	0	-1.37931	8.27586	-0.689655	-0.689655	-0.689655	0	3.44828	-0.689655	2.75862	-2.75862	-2.06897	2.06897	-13.7931	20	-1.37931	-2.06897	0	-6.2069	0	-0.330579	0	3.30579	3.30579
1.1475	1.42857	1.42857	-1.63265	0	-0.204082	-3.08144e-16	-1.02041	6.73469	0	0	-1.83673	0	-0.816327	-0.204082	3.06122	-0.408163	0	-0.816327	1.63265	5.30612	1.02041	-2.04082	0	-0.689655	6.89655	0	-1.37931	-5.51724	-0.689655	-0.689655	-0.689655	0	-3.44828	-0.689655	-4.13793	11.0345	-2.06897	2.06897	-2.45015e-16	6.2069	-1.37931	-2.06897	0	7.58621	0	-0.330579	0	-2.29385e-15	1.72497e-16
1.1525	5.5102	1.42857	0.408163	2.04082	-0.204082	-2.62828e-15	-1.02041	-3.46939	0	0	2.2449	0	-0.816327	-0.204082	-1.02041	5.71429	0	-0.816327	-0.408163	-0.816327	-1.02041	8.88178e-16	0	-0.689655	0	0	5.51724	8.27586	-0.689655	-0.689655	-0.689655	0	-3.44828	-0.689655	2.75862	-2.75862	-2.06897	-4.82759	13.7931	26.8966	-1.37931	-2.06897	0	0.689655	0	-0.330579	0	3.30579	-1.65289
1.1575	3.46939	-0.612245	0.408163	0	-0.204082	2.04082	-1.02041	2.65306	0	0	0.204082	0	-0.816327	1.83673	-1.02041	-10.6122	0	-0.816327	-0.408163	3.26531	-1.02041	2.04082	0	6.2069	0	0	12.4138	-5.51724	-0.689655	-0.689655	-0.689655	0	3.44828	-0.689655	-4.13793	-2.75862	-2.06897	2.06897	-13.7931	6.2069	-1.37931	-2.06897	0	0.689655	0	1.32231	0	1.65289	-1.65289
1.1625	-0.612245	1.42857	-1.63265	0	-0.204082	2.04082	-1.02041	-3.46939	0	0	0.204082	0	-0.816327	-0.204082	-1.02041	-2.44898	0	-0.816327	-0.408163	1.22449	3.06122	-2.04082	0	-0.689655	0	6.89655	5.51724	1.37931	-0.689655	-0.689655	-0.689655	0	3.44828	-0.689655	-4.13793	-2.75862	-2.06897	-4.82759	6.89655	13.1034	-1.37931	-2.06897	0	-13.1034	0	1.32231	0	-1.47173e-15	-1.1194e-15
1.1675	1.42857	1.42857	-1.63265	0	-0.204082	-2.9183e-15	-1.02041	0.612245	0	0	4.28571	0	-0.816327	1.83673	1.02041	-6.53061	0	-0.816327	3.67347	1.22449	7.14286	4.08163	2.04082	-0.689655	6.89655	0	-1.37931	1.37931	-0.689655	-0.689655	-0.689655	0	3.44828	-0.689655	2.75862	11.0345	-2.06897	8.96552	-3.67522e-16	20	-1.37931	-2.06897	0	-6.2069	0	1.32231	0	-2.29385e-15	1.65289
1.1725	-0.612245	1.42857	0.408163	0	-0.204082	-4.08163	1.02041	-3.46939	0	0	-1.83673	0	-0.816327	1.83673	1.02041	-8.57143	2.04082	-0.816327	-0.408163	-0.816327	1.02041	-4.08163	0	6.2069	0	0	-1.37931	1.37931	-0.689655	-0.689655	-0.689655	0	3.44828	-0.689655	2.75862	-2.75862	11.7241	-4.82759	6.89655	-0.689655	-1.37931	-2.06897	0	-13.1034	0	-0.330579	0	6.61157	-2.29385e-15
1.1775	1.42857	-0.612245	-1.63265	0	-0.204082	-2.04082	1.02041	4.69388	0	0	4.28571	0	-0.816327	1.83673	-1.02041	5.71429	0	-0.816327	-0.408163	3.26531	3.06122	2.62828e-15	2.04082	-0.689655	0	0	12.4138	-5.51724	-0.689655	-0.689655	-0.689655	0	-3.44828	-0.689655	2.75862	-2.75862	-2.06897	8.96552	-6.89655	6.2069	5.51724	4.82759	0	-13.1034	0	2.97521	0	3.30579	1.65289
1.1825	1.42857	-0.612245	2.44898	0	-0.204082	-4.08163	-1.02041	-1.42857	0	0	-1.83673	0	-0.816327	-0.204082	-1.02041	1.63265	0	-0.816327	-0.408163	1.22449	-1.02041	2.04082	2.04082	-0.689655	0	0	5.51724	8.27586	-0.689655	-0.689655	-0.689655	0	-3.44828	-0.689655	-4.13793	-2.75862	-2.06897	8.96552	-4.16525e-15	6.2069	-1.37931	-2.06897	0	0.689655	0	1.32231	0	-2.1764e-15	-1.65289
1.1875	-0.612245	1.42857	-1.63265	2.04082	1.83673	-1.1782e-15	-1.02041	2.65306	0	0	0.204082	0	-0.816327	-0.204082	1.02041	5.71429	0	-0.816327	1.63265	3.26531	-1.02041	6.12245	0	-0.689655	0	0	-1.37931	-5.51724	-0.689655	-0.689655	-0.689655	0	3.44828	-0.689655	2.75862	-2.75862	-2.06897	-4.82759	-1.22507e-15	6.2069	-1.37931	-2.06897	0	7.58621	0	1.32231	0	-1.65289	-2.29385e-15
1.1925	-0.612245	1.42857	2.44898	0	-0.204082	-4.08163	1.02041	2.65306	0	0	6.32653	0	-0.816327	-0.204082	-1.02041	-0.408163	0	-0.816327	-0.408163	7.34694	-1.02041	-2.04082	2.04082	-0.689655	0	0	-1.37931	-5.51724	-0.689655	-0.689655	-0.689655	0	-3.44828	-0.689655	-4.13793	4.13793	-2.06897	-4.82759	2.57265e-15	-0.689655	-1.37931	-2.06897	0	-13.1034	0	1.32231	0	-1.65289	-1.00195e-15
1.1975	-0.612245	1.42857	-1.63265	0	-0.204082	-4.08163	-1.02041	0.612245	0	0	-1.83673	0	-0.816327	-0.204082	-1.02041	-8.57143	0	-0.816327	-0.408163	1.22449	-1.02041	-4.08163	0	-0.689655	6.89655	0	26.2069	-5.51724	-0.689655	-0.689655	-0.689655	0	-3.44828	-0.689655	2.75862	-2.75862	-2.06897	-4.82759	-5.26782e-15	-0.689655	5.51724	-2.06897	0	0.689655	0	1.32231	0	-1.65289	1.65289
1.2025	-0.612245	3.46939	-1.63265	0	-0.204082	-2.04082	3.06122	0.612245	0	0	-1.83673	0	-0.816327	-0.204082	-1.02041	-2.44898	0	-0.816327	-0.408163	3.26531	-1.02041	10.2041	0	-0.689655	0	0	5.51724	1.37931	-0.689655	-0.689655	-0.689655	0	3.44828	-0.689655	2.75862	-2.75862	-2.06897	-4.82759	-13.7931	6.2069	-1.37931	-2.06897	0	-20	0	-0.330579	0	-2.29385e-15	-1.58918e-15
1.2075	1.42857	3.46939	-1.63265	0	-0.204082	-4.08163	-1.02041	-3.46939	0	0	2.2449	0	1.22449	-0.204082	1.02041	-8.57143	0	-0.816327	3.67347	-0.816327	1.02041	4.08163	0	-0.689655	0	0	19.3103	-5.51724	-0.689655	-0.689655	-0.689655	0	-3.44828	-0.689655	-4.13793	4.13793	-2.06897	2.06897	-13.7931	-0.689655	-1.37931	4.82759	0	-13.1034	0	-0.330579	0	3.30579	-1.65289
1.2125	-0.612245	-0.612245	-1.63265	0	-0.204082	-9.06305e-17	-1.02041	6.73469	0	0	2.2449	0	-0.816327	1.83673	3.06122	-0.408163	0	-0.816327	-0.408163	-0.816327	5.10204	10.2041	0	-0.689655	0	0	5.51724	8.27586	-0.689655	6.2069	-0.689655	0	-3.44828	-0.689655	-4.13793	-2.75862	4.82759	22.7586	-6.89655	-0.689655	5.51724	4.82759	0	0.689655	0	1.32231	0	-1.70662e-15	-2.29385e-15
1.2175	-0.612245	1.42857	0.408163	0	-0.204082	-4.08163	-1.02041	2.65306	0	0	4.28571	0	-0.816327	-0.204082	-1.02041	-4.4898	0	-0.816327	-0.408163	1.22449	1.02041	10.2041	0	-0.689655	0	0	-1.37931	15.1724	-0.689655	-0.689655	-0.689655	0	-3.44828	-0.689655	-4.13793	11.0345	-2.06897	2.06897	6.12537e-16	6.2069	-1.37931	-2.06897	0	-20	0	-0.330579	0	-2.29385e-15	5.50524e-17
1.2225	-0.612245	-0.612245	-1.63265	0	-0.204082	-1.64041e-15	1.02041	0.612245	0	2.04082	0.204082	0	3.26531	-0.204082	3.06122	-0.408163	0	-0.816327	-0.408163	-0.816327	-1.02041	-2.71891e-16	0	-0.689655	0	0	5.51724	1.37931	-0.689655	-0.689655	-0.689655	0	3.44828	-0.689655	-4.13793	4.13793	-2.06897	2.06897	-3.67522e-16	-0.689655	5.51724	-2.06897	0	-13.1034	0	1.32231	0	1.65289	-1.65289
1.2275	-0.612245	1.42857	0.408163	0	-0.204082	-1.46821e-15	-1.02041	0.612245	0	0	0.204082	0	-0.816327	-0.204082	1.02041	-2.44898	0	-0.816327	-0.408163	-0.816327	3.06122	1.81261e-17	0	-0.689655	0	0	5.51724	-5.51724	-0.689655	-0.689655	-0.689655	0	3.44828	-0.689655	-4.13793	4.13793	-2.06897	-4.82759	-3.3077e-15	6.2069	-1.37931	-2.06897	0	-13.1034	0	-0.330579	0	-1.65289	5.50524e-17
1.2325	-0.612245	3.46939	0.408163	0	1.83673	-4.08163	-1.02041	-1.42857	2.04082	0	2.2449	0	1.22449	-0.204082	-1.02041	-2.44898	0	-0.816327	-0.408163	1.22449	1.02041	-2.04082	0	6.2069	6.89655	0	5.51724	15.1724	-0.689655	-0.689655	-0.689655	0	10.3448	-0.689655	2.75862	-2.75862	-2.06897	2.06897	-1.34758e-15	-0.689655	-1.37931	-2.06897	0	-20	0	1.32231	1.65289	-2.29385e-15	-1.65289
1.2375	1.42857	1.42857	-1.63265	0	-0.204082	4.08163	-1.02041	-1.42857	2.04082	0	0.204082	0	-0.816327	-0.204082	3.06122	-0.408163	2.04082	-0.816327	1.63265	1.22449	1.02041	1.81261e-17	0	-0.689655	0	0	-1.37931	-5.51724	-0.689655	-0.689655	-0.689655	0	-3.44828	-0.689655	9.65517	-2.75862	-2.06897	-4.82759	-13.7931	-0.689655	5.51724	-2.06897	0	-13.1034	0	1.32231	0	-1.70662e-15	-1.65289
1.2425	-0.612245	1.42857	0.408163	2.04082	-0.204082	2.04082	-1.02041	2.65306	0	0	4.28571	0	3.26531	-0.204082	1.02041	7.7551	2.04082	1.22449	1.63265	1.22449	-1.02041	4.08163	0	-0.689655	0	0	12.4138	8.27586	-0.689655	-0.689655	-0.689655	0	3.44828	-0.689655	-4.13793	4.13793	-2.06897	-4.82759	-5.14531e-15	13.1034	5.51724	-2.06897	0	14.4828	0	-0.330579	0	-1.65289	-2.29385e-15
1.2475	3.46939	1.42857	-1.63265	0	-0.204082	-4.08163	-1.02041	4.69388	0	0	0.204082	0	1.22449	-0.204082	-1.02041	-8.57143	0	-0.816327	-0.408163	1.22449	-1.02041	6.12245	0	-0.689655	0	0	-1.37931	-5.51724	-0.689655	-0.689655	-0.689655	6.89655	3.44828	6.2069	-4.13793	11.0345	-2.06897	8.96552	6.89655	-0.689655	-1.37931	-2.06897	0	-20	0	1.32231	0	-1.65289	3.30579
1.2525	-0.612245	-0.612245	-1.63265	0	-0.204082	-4.08163	-1.02041	-1.42857	0	0	-1.83673	0	-0.816327	-0.204082	-1.02041	-0.408163	0	-0.816327	-0.408163	-0.816327	3.06122	2.04082	0	-0.689655	0	0	-1.37931	1.37931	-0.689655	-0.689655	-0.689655	0	3.44828	-0.689655	2.75862	-2.75862	-2.06897	8.96552	-6.89655	6.2069	5.51724	4.82759	0	14.4828	0	-0.330579	0	-6.23927e-17	1.65289
1.2575	-0.612245	-0.612245	0.408163	0	-0.204082	-3.49834e-15	-1.02041	0.612245	0	0	2.2449	0	-0.816327	-0.204082	-1.02041	-4.4898	0	-0.816327	-0.408163	-0.816327	-1.02041	6.12245	0	6.2069	0	0	5.51724	8.27586	-0.689655	-0.689655	-0.689655	0	-3.44828	-0.689655	2.75862	4.13793	-2.06897	2.06897	13.7931	6.2069	-1.37931	-2.06897	0	0.689655	0	1.32231	1.65289	-1.23684e-15	-1.65289
1.2625	1.42857	5.5102	0.408163	0	-0.204082	-1.46821e-15	-1.02041	-3.46939	0	0	8.36735	0	-0.816327	-0.204082	-1.02041	3.67347	0	-0.816327	1.63265	-0.816327	-1.02041	3.20832e-15	0	-0.689655	6.89655	0	-1.37931	-5.51724	-0.689655	-0.689655	-0.689655	0	-3.44828	-0.689655	2.75862	-2.75862	-2.06897	-4.82759	-6.89655	-0.689655	-1.37931	-2.06897	0	0.689655	0	1.32231	0	4.6978e-16	-1.65289
1.2675	-0.612245	-0.612245	-1.63265	0	-0.204082	-2.04082	-1.02041	-1.42857	0	0	-1.83673	0	-0.816327	-0.204082	-1.02041	-8.57143	0	-0.816327	-0.408163	1.22449	-1.02041	8.16327	0	-0.689655	0	0	5.51724	22.069	-0.689655	-0.689655	-0.689655	0	-3.44828	-0.689655	2.75862	-2.75862	4.82759	-4.82759	-6.89655	-0.689655	-1.37931	-2.06897	0	-13.1034	0	-0.330579	0	-2.29385e-15	3.30579
1.2725	-0.612245	1.42857	-1.63265	0	-0.204082	-2.04082	-1.02041	0.612245	0	0	2.2449	0	3.26531	-0.204082	3.06122	-6.53061	0	-0.816327	-0.408163	7.34694	-1.02041	6.12245	0	-0.689655	0	0	19.3103	1.37931	-0.689655	-0.689655	-0.689655	0	-3.44828	-0.689655	-4.13793	-2.75862	4.82759	-4.82759	0	-0.689655	-1.37931	4.82759	0	-20	0	-0.330579	1.65289	-6.23927e-17	-5.90896e-16
1.2775	-0.612245	-0.612245	-1.63265	0	-0.204082	-2.04082	-1.02041	-1.42857	0	0	0.204082	0	1.22449	-0.204082	-1.02041	-4.4898	0	-0.816327	1.63265	-0.816327	1.02041	-6.12245	0	-0.689655	0	0	19.3103	-5.51724	-0.689655	-0.689655	-0.689655	0	-3.44828	-0.689655	2.75862	4.13793	4.82759	-4.82759	2.08263e-15	6.2069	-1.37931	-2.06897	0	-6.2069	0	1.32231	0	-2.29385e-15	-1.65289
1.2825	-0.612245	3.46939	0.408163	2.04082	-0.204082	-4.08163	-1.02041	4.69388	0	0	0.204082	0	-0.816327	-0.204082	-1.02041	-2.44898	0	-0.816327	-0.408163	-0.816327	1.02041	-2.04082	0	-0.689655	6.89655	0	5.51724	-5.51724	-0.689655	-0.689655	-0.689655	0	-3.44828	-0.689655	2.75862	17.931	4.82759	2.06897	13.7931	-0.689655	-1.37931	4.82759	0	-6.2069	0	-0.330579	0	1.65289	-1.65289
1.2875	-0.612245	-0.612245	0.408163	0	-0.204082	-3.49834e-15	-1.02041	-3.46939	0	0	6.32653	0	-0.816327	-0.204082	3.06122	-6.53061	0	-0.816327	-0.408163	1.22449	-1.02041	4.08163	0	-0.689655	6.89655	0	-1.37931	-5.51724	-0.689655	-0.689655	-0.689655	0	3.44828	-0.689655	-4.13793	4.13793	4.82759	2.06897	-13.7931	6.2069	5.51724	-2.06897	0	7.58621	0	-0.330579	0	-1.65289	-1.65289
1.2925	-0.612245	-0.612245	0.408163	0	-0.204082	-2.04082	-1.02041	-1.42857	0	0	-1.83673	0	-0.816327	-0.204082	-1.02041	-4.4898	0	3.26531	-0.408163	1.22449	-1.02041	8.16327	2.04082	6.2069	0	0	-1.37931	8.27586	-0.689655	-0.689655	-0.689655	0	-3.44828	-0.689655	2.75862	-2.75862	4.82759	2.06897	-6.89655	-0.689655	-1.37931	-2.06897	0	-6.2069	0	1.32231	0	-1.35429e-15	-1.65289
1.2975	1.42857	-0.612245	2.44898	0	-0.204082	-2.04082	-1.02041	-1.42857	0	0	4.28571	0	1.22449	1.83673	1.02041	-8.57143	0	-0.816327	-0.408163	3.26531	1.02041	2.04082	2.04082	-0.689655	0	0	5.51724	1.37931	6.2069	-0.689655	-0.689655	0	3.44828	-0.689655	2.75862	4.13793	-2.06897	8.96552	-6.89655	-0.689655	5.51724	-2.06897	0	7.58621	0	-0.330579	0	6.61157	-2.29385e-15
[truncated: 69 more columns]

## Sheet: PSTH(wM1,RS,layer5,expert)
time (s)	n1	n2	n3	n4	n5	n6	n7	n8	n9	n10	n11	n12	n13	n14	n15	n16	n17	n18	n19	n20	n21	n22	n23	n24	n25	n26	n27	n28	n29	n30	n31	n32	n33	n34	n35	n36	n37	n38	n39	n40	n41	n42	n43	n44	n45	n46	n47	n48	n49
0.8025	-0.380952	-2.66667	-0.380952	0.761905	-1.33333	1.97183	0	-1.69014	-0.84507	-0.56338	0	-0.84507	-1.69014	-0.28169	-2.25352	5.6338	-0.84507	5.4902	7.45098	-0.784314	-5.09804	-0.784314	2.35294	-0.784314	-0.784314	-1.17647	-0.784314	-0.392157	-0.392157	2.7451	-0.392157	-1.17647	-0.392157	-1.56863	3.52941	3.92157	-0.784314	0	-0.784314	3.52941	0.784314	3.92157	-6.66667	2.35294	4.70588	-0.57971	-1.44928	-0.57971	-0.869565
0.8075	-0.380952	-0.761905	-0.380952	-1.14286	-1.33333	-0.84507	0	-1.69014	-0.84507	-0.56338	0	-0.84507	-1.69014	-0.28169	-2.25352	-8.4507	13.2394	-2.35294	7.45098	-0.784314	-1.17647	-0.784314	-1.56863	-0.784314	-0.784314	2.7451	-0.784314	3.52941	-0.392157	-1.17647	-0.392157	-1.17647	3.52941	2.35294	-0.392157	0	-0.784314	0	-0.784314	-0.392157	4.70588	0	-2.7451	-1.56863	16.4706	-0.57971	-1.44928	-0.57971	2.02899
0.8125	1.52381	-0.761905	-0.380952	0.761905	0.571429	-0.84507	0	1.12676	-0.84507	-0.56338	2.8169	-0.84507	1.12676	-0.28169	-2.25352	8.00612e-16	-0.84507	-2.35294	3.52941	-0.784314	-9.01961	-0.784314	-1.56863	-0.784314	-0.784314	-1.17647	-0.784314	3.52941	-0.392157	-1.17647	-0.392157	6.66667	-0.392157	2.35294	-0.392157	0	-0.784314	0	3.13725	-0.392157	-3.13725	0	9.01961	6.27451	0.784314	-0.57971	-1.44928	2.31884	-0.869565
0.8175	1.52381	-0.761905	-0.380952	-1.14286	2.47619	-0.84507	0	1.12676	-0.84507	2.25352	2.8169	-0.84507	-1.69014	-0.28169	-2.25352	11.2676	1.97183	-2.35294	-0.392157	-0.784314	-5.09804	-0.784314	2.35294	-0.784314	-0.784314	-1.17647	-0.784314	-0.392157	-0.392157	-1.17647	-0.392157	-1.17647	3.52941	6.27451	-0.392157	0	-0.784314	0	3.13725	-0.392157	-3.13725	3.92157	-2.7451	-1.56863	-3.13725	-0.57971	-1.44928	-0.57971	-0.869565
0.8225	-0.380952	-0.761905	-0.380952	-1.14286	-1.33333	-0.84507	0	-1.69014	-0.84507	-0.56338	0	-0.84507	-1.69014	2.53521	-2.25352	8.4507	4.78873	9.41176	3.52941	3.13725	-1.17647	-0.784314	-1.56863	3.13725	-0.784314	-1.17647	-0.784314	-0.392157	-0.392157	-1.17647	-0.392157	-1.17647	-0.392157	-1.56863	-0.392157	7.84314	3.13725	0	-0.784314	-0.392157	-3.13725	0	-6.66667	-5.4902	0.784314	-0.57971	-1.44928	2.31884	4.92754
0.8275	-0.380952	-0.761905	-0.380952	0.761905	-1.33333	-0.84507	0	-1.69014	-0.84507	-0.56338	0	-0.84507	-1.69014	-0.28169	-2.25352	2.8169	-0.84507	1.56863	3.52941	-0.784314	-5.09804	3.13725	-1.56863	-0.784314	-0.784314	-1.17647	-0.784314	-0.392157	-0.392157	2.7451	-0.392157	-1.17647	-0.392157	-1.56863	3.52941	0	-0.784314	0	3.13725	-0.392157	-3.13725	0	9.01961	-5.4902	-3.13725	-0.57971	-1.44928	-0.57971	4.92754
0.8325	1.52381	-2.66667	-0.380952	-1.14286	0.571429	-0.84507	0	-1.69014	-0.84507	-0.56338	0	-0.84507	-1.69014	-0.28169	-2.25352	2.8169	-9.29577	1.56863	-0.392157	-0.784314	2.7451	3.13725	-1.56863	-0.784314	-0.784314	6.66667	-0.784314	-0.392157	-0.392157	2.7451	-0.392157	-1.17647	-0.392157	-1.56863	-0.392157	0	-0.784314	0	3.13725	-0.392157	0.784314	0	-2.7451	-5.4902	0.784314	-0.57971	-1.44928	5.21739	-0.869565
0.8375	-0.380952	-2.66667	-0.380952	0.761905	-1.33333	-0.84507	0	-1.69014	-0.84507	-0.56338	0	-0.84507	-1.69014	-0.28169	0.56338	5.6338	10.4225	-2.35294	-0.392157	-0.784314	-1.17647	7.05882	-1.56863	-0.784314	-0.784314	2.7451	-0.784314	-0.392157	3.52941	-1.17647	-0.392157	2.7451	-0.392157	-1.56863	-0.392157	0	-0.784314	0	-0.784314	-0.392157	-3.13725	0	-2.7451	-5.4902	0.784314	-0.57971	-1.44928	-0.57971	2.02899
0.8425	-0.380952	-2.66667	-0.380952	-1.14286	-1.33333	-0.84507	0	3.94366	-0.84507	-0.56338	0	-0.84507	-1.69014	-0.28169	-2.25352	-2.8169	4.78873	5.4902	-0.392157	-0.784314	-1.17647	-0.784314	-1.56863	-0.784314	-0.784314	-1.17647	-0.784314	-0.392157	7.45098	-1.17647	-0.392157	-1.17647	-0.392157	-1.56863	3.52941	3.92157	-0.784314	0	3.13725	-0.392157	-3.13725	0	-6.66667	-1.56863	-3.13725	-0.57971	1.44928	-0.57971	-0.869565
0.8475	1.52381	-0.761905	-0.380952	-1.14286	-1.33333	-0.84507	0	-1.69014	-0.84507	-0.56338	0	-0.84507	-1.69014	-0.28169	0.56338	5.6338	-12.1127	-2.35294	-0.392157	-0.784314	-1.17647	-0.784314	-1.56863	-0.784314	-0.784314	-1.17647	-0.784314	-0.392157	-0.392157	-1.17647	-0.392157	-1.17647	-0.392157	-1.56863	7.45098	0	-0.784314	0	-0.784314	-0.392157	0.784314	0	-2.7451	-1.56863	4.70588	-0.57971	1.44928	-0.57971	-0.869565
0.8525	-0.380952	-2.66667	-0.380952	-1.14286	0.571429	-0.84507	0	-1.69014	-0.84507	-0.56338	0	-0.84507	1.12676	-0.28169	0.56338	8.00612e-16	-12.1127	1.56863	-0.392157	-0.784314	-5.09804	-0.784314	-1.56863	-0.784314	-0.784314	-1.17647	-0.784314	3.52941	3.52941	-1.17647	3.52941	-1.17647	-0.392157	-1.56863	-0.392157	0	-0.784314	0	3.13725	-0.392157	-3.13725	0	1.17647	2.35294	8.62745	-0.57971	-1.44928	-0.57971	-0.869565
0.8575	-0.380952	-2.66667	-0.380952	-1.14286	-1.33333	-0.84507	0	-1.69014	-0.84507	-0.56338	0	1.97183	-1.69014	-0.28169	0.56338	2.8169	-0.84507	13.3333	3.52941	-0.784314	-9.01961	-0.784314	-1.56863	-0.784314	-0.784314	6.66667	-0.784314	-0.392157	-0.392157	6.66667	-0.392157	-1.17647	-0.392157	2.35294	-0.392157	3.92157	-0.784314	0	-0.784314	-0.392157	0.784314	0	1.17647	-1.56863	0.784314	-0.57971	-1.44928	-0.57971	-0.869565
0.8625	-0.380952	-0.761905	1.52381	-1.14286	-1.33333	-0.84507	0	-1.69014	-0.84507	-0.56338	0	-0.84507	-1.69014	-0.28169	0.56338	8.4507	4.78873	5.4902	-0.392157	-0.784314	6.66667	-0.784314	2.35294	-0.784314	-0.784314	10.5882	-0.784314	-0.392157	3.52941	-1.17647	-0.392157	6.66667	-0.392157	6.27451	-0.392157	0	-0.784314	0	-0.784314	-0.392157	-3.13725	0	-2.7451	-1.56863	0.784314	2.31884	1.44928	-0.57971	-0.869565
0.8675	-0.380952	1.14286	-0.380952	0.761905	-1.33333	-0.84507	0	-1.69014	1.97183	-0.56338	0	-0.84507	-1.69014	-0.28169	-2.25352	2.8169	4.78873	1.56863	-0.392157	-0.784314	2.7451	-0.784314	-1.56863	-0.784314	-0.784314	2.7451	-0.784314	3.52941	-0.392157	-1.17647	-0.392157	-1.17647	-0.392157	2.35294	3.52941	0	3.13725	0	-0.784314	-0.392157	0.784314	0	5.09804	-1.56863	-3.13725	2.31884	-1.44928	-0.57971	2.02899
0.8725	-0.380952	3.04762	3.42857	-1.14286	0.571429	-0.84507	0	3.94366	-0.84507	-0.56338	0	-0.84507	-1.69014	-0.28169	0.56338	8.00612e-16	13.2394	-2.35294	3.52941	-0.784314	-1.17647	-0.784314	2.35294	3.13725	-0.784314	2.7451	-0.784314	-0.392157	7.45098	-1.17647	-0.392157	-1.17647	-0.392157	-1.56863	-0.392157	3.92157	-0.784314	0	3.13725	-0.392157	-3.13725	0	-2.7451	-5.4902	0.784314	2.31884	-1.44928	-0.57971	-0.869565
0.8775	-0.380952	-0.761905	-0.380952	-1.14286	0.571429	-0.84507	0	-1.69014	-0.84507	-0.56338	0	-0.84507	-1.69014	-0.28169	3.38028	8.00612e-16	-3.66197	-2.35294	3.52941	-0.784314	-5.09804	3.13725	-1.56863	-0.784314	-0.784314	-1.17647	-0.784314	-0.392157	-0.392157	2.7451	3.52941	-1.17647	-0.392157	2.35294	3.52941	0	3.13725	0	-0.784314	-0.392157	-3.13725	0	5.09804	6.27451	0.784314	-0.57971	-1.44928	-0.57971	-0.869565
0.8825	-0.380952	-0.761905	1.52381	-1.14286	0.571429	-0.84507	0	-1.69014	-0.84507	-0.56338	0	-0.84507	-1.69014	-0.28169	0.56338	-2.8169	-0.84507	-2.35294	3.52941	-0.784314	6.66667	-0.784314	-1.56863	-0.784314	-0.784314	-1.17647	-0.784314	-0.392157	-0.392157	2.7451	-0.392157	2.7451	-0.392157	6.27451	-0.392157	3.92157	-0.784314	0	-0.784314	-0.392157	-3.13725	0	1.17647	-1.56863	0.784314	-0.57971	-1.44928	-0.57971	2.02899
0.8875	-0.380952	-0.761905	1.52381	-1.14286	-1.33333	-0.84507	0	-1.69014	-0.84507	-0.56338	0	-0.84507	1.12676	2.53521	3.38028	8.00612e-16	-0.84507	-2.35294	3.52941	-0.784314	-1.17647	-0.784314	-1.56863	-0.784314	-0.784314	-1.17647	-0.784314	-0.392157	-0.392157	-1.17647	-0.392157	-1.17647	-0.392157	2.35294	3.52941	0	-0.784314	3.92157	3.13725	-0.392157	-3.13725	3.92157	-6.66667	-1.56863	-3.13725	-0.57971	-1.44928	-0.57971	2.02899
0.8925	-0.380952	-2.66667	1.52381	0.761905	0.571429	-0.84507	0	-1.69014	-0.84507	2.25352	0	-0.84507	1.12676	-0.28169	0.56338	-5.6338	-0.84507	5.4902	3.52941	-0.784314	10.5882	-0.784314	2.35294	-0.784314	-0.784314	2.7451	-0.784314	-0.392157	3.52941	-1.17647	-0.392157	2.7451	-0.392157	-1.56863	-0.392157	0	-0.784314	0	-0.784314	-0.392157	-3.13725	0	-6.66667	-5.4902	0.784314	-0.57971	-1.44928	-0.57971	4.92754
0.8975	-0.380952	1.14286	-0.380952	2.66667	-1.33333	-0.84507	0	-1.69014	-0.84507	-0.56338	0	-0.84507	-1.69014	2.53521	-2.25352	8.00612e-16	4.78873	1.56863	-0.392157	-0.784314	2.7451	7.05882	-1.56863	-0.784314	3.13725	-1.17647	-0.784314	-0.392157	-0.392157	10.5882	-0.392157	-1.17647	3.52941	-1.56863	-0.392157	3.92157	-0.784314	3.92157	3.13725	-0.392157	0.784314	0	-2.7451	-1.56863	4.70588	-0.57971	-1.44928	2.31884	-0.869565
0.9025	1.52381	-2.66667	-0.380952	0.761905	-1.33333	-0.84507	0	-1.69014	1.97183	-0.56338	0	-0.84507	1.12676	-0.28169	-2.25352	-5.6338	-6.47887	9.41176	3.52941	-0.784314	-5.09804	-0.784314	-1.56863	-0.784314	-0.784314	-1.17647	-0.784314	-0.392157	-0.392157	6.66667	-0.392157	2.7451	3.52941	6.27451	3.52941	0	-0.784314	0	-0.784314	-0.392157	8.62745	0	1.17647	2.35294	4.70588	-0.57971	1.44928	-0.57971	-0.869565
0.9075	1.52381	1.14286	-0.380952	-1.14286	0.571429	-0.84507	0	-1.69014	-0.84507	-0.56338	0	-0.84507	-1.69014	-0.28169	-2.25352	2.8169	13.2394	1.56863	-0.392157	-0.784314	-1.17647	-0.784314	-1.56863	-0.784314	-0.784314	2.7451	-0.784314	-0.392157	-0.392157	-1.17647	-0.392157	-1.17647	-0.392157	2.35294	-0.392157	0	-0.784314	0	-0.784314	-0.392157	0.784314	0	5.09804	-5.4902	-3.13725	-0.57971	-1.44928	-0.57971	-0.869565
0.9125	-0.380952	-0.761905	-0.380952	-1.14286	-1.33333	-0.84507	0	-1.69014	-0.84507	-0.56338	0	-0.84507	1.12676	-0.28169	0.56338	-2.8169	-3.66197	-2.35294	-0.392157	-0.784314	-1.17647	3.13725	-1.56863	-0.784314	-0.784314	10.5882	-0.784314	-0.392157	3.52941	-1.17647	-0.392157	-1.17647	7.45098	-1.56863	-0.392157	0	-0.784314	0	3.13725	-0.392157	0.784314	0	-2.7451	2.35294	0.784314	-0.57971	1.44928	2.31884	-0.869565
0.9175	-0.380952	-0.761905	-0.380952	-1.14286	-1.33333	-0.84507	0	-1.69014	-0.84507	-0.56338	0	-0.84507	1.12676	-0.28169	-2.25352	-8.4507	21.6901	-2.35294	-0.392157	-0.784314	2.7451	-0.784314	-1.56863	-0.784314	-0.784314	2.7451	-0.784314	-0.392157	3.52941	-1.17647	-0.392157	-1.17647	-0.392157	10.1961	-0.392157	0	-0.784314	0	-0.784314	-0.392157	-3.13725	0	-2.7451	6.27451	4.70588	2.31884	1.44928	-0.57971	-0.869565
0.9225	-0.380952	-2.66667	-0.380952	-1.14286	0.571429	-0.84507	0	1.12676	-0.84507	-0.56338	0	1.97183	-1.69014	-0.28169	0.56338	-5.6338	10.4225	-2.35294	-0.392157	-0.784314	-1.17647	-0.784314	-1.56863	-0.784314	-0.784314	-1.17647	-0.784314	-0.392157	-0.392157	2.7451	-0.392157	2.7451	-0.392157	2.35294	-0.392157	0	-0.784314	0	-0.784314	-0.392157	-3.13725	0	-6.66667	-1.56863	0.784314	-0.57971	-1.44928	-0.57971	-0.869565
0.9275	-0.380952	-0.761905	-0.380952	-1.14286	-1.33333	-0.84507	0	-1.69014	-0.84507	-0.56338	0	-0.84507	-1.69014	-0.28169	-2.25352	-5.6338	7.60563	-2.35294	7.45098	-0.784314	-1.17647	-0.784314	-1.56863	-0.784314	-0.784314	-1.17647	-0.784314	-0.392157	3.52941	-1.17647	3.52941	-1.17647	-0.392157	18.0392	-0.392157	0	-0.784314	0	3.13725	-0.392157	-3.13725	0	1.17647	-1.56863	8.62745	-0.57971	4.34783	2.31884	-0.869565
0.9325	-0.380952	-0.761905	3.42857	-1.14286	-1.33333	-0.84507	0	1.12676	1.97183	-0.56338	0	1.97183	-1.69014	-0.28169	-2.25352	2.8169	-0.84507	1.56863	-0.392157	-0.784314	2.7451	-0.784314	-1.56863	-0.784314	-0.784314	2.7451	-0.784314	3.52941	-0.392157	-1.17647	-0.392157	2.7451	-0.392157	-1.56863	3.52941	3.92157	-0.784314	0	7.05882	-0.392157	-3.13725	0	-2.7451	-5.4902	0.784314	-0.57971	-1.44928	-0.57971	2.02899
0.9375	1.52381	1.14286	3.42857	-1.14286	-1.33333	-0.84507	0	-1.69014	-0.84507	2.25352	0	-0.84507	-1.69014	-0.28169	-2.25352	8.00612e-16	10.4225	1.56863	-0.392157	3.13725	10.5882	-0.784314	-1.56863	-0.784314	-0.784314	-1.17647	-0.784314	-0.392157	-0.392157	6.66667	-0.392157	-1.17647	-0.392157	-1.56863	3.52941	0	3.13725	0	-0.784314	-0.392157	-3.13725	0	-2.7451	-5.4902	4.70588	-0.57971	-1.44928	-0.57971	4.92754
0.9425	-0.380952	3.04762	-0.380952	-1.14286	0.571429	-0.84507	0	1.12676	-0.84507	-0.56338	0	-0.84507	-1.69014	-0.28169	-2.25352	-2.8169	-3.66197	-2.35294	-0.392157	-0.784314	-5.09804	3.13725	-1.56863	-0.784314	-0.784314	6.66667	-0.784314	3.52941	-0.392157	-1.17647	-0.392157	2.7451	-0.392157	-1.56863	-0.392157	3.92157	-0.784314	0	-0.784314	3.52941	-3.13725	0	1.17647	-1.56863	0.784314	-0.57971	-1.44928	-0.57971	-0.869565
0.9475	1.52381	4.95238	-0.380952	-1.14286	2.47619	-0.84507	0	3.94366	-0.84507	-0.56338	0	-0.84507	-1.69014	-0.28169	-2.25352	8.00612e-16	-6.47887	-2.35294	3.52941	-0.784314	-5.09804	-0.784314	2.35294	-0.784314	-0.784314	-1.17647	-0.784314	-0.392157	-0.392157	2.7451	-0.392157	-1.17647	-0.392157	6.27451	-0.392157	0	-0.784314	0	-0.784314	-0.392157	0.784314	0	1.17647	-5.4902	4.70588	-0.57971	-1.44928	5.21739	2.02899
0.9525	1.52381	-0.761905	1.52381	-1.14286	-1.33333	1.97183	0	1.12676	-0.84507	-0.56338	0	-0.84507	3.94366	-0.28169	-2.25352	-2.8169	-3.66197	-2.35294	-0.392157	-0.784314	-9.01961	3.13725	2.35294	-0.784314	-0.784314	-1.17647	-0.784314	-0.392157	-0.392157	-1.17647	3.52941	-1.17647	-0.392157	2.35294	-0.392157	0	-0.784314	0	3.13725	3.52941	-3.13725	0	-2.7451	-1.56863	-3.13725	-0.57971	-1.44928	-0.57971	-0.869565
0.9575	-0.380952	-0.761905	-0.380952	0.761905	0.571429	-0.84507	0	-1.69014	1.97183	-0.56338	0	-0.84507	-1.69014	-0.28169	0.56338	8.00612e-16	7.60563	-2.35294	-0.392157	-0.784314	10.5882	-0.784314	-1.56863	-0.784314	-0.784314	-1.17647	-0.784314	-0.392157	-0.392157	-1.17647	-0.392157	-1.17647	-0.392157	-1.56863	3.52941	0	-0.784314	0	-0.784314	-0.392157	0.784314	0	1.17647	6.27451	-3.13725	-0.57971	-1.44928	-0.57971	-0.869565
0.9625	-0.380952	1.14286	-0.380952	-1.14286	0.571429	-0.84507	0	3.94366	-0.84507	-0.56338	0	-0.84507	1.12676	2.53521	-2.25352	8.00612e-16	-3.66197	-2.35294	-0.392157	-0.784314	10.5882	-0.784314	-1.56863	-0.784314	-0.784314	-1.17647	-0.784314	3.52941	-0.392157	2.7451	-0.392157	-1.17647	-0.392157	-1.56863	-0.392157	0	-0.784314	0	-0.784314	-0.392157	0.784314	0	-6.66667	-5.4902	-3.13725	2.31884	-1.44928	-0.57971	-0.869565
0.9675	-0.380952	-0.761905	1.52381	2.66667	2.47619	-0.84507	0	-1.69014	-0.84507	5.07042	0	-0.84507	1.12676	-0.28169	3.38028	-2.8169	-9.29577	-2.35294	-0.392157	3.13725	6.66667	-0.784314	-1.56863	-0.784314	3.13725	2.7451	3.13725	-0.392157	-0.392157	2.7451	-0.392157	2.7451	-0.392157	-1.56863	-0.392157	0	-0.784314	0	3.13725	-0.392157	0.784314	0	1.17647	-1.56863	-3.13725	2.31884	-1.44928	-0.57971	2.02899
0.9725	-0.380952	3.04762	-0.380952	0.761905	-1.33333	1.97183	0	1.12676	1.97183	-0.56338	0	1.97183	-1.69014	-0.28169	0.56338	-2.8169	18.8732	5.4902	-0.392157	-0.784314	-9.01961	-0.784314	2.35294	-0.784314	-0.784314	-1.17647	-0.784314	-0.392157	-0.392157	-1.17647	-0.392157	-1.17647	-0.392157	-1.56863	-0.392157	0	3.13725	0	-0.784314	-0.392157	4.70588	0	-6.66667	-5.4902	0.784314	-0.57971	1.44928	2.31884	-0.869565
0.9775	-0.380952	1.14286	-0.380952	2.66667	-1.33333	-0.84507	0	-1.69014	-0.84507	-0.56338	0	-0.84507	1.12676	-0.28169	0.56338	8.00612e-16	-9.29577	1.56863	-0.392157	3.13725	-9.01961	-0.784314	-1.56863	3.13725	3.13725	2.7451	-0.784314	-0.392157	3.52941	-1.17647	-0.392157	2.7451	3.52941	-1.56863	-0.392157	0	-0.784314	0	-0.784314	-0.392157	0.784314	0	1.17647	-1.56863	0.784314	-0.57971	1.44928	-0.57971	-0.869565
0.9825	-0.380952	3.04762	-0.380952	-1.14286	-1.33333	-0.84507	0	1.12676	-0.84507	-0.56338	0	1.97183	-1.69014	-0.28169	0.56338	8.4507	4.78873	-2.35294	-0.392157	-0.784314	10.5882	-0.784314	-1.56863	-0.784314	-0.784314	-1.17647	3.13725	-0.392157	-0.392157	-1.17647	-0.392157	-1.17647	-0.392157	-1.56863	-0.392157	0	-0.784314	0	-0.784314	-0.392157	-3.13725	0	-6.66667	6.27451	0.784314	-0.57971	1.44928	2.31884	2.02899
0.9875	-0.380952	-0.761905	-0.380952	-1.14286	0.571429	-0.84507	0	-1.69014	-0.84507	-0.56338	0	-0.84507	1.12676	-0.28169	-2.25352	-5.6338	7.60563	5.4902	-0.392157	-0.784314	-5.09804	-0.784314	-1.56863	3.13725	-0.784314	-1.17647	-0.784314	-0.392157	-0.392157	-1.17647	-0.392157	2.7451	-0.392157	2.35294	-0.392157	0	-0.784314	0	-0.784314	-0.392157	-3.13725	0	9.01961	-5.4902	0.784314	-0.57971	1.44928	-0.57971	-0.869565
0.9925	-0.380952	-2.66667	-0.380952	-1.14286	-1.33333	1.97183	0	-1.69014	-0.84507	-0.56338	0	-0.84507	-1.69014	-0.28169	-2.25352	-2.8169	-9.29577	1.56863	3.52941	-0.784314	-5.09804	3.13725	-1.56863	-0.784314	-0.784314	-1.17647	-0.784314	-0.392157	-0.392157	-1.17647	-0.392157	-1.17647	-0.392157	-1.56863	-0.392157	0	3.13725	0	-0.784314	-0.392157	-3.13725	0	9.01961	2.35294	8.62745	-0.57971	-1.44928	-0.57971	-0.869565
0.9975	1.52381	-2.66667	-0.380952	-1.14286	2.47619	-0.84507	0	1.12676	1.97183	-0.56338	0	1.97183	-1.69014	-0.28169	3.38028	8.4507	-3.66197	-2.35294	-0.392157	-0.784314	-1.17647	-0.784314	6.27451	-0.784314	-0.784314	2.7451	-0.784314	-0.392157	-0.392157	2.7451	-0.392157	-1.17647	-0.392157	6.27451	-0.392157	0	-0.784314	0	-0.784314	-0.392157	4.70588	0	1.17647	6.27451	0.784314	-0.57971	1.44928	-0.57971	2.02899
1.0025	-0.380952	-0.761905	-0.380952	-1.14286	-1.33333	1.97183	0	-1.69014	-0.84507	-0.56338	0	1.97183	-1.69014	-0.28169	-2.25352	-2.8169	-6.47887	5.4902	3.52941	-0.784314	-1.17647	-0.784314	-1.56863	-0.784314	-0.784314	2.7451	-0.784314	-0.392157	3.52941	-1.17647	-0.392157	2.7451	-0.392157	-1.56863	-0.392157	3.92157	-0.784314	0	-0.784314	-0.392157	-3.13725	0	1.17647	6.27451	-3.13725	-0.57971	-1.44928	2.31884	2.02899
1.0075	-0.380952	-2.66667	-0.380952	-1.14286	-1.33333	-0.84507	0	1.12676	-0.84507	-0.56338	0	-0.84507	-1.69014	5.35211	-2.25352	2.8169	1.97183	-2.35294	-0.392157	-0.784314	2.7451	-0.784314	10.1961	-0.784314	-0.784314	-1.17647	-0.784314	-0.392157	7.45098	2.7451	-0.392157	-1.17647	-0.392157	2.35294	-0.392157	0	-0.784314	0	-0.784314	-0.392157	0.784314	0	-6.66667	-5.4902	4.70588	-0.57971	-1.44928	-0.57971	-0.869565
1.0125	1.52381	-0.761905	-0.380952	-1.14286	0.571429	-0.84507	0	1.12676	-0.84507	2.25352	2.8169	4.78873	1.12676	-0.28169	3.38028	5.6338	7.60563	5.4902	-0.392157	-0.784314	-5.09804	-0.784314	2.35294	-0.784314	3.13725	-1.17647	-0.784314	-0.392157	-0.392157	-1.17647	3.52941	-1.17647	-0.392157	-1.56863	3.52941	0	-0.784314	0	-0.784314	-0.392157	-3.13725	0	16.8627	-5.4902	0.784314	-0.57971	1.44928	-0.57971	-0.869565
1.0175	-0.380952	3.04762	-0.380952	-1.14286	-1.33333	-0.84507	0	-1.69014	-0.84507	-0.56338	0	-0.84507	-1.69014	-0.28169	3.38028	25.3521	13.2394	-2.35294	-0.392157	3.13725	-1.17647	-0.784314	2.35294	-0.784314	-0.784314	-1.17647	-0.784314	19.2157	-0.392157	-1.17647	-0.392157	-1.17647	3.52941	-1.56863	11.3725	3.92157	7.05882	0	3.13725	-0.392157	-3.13725	3.92157	1.17647	-1.56863	0.784314	-0.57971	-1.44928	-0.57971	-0.869565
1.0225	-0.380952	-0.761905	-0.380952	-1.14286	4.38095	-0.84507	0	6.76056	-0.84507	-0.56338	0	-0.84507	-1.69014	2.53521	-2.25352	14.0845	13.2394	-2.35294	3.52941	-0.784314	-9.01961	-0.784314	2.35294	-0.784314	-0.784314	-1.17647	-0.784314	3.52941	-0.392157	2.7451	-0.392157	-1.17647	3.52941	2.35294	-0.392157	0	-0.784314	0	-0.784314	-0.392157	-3.13725	3.92157	5.09804	-5.4902	4.70588	-0.57971	-1.44928	-0.57971	-0.869565
1.0275	-0.380952	-0.761905	-0.380952	0.761905	-1.33333	-0.84507	0	-1.69014	-0.84507	2.25352	2.8169	1.97183	-1.69014	-0.28169	3.38028	19.7183	32.9577	1.56863	-0.392157	3.13725	-1.17647	3.13725	-1.56863	-0.784314	-0.784314	10.5882	-0.784314	3.52941	-0.392157	-1.17647	-0.392157	2.7451	-0.392157	6.27451	-0.392157	0	-0.784314	0	3.13725	-0.392157	-3.13725	0	1.17647	-5.4902	-3.13725	-0.57971	1.44928	-0.57971	-0.869565
1.0325	-0.380952	1.14286	-0.380952	0.761905	2.47619	-0.84507	0	-1.69014	-0.84507	-0.56338	0	1.97183	-1.69014	-0.28169	0.56338	8.4507	1.97183	-2.35294	-0.392157	-0.784314	-9.01961	-0.784314	-1.56863	-0.784314	-0.784314	-1.17647	-0.784314	-0.392157	-0.392157	-1.17647	3.52941	6.66667	-0.392157	-1.56863	-0.392157	0	-0.784314	0	-0.784314	-0.392157	-3.13725	0	9.01961	-5.4902	4.70588	-0.57971	-1.44928	-0.57971	-0.869565
1.0375	-0.380952	1.14286	1.52381	-1.14286	2.47619	-0.84507	0	-1.69014	-0.84507	-0.56338	0	-0.84507	-1.69014	-0.28169	0.56338	8.00612e-16	13.2394	-2.35294	3.52941	-0.784314	-5.09804	7.05882	-1.56863	-0.784314	-0.784314	2.7451	-0.784314	-0.392157	-0.392157	-1.17647	-0.392157	2.7451	-0.392157	-1.56863	-0.392157	0	-0.784314	0	-0.784314	-0.392157	-3.13725	0	1.17647	-1.56863	-3.13725	-0.57971	4.34783	-0.57971	-0.869565
1.0425	-0.380952	1.14286	-0.380952	0.761905	-1.33333	-0.84507	0	1.12676	-0.84507	-0.56338	0	-0.84507	-1.69014	-0.28169	-2.25352	-2.8169	-0.84507	9.41176	-0.392157	-0.784314	-9.01961	-0.784314	-1.56863	-0.784314	-0.784314	6.66667	-0.784314	-0.392157	-0.392157	-1.17647	-0.392157	2.7451	-0.392157	2.35294	-0.392157	0	-0.784314	0	-0.784314	-0.392157	-3.13725	0	5.09804	-1.56863	4.70588	-0.57971	-1.44928	-0.57971	2.02899
1.0475	-0.380952	-2.66667	-0.380952	-1.14286	0.571429	-0.84507	0	-1.69014	-0.84507	-0.56338	0	-0.84507	-1.69014	-0.28169	0.56338	-2.8169	-0.84507	-2.35294	3.52941	-0.784314	-1.17647	-0.784314	-1.56863	-0.784314	-0.784314	-1.17647	3.13725	-0.392157	-0.392157	2.7451	-0.392157	-1.17647	-0.392157	-1.56863	-0.392157	0	-0.784314	0	-0.784314	-0.392157	0.784314	0	1.17647	2.35294	4.70588	2.31884	1.44928	-0.57971	4.92754
1.0525	-0.380952	-0.761905	-0.380952	-1.14286	0.571429	-0.84507	2.8169	-1.69014	-0.84507	-0.56338	0	-0.84507	1.12676	-0.28169	6.19718	-8.4507	1.97183	1.56863	-0.392157	-0.784314	-1.17647	-0.784314	-1.56863	-0.784314	-0.784314	-1.17647	-0.784314	-0.392157	-0.392157	-1.17647	-0.392157	2.7451	3.52941	-1.56863	3.52941	0	3.13725	0	-0.784314	-0.392157	-3.13725	0	-2.7451	-5.4902	0.784314	2.31884	1.44928	-0.57971	2.02899
1.0575	-0.380952	-0.761905	-0.380952	-1.14286	-1.33333	-0.84507	0	-1.69014	-0.84507	-0.56338	0	1.97183	1.12676	2.53521	-2.25352	8.00612e-16	-0.84507	1.56863	-0.392157	3.13725	-9.01961	-0.784314	-1.56863	-0.784314	-0.784314	-1.17647	3.13725	-0.392157	-0.392157	-1.17647	3.52941	-1.17647	-0.392157	-1.56863	-0.392157	3.92157	-0.784314	0	-0.784314	-0.392157	-3.13725	0	1.17647	-1.56863	4.70588	-0.57971	-1.44928	2.31884	-0.869565
1.0625	-0.380952	-2.66667	-0.380952	0.761905	0.571429	-0.84507	2.8169	1.12676	-0.84507	-0.56338	0	-0.84507	-1.69014	-0.28169	-2.25352	-2.8169	-6.47887	1.56863	3.52941	-0.784314	-5.09804	-0.784314	-1.56863	3.13725	-0.784314	2.7451	-0.784314	-0.392157	-0.392157	-1.17647	-0.392157	-1.17647	3.52941	-1.56863	-0.392157	3.92157	-0.784314	0	-0.784314	-0.392157	-3.13725	0	-2.7451	-1.56863	0.784314	-0.57971	4.34783	2.31884	2.02899
1.0675	1.52381	-0.761905	-0.380952	-1.14286	2.47619	-0.84507	0	1.12676	-0.84507	-0.56338	0	-0.84507	-1.69014	-0.28169	-2.25352	-2.8169	4.78873	-2.35294	3.52941	-0.784314	2.7451	-0.784314	-1.56863	-0.784314	-0.784314	-1.17647	-0.784314	3.52941	-0.392157	2.7451	-0.392157	2.7451	-0.392157	-1.56863	-0.392157	0	-0.784314	3.92157	-0.784314	-0.392157	0.784314	0	-6.66667	-1.56863	0.784314	-0.57971	1.44928	-0.57971	-0.869565
1.0725	-0.380952	-2.66667	-0.380952	-1.14286	0.571429	-0.84507	0	3.94366	-0.84507	-0.56338	0	1.97183	1.12676	2.53521	0.56338	11.2676	10.4225	1.56863	-0.392157	-0.784314	6.66667	-0.784314	-1.56863	-0.784314	-0.784314	-1.17647	-0.784314	-0.392157	-0.392157	-1.17647	-0.392157	-1.17647	-0.392157	2.35294	3.52941	0	3.13725	0	-0.784314	-0.392157	0.784314	0	-6.66667	2.35294	0.784314	-0.57971	4.34783	-0.57971	-0.869565
1.0775	1.52381	-2.66667	-0.380952	-1.14286	0.571429	-0.84507	0	-1.69014	-0.84507	-0.56338	2.8169	-0.84507	-1.69014	-0.28169	6.19718	14.0845	-0.84507	5.4902	-0.392157	-0.784314	-9.01961	-0.784314	-1.56863	-0.784314	-0.784314	-1.17647	-0.784314	-0.392157	-0.392157	2.7451	-0.392157	-1.17647	-0.392157	-1.56863	-0.392157	3.92157	-0.784314	0	-0.784314	-0.392157	-3.13725	0	-2.7451	-1.56863	8.62745	-0.57971	-1.44928	-0.57971	-0.869565
1.0825	-0.380952	-0.761905	-0.380952	-1.14286	-1.33333	-0.84507	0	-1.69014	-0.84507	-0.56338	0	4.78873	-1.69014	-0.28169	-2.25352	2.8169	-6.47887	-2.35294	-0.392157	-0.784314	6.66667	-0.784314	-1.56863	-0.784314	-0.784314	-1.17647	-0.784314	-0.392157	-0.392157	-1.17647	-0.392157	-1.17647	7.45098	-1.56863	-0.392157	0	-0.784314	0	-0.784314	-0.392157	-3.13725	3.92157	-2.7451	2.35294	8.62745	2.31884	1.44928	-0.57971	-0.869565
1.0875	-0.380952	-0.761905	1.52381	0.761905	-1.33333	-0.84507	0	1.12676	4.78873	-0.56338	0	-0.84507	-1.69014	-0.28169	0.56338	11.2676	13.2394	-2.35294	-0.392157	-0.784314	-1.17647	3.13725	2.35294	-0.784314	-0.784314	6.66667	-0.784314	-0.392157	-0.392157	2.7451	-0.392157	-1.17647	-0.392157	-1.56863	3.52941	3.92157	-0.784314	0	-0.784314	-0.392157	0.784314	0	-6.66667	2.35294	12.549	-0.57971	7.24638	5.21739	-0.869565
1.0925	1.52381	-2.66667	-0.380952	-1.14286	2.47619	-0.84507	0	-1.69014	-0.84507	-0.56338	0	4.78873	-1.69014	-0.28169	3.38028	2.8169	18.8732	1.56863	-0.392157	-0.784314	-5.09804	3.13725	2.35294	-0.784314	-0.784314	2.7451	-0.784314	-0.392157	-0.392157	-1.17647	-0.392157	-1.17647	-0.392157	6.27451	-0.392157	0	-0.784314	0	-0.784314	-0.392157	-3.13725	0	-6.66667	-1.56863	8.62745	-0.57971	-1.44928	-0.57971	2.02899
1.0975	-0.380952	1.14286	-0.380952	0.761905	-1.33333	-0.84507	0	3.94366	-0.84507	-0.56338	0	1.97183	-1.69014	2.53521	-2.25352	5.6338	4.78873	-2.35294	3.52941	-0.784314	-5.09804	3.13725	2.35294	-0.784314	-0.784314	-1.17647	-0.784314	-0.392157	-0.392157	2.7451	3.52941	-1.17647	-0.392157	-1.56863	3.52941	0	-0.784314	0	-0.784314	-0.392157	-3.13725	0	-2.7451	-5.4902	16.4706	-0.57971	-1.44928	-0.57971	-0.869565
1.1025	-0.380952	-2.66667	-0.380952	-1.14286	-1.33333	-0.84507	0	1.12676	-0.84507	-0.56338	2.8169	-0.84507	-1.69014	2.53521	-2.25352	8.4507	7.60563	1.56863	-0.392157	-0.784314	6.66667	-0.784314	-1.56863	-0.784314	-0.784314	-1.17647	-0.784314	-0.392157	-0.392157	-1.17647	-0.392157	-1.17647	-0.392157	6.27451	-0.392157	3.92157	-0.784314	0	-0.784314	-0.392157	-3.13725	0	-6.66667	2.35294	12.549	-0.57971	-1.44928	-0.57971	2.02899
1.1075	1.52381	-0.761905	-0.380952	2.66667	-1.33333	-0.84507	0	1.12676	-0.84507	-0.56338	0	1.97183	1.12676	-0.28169	-2.25352	2.8169	13.2394	5.4902	7.45098	-0.784314	6.66667	-0.784314	-1.56863	-0.784314	-0.784314	-1.17647	-0.784314	-0.392157	-0.392157	-1.17647	-0.392157	-1.17647	3.52941	2.35294	-0.392157	0	-0.784314	0	-0.784314	3.52941	0.784314	0	-2.7451	6.27451	-3.13725	-0.57971	-1.44928	2.31884	-0.869565
1.1125	-0.380952	1.14286	1.52381	-1.14286	0.571429	-0.84507	0	1.12676	4.78873	-0.56338	0	1.97183	-1.69014	-0.28169	-2.25352	8.00612e-16	-0.84507	-2.35294	3.52941	-0.784314	2.7451	-0.784314	-1.56863	-0.784314	-0.784314	-1.17647	-0.784314	-0.392157	-0.392157	2.7451	3.52941	2.7451	3.52941	2.35294	-0.392157	0	-0.784314	0	-0.784314	-0.392157	-3.13725	0	-6.66667	2.35294	0.784314	-0.57971	1.44928	-0.57971	-0.869565
1.1175	-0.380952	-2.66667	-0.380952	2.66667	-1.33333	-0.84507	0	-1.69014	-0.84507	-0.56338	0	-0.84507	-1.69014	-0.28169	-2.25352	-8.4507	13.2394	-2.35294	-0.392157	-0.784314	2.7451	-0.784314	2.35294	-0.784314	-0.784314	2.7451	-0.784314	-0.392157	7.45098	2.7451	-0.392157	-1.17647	-0.392157	-1.56863	-0.392157	0	3.13725	0	-0.784314	-0.392157	-3.13725	0	-2.7451	-5.4902	4.70588	-0.57971	1.44928	-0.57971	-0.869565
1.1225	-0.380952	-2.66667	-0.380952	0.761905	-1.33333	-0.84507	0	1.12676	-0.84507	-0.56338	0	1.97183	-1.69014	2.53521	0.56338	2.8169	-3.66197	-2.35294	3.52941	-0.784314	2.7451	-0.784314	2.35294	-0.784314	-0.784314	-1.17647	-0.784314	-0.392157	3.52941	-1.17647	-0.392157	2.7451	-0.392157	6.27451	-0.392157	0	3.13725	0	3.13725	-0.392157	-3.13725	0	9.01961	2.35294	12.549	-0.57971	-1.44928	-0.57971	2.02899
1.1275	-0.380952	-0.761905	-0.380952	0.761905	-1.33333	-0.84507	0	3.94366	1.97183	2.25352	2.8169	-0.84507	1.12676	-0.28169	-2.25352	2.8169	1.97183	1.56863	-0.392157	-0.784314	-1.17647	7.05882	-1.56863	-0.784314	-0.784314	-1.17647	-0.784314	-0.392157	-0.392157	2.7451	3.52941	-1.17647	-0.392157	-1.56863	-0.392157	0	-0.784314	0	-0.784314	-0.392157	-3.13725	0	-2.7451	-5.4902	0.784314	-0.57971	1.44928	-0.57971	-0.869565
1.1325	-0.380952	-0.761905	-0.380952	-1.14286	2.47619	-0.84507	2.8169	-1.69014	-0.84507	-0.56338	2.8169	-0.84507	-1.69014	-0.28169	3.38028	14.0845	4.78873	5.4902	-0.392157	-0.784314	2.7451	-0.784314	-1.56863	-0.784314	-0.784314	-1.17647	-0.784314	-0.392157	-0.392157	2.7451	-0.392157	-1.17647	7.45098	-1.56863	-0.392157	11.7647	-0.784314	0	-0.784314	-0.392157	0.784314	0	-6.66667	-5.4902	8.62745	-0.57971	-1.44928	2.31884	-0.869565
1.1375	-0.380952	-2.66667	-0.380952	2.66667	-1.33333	-0.84507	0	1.12676	1.97183	-0.56338	0	1.97183	-1.69014	-0.28169	0.56338	2.8169	4.78873	1.56863	-0.392157	-0.784314	-5.09804	-0.784314	-1.56863	-0.784314	-0.784314	2.7451	3.13725	3.52941	-0.392157	-1.17647	-0.392157	-1.17647	-0.392157	6.27451	-0.392157	0	-0.784314	0	-0.784314	3.52941	4.70588	3.92157	-2.7451	2.35294	0.784314	-0.57971	1.44928	2.31884	-0.869565
1.1425	-0.380952	-0.761905	-0.380952	-1.14286	-1.33333	-0.84507	0	-1.69014	1.97183	-0.56338	0	-0.84507	-1.69014	-0.28169	-2.25352	8.4507	-3.66197	5.4902	3.52941	-0.784314	-1.17647	-0.784314	2.35294	-0.784314	3.13725	2.7451	-0.784314	-0.392157	3.52941	2.7451	3.52941	-1.17647	-0.392157	-1.56863	3.52941	0	-0.784314	0	-0.784314	-0.392157	-3.13725	0	-6.66667	6.27451	4.70588	-0.57971	-1.44928	2.31884	-0.869565
1.1475	-0.380952	-2.66667	1.52381	-1.14286	-1.33333	-0.84507	0	1.12676	-0.84507	-0.56338	0	-0.84507	-1.69014	-0.28169	-2.25352	5.6338	-12.1127	-2.35294	3.52941	-0.784314	6.66667	-0.784314	-1.56863	-0.784314	-0.784314	-1.17647	-0.784314	-0.392157	7.45098	-1.17647	-0.392157	-1.17647	-0.392157	-1.56863	-0.392157	3.92157	-0.784314	0	-0.784314	-0.392157	0.784314	0	-6.66667	-5.4902	8.62745	-0.57971	-1.44928	-0.57971	-0.869565
1.1525	-0.380952	-0.761905	3.42857	2.66667	0.571429	-0.84507	0	1.12676	-0.84507	2.25352	0	1.97183	-1.69014	-0.28169	0.56338	-8.4507	7.60563	-2.35294	-0.392157	-0.784314	-1.17647	-0.784314	2.35294	-0.784314	-0.784314	2.7451	-0.784314	-0.392157	-0.392157	-1.17647	-0.392157	2.7451	3.52941	-1.56863	-0.392157	7.84314	-0.784314	0	3.13725	-0.392157	4.70588	0	-2.7451	-1.56863	4.70588	-0.57971	4.34783	-0.57971	-0.869565
1.1575	-0.380952	-2.66667	-0.380952	0.761905	0.571429	-0.84507	0	-1.69014	-0.84507	-0.56338	2.8169	-0.84507	-1.69014	-0.28169	0.56338	8.00612e-16	13.2394	1.56863	3.52941	-0.784314	2.7451	-0.784314	2.35294	-0.784314	-0.784314	-1.17647	-0.784314	-0.392157	-0.392157	2.7451	-0.392157	2.7451	-0.392157	2.35294	-0.392157	3.92157	-0.784314	0	7.05882	-0.392157	-3.13725	0	-2.7451	-5.4902	12.549	-0.57971	1.44928	-0.57971	-0.869565
1.1625	1.52381	-2.66667	1.52381	0.761905	2.47619	-0.84507	0	-1.69014	-0.84507	-0.56338	0	-0.84507	-1.69014	2.53521	-2.25352	-5.6338	10.4225	-2.35294	-0.392157	-0.784314	-5.09804	-0.784314	-1.56863	-0.784314	-0.784314	2.7451	3.13725	-0.392157	-0.392157	6.66667	-0.392157	-1.17647	-0.392157	-1.56863	3.52941	7.84314	3.13725	0	-0.784314	-0.392157	-3.13725	0	-2.7451	2.35294	20.3922	-0.57971	-1.44928	-0.57971	-0.869565
1.1675	-0.380952	-2.66667	-0.380952	2.66667	0.571429	-0.84507	0	1.12676	-0.84507	-0.56338	0	-0.84507	-1.69014	2.53521	0.56338	8.4507	-6.47887	-2.35294	-0.392157	-0.784314	-1.17647	-0.784314	-1.56863	-0.784314	-0.784314	-1.17647	-0.784314	-0.392157	-0.392157	2.7451	-0.392157	6.66667	-0.392157	-1.56863	-0.392157	0	-0.784314	0	-0.784314	-0.392157	-3.13725	0	-6.66667	2.35294	-3.13725	-0.57971	-1.44928	-0.57971	-0.869565
1.1725	-0.380952	-2.66667	1.52381	0.761905	-1.33333	-0.84507	0	1.12676	1.97183	-0.56338	0	-0.84507	-1.69014	-0.28169	-2.25352	2.8169	-6.47887	-2.35294	-0.392157	-0.784314	-5.09804	-0.784314	-1.56863	-0.784314	-0.784314	-1.17647	-0.784314	-0.392157	3.52941	-1.17647	-0.392157	-1.17647	7.45098	-1.56863	-0.392157	0	3.13725	0	-0.784314	-0.392157	-3.13725	0	1.17647	-1.56863	4.70588	-0.57971	-1.44928	-0.57971	-0.869565
1.1775	-0.380952	1.14286	-0.380952	0.761905	-1.33333	-0.84507	0	-1.69014	-0.84507	-0.56338	0	-0.84507	-1.69014	-0.28169	3.38028	-2.8169	10.4225	1.56863	-0.392157	-0.784314	2.7451	-0.784314	2.35294	-0.784314	-0.784314	2.7451	-0.784314	-0.392157	-0.392157	2.7451	-0.392157	-1.17647	3.52941	-1.56863	-0.392157	0	-0.784314	0	-0.784314	-0.392157	-3.13725	0	-2.7451	-5.4902	4.70588	-0.57971	-1.44928	2.31884	-0.869565
1.1825	-0.380952	-2.66667	-0.380952	-1.14286	0.571429	-0.84507	0	3.94366	-0.84507	-0.56338	0	1.97183	-1.69014	-0.28169	3.38028	-5.6338	-0.84507	-2.35294	3.52941	-0.784314	-1.17647	-0.784314	2.35294	-0.784314	-0.784314	-1.17647	-0.784314	-0.392157	-0.392157	2.7451	-0.392157	-1.17647	-0.392157	2.35294	-0.392157	7.84314	3.13725	0	-0.784314	-0.392157	-3.13725	0	-6.66667	-1.56863	4.70588	-0.57971	-1.44928	2.31884	-0.869565
1.1875	-0.380952	-2.66667	1.52381	0.761905	-1.33333	-0.84507	0	6.76056	-0.84507	-0.56338	0	-0.84507	1.12676	-0.28169	-2.25352	-5.6338	16.0563	-2.35294	-0.392157	-0.784314	-1.17647	-0.784314	-1.56863	3.13725	-0.784314	-1.17647	-0.784314	3.52941	3.52941	-1.17647	-0.392157	-1.17647	-0.392157	2.35294	-0.392157	3.92157	-0.784314	0	-0.784314	3.52941	-3.13725	0	-2.7451	-1.56863	-3.13725	-0.57971	-1.44928	-0.57971	-0.869565
1.1925	1.52381	-2.66667	1.52381	-1.14286	-1.33333	-0.84507	0	3.94366	-0.84507	-0.56338	0	1.97183	-1.69014	2.53521	6.19718	2.8169	24.507	-2.35294	-0.392157	-0.784314	2.7451	-0.784314	-1.56863	-0.784314	-0.784314	-1.17647	-0.784314	-0.392157	3.52941	-1.17647	-0.392157	-1.17647	-0.392157	2.35294	-0.392157	0	-0.784314	0	3.13725	-0.392157	0.784314	0	-6.66667	-5.4902	4.70588	-0.57971	-1.44928	-0.57971	-0.869565
1.1975	-0.380952	-2.66667	1.52381	-1.14286	0.571429	-0.84507	2.8169	3.94366	-0.84507	-0.56338	2.8169	1.97183	-1.69014	-0.28169	0.56338	-5.6338	-0.84507	1.56863	-0.392157	-0.784314	-1.17647	3.13725	-1.56863	3.13725	-0.784314	2.7451	-0.784314	-0.392157	-0.392157	2.7451	-0.392157	6.66667	-0.392157	-1.56863	-0.392157	11.7647	-0.784314	0	-0.784314	-0.392157	-3.13725	0	-6.66667	6.27451	8.62745	-0.57971	-1.44928	-0.57971	-0.869565
1.2025	-0.380952	1.14286	1.52381	-1.14286	2.47619	-0.84507	2.8169	1.12676	-0.84507	-0.56338	0	-0.84507	-1.69014	5.35211	-2.25352	-2.8169	13.2394	1.56863	-0.392157	-0.784314	-1.17647	-0.784314	-1.56863	-0.784314	-0.784314	-1.17647	-0.784314	7.45098	3.52941	-1.17647	-0.392157	2.7451	7.45098	2.35294	-0.392157	0	3.13725	0	-0.784314	-0.392157	8.62745	0	-6.66667	-5.4902	4.70588	-0.57971	-1.44928	-0.57971	-0.869565
1.2075	-0.380952	-0.761905	-0.380952	-1.14286	0.571429	-0.84507	0	1.12676	-0.84507	2.25352	0	-0.84507	-1.69014	-0.28169	-2.25352	-5.6338	1.97183	1.56863	-0.392157	-0.784314	-5.09804	3.13725	-1.56863	-0.784314	-0.784314	6.66667	-0.784314	-0.392157	3.52941	-1.17647	-0.392157	-1.17647	3.52941	10.1961	-0.392157	3.92157	-0.784314	0	3.13725	-0.392157	0.784314	0	-2.7451	10.1961	0.784314	-0.57971	-1.44928	-0.57971	-0.869565
1.2125	-0.380952	-2.66667	-0.380952	0.761905	4.38095	-0.84507	0	-1.69014	1.97183	2.25352	0	1.97183	1.12676	2.53521	6.19718	8.4507	27.3239	-2.35294	3.52941	-0.784314	2.7451	-0.784314	2.35294	-0.784314	-0.784314	6.66667	-0.784314	-0.392157	-0.392157	-1.17647	-0.392157	-1.17647	3.52941	6.27451	-0.392157	0	-0.784314	0	-0.784314	-0.392157	-3.13725	0	-6.66667	-1.56863	0.784314	-0.57971	-1.44928	-0.57971	-0.869565
1.2175	-0.380952	-0.761905	-0.380952	-1.14286	2.47619	-0.84507	0	1.12676	-0.84507	-0.56338	0	4.78873	-1.69014	-0.28169	0.56338	2.8169	10.4225	1.56863	3.52941	-0.784314	10.5882	-0.784314	-1.56863	-0.784314	-0.784314	-1.17647	-0.784314	3.52941	-0.392157	2.7451	-0.392157	6.66667	-0.392157	6.27451	-0.392157	3.92157	-0.784314	0	3.13725	-0.392157	0.784314	0	-6.66667	-5.4902	0.784314	-0.57971	-1.44928	-0.57971	-0.869565
1.2225	-0.380952	-2.66667	-0.380952	-1.14286	0.571429	-0.84507	0	3.94366	-0.84507	-0.56338	0	-0.84507	-1.69014	-0.28169	-2.25352	5.6338	1.97183	-2.35294	3.52941	-0.784314	6.66667	-0.784314	-1.56863	-0.784314	-0.784314	10.5882	3.13725	7.45098	-0.392157	-1.17647	-0.392157	2.7451	-0.392157	6.27451	-0.392157	0	-0.784314	0	3.13725	-0.392157	0.784314	0	-6.66667	-1.56863	4.70588	-0.57971	-1.44928	-0.57971	-0.869565
1.2275	-0.380952	1.14286	-0.380952	-1.14286	-1.33333	-0.84507	0	3.94366	-0.84507	-0.56338	2.8169	1.97183	-1.69014	2.53521	3.38028	-2.8169	-9.29577	-2.35294	-0.392157	-0.784314	2.7451	3.13725	-1.56863	-0.784314	-0.784314	-1.17647	-0.784314	-0.392157	-0.392157	-1.17647	-0.392157	2.7451	-0.392157	2.35294	3.52941	0	3.13725	0	3.13725	-0.392157	-3.13725	0	1.17647	2.35294	12.549	2.31884	-1.44928	2.31884	-0.869565
1.2325	-0.380952	-2.66667	-0.380952	0.761905	-1.33333	-0.84507	0	-1.69014	-0.84507	-0.56338	2.8169	-0.84507	-1.69014	-0.28169	-2.25352	11.2676	10.4225	1.56863	7.45098	-0.784314	-1.17647	-0.784314	-1.56863	-0.784314	-0.784314	6.66667	-0.784314	-0.392157	7.45098	-1.17647	-0.392157	-1.17647	-0.392157	2.35294	-0.392157	0	-0.784314	0	-0.784314	-0.392157	-3.13725	0	-6.66667	6.27451	8.62745	-0.57971	-1.44928	-0.57971	-0.869565
1.2375	-0.380952	-2.66667	-0.380952	0.761905	0.571429	-0.84507	0	-1.69014	-0.84507	-0.56338	0	-0.84507	-1.69014	2.53521	-2.25352	2.8169	4.78873	-2.35294	-0.392157	-0.784314	10.5882	-0.784314	-1.56863	-0.784314	-0.784314	2.7451	-0.784314	-0.392157	-0.392157	-1.17647	-0.392157	-1.17647	-0.392157	6.27451	-0.392157	0	3.13725	0	-0.784314	-0.392157	4.70588	0	-6.66667	6.27451	4.70588	-0.57971	-1.44928	-0.57971	-0.869565
1.2425	-0.380952	-2.66667	-0.380952	0.761905	-1.33333	-0.84507	0	1.12676	1.97183	-0.56338	0	-0.84507	-1.69014	-0.28169	0.56338	-2.8169	-0.84507	1.56863	11.3725	-0.784314	2.7451	-0.784314	-1.56863	-0.784314	-0.784314	-1.17647	-0.784314	-0.392157	-0.392157	6.66667	-0.392157	2.7451	-0.392157	2.35294	-0.392157	0	3.13725	0	3.13725	-0.392157	-3.13725	0	-2.7451	2.35294	8.62745	-0.57971	-1.44928	-0.57971	-0.869565
1.2475	-0.380952	-2.66667	1.52381	-1.14286	-1.33333	-0.84507	0	1.12676	1.97183	-0.56338	0	-0.84507	-1.69014	-0.28169	0.56338	2.8169	-3.66197	1.56863	-0.392157	-0.784314	-1.17647	3.13725	2.35294	-0.784314	-0.784314	6.66667	-0.784314	-0.392157	3.52941	-1.17647	-0.392157	-1.17647	-0.392157	6.27451	3.52941	0	-0.784314	0	3.13725	-0.392157	0.784314	0	5.09804	-1.56863	8.62745	-0.57971	-1.44928	-0.57971	-0.869565
1.2525	-0.380952	1.14286	-0.380952	-1.14286	0.571429	-0.84507	0	1.12676	-0.84507	-0.56338	0	-0.84507	-1.69014	-0.28169	6.19718	2.8169	10.4225	-2.35294	-0.392157	-0.784314	6.66667	-0.784314	2.35294	-0.784314	-0.784314	2.7451	-0.784314	-0.392157	-0.392157	-1.17647	-0.392157	-1.17647	-0.392157	-1.56863	-0.392157	0	-0.784314	0	-0.784314	-0.392157	8.62745	0	-2.7451	10.1961	0.784314	-0.57971	1.44928	-0.57971	-0.869565
1.2575	-0.380952	-0.761905	-0.380952	-1.14286	0.571429	-0.84507	0	1.12676	-0.84507	-0.56338	0	1.97183	-1.69014	-0.28169	0.56338	-8.4507	-0.84507	5.4902	7.45098	-0.784314	14.5098	-0.784314	-1.56863	-0.784314	-0.784314	-1.17647	-0.784314	-0.392157	-0.392157	-1.17647	-0.392157	2.7451	-0.392157	2.35294	-0.392157	3.92157	3.13725	0	-0.784314	-0.392157	-3.13725	0	-2.7451	6.27451	4.70588	-0.57971	-1.44928	-0.57971	-0.869565
1.2625	-0.380952	1.14286	-0.380952	0.761905	2.47619	-0.84507	0	1.12676	-0.84507	-0.56338	0	-0.84507	-1.69014	-0.28169	-2.25352	2.8169	-0.84507	1.56863	-0.392157	-0.784314	-1.17647	-0.784314	6.27451	-0.784314	-0.784314	-1.17647	-0.784314	-0.392157	-0.392157	2.7451	-0.392157	-1.17647	-0.392157	2.35294	3.52941	0	3.13725	0	-0.784314	-0.392157	-3.13725	0	-2.7451	2.35294	16.4706	-0.57971	4.34783	-0.57971	-0.869565
1.2675	-0.380952	-2.66667	-0.380952	-1.14286	2.47619	-0.84507	0	3.94366	-0.84507	-0.56338	0	-0.84507	1.12676	-0.28169	-2.25352	2.8169	-6.47887	5.4902	3.52941	-0.784314	2.7451	-0.784314	-1.56863	-0.784314	-0.784314	6.66667	-0.784314	-0.392157	3.52941	2.7451	-0.392157	-1.17647	-0.392157	-1.56863	3.52941	0	3.13725	0	-0.784314	-0.392157	-3.13725	3.92157	-6.66667	-5.4902	4.70588	-0.57971	1.44928	-0.57971	-0.869565
1.2725	1.52381	-2.66667	-0.380952	-1.14286	-1.33333	-0.84507	0	-1.69014	-0.84507	-0.56338	2.8169	-0.84507	-1.69014	-0.28169	-2.25352	-5.6338	10.4225	5.4902	7.45098	-0.784314	-5.09804	-0.784314	-1.56863	-0.784314	-0.784314	2.7451	-0.784314	-0.392157	-0.392157	-1.17647	-0.392157	-1.17647	-0.392157	6.27451	-0.392157	0	3.13725	0	-0.784314	-0.392157	0.784314	0	-6.66667	6.27451	4.70588	-0.57971	1.44928	-0.57971	-0.869565
1.2775	-0.380952	-2.66667	-0.380952	0.761905	-1.33333	-0.84507	0	1.12676	1.97183	-0.56338	0	-0.84507	-1.69014	-0.28169	3.38028	-2.8169	1.97183	1.56863	3.52941	-0.784314	-9.01961	-0.784314	2.35294	-0.784314	-0.784314	2.7451	-0.784314	-0.392157	-0.392157	-1.17647	-0.392157	-1.17647	-0.392157	2.35294	-0.392157	0	-0.784314	0	-0.784314	-0.392157	0.784314	0	-2.7451	-1.56863	8.62745	-0.57971	-1.44928	-0.57971	-0.869565
1.2825	-0.380952	-0.761905	1.52381	-1.14286	0.571429	-0.84507	0	-1.69014	-0.84507	-0.56338	0	-0.84507	-1.69014	-0.28169	0.56338	8.4507	-6.47887	9.41176	-0.392157	-0.784314	-1.17647	-0.784314	2.35294	-0.784314	-0.784314	-1.17647	-0.784314	-0.392157	-0.392157	6.66667	-0.392157	-1.17647	-0.392157	-1.56863	-0.392157	3.92157	-0.784314	0	-0.784314	-0.392157	4.70588	0	-2.7451	-1.56863	0.784314	-0.57971	-1.44928	2.31884	-0.869565
1.2875	-0.380952	-2.66667	1.52381	-1.14286	-1.33333	-0.84507	0	-1.69014	-0.84507	-0.56338	0	-0.84507	-1.69014	-0.28169	0.56338	8.00612e-16	-3.66197	-2.35294	3.52941	-0.784314	-9.01961	-0.784314	6.27451	-0.784314	-0.784314	-1.17647	-0.784314	-0.392157	-0.392157	-1.17647	7.45098	-1.17647	-0.392157	-1.56863	-0.392157	0	7.05882	0	-0.784314	-0.392157	-3.13725	0	-2.7451	-5.4902	12.549	-0.57971	1.44928	2.31884	-0.869565
1.2925	-0.380952	1.14286	-0.380952	-1.14286	0.571429	-0.84507	0	3.94366	-0.84507	-0.56338	2.8169	1.97183	-1.69014	-0.28169	-2.25352	-5.6338	1.97183	1.56863	3.52941	-0.784314	-5.09804	7.05882	-1.56863	-0.784314	-0.784314	-1.17647	-0.784314	-0.392157	3.52941	-1.17647	-0.392157	2.7451	-0.392157	2.35294	-0.392157	0	-0.784314	0	-0.784314	-0.392157	-3.13725	0	5.09804	-1.56863	0.784314	-0.57971	-1.44928	2.31884	2.02899
1.2975	-0.380952	-0.761905	1.52381	-1.14286	-1.33333	-0.84507	0	-1.69014	1.97183	-0.56338	0	1.97183	-1.69014	2.53521	-2.25352	-2.8169	13.2394	-2.35294	-0.392157	-0.784314	2.7451	3.13725	-1.56863	-0.784314	-0.784314	-1.17647	-0.784314	-0.392157	-0.392157	14.5098	-0.392157	2.7451	-0.392157	-1.56863	-0.392157	0	-0.784314	0	-0.784314	-0.392157	-3.13725	0	5.09804	-1.56863	4.70588	-0.57971	-1.44928	-0.57971	-0.869565
[truncated: 235 more columns]

## Sheet: PSTH(wM1,RS,layer6a,novice)
time (s)	n1	n2	n3	n4	n5	n6	n7	n8	n9	n10	n11	n12	n13	n14	n15	n16	n17	n18	n19	n20	n21	n22	n23	n24	n25	n26	n27	n28	n29	n30	mean (n=30)	sem (n=30)
0.8025	0	-0.408163	-0.204082	-1.15702	1.15702	0	1.32231	-0.165289	0	-0.826446	-1.32231	-0.165289	9.91736	-0.826446	-1.65289	0	0	-0.588235	-1.17647	0	15.2941	-0.588235	-0.588235	0.526316	-0.350877	0.175439	-1.05263	-1.05263	0	0	0.542243	0.624268
0.8075	0	-0.408163	-0.204082	2.14876	-0.495868	0	-0.330579	1.4876	0	0.826446	-1.32231	1.4876	-1.65289	-0.826446	1.65289	0	0	-0.588235	-1.17647	0	-2.35294	5.29412	-0.588235	2.2807	1.40351	1.92982	-1.05263	-1.05263	0	0	0.215332	0.274482
0.8125	0	-0.408163	-0.204082	-2.80992	-0.495868	0	-0.330579	-0.165289	0	0.826446	0.330579	3.1405	-1.65289	0.826446	-1.65289	0	0	-0.588235	-1.17647	0	-8.23529	-0.588235	-0.588235	-1.22807	1.40351	5.4386	-1.05263	0.701754	0	0	-0.283634	0.383232
0.8175	0	-0.408163	-0.204082	-2.80992	-0.495868	0	-0.330579	-0.165289	0	0.826446	0.330579	-0.165289	-1.65289	0.826446	-1.41301e-15	0	0	-0.588235	-1.17647	0	9.41176	-0.588235	-0.588235	-1.22807	-0.350877	-3.33333	-1.05263	-1.05263	0	0	-0.159852	0.368152
0.8225	0	-0.408163	-0.204082	-2.80992	-0.495868	0	-0.330579	-0.165289	0	-0.826446	-1.32231	1.4876	-1.65289	0.826446	-1.76535e-15	0	0	-0.588235	-1.17647	0	-2.35294	-0.588235	-0.588235	0.526316	1.40351	0.175439	-1.05263	0.701754	0	0	-0.314708	0.170905
0.8275	0	-0.408163	-0.204082	3.80165	1.15702	0	-0.330579	-0.165289	0	-0.826446	-1.32231	-0.165289	-9.91736	-0.826446	3.30579	0	0	-0.588235	-1.17647	0	-2.35294	-0.588235	-0.588235	-1.22807	-3.85965	3.68421	0.701754	0.701754	0	0	-0.373187	0.43325
0.8325	0	-0.408163	-0.204082	-2.80992	-0.495868	0	-0.330579	-0.165289	0	0.826446	1.98347	-0.165289	-6.61157	0.826446	3.30579	0	0	-0.588235	10.5882	0	-8.23529	-0.588235	-0.588235	0.526316	-0.350877	-1.57895	-1.05263	0.701754	0	0	-0.180492	0.539199
0.8375	0	-0.408163	-0.204082	-1.15702	-0.495868	0	-0.330579	-0.165289	0	0.826446	0.330579	-0.165289	-1.49742e-14	-0.826446	-1.65289	0	0	-0.588235	-1.17647	0	-2.35294	-0.588235	-0.588235	-1.22807	-0.350877	-5.08772	-1.05263	-1.05263	0	0	-0.610489	0.193794
0.8425	0	1.63265	-0.204082	0.495868	1.15702	0	-0.330579	-0.165289	0	0.826446	-1.32231	-0.165289	1.65289	0.826446	1.65289	0	0	-0.588235	-1.17647	0	-8.23529	-0.588235	-0.588235	-1.22807	-0.350877	0.175439	-1.05263	-1.05263	0	0	-0.287619	0.31197
0.8475	0	-0.408163	-0.204082	-2.80992	-0.495868	0	-0.330579	-0.165289	0	0.826446	0.330579	-0.165289	-4.95868	-0.826446	-1.65289	5.88235	0	-0.588235	-1.17647	0	-2.35294	-0.588235	-0.588235	0.526316	-3.85965	3.68421	-1.05263	-1.05263	0	1.75439	-0.342398	0.356216
0.8525	0	-0.408163	-0.204082	-2.80992	-0.495868	0	-0.330579	-0.165289	0	0.826446	-1.32231	-0.165289	-9.39561e-16	0.826446	1.65289	0	0	-0.588235	-1.17647	0	-2.35294	-0.588235	-0.588235	0.526316	3.15789	-3.33333	-1.05263	-1.05263	0	0	-0.321474	0.221787
0.8575	0	3.67347	-0.204082	0.495868	-0.495868	0	-0.330579	1.4876	0	0.826446	1.98347	-0.165289	-9.91736	-0.826446	-1.65289	0	0	-0.588235	-1.17647	0	9.41176	-0.588235	-0.588235	4.03509	1.40351	-1.57895	-1.05263	-1.05263	0	0	0.103311	0.52128
0.8625	0	1.63265	-0.204082	3.80165	-0.495868	0	-0.330579	-0.165289	0	2.47934	1.98347	-0.165289	1.65289	-0.826446	1.65289	5.88235	0	-0.588235	-1.17647	0	-8.23529	-0.588235	5.29412	-1.22807	-2.10526	3.68421	-1.05263	-1.05263	0	0	0.328307	0.460909
0.8675	0	-0.408163	-0.204082	2.14876	-0.495868	0	-0.330579	1.4876	0	2.47934	1.98347	3.1405	-4.95868	-0.826446	-2.29385e-15	0	0	-0.588235	-1.17647	0	-8.23529	-0.588235	-0.588235	0.526316	-3.85965	-1.57895	-1.05263	-1.05263	0	0	-0.472605	0.395424
0.8725	0	1.63265	-0.204082	-1.15702	-0.495868	0	-0.330579	1.4876	0	-0.826446	1.98347	1.4876	-9.91736	0.826446	1.65289	0	0	-0.588235	4.70588	0	-2.35294	-0.588235	-0.588235	0.526316	3.15789	0.175439	-1.05263	-1.05263	0	0	-0.0506021	0.423928
0.8775	0	1.63265	-0.204082	-1.15702	-0.495868	0	-0.330579	-0.165289	0	2.47934	-1.32231	1.4876	-4.95868	-0.826446	-1.65289	0	0	-0.588235	-1.17647	0	-8.23529	-0.588235	-0.588235	-1.22807	-0.350877	-1.57895	0.701754	-1.05263	0	0	-0.673294	0.347252
0.8825	0	-0.408163	-0.204082	0.495868	-0.495868	0	1.32231	-0.165289	0	2.47934	0.330579	-0.165289	-6.61157	-0.826446	-1.65289	0	0	-0.588235	-1.17647	0	3.52941	-0.588235	-0.588235	0.526316	1.40351	5.4386	-1.05263	-1.05263	0	0	-0.00167026	0.347086
0.8875	0	-0.408163	-0.204082	-1.15702	-0.495868	0	-0.330579	-0.165289	0	0.826446	0.330579	1.4876	-5.19694e-15	0.826446	-2.29385e-15	0	0	-0.588235	4.70588	0	3.52941	-0.588235	-0.588235	2.2807	-2.10526	0.175439	-1.05263	-1.05263	0	0	0.180876	0.244848
0.8925	0	1.63265	-0.204082	0.495868	-0.495868	0	-0.330579	-0.165289	0	-0.826446	-1.32231	-0.165289	-8.26446	0.826446	-1.65289	0	0	-0.588235	-1.17647	0	-2.35294	-0.588235	-0.588235	-1.22807	-2.10526	-1.57895	-1.05263	0.701754	0	0	-0.700984	0.30468
0.8975	0	-0.408163	-0.204082	-1.15702	-0.495868	0	-0.330579	-0.165289	0	-0.826446	1.98347	-0.165289	-9.91736	-0.826446	1.65289	0	0	-0.588235	-1.17647	0	-2.35294	-0.588235	-0.588235	2.2807	-2.10526	1.92982	-1.05263	0.701754	0	0	-0.479997	0.378059
0.9025	0	-0.408163	-0.204082	0.495868	-0.495868	0	1.32231	-0.165289	0	-0.826446	-1.32231	-0.165289	-9.91736	-0.826446	-1.65289	0	0	-0.588235	4.70588	0	-8.23529	-0.588235	-0.588235	-1.22807	-2.10526	-3.33333	0.701754	0.701754	0	0	-0.824108	0.47388
0.9075	0	-0.408163	-0.204082	3.80165	-0.495868	0	-0.330579	-0.165289	0	0.826446	0.330579	3.1405	-3.28846e-15	-0.826446	3.30579	0	0	-0.588235	4.70588	0	-8.23529	-0.588235	-0.588235	-1.22807	1.40351	7.19298	-1.05263	0.701754	0	0	0.356599	0.456518
0.9125	2.04082	-0.408163	-0.204082	0.495868	-0.495868	0	-0.330579	1.4876	0	0.826446	0.330579	-0.165289	-8.26446	-0.826446	-1.65289	0	0	-0.588235	-1.17647	0	3.52941	-0.588235	-0.588235	-1.22807	1.40351	1.92982	-1.05263	-1.05263	0	0	-0.219274	0.343374
0.9175	0	1.63265	-0.204082	-1.15702	-0.495868	0	1.32231	-0.165289	0	-0.826446	0.330579	1.4876	-1.65289	-0.826446	-2.29385e-15	0	0	-0.588235	-1.17647	0	-8.23529	-0.588235	-0.588235	2.2807	-3.85965	0.175439	-1.05263	2.45614	0	0	-0.391046	0.348086
0.9225	0	-0.408163	-0.204082	3.80165	-0.495868	0	-0.330579	-0.165289	0	-0.826446	0.330579	-0.165289	3.30579	0.826446	-1.65289	0	0	-0.588235	10.5882	0	-2.35294	-0.588235	-0.588235	-1.22807	-2.10526	-3.33333	-1.05263	-1.05263	0	0	0.0571504	0.439515
0.9275	0	1.63265	-0.204082	-1.15702	-0.495868	0	-0.330579	-0.165289	0	-0.826446	1.98347	-0.165289	-11.5702	0.826446	-2.29385e-15	0	0	-0.588235	-1.17647	0	3.52941	-0.588235	-0.588235	-1.22807	-0.350877	-1.57895	-1.05263	0.701754	0	0	-0.446426	0.426495
0.9325	0	-0.408163	-0.204082	2.14876	-0.495868	0	-0.330579	-0.165289	0	-0.826446	0.330579	3.1405	-13.2231	-0.826446	-1.41301e-15	0	0	-0.588235	4.70588	0	-2.35294	-0.588235	-0.588235	-1.22807	-0.350877	5.4386	-1.05263	4.21053	0	0	-0.10848	0.55689
0.9375	0	-0.408163	-0.204082	-2.80992	-0.495868	0	-0.330579	-0.165289	0	0.826446	0.330579	-0.165289	-3.30579	-0.826446	-1.65289	0	0	-0.588235	-1.17647	0	3.52941	-0.588235	-0.588235	0.526316	-0.350877	3.68421	-1.05263	-1.05263	0	0	-0.228822	0.247161
0.9425	0	-0.408163	-0.204082	0.495868	-0.495868	0	-0.330579	-0.165289	0	2.47934	1.98347	-0.165289	-8.26446	-0.826446	-1.65289	0	0	-0.588235	4.70588	0	-2.35294	-0.588235	-0.588235	0.526316	1.40351	-1.57895	-1.05263	-1.05263	0	0	-0.290685	0.364837
0.9475	0	1.63265	-0.204082	-2.80992	-0.495868	0	-0.330579	-0.165289	0	-0.826446	-1.32231	-0.165289	1.65289	-0.826446	1.65289	0	0	-0.588235	-1.17647	0	-8.23529	-0.588235	-0.588235	0.526316	1.40351	0.175439	-1.05263	2.45614	0	0	-0.329183	0.332184
0.9525	0	-0.408163	-0.204082	-1.15702	-0.495868	0	-0.330579	-0.165289	0	-0.826446	0.330579	-0.165289	1.65289	-0.826446	-5.90896e-16	0	0	-0.588235	-1.17647	0	-8.23529	-0.588235	-0.588235	0.526316	-2.10526	-1.57895	2.45614	-1.05263	0	0	-0.517552	0.308339
0.9575	0	-0.408163	-0.204082	3.80165	-0.495868	0	-0.330579	-0.165289	0	0.826446	0.330579	-0.165289	-4.95868	-0.826446	-1.65289	0	0	-0.588235	-1.17647	0	-2.35294	-0.588235	-0.588235	-1.22807	1.40351	-1.57895	-1.05263	0.701754	0	0	-0.37657	0.251758
0.9625	0	-0.408163	-0.204082	5.45455	-0.495868	0	-0.330579	-0.165289	0	0.826446	0.330579	-0.165289	1.65289	-0.826446	-1.65289	0	0	-0.588235	-1.17647	0	15.2941	-0.588235	-0.588235	-1.22807	-3.85965	1.92982	-1.05263	-1.05263	0	0	0.370188	0.579215
0.9675	0	-0.408163	1.83673	-1.15702	-0.495868	0	-0.330579	-0.165289	0	-0.826446	-1.32231	-0.165289	-2.64251e-16	0.826446	1.65289	0	0	-0.588235	-1.17647	0	-8.23529	-0.588235	-0.588235	0.526316	1.40351	-1.57895	-1.05263	0.701754	0	0	-0.391046	0.309115
0.9725	0	-0.408163	-0.204082	-2.80992	-0.495868	0	-0.330579	-0.165289	0	-0.826446	-1.32231	-0.165289	6.61157	-0.826446	3.30579	0	0	-0.588235	-1.17647	0	15.2941	-0.588235	-0.588235	-1.22807	-0.350877	0.175439	-1.05263	-1.05263	0	0	0.373571	0.58946
0.9775	0	1.63265	-0.204082	-2.80992	1.15702	0	-0.330579	-0.165289	0	-0.826446	0.330579	-0.165289	-6.61157	2.47934	-1.65289	0	0	-0.588235	-1.17647	0	-8.23529	-0.588235	-0.588235	0.526316	-0.350877	1.92982	2.45614	0.701754	0	0	-0.435993	0.402119
0.9825	0	1.63265	-0.204082	-2.80992	-0.495868	0	2.97521	1.4876	0	0.826446	-1.32231	-0.165289	4.95868	-0.826446	-1.53046e-15	0	0	5.29412	-1.17647	0	-2.35294	-0.588235	5.29412	2.2807	-3.85965	3.68421	0.701754	-1.05263	0	0	0.476055	0.403204
0.9875	0	-0.408163	-0.204082	-1.15702	1.15702	0	-0.330579	-0.165289	0	0.826446	1.98347	-0.165289	-6.61157	-0.826446	-1.82407e-15	0	0	-0.588235	4.70588	0	-2.35294	-0.588235	-0.588235	-1.22807	3.15789	0.175439	-1.05263	-1.05263	0	0	-0.177109	0.327948
0.9925	0	-0.408163	-0.204082	-1.15702	-0.495868	0	-0.330579	-0.165289	0	0.826446	-1.32231	-0.165289	-3.30579	0.826446	-1.23684e-15	0	0	-0.588235	-1.17647	0	-2.35294	-0.588235	-0.588235	0.526316	1.40351	1.92982	-1.05263	2.45614	0	0	-0.197749	0.203127
0.9975	0	-0.408163	-0.204082	3.80165	1.15702	0	-0.330579	-0.165289	0	-0.826446	1.98347	1.4876	6.61157	0.826446	-2.29385e-15	0	0	-0.588235	4.70588	0	3.52941	5.29412	-0.588235	0.526316	3.15789	-5.08772	0.701754	0.701754	0	0	0.876205	0.407926
1.0025	0	-0.408163	-0.204082	2.14876	-0.495868	0	-0.330579	-0.165289	0	-0.826446	0.330579	-0.165289	-11.5702	0.826446	4.95868	0	0	-0.588235	4.70588	0	-8.23529	5.29412	-0.588235	5.78947	-3.85965	-1.57895	-1.05263	0.701754	0	0	-0.177109	0.620921
1.0075	2.04082	-0.408163	-0.204082	0.495868	-0.495868	0	-0.330579	-0.165289	0	4.13223	-1.32231	-0.165289	-6.61157	-0.826446	-1.65289	0	0	11.1765	-1.17647	0	3.52941	-0.588235	-0.588235	0.526316	-2.10526	1.92982	-1.05263	0.701754	0	0	0.227979	0.501608
1.0125	0	1.63265	-0.204082	2.14876	-0.495868	0	-0.330579	-0.165289	0	0.826446	20.1653	-0.165289	13.2231	-0.826446	-1.65289	0	0	5.29412	-1.17647	0	-2.35294	5.29412	-0.588235	4.03509	3.15789	10.7018	-1.05263	0.701754	0	0	1.93901	0.88813
1.0175	0	-0.408163	-0.204082	45.124	-0.495868	0	-0.330579	-0.165289	0	0.826446	16.8595	4.79339	51.2397	-0.826446	3.30579	0	0	5.29412	-1.17647	0	-8.23529	-0.588235	-0.588235	4.03509	31.2281	31.7544	2.45614	4.21053	0	0	6.27028	2.6094
1.0225	0	-0.408163	5.91837	15.3719	-0.495868	0	-0.330579	3.1405	0	-0.826446	15.2066	-0.165289	33.0579	4.13223	3.30579	0	0	5.29412	10.5882	0	-8.23529	-0.588235	-0.588235	5.78947	18.9474	10.7018	-1.05263	0.701754	0	0	3.98217	1.46846
1.0275	2.04082	-0.408163	-0.204082	8.76033	-0.495868	0	-0.330579	-0.165289	0	4.13223	6.94215	1.4876	24.7934	0.826446	3.30579	0	0	-0.588235	16.4706	0	-8.23529	-0.588235	-0.588235	21.5789	18.9474	14.2105	5.96491	4.21053	0	0	4.06892	1.39731
1.0325	0	-0.408163	1.83673	10.4132	-0.495868	0	-0.330579	-0.165289	0	2.47934	5.28926	-0.165289	42.9752	4.13223	-1.65289	0	0	-0.588235	-1.17647	0	3.52941	-0.588235	-0.588235	18.0702	11.9298	5.4386	7.7193	0.701754	0	0	3.61186	1.58847
1.0375	0	-0.408163	1.83673	5.45455	-0.495868	0	-0.330579	-0.165289	0	0.826446	0.330579	-0.165289	33.0579	0.826446	-2.29385e-15	0	0	-0.588235	10.5882	0	-8.23529	-0.588235	-0.588235	2.2807	3.15789	10.7018	2.45614	0.701754	0	0	2.0218	1.23296
1.0425	0	3.67347	-0.204082	0.495868	-0.495868	0	-0.330579	-0.165289	0	-0.826446	3.63636	-0.165289	18.1818	-0.826446	1.65289	0	0	-0.588235	-1.17647	0	-8.23529	5.29412	-0.588235	4.03509	-3.85965	5.4386	2.45614	0.701754	0	0	0.936807	0.758833
1.0475	0	1.63265	1.83673	0.495868	-0.495868	0	-0.330579	-0.165289	1.65289	0.826446	1.98347	-0.165289	4.95868	2.47934	2.89943e-16	0	0	5.29412	-1.17647	0	-2.35294	5.29412	-0.588235	2.2807	-2.10526	1.92982	2.45614	-1.05263	0	0	0.822947	0.352793
1.0525	0	1.63265	5.91837	-1.15702	-0.495868	0	-0.330579	-0.165289	0	2.47934	-1.32231	-0.165289	9.91736	2.47934	-9.43231e-16	0	0	-0.588235	-1.17647	0	-2.35294	5.29412	-0.588235	0.526316	3.15789	10.7018	0.701754	4.21053	0	0	1.28924	0.567928
1.0575	0	-0.408163	1.83673	0.495868	-0.495868	0	-0.330579	-0.165289	0	0.826446	-1.32231	-0.165289	-7.51649e-15	-0.826446	-1.41301e-15	0	0	-0.588235	-1.17647	0	-2.35294	-0.588235	-0.588235	-1.22807	-2.10526	8.94737	-1.05263	-1.05263	0	0	-0.0780082	0.344577
1.0625	0	1.63265	-0.204082	0.495868	-0.495868	0	-0.330579	-0.165289	0	0.826446	1.98347	1.4876	-4.95868	0.826446	-1.65289	0	0	-0.588235	-1.17647	0	-2.35294	-0.588235	5.29412	-1.22807	-3.85965	-5.08772	0.701754	0.701754	0	0	-0.291286	0.362841
1.0675	0	-0.408163	3.87755	2.14876	-0.495868	0	-0.330579	1.4876	0	4.13223	1.98347	-0.165289	3.30579	-0.826446	1.65289	0	0	-0.588235	4.70588	0	-2.35294	-0.588235	-0.588235	2.2807	-2.10526	8.94737	0.701754	-1.05263	0	0	0.857404	0.423074
1.0725	0	-0.408163	-0.204082	7.10744	-0.495868	0	-0.330579	1.4876	0	0.826446	5.28926	-0.165289	3.30579	2.47934	4.95868	0	0	-0.588235	-1.17647	0	3.52941	-0.588235	-0.588235	2.2807	-2.10526	12.4561	-1.05263	4.21053	0	0	1.34094	0.555229
1.0775	0	-0.408163	-0.204082	3.80165	1.15702	0	-0.330579	1.4876	0	-0.826446	0.330579	-0.165289	11.5702	4.13223	-2.29385e-15	0	0	-0.588235	-1.17647	0	3.52941	-0.588235	-0.588235	0.526316	-3.85965	3.68421	0.701754	5.96491	0	0	0.938352	0.506703
1.0825	0	-0.408163	-0.204082	-1.15702	-0.495868	0	-0.330579	1.4876	0	-0.826446	3.63636	-0.165289	4.95868	2.47934	-1.65289	0	0	-0.588235	4.70588	0	-2.35294	5.29412	-0.588235	-1.22807	-2.10526	1.92982	-1.05263	-1.05263	0	0	0.342782	0.365578
1.0875	0	1.63265	-0.204082	5.45455	-0.495868	0	-0.330579	-0.165289	0	0.826446	0.330579	1.4876	-1.10986e-14	9.09091	-1.65289	0	0	-0.588235	-1.17647	0	-8.23529	-0.588235	-0.588235	2.2807	1.40351	7.19298	-1.05263	4.21053	0	0	0.627755	0.543922
1.0925	0	1.63265	-0.204082	0.495868	-0.495868	0	-0.330579	-0.165289	0	0.826446	5.28926	-0.165289	6.61157	0.826446	3.30579	0	0	-0.588235	-1.17647	0	-8.23529	-0.588235	-0.588235	2.2807	6.66667	5.4386	0.701754	2.45614	0	0	0.79981	0.507583
1.0975	0	-0.408163	-0.204082	-1.15702	-0.495868	0	-0.330579	-0.165289	0	2.47934	1.98347	-0.165289	-1.36824e-14	0.826446	-1.76535e-15	0	11.7647	-0.588235	-1.17647	0	-8.23529	-0.588235	-0.588235	-1.22807	-2.10526	8.94737	0.701754	4.21053	0	0	0.44925	0.606036
1.1025	2.04082	-0.408163	-0.204082	0.495868	1.15702	0	-0.330579	1.4876	0	2.47934	0.330579	-0.165289	8.26446	7.43802	-1.29557e-15	0	0	-0.588235	4.70588	0	-2.35294	-0.588235	-0.588235	-1.22807	3.15789	1.92982	0.701754	4.21053	0	0	1.06486	0.437229
1.1075	0	1.63265	-0.204082	0.495868	-0.495868	0	1.32231	-0.165289	0	-0.826446	0.330579	-0.165289	-1.65289	0.826446	1.65289	0	0	-0.588235	-1.17647	0	-8.23529	-0.588235	-0.588235	-1.22807	-2.10526	-3.33333	-1.05263	0.701754	0	0	-0.514771	0.32675
1.1125	2.04082	3.67347	-0.204082	-1.15702	-0.495868	0	-0.330579	-0.165289	0	0.826446	0.330579	-0.165289	8.26446	0.826446	3.30579	0	0	-0.588235	-1.17647	0	-8.23529	-0.588235	-0.588235	-1.22807	4.91228	-1.57895	0.701754	2.45614	0	0	0.361219	0.480827
1.1175	2.04082	-0.408163	-0.204082	-2.80992	-0.495868	0	-0.330579	-0.165289	0	2.47934	1.98347	1.4876	-4.95868	2.47934	-1.65289	0	0	-0.588235	4.70588	0	-8.23529	-0.588235	-0.588235	0.526316	-0.350877	-3.33333	0.701754	-1.05263	0	0	-0.311926	0.428321
1.1225	2.04082	-0.408163	-0.204082	2.14876	-0.495868	0	-0.330579	-0.165289	0	2.47934	0.330579	-0.165289	-1.65289	2.47934	3.30579	0	0	-0.588235	-1.17647	0	-2.35294	-0.588235	-0.588235	0.526316	3.15789	3.68421	-1.05263	-1.05263	0	0	0.31105	0.276594
1.1275	0	1.63265	-0.204082	2.14876	-0.495868	0	-0.330579	1.4876	0	0.826446	1.98347	-0.165289	8.26446	-0.826446	-1.65289	0	0	-0.588235	4.70588	0	-2.35294	-0.588235	-0.588235	-1.22807	3.15789	0.175439	0.701754	0.701754	0	0	0.558842	0.368439
1.1325	0	1.63265	-0.204082	5.45455	-0.495868	1.65289	-0.330579	-0.165289	0	7.43802	0.330579	-0.165289	3.30579	2.47934	-1.65289	0	0	-0.588235	-1.17647	0	-2.35294	-0.588235	-0.588235	-1.22807	3.15789	-1.57895	-1.05263	0.701754	0	0	0.46619	0.383352
1.1375	0	-0.408163	-0.204082	8.76033	-0.495868	0	-0.330579	-0.165289	0	-0.826446	1.98347	1.4876	-4.95868	0.826446	-1.65289	0	0	-0.588235	-1.17647	0	3.52941	-0.588235	-0.588235	-1.22807	-0.350877	-1.57895	-1.05263	-1.05263	0	0	-0.0219689	0.391538
1.1425	0	1.63265	-0.204082	0.495868	-0.495868	0	-0.330579	-0.165289	0	2.47934	-1.32231	1.4876	9.91736	2.47934	3.30579	0	0	-0.588235	-1.17647	0	-8.23529	-0.588235	-0.588235	-1.22807	-0.350877	14.2105	-1.05263	-1.05263	0	0	0.620989	0.672389
1.1475	0	-0.408163	-0.204082	2.14876	-0.495868	0	-0.330579	-0.165289	0	4.13223	-1.32231	-0.165289	-6.61157	2.47934	1.65289	0	0	-0.588235	-1.17647	0	-8.23529	-0.588235	-0.588235	-1.22807	1.40351	3.68421	-1.05263	2.45614	0	0	-0.173441	0.442281
1.1525	0	1.63265	-0.204082	-1.15702	-0.495868	0	-0.330579	-0.165289	0	0.826446	-1.32231	1.4876	-9.91736	-0.826446	1.65289	0	0	-0.588235	-1.17647	0	-8.23529	-0.588235	-0.588235	-1.22807	-3.85965	1.92982	-1.05263	2.45614	0	0	-0.725007	0.470491
1.1575	2.04082	1.63265	-0.204082	0.495868	-0.495868	0	-0.330579	-0.165289	0	2.47934	-1.32231	1.4876	-6.61157	-0.826446	3.30579	0	0	-0.588235	4.70588	0	-8.23529	-0.588235	-0.588235	0.526316	-3.85965	5.4386	-1.05263	0.701754	0	0	-0.0684605	0.491478
1.1625	0	-0.408163	-0.204082	2.14876	-0.495868	0	-0.330579	-0.165289	0	-0.826446	0.330579	1.4876	-8.26446	-0.826446	4.95868	0	0	-0.588235	-1.17647	0	-2.35294	-0.588235	-0.588235	-1.22807	1.40351	5.4386	-1.05263	0.701754	0	0	-0.0875559	0.40708
1.1675	0	1.63265	-0.204082	2.14876	-0.495868	0	-0.330579	1.4876	0	0.826446	3.63636	3.1405	-1.65289	-0.826446	1.65289	0	0	-0.588235	-1.17647	0	-2.35294	-0.588235	-0.588235	-1.22807	3.15789	3.68421	-1.05263	-1.05263	0	0	0.307667	0.288072
1.1725	0	-0.408163	-0.204082	2.14876	-0.495868	0	-0.330579	-0.165289	0	0.826446	1.98347	1.4876	-1.65289	0.826446	-2.29385e-15	5.88235	0	-0.588235	4.70588	5.88235	-2.35294	-0.588235	-0.588235	-1.22807	-0.350877	1.92982	-1.05263	0.701754	0	0	0.545627	0.357838
1.1775	0	-0.408163	-0.204082	0.495868	-0.495868	0	-0.330579	-0.165289	0	4.13223	3.63636	-0.165289	-6.61157	0.826446	3.30579	0	0	-0.588235	-1.17647	5.88235	-2.35294	-0.588235	-0.588235	0.526316	-0.350877	-1.57895	-1.05263	0.701754	0	0	0.0949901	0.391387
1.1825	0	-0.408163	-0.204082	0.495868	-0.495868	0	1.32231	-0.165289	0	7.43802	0.330579	1.4876	13.2231	-0.826446	-1.65289	0	5.88235	-0.588235	10.5882	5.88235	-2.35294	-0.588235	-0.588235	0.526316	-0.350877	3.68421	0.701754	2.45614	0	0	1.52659	0.658161
1.1875	0	-0.408163	-0.204082	0.495868	-0.495868	0	-0.330579	-0.165289	0	-0.826446	3.63636	-0.165289	-6.61157	0.826446	-2.29385e-15	0	0	-0.588235	-1.17647	0	3.52941	-0.588235	-0.588235	2.2807	-0.350877	3.68421	-1.05263	0.701754	0	0	0.0534262	0.329503
1.1925	0	-0.408163	-0.204082	0.495868	-0.495868	0	-0.330579	-0.165289	1.65289	-0.826446	0.330579	1.4876	-6.61157	0.826446	-1.65289	0	0	-0.588235	-1.17647	0	3.52941	5.29412	-0.588235	2.2807	-0.350877	-1.57895	-1.05263	-1.05263	0	0	-0.03951	0.349465
1.1975	0	-0.408163	-0.204082	-2.80992	1.15702	0	-0.330579	3.1405	0	4.13223	-1.32231	-0.165289	-4.95868	-0.826446	3.30579	0	0	-0.588235	4.70588	0	-2.35294	-0.588235	-0.588235	-1.22807	-2.10526	3.68421	-1.05263	-1.05263	0	1.75439	0.0432768	0.383476
1.2025	0	-0.408163	-0.204082	2.14876	-0.495868	0	-0.330579	-0.165289	0	2.47934	0.330579	1.4876	-6.61157	-0.826446	3.30579	0	0	-0.588235	4.70588	0	-2.35294	-0.588235	-0.588235	0.526316	-2.10526	3.68421	-1.05263	2.45614	0	0	0.160236	0.375046
1.2075	0	3.67347	-0.204082	-2.80992	-0.495868	0	-0.330579	-0.165289	0	2.47934	3.63636	-0.165289	-6.61157	-0.826446	-1.65289	0	0	-0.588235	-1.17647	0	-8.23529	-0.588235	-0.588235	-1.22807	-2.10526	0.175439	-1.05263	-1.05263	0	0	-0.663746	0.420115
1.2125	0	-0.408163	-0.204082	0.495868	-0.495868	0	-0.330579	-0.165289	0	0.826446	-1.32231	-0.165289	-1.65289	0.826446	4.95868	0	0	-0.588235	4.70588	0	3.52941	-0.588235	-0.588235	0.526316	-2.10526	3.68421	-1.05263	0.701754	0	0	0.352931	0.309031
1.2175	0	-0.408163	-0.204082	-1.15702	-0.495868	0	-0.330579	-0.165289	1.65289	-0.826446	3.63636	-0.165289	-6.61157	0.826446	3.30579	0	11.7647	-0.588235	-1.17647	5.88235	-2.35294	-0.588235	-0.588235	-1.22807	1.40351	3.68421	-1.05263	2.45614	0	0	0.555776	0.556893
1.2225	0	-0.408163	-0.204082	-1.15702	-0.495868	0	-0.330579	-0.165289	0	0.826446	1.98347	-0.165289	-3.30579	0.826446	1.65289	0	5.88235	-0.588235	-1.17647	0	-8.23529	5.29412	-0.588235	-1.22807	1.40351	-1.57895	-1.05263	-1.05263	0	0	-0.128779	0.43036
1.2275	0	-0.408163	-0.204082	-2.80992	-0.495868	0	-0.330579	-0.165289	0	2.47934	0.330579	-0.165289	6.61157	-0.826446	1.65289	0	0	-0.588235	-1.17647	0	-8.23529	-0.588235	-0.588235	2.2807	-2.10526	-1.57895	-1.05263	0.701754	0	0	-0.24207	0.406993
1.2325	0	-0.408163	-0.204082	-2.80992	-0.495868	0	-0.330579	-0.165289	0	-0.826446	-1.32231	-0.165289	-11.5702	-0.826446	1.65289	0	5.88235	-0.588235	-1.17647	0	3.52941	-0.588235	-0.588235	0.526316	3.15789	0.175439	-1.05263	0.701754	0	0	-0.249746	0.488631
1.2375	0	-0.408163	-0.204082	3.80165	-0.495868	0	-0.330579	1.4876	0	0.826446	0.330579	-0.165289	-1.65289	0.826446	-1.65289	0	0	5.29412	-1.17647	0	-2.35294	-0.588235	-0.588235	-1.22807	-0.350877	5.4386	-1.05263	0.701754	0	0	0.215332	0.323868
1.2425	0	1.63265	-0.204082	2.14876	-0.495868	0	-0.330579	-0.165289	0	0.826446	-1.32231	1.4876	4.95868	-0.826446	3.30579	0	0	-0.588235	-1.17647	0	-2.35294	-0.588235	-0.588235	2.2807	-0.350877	-1.57895	0.701754	2.45614	0	0	0.307667	0.279599
1.2475	0	-0.408163	-0.204082	-2.80992	1.15702	0	-0.330579	-0.165289	0	2.47934	5.28926	-0.165289	-5.28503e-16	-0.826446	3.30579	0	0	-0.588235	-1.17647	0	-2.35294	-0.588235	-0.588235	-1.22807	-0.350877	-1.57895	-1.05263	-1.05263	0	0	-0.107855	0.282214
1.2525	0	-0.408163	-0.204082	-2.80992	-0.495868	0	-0.330579	-0.165289	0	-0.826446	1.98347	-0.165289	-3.11229e-15	-0.826446	-1.65289	0	0	-0.588235	10.5882	0	-8.23529	-0.588235	-0.588235	-1.22807	-2.10526	-1.57895	-1.05263	2.45614	0	0	-0.294068	0.491882
1.2575	0	-0.408163	-0.204082	0.495868	-0.495868	0	-0.330579	-0.165289	1.65289	0.826446	0.330579	1.4876	-1.65289	0.826446	-1.65289	0	0	-0.588235	-1.17647	0	-2.35294	-0.588235	-0.588235	-1.22807	4.91228	1.92982	-1.05263	-1.05263	0	0	-0.0358426	0.244996
1.2625	0	1.63265	-0.204082	-1.15702	1.15702	0	-0.330579	-0.165289	0	4.13223	0.330579	-0.165289	-1.23317e-15	-0.826446	1.65289	0	0	-0.588235	-1.17647	0	-2.35294	5.29412	-0.588235	0.526316	-0.350877	5.4386	-1.05263	0.701754	0	0	0.396935	0.319195
1.2675	0	-0.408163	-0.204082	0.495868	-0.495868	0	-0.330579	-0.165289	1.65289	-0.826446	1.98347	-0.165289	-8.26446	-0.826446	-1.65289	0	0	-0.588235	10.5882	0	-2.35294	-0.588235	-0.588235	0.526316	-0.350877	-5.08772	2.45614	2.45614	0	0	-0.0912233	0.521619
1.2725	0	3.67347	-0.204082	0.495868	-0.495868	0	-0.330579	-0.165289	1.65289	0.826446	0.330579	-0.165289	1.65289	0.826446	-1.65289	0	0	-0.588235	-1.17647	0	-8.23529	-0.588235	-0.588235	-1.22807	3.15789	0.175439	0.701754	0.701754	0	0	-0.0407701	0.349962
1.2775	0	-0.408163	-0.204082	0.495868	-0.495868	0	-0.330579	-0.165289	3.30579	-0.826446	0.330579	1.4876	-8.26446	0.826446	-1.65289	0	0	-0.588235	-1.17647	0	-8.23529	-0.588235	-0.588235	0.526316	-3.85965	-1.57895	-1.05263	0.701754	0	0	-0.744704	0.427985
1.2825	0	-0.408163	-0.204082	-2.80992	-0.495868	0	-0.330579	-0.165289	0	0.826446	0.330579	-0.165289	-3.30579	-0.826446	-1.65289	0	0	-0.588235	-1.17647	0	-2.35294	-0.588235	-0.588235	0.526316	-0.350877	5.4386	-1.05263	0.701754	0	0	-0.307942	0.26336
1.2875	0	3.67347	-0.204082	-1.15702	-0.495868	0	-0.330579	-0.165289	0	4.13223	0.330579	1.4876	-1.65289	-0.826446	-1.65289	0	0	-0.588235	10.5882	0	-2.35294	-0.588235	-0.588235	-1.22807	3.15789	1.92982	-1.05263	-1.05263	0	0	0.378793	0.445415
1.2925	0	-0.408163	-0.204082	3.80165	-0.495868	0	1.32231	-0.165289	0	2.47934	0.330579	1.4876	-1.65289	-0.826446	3.30579	0	0	-0.588235	-1.17647	0	3.52941	-0.588235	-0.588235	-1.22807	1.40351	1.92982	0.701754	-1.05263	0	0	0.377238	0.260211
1.2975	0	-0.408163	-0.204082	2.14876	-0.495868	0	-0.330579	-0.165289	0	4.13223	0.330579	-0.165289	-8.26446	0.826446	1.65289	0	0	-0.588235	4.70588	0	-8.23529	-0.588235	-0.588235	0.526316	1.40351	-5.08772	-1.05263	-1.05263	0	0	-0.383337	0.492564

## Sheet: PSTH(wM1,RS,layer6a,expert)
time (s)	n1	n2	n3	n4	n5	n6	n7	n8	n9	n10	n11	n12	n13	n14	n15	n16	n17	n18	n19	n20	n21	n22	n23	n24	n25	n26	n27	n28	n29	n30	n31	n32	n33	n34	n35	n36	n37	n38	n39	n40	n41	n42	n43	n44	n45	n46	n47	n48	n49
0.8025	0.190476	-0.380952	8	-1.90476	-0.28169	-1.97183	-0.28169	-1.17647	-0.392157	-0.392157	-0.784314	-2.7451	-1.96078	1.96078	0	-4.31373	0	-4.63768	-0.57971	-1.73913	6.37681	6.19048	-0.952381	0	0	-0.21978	-1.31868	1.53846	0	-0.659341	0	-2.63736	3.73626	0	-0.43956	-1.0989	-1.31868	-0.43956	0.21978	-1.81818	-1.13636	-1.36364	1.36364	-0.227273	2.27273	-0.236686	-1.89349	0.473373	1.77515
0.8075	0.190476	-0.380952	-1.52381	-3.80952	-0.28169	-1.97183	-0.28169	-1.17647	-0.392157	-0.392157	-0.784314	1.17647	-1.96078	1.96078	0	3.52941	0	1.15942	-3.47826	-1.73913	-5.21739	-3.33333	-0.952381	0	0	-0.21978	-1.31868	3.73626	0	-5.05495	0	6.15385	-0.659341	0	-0.43956	-1.0989	-1.31868	-0.43956	2.41758	-1.81818	1.13636	-1.36364	-0.909091	2.04545	2.27273	-0.236686	-0.710059	4.02367	-1.77515
0.8125	0.190476	-0.380952	-9.14286	8.37425e-16	-0.28169	-1.97183	-0.28169	-1.17647	-0.392157	-0.392157	-0.784314	1.17647	-5.88235	-1.96078	0	-8.23529	0	-4.63768	-3.47826	-1.73913	0.57971	-3.33333	-0.952381	0	0	-0.21978	-1.31868	-0.659341	0	-2.85714	0	-4.83516	-0.659341	0	-0.43956	1.0989	-1.31868	-0.43956	0.21978	-1.81818	-1.13636	-1.36364	-0.909091	-0.227273	-4.54545	-0.236686	-1.89349	-0.710059	2.95858
0.8175	0.190476	-0.380952	2.28571	-1.90476	-0.28169	-1.97183	-0.28169	-1.17647	-0.392157	3.52941	-0.784314	-2.7451	5.88235	-1.96078	0	-8.23529	0	-4.63768	2.31884	-1.73913	-2.31884	6.19048	-0.952381	0	0	-0.21978	0.879121	-0.659341	0	1.53846	0	-0.43956	1.53846	0	-0.43956	1.0989	0.879121	-0.43956	-1.97802	-1.81818	-1.13636	0.909091	-0.909091	-0.227273	5.49056e-15	-0.236686	-1.89349	2.84024	-1.77515
0.8225	-1.71429	-0.380952	-3.42857	1.90476	-0.28169	0.84507	-0.28169	-1.17647	-0.392157	3.52941	-0.784314	-2.7451	9.80392	-1.96078	0	-4.31373	0	-4.63768	-0.57971	-1.73913	9.27536	-3.33333	-0.952381	0	0	-0.21978	-1.31868	-0.659341	0	8.13187	0	1.75824	-0.659341	0	-0.43956	-1.0989	3.07692	-0.43956	-1.97802	0.454545	1.13636	-1.36364	-0.909091	-0.227273	-2.27273	0.946746	2.84024	4.02367	2.95858
0.8275	0.190476	-0.380952	2.28571	3.80952	-0.28169	0.84507	-0.28169	2.7451	-0.392157	-0.392157	-0.784314	5.09804	5.88235	-1.96078	0	-4.31373	0	-4.63768	-0.57971	1.15942	-8.11594	-3.33333	-0.952381	0	0	-0.21978	-1.31868	-0.659341	0	-0.659341	0	1.75824	-0.659341	0	-0.43956	-1.0989	-1.31868	-0.43956	0.21978	-1.81818	3.40909	-1.36364	-0.909091	-0.227273	2.27273	0.946746	-1.89349	-3.07692	0.591716
0.8325	-1.71429	-0.380952	-5.33333	-1.90476	-0.28169	-1.97183	-0.28169	-1.17647	-0.392157	-0.392157	3.13725	9.01961	1.96078	1.96078	0	3.52941	0	-1.73913	2.31884	1.15942	3.47826	-3.33333	-0.952381	4.7619	0	-0.21978	0.879121	1.53846	0	-0.659341	0	-4.83516	-0.659341	0	-0.43956	3.2967	0.879121	-0.43956	-1.97802	0.454545	-1.13636	0.909091	-0.909091	-0.227273	-2.27273	-0.236686	-0.710059	-0.710059	2.95858
0.8375	-1.71429	-0.380952	-1.52381	3.81494e-15	-0.28169	3.66197	-0.28169	2.7451	-0.392157	-0.392157	-0.784314	-2.7451	5.88235	-1.96078	0	7.45098	0	-4.63768	-3.47826	1.15942	-5.21739	1.42857	-0.952381	0	0	-0.21978	0.879121	-0.659341	0	1.53846	0	3.95604	-0.659341	0	-0.43956	1.0989	-1.31868	-0.43956	-1.97802	-1.81818	-1.13636	0.909091	-0.909091	-0.227273	2.76546e-15	-0.236686	-0.710059	-3.07692	2.95858
0.8425	-1.71429	-0.380952	-11.0476	-1.90476	-0.28169	-1.97183	-0.28169	-1.17647	-0.392157	3.52941	-0.784314	-2.7451	-5.88235	-1.96078	0	-4.31373	0	-4.63768	-3.47826	-1.73913	0.57971	1.42857	-0.952381	0	0	-0.21978	-1.31868	-0.659341	0	-0.659341	2.1978	3.95604	-0.659341	0	-0.43956	-1.0989	-1.31868	-0.43956	-1.97802	-1.81818	-1.13636	0.909091	-0.909091	-0.227273	-2.27273	-0.236686	4.02367	1.6568	1.77515
0.8475	0.190476	-0.380952	2.28571	4.3563e-15	-0.28169	-1.97183	-0.28169	-1.17647	-0.392157	-0.392157	-0.784314	1.17647	5.88235	5.88235	0	-8.23529	2.89855	-1.73913	2.31884	1.15942	0.57971	1.42857	-0.952381	0	0	-0.21978	-1.31868	-0.659341	0	3.73626	0	-2.63736	-0.659341	0	1.75824	3.2967	-1.31868	1.75824	-1.97802	0.454545	-1.13636	-1.36364	-0.909091	-0.227273	-2.27273	0.946746	-1.89349	1.6568	0.591716
0.8525	0.190476	-0.380952	-3.42857	-1.90476	-0.28169	0.84507	-0.28169	6.66667	-0.392157	-0.392157	3.13725	-2.7451	-5.88235	-1.96078	0	3.52941	0	-4.63768	-0.57971	-1.73913	3.47826	-3.33333	-0.952381	0	0	-0.21978	-1.31868	-0.659341	0	-2.85714	0	-4.83516	-0.659341	0	-0.43956	1.0989	-1.31868	-0.43956	-1.97802	-1.81818	-1.13636	-1.36364	-0.909091	-0.227273	-2.27273	-0.236686	1.6568	-4.26036	-1.77515
0.8575	-1.71429	-0.380952	-1.52381	-1.90476	-0.28169	-1.97183	-0.28169	-1.17647	-0.392157	-0.392157	-0.784314	-2.7451	5.88235	1.96078	0	-0.392157	0	-4.63768	-3.47826	1.15942	-2.31884	-3.33333	-0.952381	0	0	-0.21978	0.879121	1.53846	0	-2.85714	2.1978	-2.63736	-0.659341	0	-0.43956	-1.0989	0.879121	1.75824	0.21978	-1.81818	5.68182	-1.36364	-0.909091	-0.227273	1.46348e-15	-0.236686	1.6568	-1.89349	0.591716
0.8625	2.09524	-0.380952	-3.42857	1.90476	-0.28169	-1.97183	2.53521	2.7451	-0.392157	3.52941	-0.784314	1.17647	-1.96078	1.96078	0	-8.23529	0	-4.63768	2.31884	-1.73913	-2.31884	-3.33333	-0.952381	0	0	-0.21978	-1.31868	-0.659341	0	1.53846	0	-0.43956	-0.659341	0	-0.43956	-1.0989	3.07692	-0.43956	-1.97802	-1.81818	3.40909	-1.36364	-0.909091	-0.227273	-2.27273	-0.236686	-1.89349	1.6568	0.591716
0.8675	-1.71429	1.52381	-5.33333	1.90476	-0.28169	0.84507	-0.28169	-1.17647	3.52941	3.52941	-0.784314	-2.7451	1.96078	1.96078	0	-0.392157	0	-1.73913	-3.47826	1.15942	-5.21739	-3.33333	-0.952381	0	0	-0.21978	-1.31868	-0.659341	0	-0.659341	0	1.75824	-0.659341	0	-0.43956	-1.0989	-1.31868	-0.43956	-1.97802	0.454545	-1.13636	-1.36364	-0.909091	-0.227273	4.54545	-0.236686	-0.710059	6.39053	-0.591716
0.8725	-1.71429	-0.380952	-5.33333	2.19084e-15	-0.28169	-1.97183	-0.28169	2.7451	3.52941	-0.392157	-0.784314	-2.7451	-5.88235	5.88235	3.92157	-4.31373	0	-1.73913	-0.57971	-1.73913	-2.31884	-3.33333	-0.952381	0	0	-0.21978	-1.31868	-0.659341	0	-0.659341	0	-2.63736	-0.659341	0	-0.43956	-1.0989	-1.31868	-0.43956	-1.97802	-1.81818	-1.13636	-1.36364	-0.909091	-0.227273	4.54545	-0.236686	0.473373	-1.89349	-1.77515
0.8775	-1.71429	-0.380952	2.28571	-3.80952	2.53521	0.84507	-0.28169	-1.17647	-0.392157	-0.392157	-0.784314	-2.7451	5.88235	-1.96078	0	-8.23529	2.89855	-4.63768	2.31884	-1.73913	6.37681	1.42857	-0.952381	0	0	-0.21978	-1.31868	1.53846	0	-0.659341	0	-0.43956	-0.659341	0	-0.43956	-1.0989	-1.31868	-0.43956	0.21978	-1.81818	3.40909	3.18182	-0.909091	-0.227273	-2.27273	-0.236686	-1.89349	-0.710059	5.32544
0.8825	0.190476	-0.380952	2.28571	5.16835e-15	-0.28169	-1.97183	-0.28169	-1.17647	-0.392157	-0.392157	3.13725	-2.7451	1.96078	-1.96078	0	-8.23529	0	-4.63768	-3.47826	-1.73913	0.57971	1.42857	-0.952381	0	0	-0.21978	-1.31868	-0.659341	0	-2.85714	0	-2.63736	-0.659341	0	-0.43956	-1.0989	-1.31868	-0.43956	-1.97802	0.454545	-1.13636	-1.36364	-0.909091	2.04545	-2.27273	-0.236686	-0.710059	2.84024	1.77515
0.8875	0.190476	1.52381	-7.2381	3.80952	-0.28169	3.66197	-0.28169	-1.17647	-0.392157	-0.392157	-0.784314	9.01961	1.96078	1.96078	0	3.52941	0	-4.63768	-3.47826	-1.73913	-5.21739	-3.33333	-0.952381	0	0	-0.21978	0.879121	-0.659341	0	-0.659341	0	8.35165	-0.659341	0	-0.43956	1.0989	0.879121	-0.43956	0.21978	-1.81818	-1.13636	0.909091	-0.909091	-0.227273	4.54545	-0.236686	1.6568	-0.710059	1.77515
0.8925	-1.71429	-0.380952	8	-1.90476	-0.28169	-1.97183	-0.28169	-1.17647	-0.392157	-0.392157	-0.784314	5.09804	-1.96078	-1.96078	0	-4.31373	0	1.15942	2.31884	-1.73913	-2.31884	1.42857	-0.952381	0	0	-0.21978	-1.31868	1.53846	0	5.93407	4.3956	1.75824	1.53846	0	-0.43956	-1.0989	0.879121	-0.43956	-1.97802	0.454545	-1.13636	0.909091	-0.909091	-0.227273	-4.54545	-0.236686	0.473373	0.473373	2.95858
0.8975	0.190476	-0.380952	-3.42857	-1.90476	-0.28169	-1.97183	-0.28169	-1.17647	-0.392157	-0.392157	-0.784314	-2.7451	1.96078	-1.96078	0	-0.392157	0	6.95652	-3.47826	-1.73913	-2.31884	-3.33333	-0.952381	0	0	-0.21978	0.879121	1.53846	0	-0.659341	0	10.5495	-0.659341	0	1.75824	1.0989	-1.31868	-0.43956	0.21978	-1.81818	3.40909	-1.36364	-0.909091	2.04545	2.27273	-0.236686	0.473373	-0.710059	1.77515
0.9025	-1.71429	-0.380952	0.380952	1.90476	-0.28169	3.66197	-0.28169	-1.17647	-0.392157	-0.392157	-0.784314	-2.7451	-1.96078	5.88235	0	-0.392157	0	-4.63768	-3.47826	-1.73913	0.57971	-3.33333	-0.952381	0	0	-0.21978	0.879121	-0.659341	0	-2.85714	2.1978	-4.83516	-0.659341	0	-0.43956	-1.0989	-1.31868	-0.43956	0.21978	0.454545	3.40909	-1.36364	-0.909091	-0.227273	4.54545	-0.236686	1.6568	7.57396	-0.591716
0.9075	2.09524	-0.380952	4.19048	-1.09965e-16	-0.28169	-1.97183	-0.28169	-1.17647	-0.392157	-0.392157	-0.784314	1.17647	1.96078	-1.96078	0	-0.392157	0	-1.73913	5.21739	-1.73913	6.37681	1.42857	-0.952381	0	0	-0.21978	-1.31868	-0.659341	0	3.73626	0	-7.03297	1.53846	0	-0.43956	-1.0989	3.07692	-0.43956	-1.97802	2.72727	1.13636	-1.36364	-0.909091	-0.227273	3.40132e-15	-0.236686	-0.710059	-0.710059	0.591716
0.9125	-1.71429	-0.380952	-11.0476	4.3563e-15	-0.28169	-1.97183	-0.28169	2.7451	-0.392157	-0.392157	-0.784314	-2.7451	-1.96078	1.96078	0	-0.392157	0	-4.63768	-3.47826	1.15942	-5.21739	1.42857	-0.952381	0	0	-0.21978	-1.31868	-0.659341	0	-0.659341	0	-4.83516	1.53846	0	-0.43956	-1.0989	-1.31868	1.75824	2.41758	-1.81818	-1.13636	0.909091	-0.909091	-0.227273	-2.27273	-0.236686	1.6568	-0.710059	2.95858
0.9175	-1.71429	-0.380952	-5.33333	5.71429	-0.28169	-1.97183	2.53521	-1.17647	-0.392157	-0.392157	-0.784314	1.17647	-1.96078	5.88235	0	-0.392157	0	1.15942	2.31884	-1.73913	-2.31884	1.42857	-0.952381	0	0	-0.21978	0.879121	-0.659341	0	3.73626	2.1978	6.15385	3.73626	0	-0.43956	1.0989	0.879121	-0.43956	-1.97802	0.454545	1.13636	0.909091	1.36364	-0.227273	-2.27273	-0.236686	-1.89349	1.6568	-0.591716
0.9225	-1.71429	1.52381	-1.52381	-3.80952	-0.28169	-1.97183	2.53521	-1.17647	-0.392157	-0.392157	-0.784314	5.09804	-1.96078	1.96078	0	-0.392157	0	-4.63768	5.21739	-1.73913	-2.31884	-3.33333	-0.952381	0	0	-0.21978	-1.31868	-0.659341	2.1978	3.73626	0	1.75824	-0.659341	0	-0.43956	-1.0989	-1.31868	-0.43956	-1.97802	-1.81818	-1.13636	-1.36364	-0.909091	-0.227273	2.27273	-0.236686	1.6568	0.473373	0.591716
0.9275	0.190476	-0.380952	-7.2381	-1.90476	-0.28169	-1.97183	-0.28169	-1.17647	-0.392157	-0.392157	-0.784314	1.17647	-5.88235	-1.96078	0	-4.31373	2.89855	-4.63768	-0.57971	-1.73913	-2.31884	-3.33333	3.80952	0	0	-0.21978	-1.31868	-0.659341	0	-0.659341	0	-0.43956	1.53846	0	-0.43956	-1.0989	0.879121	1.75824	0.21978	-1.81818	3.40909	0.909091	-0.909091	-0.227273	2.27273	0.946746	0.473373	1.6568	0.591716
0.9325	-1.71429	-0.380952	0.380952	4.62699e-15	-0.28169	-1.97183	-0.28169	2.7451	-0.392157	-0.392157	-0.784314	9.01961	5.88235	1.96078	0	-0.392157	0	-4.63768	-0.57971	-1.73913	-8.11594	1.42857	-0.952381	0	0	-0.21978	0.879121	-0.659341	2.1978	3.73626	0	1.75824	-0.659341	0	-0.43956	1.0989	-1.31868	-0.43956	-1.97802	0.454545	1.13636	3.18182	-0.909091	-0.227273	-4.54545	-0.236686	-0.710059	4.02367	1.77515
0.9375	0.190476	-0.380952	4.19048	5.71429	-0.28169	-1.97183	2.53521	2.7451	-0.392157	-0.392157	7.05882	-2.7451	1.96078	-1.96078	0	-0.392157	0	-1.73913	-3.47826	-1.73913	-11.0145	-3.33333	-0.952381	0	0	-0.21978	0.879121	-0.659341	0	-2.85714	2.1978	-0.43956	1.53846	0	-0.43956	1.0989	-1.31868	-0.43956	-1.97802	-1.81818	1.13636	-1.36364	-0.909091	2.04545	4.54545	-0.236686	1.6568	2.84024	0.591716
0.9425	5.90476	-0.380952	2.28571	-1.90476	-0.28169	0.84507	-0.28169	-1.17647	-0.392157	-0.392157	-0.784314	1.17647	-5.88235	1.96078	0	-0.392157	0	-1.73913	5.21739	-1.73913	0.57971	1.42857	-0.952381	0	4.7619	-0.21978	0.879121	-0.659341	0	3.73626	0	-4.83516	-0.659341	0	-0.43956	-1.0989	0.879121	1.75824	-1.97802	-1.81818	1.13636	-1.36364	-0.909091	-0.227273	2.76546e-15	-0.236686	-1.89349	-0.710059	1.77515
0.9475	-1.71429	-0.380952	4.19048	4.62699e-15	-0.28169	-1.97183	-0.28169	2.7451	-0.392157	-0.392157	-0.784314	1.17647	1.96078	1.96078	0	-8.23529	0	6.95652	-0.57971	1.15942	3.47826	-3.33333	-0.952381	0	0	-0.21978	-1.31868	1.53846	0	-5.05495	0	-4.83516	1.53846	0	-0.43956	1.0989	-1.31868	-0.43956	-1.97802	0.454545	1.13636	0.909091	-0.909091	-0.227273	3.08844e-15	-0.236686	2.84024	2.84024	0.591716
0.9525	-1.71429	-0.380952	2.28571	-3.80952	-0.28169	0.84507	-0.28169	-1.17647	-0.392157	-0.392157	-0.784314	-2.7451	1.96078	-1.96078	0	-0.392157	0	-1.73913	-3.47826	-1.73913	-2.31884	6.19048	3.80952	0	0	-0.21978	0.879121	-0.659341	0	1.53846	0	-2.63736	-0.659341	0	-0.43956	-1.0989	-1.31868	-0.43956	0.21978	0.454545	-1.13636	-1.36364	-0.909091	-0.227273	2.27273	-0.236686	-0.710059	1.6568	1.77515
0.9575	-1.71429	-0.380952	-3.42857	-1.90476	-0.28169	0.84507	-0.28169	-1.17647	-0.392157	3.52941	-0.784314	1.17647	5.88235	-1.96078	0	-0.392157	0	-1.73913	5.21739	-1.73913	0.57971	-3.33333	3.80952	0	0	-0.21978	-1.31868	3.73626	0	-5.05495	0	-0.43956	1.53846	0	1.75824	-1.0989	3.07692	-0.43956	-1.97802	-1.81818	-1.13636	0.909091	-0.909091	-0.227273	-2.27273	-0.236686	0.473373	-1.89349	1.77515
0.9625	0.190476	1.52381	-1.52381	1.90476	-0.28169	3.66197	-0.28169	-1.17647	-0.392157	-0.392157	-0.784314	-2.7451	1.96078	-1.96078	0	-0.392157	0	1.15942	-0.57971	4.05797	-5.21739	1.42857	-0.952381	0	0	1.97802	-1.31868	-0.659341	0	-7.25275	0	-0.43956	-0.659341	0	-0.43956	1.0989	-1.31868	1.75824	-1.97802	-1.81818	3.40909	-1.36364	1.36364	2.04545	3.73439e-15	-0.236686	-0.710059	2.84024	-1.77515
0.9675	2.09524	1.52381	6.09524	5.71429	-0.28169	-1.97183	-0.28169	6.66667	-0.392157	-0.392157	-0.784314	-2.7451	9.80392	5.88235	0	3.52941	0	1.15942	2.31884	-1.73913	3.47826	-3.33333	-0.952381	0	0	-0.21978	-1.31868	-0.659341	0	-0.659341	0	-0.43956	-0.659341	0	-0.43956	1.0989	-1.31868	-0.43956	2.41758	0.454545	1.13636	0.909091	1.36364	-0.227273	2.27273	-0.236686	1.6568	-1.89349	-1.77515
0.9725	0.190476	-0.380952	0.380952	-1.90476	-0.28169	-1.97183	-0.28169	-1.17647	-0.392157	-0.392157	3.13725	1.17647	-1.96078	5.88235	0	-4.31373	0	-1.73913	-0.57971	4.05797	-5.21739	1.42857	-0.952381	0	0	-0.21978	0.879121	-0.659341	0	-5.05495	0	-0.43956	1.53846	0	-0.43956	-1.0989	-1.31868	-0.43956	2.41758	5	1.13636	-1.36364	1.36364	-0.227273	-4.54545	-0.236686	0.473373	-3.07692	-0.591716
0.9775	0.190476	-0.380952	-5.33333	1.90476	2.53521	0.84507	-0.28169	2.7451	-0.392157	-0.392157	-0.784314	1.17647	-5.88235	-1.96078	0	-0.392157	0	-1.73913	2.31884	1.15942	-2.31884	-3.33333	-0.952381	0	0	-0.21978	3.07692	1.53846	0	1.53846	0	-4.83516	-0.659341	0	-0.43956	1.0989	3.07692	1.75824	0.21978	0.454545	-1.13636	0.909091	-0.909091	-0.227273	5.16758e-15	-0.236686	-1.89349	-1.89349	-1.77515
0.9825	-1.71429	-0.380952	0.380952	5.71429	-0.28169	-1.97183	-0.28169	-1.17647	3.52941	-0.392157	-0.784314	5.09804	-5.88235	-1.96078	0	-4.31373	0	1.15942	-3.47826	1.15942	-5.21739	6.19048	-0.952381	0	0	-0.21978	0.879121	-0.659341	0	1.53846	0	-0.43956	1.53846	0	-0.43956	-1.0989	0.879121	-0.43956	-1.97802	0.454545	-1.13636	0.909091	-0.909091	-0.227273	8.27621e-16	0.946746	-0.710059	-3.07692	-1.77515
0.9875	2.09524	-0.380952	4.19048	-1.90476	-0.28169	-1.97183	2.53521	-1.17647	-0.392157	-0.392157	3.13725	-2.7451	1.96078	-1.96078	0	3.52941	0	-1.73913	-0.57971	-1.73913	0.57971	1.42857	-0.952381	0	0	-0.21978	0.879121	-0.659341	0	5.93407	0	6.15385	-0.659341	0	1.75824	3.2967	0.879121	-0.43956	2.41758	0.454545	-1.13636	3.18182	-0.909091	-0.227273	-4.54545	-0.236686	1.6568	0.473373	-0.591716
0.9925	2.09524	-0.380952	-1.52381	-3.80952	-0.28169	0.84507	-0.28169	-1.17647	-0.392157	-0.392157	-0.784314	-2.7451	-1.96078	1.96078	0	3.52941	0	4.05797	2.31884	-1.73913	-8.11594	-3.33333	-0.952381	0	0	-0.21978	-1.31868	-0.659341	0	1.53846	0	3.95604	-0.659341	0	-0.43956	-1.0989	-1.31868	-0.43956	-1.97802	-1.81818	1.13636	-1.36364	-0.909091	-0.227273	4.54545	-0.236686	0.473373	0.473373	4.14201
0.9975	-1.71429	-0.380952	-1.52381	-1.90476	-0.28169	0.84507	-0.28169	-1.17647	-0.392157	-0.392157	-0.784314	5.09804	-5.88235	-1.96078	0	-0.392157	0	1.15942	-3.47826	-1.73913	23.7681	-3.33333	-0.952381	0	0	-0.21978	-1.31868	-0.659341	0	5.93407	0	-0.43956	-0.659341	0	-0.43956	-1.0989	-1.31868	-0.43956	0.21978	-1.81818	-1.13636	-1.36364	1.36364	-0.227273	2.27273	0.946746	-0.710059	6.39053	0.591716
1.0025	0.190476	1.52381	-3.42857	3.54425e-15	-0.28169	-1.97183	-0.28169	-1.17647	-0.392157	-0.392157	-0.784314	-2.7451	5.88235	1.96078	0	-0.392157	0	-4.63768	-0.57971	1.15942	-5.21739	10.9524	3.80952	0	0	-0.21978	-1.31868	-0.659341	0	-0.659341	0	-2.63736	-0.659341	0	-0.43956	1.0989	0.879121	-0.43956	-1.97802	-1.81818	-1.13636	0.909091	-0.909091	-0.227273	-2.27273	0.946746	0.473373	0.473373	2.95858
1.0075	2.09524	-0.380952	-12.9524	3.80952	-0.28169	-1.97183	-0.28169	6.66667	-0.392157	-0.392157	-0.784314	1.17647	-1.96078	-1.96078	0	-4.31373	0	-4.63768	-0.57971	-1.73913	0.57971	-3.33333	-0.952381	0	0	-0.21978	0.879121	-0.659341	0	-0.659341	0	6.15385	-0.659341	0	-0.43956	-1.0989	-1.31868	-0.43956	0.21978	0.454545	-1.13636	-1.36364	-0.909091	-0.227273	-2.27273	-0.236686	-0.710059	4.02367	2.95858
1.0125	-1.71429	-0.380952	-5.33333	-1.90476	-0.28169	0.84507	-0.28169	18.4314	-0.392157	3.52941	-0.784314	1.17647	1.96078	5.88235	0	-0.392157	0	1.15942	2.31884	-1.73913	0.57971	-3.33333	-0.952381	0	0	-0.21978	-1.31868	1.53846	0	1.53846	0	-2.63736	-0.659341	0	1.75824	-1.0989	-1.31868	-0.43956	0.21978	0.454545	-1.13636	3.18182	-0.909091	-0.227273	-2.27273	-0.236686	2.84024	-1.89349	1.77515
1.0175	-1.71429	-0.380952	6.09524	-1.90476	2.53521	-1.97183	-0.28169	-1.17647	-0.392157	3.52941	-0.784314	9.01961	9.80392	-1.96078	3.92157	3.52941	0	9.85507	2.31884	-1.73913	0.57971	-3.33333	-0.952381	0	0	-0.21978	0.879121	-0.659341	0	-0.659341	0	1.75824	-0.659341	0	1.75824	-1.0989	0.879121	3.95604	-1.97802	16.3636	3.40909	-1.36364	-0.909091	6.59091	3.41141e-15	0.946746	-0.710059	5.2071	4.14201
1.0225	2.09524	-0.380952	-3.42857	-1.90476	-0.28169	-1.97183	2.53521	6.66667	-0.392157	-0.392157	-0.784314	5.09804	-5.88235	1.96078	0	3.52941	0	6.95652	2.31884	1.15942	6.37681	1.42857	-0.952381	0	0	-0.21978	-1.31868	1.53846	0	8.13187	0	-4.83516	-0.659341	2.1978	-0.43956	-1.0989	0.879121	-0.43956	4.61538	55	10.2273	-1.36364	-0.909091	17.9545	-2.27273	-0.236686	-0.710059	0.473373	-1.77515
1.0275	-1.71429	1.52381	-9.14286	-3.80952	2.53521	3.66197	2.53521	2.7451	3.52941	-0.392157	-0.784314	1.17647	5.88235	-1.96078	0	34.902	2.89855	12.7536	-3.47826	4.05797	0.57971	-3.33333	-0.952381	0	0	-0.21978	-1.31868	-0.659341	0	27.9121	2.1978	3.95604	-0.659341	0	-0.43956	-1.0989	-1.31868	-0.43956	-1.97802	59.5455	7.95455	0.909091	-0.909091	20.2273	2.27273	-0.236686	0.473373	0.473373	-0.591716
1.0325	0.190476	-0.380952	-1.52381	4.08562e-15	-0.28169	0.84507	8.16901	2.7451	-0.392157	-0.392157	-0.784314	1.17647	1.96078	1.96078	0	-4.31373	0	12.7536	-3.47826	1.15942	0.57971	1.42857	-0.952381	0	0	-0.21978	-1.31868	1.53846	2.1978	5.93407	0	-0.43956	-0.659341	0	-0.43956	1.0989	-1.31868	-0.43956	6.81319	59.5455	7.95455	-1.36364	1.36364	6.59091	-2.27273	-0.236686	0.473373	4.02367	0.591716
1.0375	-1.71429	-0.380952	-5.33333	1.90476	-0.28169	0.84507	-0.28169	-1.17647	-0.392157	-0.392157	-0.784314	5.09804	-5.88235	-1.96078	0	7.45098	0	21.4493	-0.57971	-1.73913	-8.11594	1.42857	-0.952381	0	0	-0.21978	-1.31868	-0.659341	0	19.1209	2.1978	-4.83516	-0.659341	0	-0.43956	1.0989	-1.31868	-0.43956	2.41758	70.9091	5.68182	0.909091	-0.909091	4.31818	-2.27273	0.946746	-1.89349	7.57396	-1.77515
1.0425	-1.71429	-0.380952	-1.52381	-1.90476	-0.28169	-1.97183	5.35211	2.7451	-0.392157	-0.392157	-0.784314	9.01961	1.96078	5.88235	0	3.52941	0	6.95652	-0.57971	1.15942	3.47826	1.42857	-0.952381	0	0	-0.21978	-1.31868	1.53846	4.3956	10.3297	0	-2.63736	1.53846	0	-0.43956	1.0989	-1.31868	-0.43956	0.21978	93.6364	3.40909	10	1.36364	4.31818	2.27273	-0.236686	-1.89349	6.39053	2.95858
1.0475	0.190476	-0.380952	-1.52381	7.33382e-15	-0.28169	0.84507	2.53521	-1.17647	-0.392157	-0.392157	-0.784314	5.09804	1.96078	-1.96078	0	7.45098	0	-1.73913	-3.47826	-1.73913	3.47826	-3.33333	-0.952381	0	0	-0.21978	3.07692	3.73626	0	8.13187	0	-0.43956	-0.659341	0	1.75824	-1.0989	-1.31868	-0.43956	4.61538	73.1818	1.13636	3.18182	-0.909091	6.59091	2.76546e-15	0.946746	-0.710059	8.7574	-0.591716
1.0525	-1.71429	-0.380952	2.28571	2.46152e-15	-0.28169	-1.97183	-0.28169	-1.17647	-0.392157	-0.392157	-0.784314	9.01961	9.80392	-1.96078	0	-4.31373	0	4.05797	2.31884	-1.73913	9.27536	1.42857	-0.952381	0	0	-0.21978	0.879121	3.73626	0	-5.05495	0	6.15385	3.73626	0	-0.43956	3.2967	-1.31868	1.75824	4.61538	61.8182	7.95455	16.8182	-0.909091	2.04545	2.27273	0.946746	-1.89349	4.02367	-1.77515
1.0575	-1.71429	-0.380952	4.19048	-1.90476	-0.28169	-1.97183	5.35211	2.7451	-0.392157	-0.392157	-0.784314	-2.7451	-1.96078	-1.96078	0	11.3725	0	6.95652	-3.47826	-1.73913	0.57971	1.42857	-0.952381	0	0	-0.21978	-1.31868	3.73626	0	10.3297	4.3956	-4.83516	-0.659341	0	-0.43956	-1.0989	-1.31868	1.75824	0.21978	48.1818	1.13636	0.909091	-0.909091	-0.227273	-2.27273	-0.236686	0.473373	6.39053	0.591716
1.0625	0.190476	-0.380952	9.90476	5.71429	-0.28169	0.84507	2.53521	6.66667	-0.392157	-0.392157	-0.784314	-2.7451	-5.88235	1.96078	0	7.45098	0	1.15942	-3.47826	-1.73913	0.57971	-3.33333	-0.952381	0	0	-0.21978	-1.31868	-0.659341	0	-0.659341	2.1978	1.75824	-0.659341	0	3.95604	1.0989	0.879121	-0.43956	4.61538	55	7.95455	12.2727	-0.909091	-0.227273	4.05736e-15	-0.236686	-1.89349	-1.89349	-1.77515
1.0675	-1.71429	1.52381	9.90476	-1.90476	2.53521	-1.97183	2.53521	-1.17647	-0.392157	-0.392157	-0.784314	1.17647	-1.96078	-1.96078	0	11.3725	0	-4.63768	-0.57971	-1.73913	-5.21739	1.42857	-0.952381	0	0	-0.21978	3.07692	1.53846	0	10.3297	0	-4.83516	-0.659341	0	-0.43956	-1.0989	-1.31868	-0.43956	0.21978	36.8182	5.68182	-1.36364	-0.909091	-0.227273	6.81818	0.946746	-1.89349	2.84024	-0.591716
1.0725	2.09524	-0.380952	6.09524	-1.90476	2.53521	-1.97183	10.9859	2.7451	-0.392157	-0.392157	-0.784314	9.01961	9.80392	-1.96078	0	30.9804	0	1.15942	-0.57971	-1.73913	-2.31884	-3.33333	-0.952381	0	0	-0.21978	-1.31868	-0.659341	0	-0.659341	0	-7.03297	1.53846	2.1978	1.75824	1.0989	-1.31868	-0.43956	-1.97802	25.4545	3.40909	3.18182	1.36364	-0.227273	2.92695e-15	0.946746	-1.89349	7.57396	-0.591716
1.0775	0.190476	-0.380952	-1.52381	3.95028e-15	2.53521	-1.97183	8.16901	-1.17647	-0.392157	-0.392157	-0.784314	-2.7451	1.96078	5.88235	0	19.2157	0	1.15942	-3.47826	-1.73913	-2.31884	-3.33333	-0.952381	0	0	-0.21978	-1.31868	-0.659341	0	-0.659341	2.1978	10.5495	-0.659341	0	-0.43956	1.0989	-1.31868	-0.43956	0.21978	16.3636	3.40909	0.909091	3.63636	2.04545	2.27273	0.946746	-0.710059	1.6568	-1.77515
1.0825	0.190476	-0.380952	8	1.90476	-0.28169	0.84507	8.16901	-1.17647	-0.392157	-0.392157	-0.784314	12.9412	-1.96078	1.96078	0	7.45098	0	4.05797	-0.57971	-1.73913	3.47826	-3.33333	-0.952381	0	0	-0.21978	-1.31868	3.73626	2.1978	5.93407	2.1978	1.75824	-0.659341	0	-0.43956	-1.0989	-1.31868	-0.43956	2.41758	25.4545	7.95455	0.909091	3.63636	-0.227273	-2.27273	0.946746	-1.89349	-0.710059	-0.591716
1.0875	0.190476	-0.380952	6.09524	1.90476	-0.28169	0.84507	2.53521	-1.17647	-0.392157	3.52941	-0.784314	1.17647	-5.88235	-1.96078	0	11.3725	0	4.05797	2.31884	1.15942	3.47826	-3.33333	-0.952381	0	0	-0.21978	0.879121	-0.659341	0	5.93407	0	-4.83516	-0.659341	0	1.75824	1.0989	0.879121	-0.43956	-1.97802	7.27273	3.40909	-1.36364	-0.909091	-0.227273	3.08844e-15	-0.236686	-1.89349	5.2071	0.591716
1.0925	0.190476	-0.380952	0.380952	-1.90476	-0.28169	0.84507	13.8028	-1.17647	-0.392157	-0.392157	-0.784314	5.09804	-5.88235	5.88235	0	19.2157	0	6.95652	2.31884	-1.73913	-5.21739	-3.33333	-0.952381	0	0	-0.21978	0.879121	1.53846	0	-0.659341	0	3.95604	-0.659341	0	3.95604	1.0989	-1.31868	-0.43956	-1.97802	7.27273	5.68182	0.909091	1.36364	-0.227273	-2.27273	-0.236686	1.6568	1.6568	-1.77515
1.0975	-1.71429	-0.380952	2.28571	-1.90476	-0.28169	-1.97183	8.16901	-1.17647	-0.392157	-0.392157	-0.784314	1.17647	1.96078	-1.96078	0	19.2157	0	-1.73913	2.31884	1.15942	-5.21739	1.42857	-0.952381	0	0	-0.21978	0.879121	-0.659341	0	1.53846	0	1.75824	1.53846	0	-0.43956	1.0989	-1.31868	-0.43956	-1.97802	18.6364	3.40909	0.909091	-0.909091	-0.227273	6.81818	0.946746	-1.89349	1.6568	-1.77515
1.1025	-1.71429	-0.380952	-1.52381	-3.80952	-0.28169	-1.97183	-0.28169	-1.17647	-0.392157	-0.392157	-0.784314	5.09804	1.96078	9.80392	0	7.45098	0	1.15942	8.11594	1.15942	3.47826	-3.33333	-0.952381	0	4.7619	-0.21978	-1.31868	-0.659341	0	1.53846	2.1978	1.75824	1.53846	2.1978	-0.43956	-1.0989	-1.31868	-0.43956	2.41758	11.8182	3.40909	-1.36364	1.36364	-0.227273	4.54545	-0.236686	-1.89349	1.6568	4.14201
1.1075	2.09524	-0.380952	2.28571	-1.90476	-0.28169	-1.97183	2.53521	-1.17647	-0.392157	-0.392157	-0.784314	1.17647	9.80392	-1.96078	0	-0.392157	0	1.15942	-3.47826	-1.73913	0.57971	1.42857	-0.952381	0	0	-0.21978	-1.31868	-0.659341	0	-0.659341	0	-0.43956	1.53846	0	-0.43956	-1.0989	-1.31868	-0.43956	0.21978	2.72727	-1.13636	0.909091	8.18182	2.04545	5.02628e-15	-0.236686	-1.89349	1.6568	-1.77515
1.1125	-1.71429	-0.380952	-7.2381	-1.90476	-0.28169	-1.97183	2.53521	-1.17647	-0.392157	-0.392157	-0.784314	12.9412	-1.96078	5.88235	0	7.45098	0	6.95652	2.31884	-1.73913	-2.31884	-3.33333	-0.952381	0	0	-0.21978	-1.31868	-0.659341	0	-5.05495	2.1978	3.95604	-0.659341	0	1.75824	1.0989	-1.31868	-0.43956	0.21978	0.454545	3.40909	-1.36364	-0.909091	2.04545	1.81673e-16	0.946746	-1.89349	-0.710059	-0.591716
1.1175	-1.71429	-0.380952	-1.52381	3.80952	-0.28169	-1.97183	-0.28169	-1.17647	-0.392157	-0.392157	-0.784314	1.17647	1.96078	-1.96078	0	11.3725	0	-4.63768	5.21739	1.15942	3.47826	1.42857	3.80952	0	0	-0.21978	0.879121	-0.659341	0	-5.05495	2.1978	-4.83516	-0.659341	0	-0.43956	-1.0989	3.07692	-0.43956	-1.97802	5	5.68182	-1.36364	1.36364	-0.227273	2.27273	-0.236686	-1.89349	0.473373	-1.77515
1.1225	-1.71429	-0.380952	13.7143	-3.80952	-0.28169	-1.97183	-0.28169	-1.17647	-0.392157	3.52941	-0.784314	5.09804	-5.88235	-1.96078	0	11.3725	0	-1.73913	2.31884	-1.73913	-2.31884	-3.33333	-0.952381	0	0	-0.21978	-1.31868	-0.659341	0	1.53846	0	-2.63736	-0.659341	0	-0.43956	1.0989	-1.31868	1.75824	-1.97802	7.27273	1.13636	-1.36364	1.36364	-0.227273	2.27273	0.946746	-0.710059	1.6568	-0.591716
1.1275	-1.71429	-0.380952	-9.14286	6.25108e-15	-0.28169	-1.97183	5.35211	-1.17647	-0.392157	-0.392157	-0.784314	16.8627	5.88235	5.88235	0	3.52941	0	6.95652	-0.57971	-1.73913	3.47826	-3.33333	-0.952381	0	4.7619	-0.21978	-1.31868	1.53846	0	8.13187	0	-4.83516	-0.659341	0	-0.43956	1.0989	-1.31868	-0.43956	0.21978	7.27273	1.13636	3.18182	-0.909091	-0.227273	-2.27273	-0.236686	-0.710059	1.6568	1.77515
1.1325	-1.71429	-0.380952	-5.33333	-3.80952	-0.28169	3.66197	-0.28169	-1.17647	-0.392157	-0.392157	-0.784314	9.01961	-1.96078	1.96078	0	3.52941	0	1.15942	-3.47826	-1.73913	3.47826	1.42857	-0.952381	0	0	-0.21978	0.879121	-0.659341	2.1978	1.53846	0	-2.63736	-0.659341	0	-0.43956	-1.0989	-1.31868	-0.43956	-1.97802	11.8182	1.13636	5.45455	-0.909091	-0.227273	-2.27273	-0.236686	-1.89349	4.02367	-1.77515
1.1375	-1.71429	-0.380952	6.09524	3.54425e-15	-0.28169	-1.97183	2.53521	-1.17647	-0.392157	-0.392157	-0.784314	-2.7451	9.80392	1.96078	0	11.3725	0	1.15942	8.11594	-1.73913	0.57971	1.42857	-0.952381	0	0	-0.21978	-1.31868	-0.659341	0	1.53846	4.3956	-4.83516	-0.659341	0	1.75824	3.2967	3.07692	-0.43956	0.21978	9.54545	-1.13636	0.909091	-0.909091	-0.227273	2.44249e-15	-0.236686	-1.89349	4.02367	-1.77515
1.1425	-1.71429	1.52381	-9.14286	-1.09965e-16	-0.28169	-1.97183	2.53521	-1.17647	-0.392157	-0.392157	-0.784314	16.8627	9.80392	9.80392	0	-0.392157	0	1.15942	-0.57971	-1.73913	6.37681	-3.33333	-0.952381	0	0	-0.21978	0.879121	-0.659341	0	-0.659341	0	-0.43956	-0.659341	0	-0.43956	-1.0989	-1.31868	-0.43956	-1.97802	7.27273	3.40909	3.18182	-0.909091	-0.227273	4.54545	-0.236686	-0.710059	1.6568	-0.591716
1.1475	-1.71429	-0.380952	-3.42857	3.80952	-0.28169	-1.97183	2.53521	-1.17647	-0.392157	-0.392157	-0.784314	5.09804	1.96078	-1.96078	0	7.45098	0	1.15942	-3.47826	-1.73913	0.57971	-3.33333	-0.952381	0	0	-0.21978	0.879121	-0.659341	0	8.13187	2.1978	-2.63736	-0.659341	0	-0.43956	-1.0989	3.07692	-0.43956	-1.97802	2.72727	-1.13636	0.909091	-0.909091	-0.227273	2.27273	-0.236686	-1.89349	4.02367	1.77515
1.1525	0.190476	-0.380952	8	1.90476	-0.28169	-1.97183	2.53521	-1.17647	-0.392157	-0.392157	3.13725	1.17647	1.96078	-1.96078	0	15.2941	0	1.15942	-0.57971	-1.73913	-2.31884	1.42857	-0.952381	0	0	-0.21978	-1.31868	-0.659341	0	10.3297	0	1.75824	-0.659341	0	1.75824	-1.0989	-1.31868	-0.43956	0.21978	5	-1.13636	-1.36364	1.36364	-0.227273	2.27273	-0.236686	-0.710059	4.02367	-0.591716
1.1575	-1.71429	-0.380952	9.90476	-3.80952	-0.28169	0.84507	-0.28169	-1.17647	-0.392157	3.52941	-0.784314	16.8627	1.96078	1.96078	0	19.2157	0	-1.73913	2.31884	1.15942	-11.0145	1.42857	-0.952381	0	0	1.97802	-1.31868	3.73626	0	-0.659341	0	-4.83516	-0.659341	0	-0.43956	-1.0989	-1.31868	-0.43956	-1.97802	9.54545	1.13636	0.909091	-0.909091	-0.227273	-2.27273	-0.236686	-1.89349	-3.07692	-1.77515
1.1625	-1.71429	-0.380952	-5.33333	4.62699e-15	-0.28169	-1.97183	2.53521	2.7451	-0.392157	-0.392157	-0.784314	1.17647	1.96078	-1.96078	0	3.52941	0	-1.73913	-3.47826	-1.73913	-2.31884	-3.33333	-0.952381	0	0	-0.21978	0.879121	-0.659341	0	5.93407	2.1978	8.35165	-0.659341	0	-0.43956	-1.0989	0.879121	-0.43956	-1.97802	11.8182	-1.13636	-1.36364	-0.909091	-0.227273	6.66134e-16	-0.236686	-0.710059	4.02367	0.591716
1.1675	-1.71429	1.52381	-5.33333	-1.90476	2.53521	-1.97183	2.53521	-1.17647	-0.392157	-0.392157	-0.784314	-2.7451	-1.96078	5.88235	0	7.45098	0	1.15942	2.31884	-1.73913	-5.21739	-3.33333	-0.952381	0	0	-0.21978	-1.31868	-0.659341	0	1.53846	2.1978	-0.43956	1.53846	0	-0.43956	-1.0989	-1.31868	1.75824	-1.97802	16.3636	3.40909	5.45455	-0.909091	-0.227273	-2.27273	-0.236686	-1.89349	4.02367	-0.591716
1.1725	0.190476	-0.380952	-5.33333	3.80952	-0.28169	-1.97183	2.53521	-1.17647	-0.392157	-0.392157	-0.784314	1.17647	-1.96078	-1.96078	0	11.3725	0	4.05797	-0.57971	1.15942	3.47826	-3.33333	3.80952	0	0	-0.21978	-1.31868	-0.659341	0	-0.659341	4.3956	-4.83516	-0.659341	0	1.75824	1.0989	0.879121	-0.43956	-1.97802	5	-1.13636	-1.36364	-0.909091	2.04545	4.54545	2.13018	-0.710059	1.6568	0.591716
1.1775	-1.71429	-0.380952	0.380952	5.71429	-0.28169	-1.97183	5.35211	-1.17647	-0.392157	-0.392157	-0.784314	1.17647	-5.88235	1.96078	0	3.52941	0	1.15942	-0.57971	1.15942	3.47826	-3.33333	-0.952381	0	0	-0.21978	-1.31868	-0.659341	0	5.93407	0	1.75824	-0.659341	0	1.75824	-1.0989	-1.31868	-0.43956	0.21978	2.72727	-1.13636	-1.36364	-0.909091	-0.227273	3.24993e-15	2.13018	-0.710059	-1.89349	-0.591716
1.1825	-1.71429	-0.380952	-9.14286	-3.80952	-0.28169	-1.97183	-0.28169	-1.17647	-0.392157	-0.392157	-0.784314	9.01961	-1.96078	5.88235	0	-4.31373	0	4.05797	-0.57971	-1.73913	3.47826	1.42857	-0.952381	0	0	-0.21978	-1.31868	-0.659341	2.1978	-2.85714	0	-4.83516	-0.659341	0	-0.43956	1.0989	-1.31868	-0.43956	-1.97802	5	-1.13636	-1.36364	-0.909091	-0.227273	4.54545	-0.236686	-1.89349	1.6568	-0.591716
1.1875	0.190476	-0.380952	-7.2381	4.61853e-15	-0.28169	0.84507	-0.28169	-1.17647	-0.392157	-0.392157	-0.784314	5.09804	-5.88235	-1.96078	0	-0.392157	0	-1.73913	-0.57971	-1.73913	6.37681	-3.33333	-0.952381	4.7619	0	-0.21978	-1.31868	3.73626	2.1978	1.53846	2.1978	6.15385	-0.659341	0	1.75824	-1.0989	0.879121	-0.43956	-1.97802	2.72727	-1.13636	0.909091	-0.909091	-0.227273	-2.27273	-0.236686	-0.710059	0.473373	-1.77515
1.1925	-1.71429	-0.380952	-1.52381	2.19084e-15	-0.28169	-1.97183	2.53521	-1.17647	-0.392157	-0.392157	-0.784314	5.09804	9.80392	-1.96078	0	7.45098	0	4.05797	-3.47826	1.15942	-8.11594	1.42857	-0.952381	0	0	-0.21978	-1.31868	-0.659341	0	-2.85714	4.3956	-0.43956	1.53846	0	1.75824	3.2967	-1.31868	1.75824	0.21978	5	1.13636	3.18182	-0.909091	-0.227273	4.54545	-0.236686	-1.89349	2.84024	-0.591716
1.1975	-1.71429	-0.380952	17.5238	2.72375e-15	-0.28169	-1.97183	2.53521	2.7451	-0.392157	-0.392157	-0.784314	1.17647	1.96078	1.96078	0	-0.392157	0	-4.63768	-0.57971	-1.73913	6.37681	-3.33333	-0.952381	0	0	-0.21978	0.879121	-0.659341	0	3.73626	2.1978	-0.43956	-0.659341	0	-0.43956	-1.0989	-1.31868	-0.43956	-1.97802	5	1.13636	0.909091	-0.909091	-0.227273	9.09091	0.946746	-0.710059	-1.89349	0.591716
1.2025	0.190476	1.52381	-1.52381	1.92016e-15	-0.28169	-1.97183	5.35211	-1.17647	-0.392157	-0.392157	-0.784314	1.17647	-1.96078	-1.96078	0	-4.31373	0	-1.73913	-0.57971	-1.73913	0.57971	1.42857	-0.952381	0	0	-0.21978	-1.31868	-0.659341	0	-2.85714	0	6.15385	-0.659341	0	-0.43956	1.0989	-1.31868	-0.43956	0.21978	2.72727	-1.13636	3.18182	-0.909091	-0.227273	2.27273	0.946746	0.473373	2.84024	1.77515
1.2075	0.190476	-0.380952	-3.42857	3.80952	-0.28169	-1.97183	-0.28169	-1.17647	-0.392157	-0.392157	-0.784314	-2.7451	-5.88235	1.96078	0	-0.392157	0	-1.73913	-0.57971	-1.73913	-2.31884	-3.33333	-0.952381	0	0	-0.21978	-1.31868	-0.659341	0	5.93407	2.1978	-0.43956	1.53846	0	1.75824	-1.0989	-1.31868	-0.43956	-1.97802	9.54545	-1.13636	3.18182	1.36364	2.04545	4.54545	-0.236686	-0.710059	2.84024	-0.591716
1.2125	-1.71429	1.52381	-3.42857	1.90476	-0.28169	-1.97183	-0.28169	-1.17647	-0.392157	-0.392157	-0.784314	1.17647	13.7255	5.88235	0	-4.31373	0	-1.73913	5.21739	-1.73913	-5.21739	-3.33333	3.80952	0	0	-0.21978	0.879121	-0.659341	0	1.53846	4.3956	1.75824	-0.659341	0	-0.43956	1.0989	0.879121	-0.43956	-1.97802	0.454545	1.13636	0.909091	-0.909091	2.04545	-2.27273	2.13018	-1.89349	-1.89349	-1.77515
1.2175	2.09524	1.52381	-12.9524	5.71429	-0.28169	-1.97183	-0.28169	-1.17647	-0.392157	-0.392157	-0.784314	5.09804	9.80392	1.96078	0	-0.392157	0	1.15942	8.11594	-1.73913	0.57971	1.42857	-0.952381	0	0	-0.21978	-1.31868	-0.659341	0	-0.659341	0	-4.83516	-0.659341	0	-0.43956	-1.0989	-1.31868	-0.43956	-1.97802	9.54545	-1.13636	3.18182	-0.909091	-0.227273	-2.27273	-0.236686	-0.710059	2.84024	-1.77515
1.2225	0.190476	-0.380952	-3.42857	-1.90476	-0.28169	-1.97183	2.53521	-1.17647	-0.392157	-0.392157	-0.784314	-2.7451	-5.88235	-1.96078	0	3.52941	0	-1.73913	-0.57971	-1.73913	-11.0145	1.42857	-0.952381	0	0	-0.21978	-1.31868	-0.659341	0	-2.85714	4.3956	1.75824	-0.659341	0	-0.43956	-1.0989	-1.31868	-0.43956	0.21978	5	-1.13636	0.909091	-0.909091	2.04545	2.27273	-0.236686	-0.710059	1.6568	-1.77515
1.2275	0.190476	-0.380952	4.19048	-3.80952	-0.28169	0.84507	2.53521	-1.17647	-0.392157	-0.392157	-0.784314	12.9412	1.96078	5.88235	0	-8.23529	0	1.15942	2.31884	-1.73913	-2.31884	10.9524	-0.952381	0	0	-0.21978	-1.31868	-0.659341	0	5.93407	0	6.15385	-0.659341	0	1.75824	-1.0989	3.07692	-0.43956	-1.97802	9.54545	1.13636	0.909091	-0.909091	-0.227273	3.41141e-15	-0.236686	-1.89349	0.473373	0.591716
1.2325	0.190476	-0.380952	-5.33333	-1.90476	-0.28169	-1.97183	-0.28169	-1.17647	-0.392157	-0.392157	-0.784314	1.17647	-1.96078	9.80392	0	7.45098	0	-1.73913	-0.57971	1.15942	-5.21739	-3.33333	3.80952	0	0	-0.21978	-1.31868	1.53846	0	-5.05495	2.1978	-2.63736	-0.659341	0	3.95604	-1.0989	3.07692	-0.43956	-1.97802	14.0909	3.40909	-1.36364	1.36364	-0.227273	11.3636	-0.236686	-1.89349	0.473373	0.591716
1.2375	0.190476	-0.380952	-7.2381	-3.80952	-0.28169	-1.97183	-0.28169	-1.17647	-0.392157	-0.392157	-0.784314	1.17647	-1.96078	1.96078	0	3.52941	0	-4.63768	-0.57971	1.15942	-2.31884	1.42857	-0.952381	0	0	-0.21978	0.879121	-0.659341	0	8.13187	0	8.35165	-0.659341	0	-0.43956	1.0989	3.07692	3.95604	-1.97802	-1.81818	-1.13636	3.18182	-0.909091	-0.227273	1.81673e-16	2.13018	-1.89349	0.473373	-0.591716
1.2425	0.190476	1.52381	-5.33333	3.54425e-15	2.53521	-1.97183	2.53521	-1.17647	-0.392157	-0.392157	-0.784314	1.17647	1.96078	9.80392	0	-0.392157	0	-4.63768	8.11594	-1.73913	-2.31884	1.42857	-0.952381	0	0	-0.21978	-1.31868	1.53846	0	3.73626	0	-2.63736	-0.659341	2.1978	-0.43956	-1.0989	-1.31868	-0.43956	0.21978	5	1.13636	0.909091	-0.909091	4.31818	3.73439e-15	0.946746	-1.89349	-1.89349	0.591716
1.2475	-1.71429	-0.380952	-3.42857	3.6796e-15	-0.28169	-1.97183	-0.28169	-1.17647	-0.392157	-0.392157	-0.784314	12.9412	5.88235	1.96078	0	-8.23529	0	-4.63768	-0.57971	-1.73913	-5.21739	-3.33333	-0.952381	0	0	-0.21978	-1.31868	1.53846	0	1.53846	0	1.75824	-0.659341	0	-0.43956	-1.0989	-1.31868	1.75824	-1.97802	-1.81818	1.13636	0.909091	-0.909091	-0.227273	4.54545	-0.236686	0.473373	1.6568	-1.77515
1.2525	-1.71429	-0.380952	-1.52381	-1.90476	-0.28169	-1.97183	5.35211	-1.17647	3.52941	-0.392157	-0.784314	1.17647	1.96078	9.80392	0	7.45098	0	4.05797	-3.47826	-1.73913	-5.21739	-3.33333	-0.952381	0	0	1.97802	-1.31868	1.53846	0	-5.05495	4.3956	3.95604	1.53846	0	-0.43956	1.0989	-1.31868	-0.43956	-1.97802	7.27273	1.13636	-1.36364	-0.909091	2.04545	1.81673e-16	-0.236686	-1.89349	0.473373	-1.77515
1.2575	-1.71429	-0.380952	2.28571	4.08562e-15	-0.28169	0.84507	2.53521	2.7451	-0.392157	-0.392157	-0.784314	5.09804	-1.96078	13.7255	0	3.52941	0	1.15942	-0.57971	1.15942	-5.21739	1.42857	-0.952381	0	0	1.97802	-1.31868	1.53846	2.1978	-5.05495	0	-0.43956	3.73626	0	-0.43956	1.0989	-1.31868	1.75824	-1.97802	11.8182	1.13636	7.72727	-0.909091	2.04545	9.09091	0.946746	-0.710059	-3.07692	-1.77515
1.2625	-1.71429	-0.380952	9.90476	-1.90476	-0.28169	-1.97183	-0.28169	-1.17647	-0.392157	-0.392157	-0.784314	-2.7451	5.88235	1.96078	0	11.3725	0	-4.63768	-0.57971	-1.73913	-2.31884	1.42857	-0.952381	0	0	-0.21978	-1.31868	-0.659341	2.1978	1.53846	2.1978	-4.83516	-0.659341	0	-0.43956	-1.0989	-1.31868	-0.43956	-1.97802	5	1.13636	3.18182	-0.909091	-0.227273	6.81818	-0.236686	-0.710059	-4.26036	-1.77515
1.2675	0.190476	-0.380952	-11.0476	-3.80952	-0.28169	-1.97183	-0.28169	-1.17647	-0.392157	-0.392157	-0.784314	1.17647	-1.96078	5.88235	0	-4.31373	0	-1.73913	-3.47826	-1.73913	-5.21739	6.19048	-0.952381	0	0	-0.21978	-1.31868	3.73626	0	-7.25275	0	6.15385	1.53846	0	-0.43956	-1.0989	-1.31868	1.75824	-1.97802	5	-1.13636	0.909091	-0.909091	-0.227273	-2.27273	-0.236686	-0.710059	0.473373	-1.77515
1.2725	-1.71429	-0.380952	-7.2381	-3.80952	2.53521	-1.97183	2.53521	-1.17647	-0.392157	-0.392157	-0.784314	5.09804	1.96078	1.96078	0	3.52941	0	-1.73913	2.31884	-1.73913	0.57971	-3.33333	-0.952381	0	0	-0.21978	-1.31868	-0.659341	0	-2.85714	0	-7.03297	1.53846	0	1.75824	-1.0989	-1.31868	-0.43956	0.21978	2.72727	-1.13636	-1.36364	-0.909091	-0.227273	-2.27273	-0.236686	-1.89349	1.6568	-1.77515
1.2775	-1.71429	-0.380952	2.28571	-1.90476	-0.28169	-1.97183	5.35211	-1.17647	-0.392157	-0.392157	-0.784314	1.17647	-1.96078	1.96078	0	-0.392157	0	-1.73913	-0.57971	-1.73913	-8.11594	1.42857	-0.952381	0	0	-0.21978	-1.31868	-0.659341	0	-0.659341	2.1978	1.75824	-0.659341	0	1.75824	7.69231	0.879121	-0.43956	0.21978	0.454545	1.13636	3.18182	1.36364	-0.227273	1.79654e-15	-0.236686	0.473373	1.6568	-1.77515
1.2825	0.190476	-0.380952	-1.52381	-1.90476	-0.28169	0.84507	5.35211	-1.17647	-0.392157	-0.392157	-0.784314	1.17647	-1.96078	5.88235	0	-0.392157	0	6.95652	2.31884	-1.73913	-2.31884	-3.33333	-0.952381	0	0	-0.21978	-1.31868	-0.659341	0	8.13187	0	-0.43956	1.53846	2.1978	-0.43956	-1.0989	-1.31868	-0.43956	0.21978	-1.81818	1.13636	-1.36364	-0.909091	-0.227273	6.81818	-0.236686	-0.710059	-1.89349	0.591716
1.2875	-1.71429	-0.380952	-9.14286	-1.90476	-0.28169	0.84507	2.53521	-1.17647	-0.392157	-0.392157	-0.784314	-2.7451	5.88235	1.96078	0	3.52941	0	-4.63768	2.31884	-1.73913	-2.31884	-3.33333	-0.952381	0	0	-0.21978	-1.31868	-0.659341	0	1.53846	0	1.75824	-0.659341	0	-0.43956	-1.0989	-1.31868	1.75824	0.21978	-1.81818	-1.13636	0.909091	-0.909091	2.04545	6.81818	0.946746	-1.89349	1.6568	-0.591716
1.2925	0.190476	-0.380952	-7.2381	-1.90476	-0.28169	-1.97183	2.53521	-1.17647	-0.392157	3.52941	-0.784314	1.17647	1.96078	9.80392	0	3.52941	0	-1.73913	-3.47826	-1.73913	-5.21739	6.19048	3.80952	0	0	-0.21978	0.879121	-0.659341	0	-2.85714	0	3.95604	-0.659341	0	-0.43956	-1.0989	0.879121	-0.43956	-1.97802	2.72727	3.40909	3.18182	-0.909091	2.04545	2.27273	-0.236686	-0.710059	4.02367	-1.77515
1.2975	0.190476	-0.380952	-3.42857	2.19084e-15	-0.28169	0.84507	-0.28169	-1.17647	-0.392157	-0.392157	-0.784314	1.17647	1.96078	1.96078	0	3.52941	0	1.15942	-0.57971	-1.73913	-5.21739	-3.33333	-0.952381	0	0	-0.21978	-1.31868	1.53846	2.1978	-2.85714	0	8.35165	1.53846	0	-0.43956	-1.0989	-1.31868	1.75824	0.21978	-1.81818	3.40909	0.909091	1.36364	-0.227273	4.54545	0.946746	-1.89349	-3.07692	-0.591716
[truncated: 72 more columns]

## Sheet: PSTH(wM1,FS,allLayers,novice)
time (s)	n1	n2	n3	n4	n5	n6	n7	n8	n9	n10	n11	n12	n13	n14	n15	n16	n17	n18	n19	n20	n21	n22	n23	n24	n25	n26	n27	n28	n29	n30	n31	n32	n33	n34	n35	n36	n37	n38	n39	n40	n41	n42	n43	n44	n45	n46	n47	n48	n49
0.8025	-0.771477	-0.408163	1.53726	-0.362394	0.959895	-2.43526	-1.84816	-0.611464	0.000394808	3.633	4.65919	-1.37931	2.35496	4.29392	-1.33429	-3.07327	-0.689655	-2.06894	-1.01928	1.4014	-0.588235	-1.31066	1.68017e-158	-0.588235	-2.35294	-1.27225	0.0372706	-2.35294	4.08983	0.147705	-1.76471	-0.280468	2.47991	2.56566	0.662871	2.19837	2.15675	1.51119	0.800126	-1.64381	-0.0707618	-0.348837	0.191773	-0.876514	-2.12271	0.919686	-0.877189	1.68329	-1.22773
0.8075	-0.670066	-0.408163	-0.416169	-0.74812	0.320455	-2.31215	-0.746785	-0.593031	0.00989728	1.52436	7.3558	-1.37931	-1.83934	3.02158	-0.951333	-0.592797	-0.689655	-2.067	-0.645182	1.90388	-0.588235	-0.252815	4.0284e-147	-0.588235	-2.35294	0.113061	0.337348	-2.35294	2.54836	0.474253	-1.76471	-0.0660899	0.479644	2.38237	0.703524	2.46745	0.629427	1.50085	2.1592	-2.7907	1.81702	-0.348837	-0.996646	-0.860177	-1.62005	0.225292	-0.876941	2.80288	-1.21956
0.8125	-0.798006	-0.408163	-0.576035	-1.25246	-0.0931161	-1.71361	0.334389	-0.390859	0.119777	-0.193876	7.47761	-1.37931	-3.18262	1.65886	0.67117	1.3909	-0.689655	-2.00755	-0.18223	1.98332	-0.588235	0.59278	4.52297e-136	-0.588235	-2.35294	2.36791	1.42989	-2.35293	2.22208	1.58146	-1.76471	0.213351	-1.36697	1.8911	1.70994	1.4134	0.0577728	1.39066	2.93546	-3.59691	3.55919	-0.348835	-1.54151	-0.671257	-0.621466	0.0922831	-0.869146	-1.19647	-1.12487
0.8175	1.21804	-0.408163	1.58629	-1.79621	-0.18599	-0.435028	0.622352	0.375801	0.604085	0.0297927	6.14483	-1.37931	2.27591	1.11628	3.04138	-0.769384	-0.689655	-1.32324	-0.489979	0.815603	-0.588235	-0.341156	1.96657e-125	-0.588235	-2.35293	3.74707	2.34704	-2.35215	1.77318	1.94634	-1.76471	0.574414	-2.42103	2.39533	1.60733	0.762377	0.445191	1.0113	3.77444	-3.35365	3.30647	-0.34868	-1.59849	0.161647	0.0716373	-0.0721669	-0.77468	-5.18673	-0.700993
0.8225	3.7864	-0.408163	3.36866	-2.44574	-0.0936227	0.568994	-0.725377	1.02541	1.30799	0.462513	4.16392	-1.37931	9.75061	0.00457346	3.0408	-3.02087	-0.689655	1.29913	-1.23067	-0.0347888	-0.588235	-1.44711	3.15916e-115	-0.588235	-2.35215	3.74634	1.42336	-2.32687	4.07018	2.95274	-1.7647	0.334248	-2.6623	1.88753	0.883559	1.344	1.08452	0.854753	3.80108	-3.04604	1.98853	-0.343527	-1.30073	1.37964	-0.0942647	-0.510917	-0.357724	-5.38381	-0.00893859
0.8275	4.08981	-0.408163	3.83651	-2.13389	0.289739	0.0130457	-1.26073	0.494897	1.30799	0.415882	1.38388	-1.37931	6.04464	0.0046011	0.662728	-2.40803	-0.689655	3.80604	-0.970993	0.415476	-0.588235	-1.73864	1.86722e-105	-0.588235	-2.32687	2.34982	0.317594	-2.03535	6.80543	2.5521	-1.76392	-0.285133	-2.35804	1.52517	0.67978	0.547296	1.69658	1.28207	2.27855	-3.40574	2.46283	-0.280748	-0.733158	1.47412	-0.242393	-0.17405	0.255226	-5.4399	0.320849
0.8325	4.04381	-0.408163	2.63675	-1.51378	0.610086	-0.939494	-0.0211223	0.221448	0.604003	1.19334	-0.284863	-1.37931	-4.86598	1.11864	-0.94583	-1.38384	-0.689655	2.93733	-0.171813	1.22357	-0.588235	-1.76392	4.06002e-96	-0.588235	-2.03535	0.0291719	0.0260697	-0.929584	5.78347	0.316836	-1.73864	-0.551496	-1.31344	1.52166	-0.174808	-0.0358075	3.96525	1.04161	1.69156	-3.74403	3.73373	0.000457602	-0.691295	0.680503	0.330245	0.699206	0.349712	-3.2496	-0.0089378
0.8375	3.57704	-0.408163	1.15755	-1.53975	0.289739	-0.47995	1.11589	0.83306	0.11923	0.83547	-0.62667	-1.37931	-8.91189	1.73541	-0.975471	-2.43858	-0.689655	1.42706	-0.00819458	0.963452	-0.588235	-1.76469	3.24762e-87	-0.588235	-0.929584	-1.10265	0.000787237	-0.00622189	5.51568	-1.95478	-1.44711	-0.284977	-1.02371	-0.211493	-0.65375	1.20312	4.79594	0.344348	1.84023	-2.63469	3.68757	0.459191	-0.232057	0.452443	0.866184	0.753606	0.161269	0.130453	-0.700829
0.8425	1.72978	-0.408163	0.955007	-1.15639	-0.0936229	-0.327954	0.546436	1.30029	0.00931771	1.26796	-0.285796	-1.37931	-7.25092	3.90445	0.290386	-3.39323	-0.689655	-0.339073	-0.178408	0.0825664	-0.588235	-1.76392	9.55668e-79	-0.588235	-0.00622189	-0.314474	8.74541e-06	-0.929584	5.64907	-1.7115	-0.341349	0.339404	-1.18819	-2.11961	0.173898	2.54246	1.92761	0.353835	1.8056	-1.13802	3.59861	0.677772	0.981103	0.271013	0.236473	0.188285	0.349715	0.224154	-1.11756
0.8475	0.560528	-0.408163	1.64171	-0.717433	-0.185992	-1.0921	-0.28385	1.30002	0.000276169	3.13923	1.3524	-1.37931	-4.54952	8.2253	1.37203	-2.43859	-0.689655	-1.69477	0.0142166	-0.391976	-0.588235	-1.73864	1.03456e-70	-0.588235	-0.929584	0.583597	3.57405e-08	-2.03535	2.53614	1.18087	0.582013	0.637335	-0.793449	-2.8285	1.27302	0.646291	-1.31437	0.411107	1.23572	-1.71309	4.00483	0.459191	1.46106	-0.262531	-0.64263	-0.173588	0.255461	-1.16315	-1.1251
0.8525	0.913901	-0.408163	2.13418	-1.74176	-0.0936229	-1.15081	-0.90762	0.824016	6.08064e-06	1.97921	3.76192	-1.37931	-4.81541	12.7122	0.289453	-1.38476	-0.689645	-2.03838	0.110567	-0.4881	-0.588235	-1.44711	4.12011e-63	-0.588235	-2.03534	-0.31527	5.37634e-11	-2.32687	0.116141	2.95274	-0.341349	0.501013	0.54741	-2.56264	0.741098	-1.73992	-2.11136	-0.125352	1.09082	-3.19091	3.69267	0.000457609	0.783746	-0.342406	-0.478426	0.0148547	-0.349947	-1.30924	-0.795548
0.8575	1.23621	-0.408163	2.32794	-2.7285	0.289739	-0.269239	-1.31757	0.111262	0.000273135	-1.22115	4.13335	-1.37931	-6.67812	14.2206	-1.00695	-2.43859	-0.688732	-2.06804	0.407789	-0.495642	-0.588235	-0.341349	6.03625e-56	-0.588235	-2.32608	-1.12952	5.37634e-11	-2.35215	-0.551553	3.31753	-1.44711	0.491526	1.49859	-1.48964	-1.30099	-0.994458	-0.83449	-0.401716	1.6157	-2.66574	2.64973	-0.280746	-0.435849	-0.0745581	1.31548	0.0938036	-0.679738	-2.87636	-0.433445
0.8625	0.548067	-0.408163	2.52655	-2.22654	0.610086	-0.538119	-1.41952	0.0010793	0.00904459	-2.44642	3.39258	-1.37931	-2.89653	12.3102	-1.34782	-3.39323	-0.659091	-2.06896	1.56233	-0.495865	-0.588235	0.582013	3.25336e-49	-0.588235	-2.32608	-0.315279	3.57405e-08	-2.35293	-0.227531	3.60986	-1.73864	0.501013	0.781842	-0.838856	-2.34261	2.19838	0.983751	-0.334139	1.07451	-1.06986	2.10312	-0.343371	-1.30661	-0.0274659	3.28721	0.141123	-0.436898	-3.49286	-0.378815
0.8675	-0.0630089	-0.408163	2.16243	-1.53159	0.289736	-0.863233	-1.4283	0.211244	0.110186	-1.88144	4.13335	-1.37931	4.72341	6.18422	-1.34782	-2.4386	-0.317304	-2.06897	2.21441	-0.495868	-0.588235	-0.34134	6.45063e-43	-0.588235	-2.03534	0.582801	8.74541e-06	-2.35294	0.767552	0.52452	-1.76392	0.637336	0.123966	-0.509402	-2.5928	3.77389	2.47896	-0.459035	-0.457653	-2.80275	2.80578	-0.343527	-1.00904	-0.0670203	3.55511	0.297552	-0.0823359	-0.603634	-0.425675
0.8725	-0.897217	-0.40816	1.34737	-1.6587	-0.093896	0.157435	-1.42884	-0.118151	0.493818	-0.59799	3.76192	-1.37931	6.0047	-0.512893	-1.00695	-1.38568	0.979108	-2.06897	1.76987	-0.495868	-0.588235	-1.44632	4.70519e-37	-0.588235	-0.929584	-0.34134	0.000787237	-2.35294	1.50927	-1.68779	-1.7647	0.339558	-0.397222	-0.510517	-2.43141	2.56238	3.62597	-0.338937	-1.37523	-4.93347	2.67977	-0.286055	-0.635972	-0.255466	2.66701	-0.0868745	-0.0281703	2.99918	-0.701064
0.8775	-1.09584	-0.407887	0.74419	-1.74203	-0.195037	1.42184	-1.43762	-0.502053	0.814168	1.33797	1.3524	-1.37931	5.59031	-2.59484	0.289453	-2.46915	2.06168	-2.06897	1.23653	-0.495868	-0.588235	-1.71257	1.26258e-31	-0.588235	-0.00622189	-1.44711	0.0260697	-2.35294	-0.312168	-1.0575	-1.76471	-0.279979	-2.0476	-1.37985	0.0657705	0.783231	4.25596	0.2859	-0.874375	-1.87026	0.623179	-0.0674759	-2.26008	0.0667829	1.84124	0.235377	-0.0825732	3.43791	-0.708602
0.8825	-0.0920934	-0.398843	-1.18669	-1.796	-0.203805	0.469299	-1.53903	-0.602927	0.493818	2.37222	-0.285806	-1.37931	0.596487	0.133451	1.37202	-3.76465	0.980031	-2.06897	0.318054	-0.495868	-0.588235	-1.44632	1.24636e-26	-0.588235	-0.929584	-1.73864	0.317594	-2.35293	-1.12639	0.156378	-1.76471	-0.49387	-2.15327	-1.51489	3.94515	1.1612	3.75087	0.744788	0.604337	1.60889	-0.243548	0.115049	-4.72577	0.530382	0.307417	0.895189	-0.444908	1.89098	-0.520159
0.8875	0.814162	-0.288657	-2.411	-1.95165	-0.203805	-0.891237	-1.93116	-0.602924	0.110186	1.0739	-0.627603	-1.37931	-5.28999	3.86326	0.289453	-4.07588	-0.286729	-2.06897	-1.03692	-0.495868	-0.588235	-0.34134	4.52623e-22	-0.588235	-2.03535	-1.76392	1.42336	-2.35215	0.612786	0.947134	-1.76471	-0.0667019	-0.876065	-0.578286	4.57256	1.98623	2.29206	0.624888	0.630434	-0.05613	0.413929	-0.0674759	-4.7657	-0.0279355	-1.12978	0.148426	-0.782237	1.30785	-0.795548
0.8925	1.07918	0.205158	-0.903048	-1.20103	-0.195037	-0.747398	-2.34388	-0.501783	0.00904459	0.900985	-0.31637	-1.37931	-5.76238	4.8886	-1.00696	-3.73409	-0.285816	-2.06897	-1.81479	-0.495868	-0.588235	0.582013	6.04693e-18	-0.588235	-2.32685	-1.7647	2.34672	-2.32687	1.74538	-0.55674	-1.76471	0.512086	0.233209	-0.717856	1.06563	0.191065	0.785621	0.411304	-0.786934	-2.39673	1.02765	-0.286057	-2.55362	-0.687514	-0.605479	-0.424671	-0.869415	0.452392	-1.03839
0.8975	1.29812	1.01905	0.348907	-0.424729	-0.093896	0.178018	-2.30629	-0.109382	0.000273123	1.3566	0.979119	-1.37931	-1.40009	0.58709	-1.34875	-2.0968	1.0106	-2.06897	-0.636702	-0.495865	-0.588235	-0.341349	2.97192e-14	-0.588235	-2.34978	-1.76471	1.42336	-2.03535	1.56321	0.0270959	-1.76471	0.344396	0.906082	-1.62905	-1.2623	-2.12363	-0.641787	0.348841	-1.07268	-3.11019	1.592	-0.343684	-0.0441416	-0.853865	-0.164508	-0.0803306	-0.876956	-1.7191	-0.78801
0.9025	0.695208	1.50383	-0.801907	-0.222174	0.289736	1.14587	-1.86734	0.312109	3.03412e-06	-0.233603	2.06167	-1.37931	0.509754	-0.979717	-1.37839	0.283082	2.43403	-2.06897	2.12518	-0.495644	-0.588235	-1.4471	5.37336e-11	-0.588235	-2.27394	-1.7647	0.317594	-0.929584	3.14444	3.8191	-1.76471	-0.10241	-0.325089	-1.65087	-0.455331	-1.35154	-1.01761	0.286681	-0.986417	-2.45479	1.02656	-0.348682	0.973066	-0.781768	-1.18712	-0.102487	-0.876956	-2.45634	-0.433213
0.9075	-0.915033	1.50383	-2.0186	-0.204634	0.610086	0.49639	-1.20058	0.375394	1.23998e-08	-1.27567	0.979108	-1.37931	0.584082	0.0905208	-1.37929	0.312733	2.64787	-2.06897	3.56251	-0.488321	-0.588235	-1.73785	3.57405e-08	-0.588235	-1.37409	-1.76391	0.0260697	-0.00622189	6.75406	5.19111	-1.76471	0.219652	-0.916473	-0.559908	1.76412	0.633038	0.196822	0.0830914	-1.62371	-1.74268	0.612754	-0.348835	0.404069	-0.4449	-1.61041	-0.693276	-0.869418	-0.485222	-0.378813
0.9125	-2.06593	1.01905	-0.765204	-0.204634	0.289736	-2.04582	-1.2167	0.312385	1.86423e-11	-0.491491	-0.317293	-1.3793	7.21526	-1.3493	-1.37839	-1.72352	2.43402	-2.06897	2.82879	-0.399301	-0.588235	-1.73784	8.74541e-06	-0.588235	2.23472	-1.73785	0.000787237	-0.929584	6.09697	3.45274	-1.76471	0.704604	-0.331055	1.91936	3.03483	2.00963	1.28972	0.0782874	-1.90416	-1.46653	1.25158	-0.348837	-0.473842	-0.0823384	-1.38503	-0.935662	-0.782472	1.22059	-0.425675
0.9175	-1.72016	0.205158	0.80692	-0.222174	-0.093896	-3.40777	-0.743194	-0.100065	1.03108e-14	0.278549	-0.658157	-1.37838	11.4578	-1.02053	-1.34875	-2.03384	1.00967	-2.06897	1.42277	-0.00667489	-0.588235	-1.44631	0.000787237	-0.588235	6.11059	-1.42103	8.74541e-06	-2.03535	3.14604	1.78998	-1.76471	0.209506	-0.688919	3.64999	2.45131	3.01521	1.27559	0.969033	-1.34292	-2.22116	1.67467	-0.348835	-1.13833	-0.0203951	-0.791778	-0.35549	-0.452683	-0.145663	-0.701064
0.9225	-0.182227	-0.288657	1.26546	-0.424729	-0.195037	-3.01626	0.366177	-0.38255	2.09791e-18	-0.0338367	-0.657235	-1.34782	9.07489	2.88197	-1.00696	-0.921637	-0.316381	-2.06897	0.176687	0.563493	-0.588235	-0.314483	0.0260697	-0.588235	4.26542	-0.0229675	3.57405e-08	-2.32687	2.27482	0.368206	-1.76471	-0.22266	-1.71582	2.84156	0.899601	3.96292	0.748149	1.8913	-0.506159	-1.99678	0.605829	-0.348682	-2.58853	0.0123825	0.0460817	0.361409	-0.177294	-1.21567	-0.708604
0.9275	0.758778	-0.398842	1.50275	-1.20104	-0.203809	-2.45746	0.62889	0.00135243	1.57033e-22	-0.791798	-0.285806	-0.976394	7.78123	5.53106	0.289453	-0.0547573	-0.65908	-2.06896	-0.524841	0.563493	-0.588235	0.926464	0.317594	-0.588235	0.0753459	2.03144	5.37336e-11	-2.35215	1.80087	-0.580421	-1.76471	-0.150239	-2.98246	2.22974	-1.46163	4.33909	0.889624	1.31251	-0.0411049	1.35375	0.00739124	-0.343684	-2.09583	-0.0126199	0.118718	0.470207	-0.452683	-0.830226	-0.520394
0.9325	0.933938	-0.407881	0.934918	-1.95192	-0.204079	-1.97242	1.08036	0.714106	4.32412e-27	-1.20423	1.38202	0.661805	-0.265481	5.22946	1.37202	2.32423	-0.688732	-2.06803	-0.594369	-0.00666998	-0.588235	1.42567	1.42336	-0.588235	-1.32116	2.32297	2.97192e-14	-2.35293	4.38543	0.368223	-1.76471	-0.0665515	-4.33098	2.38245	-1.77161	3.3535	1.19154	0.130607	-1.09965	3.0924	1.33495	-0.286055	0.542949	0.0126199	-0.572711	0.36895	-0.782472	-0.246985	-0.80332
0.9375	0.859734	-0.407614	-0.288025	-1.8045	-0.204082	-1.7091	1.18661	0.916388	4.38037e-32	-0.790427	4.10279	3.04079	-6.42513	0.214738	0.289453	3.09646	-0.689645	-2.03748	-0.0663331	-0.398859	-0.588235	2.64056	2.34672	-0.588235	0.548274	1.40039	6.04693e-18	-2.35293	8.15059	1.79155	-1.7647	0.173139	-3.71181	1.89602	1.97762	1.6499	0.852398	-0.104741	-0.0813054	1.54755	1.81455	-0.0673203	2.33733	-0.0123825	-0.220061	-0.268307	-0.869415	1.85817	-1.13287
0.9425	1.91369	-0.390074	-0.0979031	-1.83386	-0.204082	-2.00824	1.62047	0.988439	1.63241e-37	0.0119204	5.3992	3.0417	-1.19618	-3.01992	-1.00696	0.00635108	-0.689655	-1.66605	-0.12098	-0.47367	-0.588235	3.4548	1.42336	-0.588235	2.6589	0.951747	4.52623e-22	-2.35215	7.1782	3.50487	-1.76392	0.334091	-0.385668	1.41962	5.50597	-0.475937	-0.205214	0.13037	2.27079	-0.532524	0.272442	0.120204	2.95788	0.0203925	-0.0534777	-0.597861	-0.876723	2.68478	-1.20451
0.9475	3.83159	-0.187792	0.863144	-1.92338	-0.204079	-1.17768	1.72672	1.24551	4.47595e-43	0.846474	4.10279	0.692369	3.45918	-4.33051	-1.34874	-0.949187	-0.689655	-0.0278504	-0.6354	-0.317162	-0.588235	2.32375	0.317594	-0.588235	1.91714	0.00310217	1.24636e-26	-2.32687	2.69505	5.82551	-1.73864	0.110822	2.22202	2.17532	5.2403	-1.39917	-0.887109	-0.172671	1.43986	-1.83522	-1.04093	-0.00453836	3.18564	0.082101	0.188902	-0.315164	-0.869413	1.91325	-1.03062
0.9525	3.53182	0.579472	0.862599	-1.25697	-0.203809	0.323465	0.832607	0.878799	1.63241e-37	2.16179	1.38202	-0.604033	3.47484	-5.8027	-1.37746	2.01298	-0.689655	2.35112	-0.950818	0.304038	-0.588235	0.00232371	0.0260697	-0.588235	0.628983	-0.0229588	1.26258e-31	-2.03535	-0.755108	6.63975	-1.44711	-0.337916	1.06367	2.10234	3.62593	-0.355852	-0.585804	-0.218532	-0.264731	-1.56722	-0.737789	0.000613219	2.39001	0.436893	1.18919	0.148426	-0.782235	1.2396	-0.284092
0.9575	1.38997	1.22017	1.22931	-0.70729	-0.195037	-0.565523	0.502681	0.431615	4.38037e-32	3.34232	-0.285806	0.321864	4.81263	-3.52386	-1.34873	3.03627	-0.689645	2.35112	-0.182971	0.822952	-0.588235	-1.42025	0.000787237	-0.588227	-0.87587	0.608092	1.26259e-31	-0.929575	-0.258445	4.40294	-0.341349	-0.49887	-0.824002	0.96567	2.87983	1.14703	-0.653504	0.50948	-0.0978635	0.618176	0.416828	0.188136	1.45627	0.679504	0.63549	0.785687	-0.444673	-0.0538419	0.604015
0.9625	0.276043	0.579472	1.41996	-1.49398	-0.093896	-1.79608	1.20631	0.00985077	4.32412e-27	1.89623	-0.657235	1.40351	5.05556	-0.246571	-1.00604	-0.396544	-0.688732	-0.0278504	1.96844	0.304257	-0.588235	-1.73705	8.74541e-06	-0.587448	-1.98163	-0.340553	1.24638e-26	-0.00541717	1.82768	0.866617	0.582022	-0.0667053	0.673032	-0.221836	2.90135	1.68703	0.18061	0.92247	0.943649	2.71013	0.79991	0.276821	1.06511	0.342177	-0.130429	0.753371	-0.0747955	-0.102468	0.415804
0.9675	-0.138454	-0.187792	0.808349	-1.39168	0.289736	-1.39803	0.712227	-0.00769518	1.57033e-22	-0.296818	-0.658157	0.661815	5.58164	-1.54479	0.320018	-2.95974	-0.659091	-1.66605	3.64464	-0.31006	-0.588227	-1.73784	3.57405e-08	-0.562166	-1.69166	-1.44632	4.52636e-22	-0.90194	2.19168	-0.764423	-0.340553	0.51677	2.3122	-0.74314	2.69148	0.70315	2.21654	0.384582	1.61729	2.75413	0.968617	0.459192	-0.670723	-0.349715	-0.118798	0.0940279	0.0667829	0.235628	-0.181833
0.9725	-0.684543	-0.390074	0.42364	1.12171	0.610086	-0.479407	-0.923991	0.210977	2.09791e-18	-0.875114	-0.317293	0.661805	-1.5553	-1.75588	1.74437	-2.03384	-0.317304	-2.03747	2.22063	-0.391976	-0.587448	-1.44709	5.37336e-11	-0.270641	0.495348	-1.71256	6.04738e-18	-1.66561	2.14289	-1.21719	-1.42026	0.39172	2.13726	-0.279864	1.529	0.050623	1.38273	-0.0310128	1.0108	1.94467	0.935417	0.401564	-2.75356	-0.758912	0.0331655	-0.590555	0.349715	0.320852	-0.323174
0.9775	-1.83965	-0.407617	0.578933	3.10655	0.289736	0.148402	-1.18079	-0.117881	1.03108e-14	-1.12099	0.979108	1.40258	-6.99779	-1.57737	1.95822	0.314579	0.979108	-2.06711	0.830409	-0.0954737	-0.562166	-0.339774	2.97253e-14	0.835122	2.36658	-1.44554	2.97253e-14	-0.268318	1.1104	-1.45094	-1.39497	-0.00908018	0.816632	-0.749014	-0.57654	-0.134581	-2.07998	0.0457477	0.225205	1.00289	-0.402125	-0.00454009	-3.60999	-0.679736	-0.699902	-0.598093	0.349947	0.700498	-0.370336
0.9825	-2.18489	-0.408157	0.303787	2.65855	-0.093896	0.928628	-0.586447	-0.493012	1.86423e-11	-1.82604	2.06167	0.290376	-1.27556	-3.67082	1.74438	0.654531	2.06167	-2.03839	0.11673	0.163546	-0.270641	0.634153	2.97253e-14	1.75848	0.811385	-0.315261	5.37634e-11	2.84207	0.878214	-2.64056	-0.0229675	-0.150395	-0.855159	-0.335881	-2.80181	-0.76411	-3.87415	0.177224	0.21471	0.256261	-0.626828	-0.280902	-2.80101	-0.0277007	-0.63535	-0.000450389	0.0745581	1.57659	-0.417657
0.9875	-1.39981	-0.408163	-1.12227	1.20477	-0.195037	0.870183	-0.329913	-0.493009	1.23998e-08	-2.09918	0.979129	-1.00694	1.58342	-0.364725	0.320951	-0.428042	0.979108	-1.6966	-1.40739	-0.0959161	0.835122	0.293839	5.37336e-11	0.835122	-0.292822	0.900403	3.57943e-08	3.78993	0.318891	-3.42951	2.00538	-0.285286	-1.70953	1.09428	-3.83249	-2.73946	-2.68939	-0.240917	0.896801	-1.12438	-0.100355	-0.343527	-0.0350225	0.530385	0.18062	0.337116	0.0199255	0.126335	-0.6061
0.9925	0.000267092	-0.408139	-2.03784	-0.771907	-0.203809	0.215613	0.109677	-0.117599	3.03412e-06	-1.301	-0.315437	-1.34782	0.706183	7.57684	-0.974528	-0.982756	-0.317293	-0.399269	-2.33394	-0.406624	1.75848	1.39961	3.57405e-08	-0.270641	0.0980657	1.10888	8.7812e-06	1.12896	-1.46927	-2.03144	2.00538	-0.0718569	-1.74161	0.538957	-3.25105	-2.63425	0.487821	-0.625289	0.221257	-2.46989	-0.0337458	-0.348524	2.31197	0.0667829	-0.610666	0.197002	-0.0201629	-2.34616	-0.27585
0.9975	1.40832	-0.405975	-2.00005	-2.59829	-0.204079	-0.445737	0.530586	0.220847	0.000273123	0.269614	-0.596095	-1.34782	-4.26165	8.90869	-0.943953	-2.40617	-0.658147	0.713868	-1.80088	-0.488321	0.835122	2.95559	8.74541e-06	-0.562166	-0.292026	1.24485	0.000796018	-0.268318	-1.76079	1.1295	-0.0229588	0.24041	-1.77843	0.200786	-1.71601	-0.300703	3.61969	-0.516022	-1.16925	-3.16642	-0.702649	-0.343682	1.75822	-0.255466	-1.48383	0.369214	-0.082328	-3.18254	0.289784
1.0025	2.27781	-0.335527	-2.34893	-2.40707	-0.204079	-1.05599	0.991047	0.130174	0.00904459	3.25772	0.118976	-1.00695	-9.46123	7.30797	0.725713	-3.35986	-0.656322	0.00455999	-0.57043	-0.488321	-0.270641	1.10887	0.000787237	-0.587448	0.838242	1.47782	0.0268657	0.047492	-1.10287	2.66043	-1.39418	-0.071703	-1.97545	0.771586	0.469088	-0.429977	4.40674	-0.249163	0.599446	-3.79606	-0.415641	-0.286055	0.681766	-0.0670229	0.390029	1.52664	-0.444198	-2.92129	0.235844
1.0075	2.14052	0.482913	-2.36361	-0.805303	-0.203805	-1.88931	2.85595	0.852591	0.110186	10.6514	3.4565	0.289453	-11.5858	12.5883	3.84754	-2.00327	-0.256164	0.40563	0.117674	-0.406622	-0.562166	-0.811915	0.0260697	-0.588227	2.71023	2.95974	0.34446	-0.901931	-1.44082	2.21258	-1.39339	-0.280287	-1.39295	0.207648	2.28649	-0.84477	3.41641	0.247424	5.61614	-4.52454	0.830362	-0.0673186	4.02864	-0.0277033	5.13681	3.04348	-0.758677	-2.17423	0.533856
1.0125	0.851779	3.67066	-0.875896	1.07909	-0.194764	-0.76295	7.29383	2.95692	0.493821	17.3771	8.98877	1.37202	-9.55378	20.9403	7.15357	1.08893	1.72381	3.12639	1.0748	-0.0956949	-0.587448	-0.289183	0.317594	-0.588235	2.23552	4.90582	1.76781	-1.71774	0.059927	2.7157	0.00392438	-0.0926104	-0.658113	0.658276	2.6338	2.04047	1.43288	2.45653	12.2108	-2.74387	2.16306	0.120358	11.2761	-0.082568	9.95066	4.30999	-0.577474	-0.240355	0.903968
1.0175	0.63257	6.81964	2.39267	5.52465	-0.0848514	2.33609	13.2094	4.92171	0.814444	15.709	12.6663	0.289453	-5.40646	25.5993	9.87434	4.36625	5.3992	5.68958	3.50328	0.170866	-0.588227	0.585958	1.42336	-0.588235	2.05312	5.04101	4.11374	-0.903514	3.98811	1.86898	2.3514	0.214812	-0.308221	2.06186	2.94812	6.57947	0.337025	6.86123	16.6157	-0.71157	2.39327	0.000459331	17.2305	-0.444905	11.5759	5.06436	0.491528	2.10385	1.09288
1.0225	2.25043	5.35323	5.89369	11.4868	0.399922	4.49465	16.6584	5.06045	0.503136	11.3619	14.649	-1.00695	-4.57712	25.1135	9.53255	6.80451	6.48177	5.47573	4.9033	-0.00667487	-0.588227	-0.262317	2.34672	-0.588235	1.49534	3.51188	5.51103	-0.00542591	8.62862	2.08723	3.82453	0.642332	0.38328	3.18628	3.22514	8.6177	0.603904	11.3515	15.6698	-1.05521	0.412171	0.0582401	20.9108	-0.782002	10.9025	6.07166	1.65479	3.90936	1.61211
1.0275	2.99083	2.70621	7.90656	13.7634	1.10391	4.33031	14.0422	3.51403	0.229425	7.66024	15.1378	-1.34782	-7.10363	21.7663	5.48573	5.85172	3.02115	1.70205	3.31931	-0.00666998	-0.587448	-0.466686	1.42336	-0.588235	-0.292822	4.46131	5.51103	-0.928788	13.6102	7.0103	4.69911	0.683384	-0.584772	4.6784	4.93692	6.13573	0.273581	12.7292	11.4164	-0.845131	-0.872773	0.406717	19.2635	-0.86164	8.37606	6.27513	1.19119	5.27437	1.49315
1.0325	1.89336	1.2742	6.78306	10.0155	1.10418	2.72087	8.52021	1.99697	0.61387	4.23804	11.7755	-1.34781	-2.65329	17.4168	1.09622	3.37537	0.116177	-0.919501	1.28232	0.171309	-0.562166	2.90118	0.317594	-0.588235	-0.585903	6.49122	4.11374	-2.00927	11.9475	10.2559	6.61989	0.517588	-2.63813	3.96136	5.69035	1.71388	0.150762	9.75757	7.05541	-1.15003	-0.994027	0.45935	14.6865	-0.782237	4.92038	4.04309	0.264	5.54389	1.73914
1.0375	0.109913	0.867571	5.19117	4.19772	0.408972	1.15691	5.10891	0.761596	1.33567	1.16908	9.239	-1.00603	3.86906	9.25335	-0.943974	2.94675	-0.255242	-0.307575	0.41625	-0.0810417	-0.270641	7.33558	0.0260697	-0.588235	0.0206351	6.96515	1.76781	-2.00849	3.80651	8.09333	7.06933	0.407334	-3.13724	2.7255	5.06436	-0.48164	-0.321901	6.12295	2.18657	-2.18259	-0.722153	0.27698	11.808	-0.45268	1.92875	1.89731	0.0432484	2.64929	2.70351
1.0425	-1.39954	1.22023	4.7903	0.852209	0.0258805	-0.160103	4.76842	0.845194	1.64759	0.714044	10.5067	0.320018	9.89399	4.83626	-1.34688	2.97249	0.981888	1.05658	0.853246	-0.227918	0.835122	7.72567	0.000787237	-0.588235	-0.928779	7.09878	0.34446	-0.902727	-0.385357	6.83044	3.16742	0.183909	-2.6174	2.73724	10.5051	0.197899	-0.416617	4.79736	-2.43615	-1.52308	0.565757	0.193447	9.73092	-0.177294	0.280942	2.50172	0.0750276	-1.82054	2.44581
1.0475	-2.28602	2.05442	4.42323	-0.559235	0.317143	-0.617214	5.23489	2.27016	2.19564	5.51379	9.60649	1.74437	13.6729	6.47081	-1.37837	3.78283	2.09226	1.26952	2.59381	0.318907	1.75848	5.64854	8.74541e-06	-0.588235	-2.03455	6.99121	0.0268657	0.31139	0.717861	7.03713	0.638299	0.0012299	-1.0678	2.08767	18.0682	-0.275266	0.678607	4.84397	-4.27673	0.482812	2.91399	0.0687023	9.94705	-0.452683	1.14187	3.92428	0.342179	-1.00482	1.28916
1.0525	-2.23179	2.50984	4.67135	-0.841405	0.830734	-0.178526	5.69932	3.34083	3.05555	12.5819	8.93254	1.95823	17.867	13.5197	-1.3793	2.10469	1.35146	1.0862	4.39266	0.91974	0.835122	3.21955	3.57405e-08	-0.588227	-2.3008	6.80883	0.000796018	0.494569	2.30476	5.85475	0.661019	0.183599	0.571799	0.476871	18.1393	-1.92725	0.703451	3.76445	-2.97129	1.95537	4.80284	0.344756	11.4189	-0.782472	3.37611	3.81384	0.254994	3.12433	0.998684
1.0575	-1.0981	2.54823	4.58829	0.0886346	1.27737	-0.370892	5.80009	3.93526	2.30521	13.8797	10.3158	1.74529	13.458	20.3429	-1.37931	-0.574989	1.35146	0.0332785	5.29709	0.793454	-0.270641	2.69507	5.37336e-11	-0.587448	-2.03456	5.88546	8.7812e-06	0.338238	3.48402	3.53176	-0.338978	0.397184	2.04327	-0.0807084	15.2535	-0.158931	-0.528918	2.42963	-2.26335	2.46793	4.63358	0.928234	12.9011	-0.869418	4.08961	2.8784	-0.357727	6.54247	0.769391
1.0625	-0.129094	2.14429	5.51317	1.9093	1.53444	-0.159766	3.07259	4.16404	0.833695	8.57915	8.99061	0.350582	5.66493	17.0083	-1.37931	1.67516	2.09225	0.345424	4.17757	0.749527	-0.562166	2.37671	2.97192e-14	-0.562157	-0.929575	5.88466	3.57943e-08	-0.559063	3.91151	2.10997	-1.44709	0.397337	3.12186	0.538775	15.2044	4.63634	-0.274424	2.01801	-3.72694	1.61886	3.85657	0.959444	14.7921	-0.876958	4.02819	2.19328	-0.774694	7.93856	0.0864954
1.0675	0.347181	1.85329	7.1032	2.30143	0.792599	2.21774	0.359488	3.36796	0.247508	3.63689	5.86816	-0.633684	9.04548	12.9596	-1.37931	5.84964	0.980954	2.38171	1.66784	0.675155	-0.587448	1.42804	6.04693e-18	-0.269854	-0.00622182	6.78118	1.07497e-10	-0.267539	4.30471	1.82002	-1.73864	0.188595	2.90736	0.866853	14.4752	6.69939	1.89559	1.43837	-4.25391	1.73576	3.32028	0.527128	15.4494	-0.87719	2.89433	1.32918	-0.86918	9.12051	-0.693044
1.0725	0.0997087	2.13524	8.05655	0.99434	0.0165658	4.60395	1.1332	2.37218	0.503682	2.19574	6.58109	0.320038	16.039	11.5036	-1.37931	4.05503	-0.286729	2.35297	0.134816	0.497832	-0.588227	1.26936	4.52623e-22	0.861192	-0.929575	6.62148	3.57405e-08	1.76081	6.33563	2.16288	-1.76391	0.0586994	2.6186	0.852826	10.9588	6.54522	5.10841	0.851203	-4.18102	5.30317	3.09043	0.0685485	18.0508	-0.87719	1.55979	0.25141	-0.876718	10.8503	-1.11709
1.0775	-1.2984	2.43777	9.28122	0.0168328	-0.185716	3.62543	2.12101	2.53571	0.81445	4.06692	8.30613	1.37386	15.8511	4.67186	-1.37931	1.09194	-0.286729	0.00272431	0.148086	0.845872	-0.588235	1.42646	1.24636e-26	2.07608	-2.03456	5.04024	8.74541e-06	2.84128	7.2582	4.19299	-1.76391	0.397181	3.49096	1.12165	7.62149	5.2922	7.17537	0.817431	-3.9863	8.5986	3.52017	0.00607777	20.7541	-0.876958	1.10229	-0.314217	-0.869178	11.7379	-1.11756
1.0825	-1.88369	2.00697	8.71429	-0.378963	-0.194491	0.80046	0.145813	2.95604	0.493821	5.7594	6.92104	0.320028	16.9645	-2.24456	-1.37931	2.78825	0.980954	-1.2937	0.764494	1.46018	-0.588235	2.32377	1.26258e-31	2.25848	-2.3008	1.77172	0.000787237	1.73474	9.26206	9.01668	-1.73864	0.521927	3.4618	1.22308	6.27787	3.43528	8.85981	1.46027	-2.56573	10.1321	4.41311	0.188297	20.2588	-0.869415	0.442167	-0.669011	-0.774462	10.5922	-0.708599
1.0875	-0.374591	1.12952	7.8303	-0.869926	-0.0938899	-0.27058	-1.89463	1.91335	0.110189	3.09551	7.13305	-0.634607	17.5764	-5.00738	-1.37931	4.76708	2.09225	-0.368714	2.09635	1.71232	-0.588235	2.03224	4.70519e-37	2.07608	-2.03456	0.374427	0.0260697	-0.585912	9.44604	13.0749	-1.44711	-0.00891764	1.47575	1.97781	6.54187	3.74067	8.90676	1.81808	-1.52694	8.01974	3.41047	0.27698	17.1519	-0.782237	0.198865	-0.407941	-0.350187	7.80004	-0.103424
1.0925	1.5724	0.214755	9.66496	-0.470188	0.289736	-0.77431	-2.27834	0.715271	0.00931771	1.80139	9.66841	0.320018	15.2038	-4.6266	-1.37931	2.72808	1.35146	0.683294	3.2445	1.06001	-0.588235	0.00311095	6.45063e-43	0.861192	-0.929575	1.297	0.317603	-2.0077	4.64837	11.0466	-0.341349	-0.274822	1.13262	3.85881	8.18915	4.64134	6.0666	1.40763	-0.641949	3.9832	3.66509	0.464503	14.6808	-0.444905	0.819353	0.966379	0.341937	6.03121	-0.0958836
1.0975	2.09556	-0.270021	11.076	0.646777	0.610086	-2.06199	-1.9586	0.339522	0.00931771	3.6068	7.13097	1.37294	11.7698	-1.45214	-1.37931	0.378723	1.35146	-0.400192	2.76334	0.090113	-0.588235	-1.10265	3.25336e-49	-0.269854	-0.00622186	2.85062	1.42414	-2.30001	2.56895	5.61555	0.582013	-0.0821481	2.28342	3.89094	9.56259	3.62519	3.44769	0.651322	0.156896	0.839825	6.90634	0.469655	14.5473	-0.0823385	1.66105	2.44534	0.671726	6.59043	-0.613883
1.1025	1.01367	-0.169418	11.1929	-0.251535	0.289739	-2.29356	-1.48225	-0.108287	0.110189	4.24176	2.4713	0.289464	3.63621	3.77732	-1.3793	1.1204	2.09224	-1.69661	2.71188	-0.391752	-0.588227	-0.288413	6.03625e-56	-0.562157	-0.929584	4.98809	2.37279	-2.03455	5.25494	2.77041	-0.341349	0.340375	3.32079	2.95778	8.87594	1.77108	3.43319	0.824158	-0.236149	-2.31813	7.96747	0.344912	15.8715	-0.0203977	2.54922	3.01073	0.341939	9.38588	-0.693289
1.1075	0.0475105	0.690483	10.3703	-1.21796	-0.0936229	-1.7797	-1.12737	-0.492729	0.493818	3.44415	1.50429	-1.00696	-1.51504	5.3765	-1.37839	2.38626	0.980031	-2.0384	2.89625	-0.488098	-0.587448	0.901208	4.12011e-63	-0.587448	-2.03535	4.90501	1.74095	-0.929575	8.20665	2.92499	-1.44711	1.20521	3.69062	2.70458	6.64041	-0.211756	5.36833	1.51081	-0.200902	-2.69794	6.07484	0.532437	15.8585	0.0121504	3.38246	2.95633	-0.349947	9.90018	-0.42544
1.1125	0.446914	1.73236	7.78113	-1.01119	-0.185992	-0.801731	0.192422	-0.492738	0.814168	3.29037	2.83971	-1.34875	4.40384	3.80904	-1.34875	2.69659	-0.317273	-2.06804	1.70437	-0.495642	-0.562166	1.10966	1.03456e-70	-0.588227	-2.32687	2.98502	1.74095	-0.00622186	7.07504	2.69046	-1.73864	1.61647	3.48728	3.21331	5.8071	-0.7397	4.91181	1.43339	-0.106284	-0.068828	5.03344	0.75117	12.3645	-0.0201603	3.88561	2.08324	-0.766217	6.77572	-0.37881
1.1175	0.732187	1.62306	6.49241	-1.42937	-0.0936229	0.451203	1.48743	-0.109106	0.493818	3.49804	4.31759	-1.37839	9.51355	3.34025	-1.00696	2.35569	-0.657245	-2.06896	0.474651	-0.495863	-0.270641	1.26934	9.55668e-79	-0.588235	-2.35215	1.77013	2.37279	-0.929584	6.33486	0.867422	-1.76392	1.14825	3.85281	4.6276	6.60411	1.40939	1.02186	1.03728	-0.71199	2.22839	4.58333	0.808645	9.35944	-0.0743259	2.9579	0.637297	-0.758906	5.56957	-0.433205
1.1225	-1.35461	1.40385	5.62248	-2.44628	0.289739	-0.234978	1.00606	0.312385	0.110186	3.59299	5.18536	-1.3793	2.57653	3.49758	0.289453	0.747137	-0.627603	-2.06897	0.430208	-0.495647	0.835122	1.74327	3.24762e-87	-0.588235	-2.35293	2.37668	1.42414	-2.03534	8.34183	0.975758	-1.7647	0.87735	3.37765	5.54265	7.1862	3.37375	-3.02403	0.896582	-1.63104	2.90238	4.51233	0.808646	9.12937	-0.342174	0.639614	-0.384618	-0.262766	7.47421	-0.787305
1.1275	-2.77923	1.84254	4.37778	-2.51834	0.610086	-0.416322	-0.156727	0.384435	0.00904459	4.59584	2.67844	-1.37931	-5.13122	0.0351654	1.37202	-1.31969	0.0550581	-2.06897	1.4813	-0.48854	1.75848	3.7479	4.06002e-96	-0.588235	-2.35294	2.34984	0.317603	-2.32608	6.41048	2.87126	-1.7647	0.950079	2.5558	6.87295	7.41798	2.31195	-2.40495	0.776683	-1.04675	1.79073	4.09256	0.751325	11.785	-0.255228	-0.689936	-0.0552886	0.679738	10.7023	-1.01507
1.1325	-1.88513	1.41255	3.69365	-1.96213	0.289739	0.633712	-0.631643	0.422294	0.000273123	5.22804	0.055981	-1.37931	-2.86228	-2.00113	0.289453	-0.36599	2.64787	-2.06896	1.90393	-0.406405	0.835122	4.40503	1.86722e-105	-0.588235	-2.35294	1.4004	0.0260697	-2.3253	4.20638	3.79464	-1.76392	0.8825	2.99736	6.37546	7.50887	1.56687	2.48227	1.16284	0.177675	-0.302053	2.37955	0.53759	13.0636	0.349949	0.395607	1.31434	1.04961	9.6963	-0.511619
1.1375	-0.237641	0.425535	4.22103	-1.93332	-0.0936198	0.35087	-1.49155	0.384438	3.03412e-06	2.91353	-0.627593	-1.37931	3.67122	1.17698	-1.00696	1.76857	4.813	-2.06804	1.51773	-0.0885859	-0.270641	1.74405	3.15915e-115	-0.588235	-2.35294	0.925686	0.000787237	-2.00927	6.35677	2.08311	-1.73864	1.21088	3.57186	3.77768	6.66177	1.78057	5.06554	2.12585	1.19331	-1.68881	0.356995	0.407692	10.4286	0.679736	2.89495	2.33363	0.585784	4.71966	0.745593
1.1425	0.685638	0.324124	6.28213	-2.56551	-0.185719	-0.690918	-0.813533	0.312661	1.23998e-08	1.37846	-0.657245	-1.37931	1.74592	4.3941	-1.34875	0.869303	2.64787	-2.0384	1.58523	0.253225	-0.562166	0.637512	1.9663e-125	-0.588227	-2.35293	-0.314483	8.74541e-06	-0.61199	7.65372	1.21267	-1.44711	1.89299	3.3825	2.27594	5.68079	1.44194	4.31812	2.30353	1.46457	0.276576	-0.0539522	0.751016	8.62017	0.43666	3.7428	2.39195	0.444903	1.1501	1.29614
1.1475	0.494085	0.90996	6.56102	-2.62798	-0.0845783	-1.20452	1.53489	-0.0997886	1.86423e-11	1.98891	-0.317283	-1.37931	0.765539	6.03138	-1.37839	-0.640969	0.0550478	-1.69661	1.02827	0.318686	-0.587448	2.0583	4.50231e-136	-0.587448	-2.35215	-1.44553	3.57405e-08	1.41714	2.8277	3.40384	-0.341349	1.61662	2.88922	1.26969	7.48976	2.76235	4.11116	1.32364	0.062564	2.57668	1.58183	0.928388	9.53785	0.0743233	1.63756	2.48375	0.278551	0.142331	0.140181
1.1525	0.247229	0.918194	6.2189	-2.32767	0.399928	-0.901711	2.17531	-0.373511	1.03108e-14	2.38292	0.979109	-1.37931	2.20902	5.53502	-1.3793	-2.37747	-0.628526	-0.400202	-0.310916	0.431265	-0.588227	2.00695	3.79251e-147	-0.562157	-2.32687	-1.71256	5.37336e-11	1.41714	-0.754303	6.43293	0.582013	0.46578	3.63825	0.686909	8.64331	4.88517	3.19764	0.61027	-0.994421	1.15639	3.25347	0.558184	12.146	-0.0745633	0.449995	3.20158	-0.168048	0.59137	-0.936132
1.1575	0.833689	0.416488	6.50626	-2.0237	1.10418	-0.527387	1.28943	0.110992	2.09791e-18	1.93438	2.06167	-1.37931	1.90989	2.04565	-1.37931	-3.39138	-0.687809	0.682361	-1.60842	0.711312	-0.588235	-0.0237372	1.17523e-158	-0.269854	-2.03535	-1.44632	2.97192e-14	-0.611203	-0.363425	10.6005	-0.341349	0.074315	4.55615	1.88419	6.03543	5.1685	2.51254	0.646435	-1.3592	-0.918003	3.78735	0.245766	11.6687	-0.44467	0.874215	2.6722	0.0743311	1.56938	-1.20451
1.1625	2.30495	0.707747	6.01818	-1.12898	1.11295	-0.527397	0.510005	1.18984	1.57037e-22	0.708017	0.979109	-1.37931	2.89354	0.40564	-1.37931	-2.43857	-0.689635	-0.400192	-1.62264	0.912412	-0.588235	-1.42104	1.33975e-170	0.861192	-0.929584	-0.340553	6.04693e-18	-1.98321	1.72347	14.2093	-1.44711	0.313964	2.54888	3.94245	2.73549	4.08405	1.37814	0.828502	-1.10442	-1.02376	4.33661	-0.0568529	9.29933	-0.782235	0.575738	2.10972	0.530849	0.118297	-1.22712
1.1675	3.04706	1.33968	4.53073	0.107218	0.510107	-0.902527	-0.494081	1.51046	1.57037e-22	-0.169436	-0.317283	-1.37931	3.45005	1.08621	-1.37931	-1.38475	-0.689655	-1.69569	-0.490062	0.311366	-0.588235	-1.73784	5.61864e-183	2.07608	-0.00622189	0.608083	9.05247e-22	-2.00848	6.0962	14.8159	-1.73864	0.209973	1.2234	4.32234	1.44293	4.19901	-1.20858	0.813704	-0.29069	-0.802567	4.38694	-0.280124	8.0997	-0.869413	0.977227	2.02693	-0.0201577	-1.28727	-1.21982
1.1725	2.10354	1.07357	4.27138	0.673086	0.408966	-1.23137	-1.73	0.503669	2.09791e-18	-0.289197	-0.657245	-1.37931	5.02901	0.898066	-1.37931	-2.43765	-0.689655	-2.00783	0.205944	-0.316943	-0.588235	-1.76311	8.66851e-196	2.25848	-0.929584	-0.0237373	6.04693e-18	-0.927992	8.15213	9.96692	-1.76392	0.183447	3.12612	2.5053	2.04824	3.50398	-1.92378	1.20339	0.62014	-0.841773	3.74248	-0.265433	6.64482	-0.876723	1.75361	1.51108	-0.592793	-3.15903	-1.1178
1.1775	1.37361	0.626379	6.48753	0.820591	0.619404	-1.01162	-2.17692	-0.162185	1.03108e-14	-0.0418009	-0.627603	-1.37931	6.54202	-0.614041	-1.37931	-3.36081	-0.689655	-1.69477	-0.0159648	-0.473889	-0.588227	-1.73783	4.91997e-209	2.07608	-2.03535	-0.0221803	2.97192e-14	0.0206438	5.51645	2.98045	-1.7647	0.183599	4.9996	1.60829	3.46828	0.406927	-0.104819	1.59516	1.75186	-1.84457	3.37065	0.121643	5.17236	-0.869415	1.6382	1.19491	-0.429355	-5.55803	-0.614118
1.1825	1.49214	0.10375	7.77115	0.77423	0.290012	-0.993804	-1.72151	0.402798	1.86423e-11	-0.299404	0.0550582	-1.3793	3.13978	-3.12189	-1.37931	-2.0042	-0.689655	-0.369627	-0.660509	-0.406184	-0.587448	-1.42025	1.02727e-222	0.861192	-2.32686	0.660222	5.37336e-11	-0.58592	3.30493	-0.0241519	-1.76471	0.214965	4.88265	2.67202	3.871	-0.903381	2.66646	1.36	1.25049	-2.61844	1.84533	0.979748	4.16711	-0.782472	1.34589	1.51715	-0.0818689	-7.31025	0.320854
1.1875	1.5642	-0.296885	4.07222	0.499898	-0.0938929	-1.00196	-0.403074	1.12683	1.23998e-08	-1.61474	2.6479	-1.37839	0.461074	-3.39502	-1.3793	1.05835	-0.689655	1.05471	-1.05292	-0.0959112	-0.562166	0.00231493	7.8907e-237	-0.269854	-2.35137	0.294626	3.57405e-08	-0.294396	3.51084	0.869014	-1.76471	0.371122	3.27368	3.65487	3.25468	0.473576	4.83635	1.53288	0.3351	-0.81772	0.37886	1.5753	4.48456	-0.452683	1.52848	0.951066	-0.0203925	-7.35796	0.596707
1.1925	0.560537	-0.38102	1.17985	-0.697896	-0.195037	0.195564	0.747547	0.869215	3.03412e-06	-2.02772	4.81577	-1.34875	4.47043	-2.78309	-1.37839	3.99205	-0.689655	1.26856	-1.06046	0.163546	-0.270633	2.32296	2.22972e-251	-0.562157	-2.32686	1.39961	8.74541e-06	1.44321	3.2526	3.74408	-1.76471	0.277281	0.708769	3.91255	2.63129	2.54035	4.76043	1.67211	0.380037	1.49325	-0.493218	1.68347	5.53648	-0.177292	2.61965	0.338345	0.0121478	-3.45757	-0.268776
1.1975	1.08031	-0.187246	0.713188	-1.83215	-0.203809	1.60353	0.684271	0.422297	0.000273123	-1.07463	2.73958	-1.00696	8.46002	-3.76735	-1.34874	5.0746	-0.689655	1.05471	-0.764175	-0.0954737	0.835909	3.42874	2.31788e-266	-0.587439	-2.03535	2.95482	0.000787237	1.41871	1.13806	3.50153	-1.76471	0.454811	-0.560267	2.91894	1.92175	5.0811	3.61455	1.49101	0.0736345	2.70978	0.29945	1.7002	5.10409	-0.452448	4.0289	0.400293	-0.0203977	-2.09265	-0.841176
1.2025	3.34908	0.58852	-0.137516	-1.67676	-0.204079	1.37583	-0.824022	-0.100062	0.00904459	-0.546614	1.17303	0.289453	8.39646	-4.81936	-1.00604	2.35386	-0.689655	-0.369637	-0.58685	-0.391971	1.78456	2.32376	8.86415e-282	-0.587439	-0.929575	1.08437	0.0260697	-0.585912	0.140619	0.0263001	-1.76471	0.527233	-0.130021	0.93703	2.6783	5.60292	3.60508	1.09925	-0.761211	1.12944	1.62246	0.792379	3.91148	-0.774694	4.38831	0.251866	-0.0823385	-2.88914	-0.355485
1.2075	3.57731	1.33036	0.742871	-1.24767	-0.204082	0.204888	-2.0961	-0.492195	0.110186	-0.149936	4.40834	1.37202	12.5144	-3.67662	0.320018	-1.69112	-0.689655	-1.69569	-1.15658	-0.309617	1.1535	0.0291719	1.24706e-297	-0.562166	-0.00543466	-1.07735	0.317594	-1.69168	1.11119	-0.265994	-1.76471	0.00122644	1.02402	-0.393924	4.34412	3.83127	5.3656	0.359766	-1.94316	0.0696225	2.11753	-0.0920928	4.86995	-0.774462	3.71396	0.629052	-0.444905	-0.218489	0.26739
1.2125	3.7794	1.07329	3.36105	-0.835216	-0.204082	-0.654206	-2.06673	-0.483961	0.493818	0.769928	7.93944	0.289453	12.437	-1.69754	1.74437	-3.64147	-0.689655	-2.03839	-1.7121	0.318907	1.17879	-1.07658	0	-0.270641	-0.903514	-1.0758	1.42336	-0.902727	2.90657	2.05365	-1.76471	-0.160036	2.57967	0.410334	5.69996	2.61399	6.70456	-0.255075	-2.66347	2.16666	3.04005	-0.265283	6.07889	-0.444673	2.42389	1.33625	-0.782235	1.54111	0.0610155
1.2175	4.28083	0.626379	3.22206	-0.91882	-0.204082	-0.599698	-0.852287	-0.00769515	0.814168	2.2273	6.01598	-1.00696	1.23719	1.20743	1.95822	-3.33024	-0.689655	-2.06804	-1.35674	1.00143	2.10215	0.00389815	0	0.835122	-1.71775	1.13652	2.34672	-0.00542591	1.69091	1.10346	-1.76471	0.339404	4.86465	1.33071	5.31804	3.86742	7.44381	0.0209735	-2.25589	3.69457	2.81	-0.0616984	6.53125	-0.0825706	2.04625	1.88679	-0.86918	0.201408	-0.149287
1.2225	3.76912	0.10402	2.86922	-1.52139	-0.204079	0.515929	0.749533	0.704795	0.493818	2.04113	3.55109	-1.34875	-1.03081	3.06041	1.74437	-0.427109	-0.689655	-2.06896	-0.275203	1.10394	2.25927	2.03224	0	1.75848	-0.903514	3.5908	1.42336	-0.929575	-1.44244	-1.74069	-1.76471	0.512395	7.21256	1.80624	2.38582	4.33387	6.3911	1.09409	-1.44373	3.55376	1.77453	0.177995	5.98266	-0.0281703	1.60573	2.4371	-0.86918	-0.21094	0.0610129
1.2275	2.17838	-0.288114	2.52632	-1.52165	-0.203809	1.26592	1.15016	0.806473	0.110186	0.00428333	2.74049	-1.37839	9.81845	-0.400212	0.320018	3.0335	-0.689655	-2.06897	0.85803	1.00165	2.07609	2.32298	0	0.835122	-0.00543466	4.27317	0.317594	-2.03535	-2.78993	-2.29689	-1.76471	-0.0515549	7.35593	2.83223	0.296571	3.17423	2.94476	1.76625	-0.390244	2.01019	1.04928	0.21935	5.67972	-0.0823385	0.984701	1.98028	-0.782232	-0.304571	0.267158
1.2325	-0.604528	-0.279882	2.02794	-0.926496	-0.195037	0.798964	1.49987	0.503669	0.00904459	-2.51222	2.46737	-1.3793	10.1552	-4.07559	-1.00604	1.95093	-0.689655	-2.06897	0.479828	0.326012	0.861192	1.40039	0	-0.270641	-0.929575	5.33094	0.0260697	-2.32687	-1.44243	-1.37198	-1.76471	-0.315838	4.81654	3.95181	0.796476	3.41238	-1.18338	1.37045	-0.266231	-0.739104	0.460913	0.250918	5.14994	-0.437133	0.850672	0.613502	-0.444673	-2.56107	-0.363025
1.2375	-1.86363	0.196113	3.66308	-0.899911	-0.093896	-0.552786	1.10435	0.541798	0.000273123	-3.49904	1.383	-1.37931	0.798955	-3.6766	-1.34874	-1.72354	-0.689655	-2.06897	-1.14143	-0.227699	-0.269854	0.951755	0	-0.562166	-2.03535	5.22183	0.000787237	-2.35215	1.69169	-0.582783	-1.76471	0.43839	3.57879	3.46861	2.14611	5.76822	-2.45487	0.489858	0.204272	-1.59017	0.852075	0.344755	5.79466	-0.687514	-0.249961	-0.582073	-0.0747955	-3.57307	-0.928122
1.2425	-1.24422	0.899829	4.87779	-1.18206	0.289736	-0.791771	-0.704798	0.887571	3.03412e-06	-2.80409	1.3848	-1.37931	-5.72787	-2.43946	-1.37839	-3.67388	-0.689655	-2.06897	-1.53362	-0.0810368	-0.562157	0.0038894	0	-0.587439	-2.32687	4.06628	8.74541e-06	-2.35293	2.93186	2.03017	-1.76471	1.16349	4.84724	1.55014	3.83496	6.84568	-1.75756	0.0890609	1.99572	-0.307365	1.57529	0.745863	7.71779	-0.44467	-0.304059	-0.99904	0.0667829	-2.666	-0.59856
1.2475	-0.969892	0.900096	3.53595	0.0702449	0.610086	1.07528	-1.9034	1.23674	1.23998e-08	-1.44216	2.52665	-1.37931	-1.20975	-2.09859	-1.3793	-3.73225	-0.689655	-2.06897	-0.557111	0.17153	-0.587448	0.00311095	0	-0.587439	-2.35215	2.40122	3.57405e-08	-2.35294	1.40351	4.92566	-1.76471	0.495865	5.74936	0.492984	5.37572	4.73588	-0.516278	0.703598	1.96941	1.38879	2.23888	0.928388	5.62174	-0.169282	1.6135	-0.51067	0.349717	-2.78534	0.321793
1.2525	-1.69155	0.204885	2.63737	2.0175	0.289736	2.76518	-1.52917	0.878259	1.86423e-11	0.0125116	3.42406	-1.37931	11.7078	-2.03933	-1.37931	-2.43764	-0.689655	-2.06897	-0.0150776	0.000657868	-0.588227	0.925695	0	-0.562166	-2.35293	0.323845	5.37336e-11	-2.35294	1.27325	4.42901	-1.76471	-0.0970997	3.55518	0.638595	6.21653	2.45301	1.88952	1.55813	-0.630003	1.63011	2.8625	0.563338	2.97212	-0.357722	3.42925	0.761624	0.350182	-2.46027	0.612262
1.2575	-0.064662	-0.178747	2.77514	1.4604	-0.093896	3.22399	-1.32804	0.422847	1.03108e-14	1.05464	6.14392	-1.37931	19.2726	-1.69756	-1.37931	-1.0124	-0.689655	-2.06897	0.132079	0.0827925	-0.588235	1.08358	0	-0.270641	-2.35294	0.0813287	2.97192e-14	-2.35294	2.40587	2.8991	-1.76471	0.136435	0.402469	1.55556	5.99102	1.94203	3.22405	1.65166	-2.44867	-0.825836	2.97403	0.3087	3.5841	-0.349949	3.92523	1.5016	0.0823332	-0.223804	-0.0793341
1.2625	2.6326	0.0949753	1.46681	-0.423843	-0.195037	2.00642	-2.25204	-0.090744	2.09791e-18	1.70412	8.18201	-1.37931	18.0756	-0.431689	-1.37931	-0.739275	-0.689655	-2.06897	0.354928	0.578586	-0.588235	0.925686	0	0.835122	-2.35293	1.56166	6.04693e-18	-2.35294	4.09547	4.45508	-1.76471	0.402955	-0.681553	1.65475	4.31384	1.09224	3.80426	1.21964	-1.89684	-2.56886	3.51957	0.229503	5.36142	-0.0667855	3.01258	1.19443	0.114649	2.17022	0.00784384
1.2675	1.00507	0.406563	-0.544259	-1.55808	-0.203809	0.324928	-2.63487	-0.373238	1.57033e-22	0.890499	5.80304	-1.37931	13.2794	0.279455	-1.37931	-0.26955	-0.689655	-2.06896	0.147386	0.667606	-0.588235	0.00231496	0	1.75848	-2.35215	3.92953	4.52623e-22	-2.35294	6.4659	5.24405	-1.76471	0.527592	0.611475	1.21197	2.2667	-0.768198	4.28066	0.708281	-1.38598	-2.72256	4.47997	0.241078	5.60709	0.0747928	2.03022	1.51014	0.404582	3.9599	1.04431
1.2725	-2.29527	0.0955215	-1.65219	-2.06102	-0.204079	-0.645152	-2.10658	0.110995	4.32412e-27	-0.728516	2.12675	-1.37931	7.75537	-2.4404	-1.3793	0.898935	-0.689655	-2.06804	0.185155	0.571764	-0.588235	-0.0229675	0	0.835122	-2.32687	5.59384	1.24636e-26	-2.35294	7.86397	3.48039	-1.7647	0.804103	2.71977	2.32309	1.57169	-1.51203	3.08638	0.474707	-2.02669	-1.41679	4.22758	0.224195	3.13464	0.444436	0.811335	1.9963	0.625343	1.01227	1.11595
1.2775	-3.45725	-0.160658	-0.378759	-1.91467	-0.204082	-0.608461	-1.71024	1.18983	4.38038e-32	-1.77039	1.41444	-1.37931	1.25912	-6.08707	-1.37839	1.73893	-0.689655	-2.0384	0.502751	1.06023	-0.588235	0.608095	0	-0.270641	-2.03535	2.55751	1.26258e-31	-2.35294	7.86476	2.10838	-1.76392	1.15274	2.55513	3.92671	1.37528	0.0428655	2.2391	0.572575	-1.57869	0.414065	3.10974	0.240766	1.37166	0.774224	-0.273754	1.74592	0.0747969	-3.84571	0.235614
1.2825	-2.43359	0.425369	2.25251	-2.2268	-0.204082	0.406397	-0.75242	1.5102	1.63263e-37	-2.24753	2.12504	-1.37931	0.925961	-6.11725	-1.34874	-0.738805	-0.689655	-1.69656	0.88144	1.23801	-0.588235	-0.340369	0	-0.562162	-0.929391	-0.493371	4.70583e-37	-2.35294	6.49331	1.81763	-1.73863	0.991854	1.89193	4.92406	1.63373	1.98483	1.53768	0.52639	0.396349	0.734373	1.84622	0.219117	2.50967	0.766904	-0.564926	1.1479	-0.247371	-4.01745	-0.299728
1.2875	-0.688504	1.89827	3.64204	-2.35415	-0.204082	0.795136	0.75016	0.490613	2.24824e-43	-1.90522	1.36177	-1.37931	9.23489	-2.81616	-1.00525	-3.01482	-0.689655	-0.392545	1.06843	0.487232	-0.588235	-1.44565	0	-0.587444	0.00454515	-0.256241	6.48022e-43	-2.35294	4.44791	2.08456	-1.44565	0.627474	3.23587	5.32663	2.32393	3.3001	0.557759	0.102408	1.97523	0.943162	1.37806	0.180402	4.29288	0.355344	-0.889838	1.05597	0.0318525	-1.70189	-0.500052
1.2925	0.454918	2.7108	4.43998	-1.37077	-0.204082	0.223802	1.07705	-0.368559	1.19892e-49	-1.50734	1.47843	-1.37931	16.1883	-1.34703	0.393251	-2.30043	-0.689655	0.853494	0.495865	0.126329	-0.588235	-1.73701	0	-0.588226	-0.84105	0.730489	3.45572e-49	-2.35294	4.23072	3.27661	-0.252815	0.731153	4.54397	5.62008	1.90905	3.87062	2.39384	-0.182202	1.78235	1.78249	1.01839	-0.0444994	4.00229	-0.317157	-0.884622	1.27826	0.47605	-3.11701	0.225791
1.2975	1.75284	1.86733	5.90649	-0.532075	-0.204082	-0.238096	1.35903	-0.585993	2.99399e-56	-1.14002	3.28748	-1.37931	15.3431	-3.66167	2.55413	-0.201854	-0.689655	0.316785	-0.319273	0.468119	-0.588235	-1.76358	0	-0.588235	-1.89889	0.270236	8.62974e-56	-2.35294	5.74634	5.1197	1.59028	0.785201	5.91056	5.84003	1.88639	2.09075	4.05157	-0.396745	0.470889	1.4644	0.638151	-0.258861	2.93623	-0.73032	-0.65095	1.13356	1.25946	-5.68927	1.78489
[truncated: 19 more columns]

## Sheet: PSTH(wM1,FS,allLayers,expert)
time (s)	n1	n2	n3	n4	n5	n6	n7	n8	n9	n10	n11	n12	n13	n14	n15	n16	n17	n18	n19	n20	n21	n22	n23	n24	n25	n26	n27	n28	n29	n30	n31	n32	n33	n34	n35	n36	n37	n38	n39	n40	n41	n42	n43	n44	n45	n46	n47	n48	n49
0.8025	-10.7498	-0.0254572	6.56044	1.82263	0.47622	-3.34405	-0.779938	1.47467	2.79763	-2.51735	-0.873771	3.20112	0.0240968	-2.41597	-1.17647	-3.34928	-3.56717	3.45787	-6.01204	-1.44928	1.55884	0.422997	0.493764	-0.8512	2.09226	1.49757	-2.31883	0.54759	-2.96486	-0.841365	-2.96635	6.21879e-11	-4.28571	-1.17021	-0.892028	1.90624	-0.0636633	0	-0.25597	-1.36823	-1.90294	1.31754	-0.415537	1.67611	-4.63337	1.99094	-0.0710869	-1.35014	1.92743
0.8075	-9.42945	-1.07032	4.17352	0.201104	1.42163	-3.04393	-0.0541462	2.22631	1.40845	-2.37286	-0.168543	2.27812	0.206444	-1.17752	-1.17646	-3.04409	-0.726249	2.01492	-4.13899	-1.44928	2.23557	0.648575	-0.414431	-0.703336	4.71968	0.840723	-2.31843	2.51704	-2.08699	0.407074	-4.17245	3.07324e-08	-4.28571	-1.51996	-0.405521	3.98952	-2.67715	0	2.19856	-0.882388	-1.85993	0.0684317	0.163126	0.370545	-3.56531	1.41688	0.243446	-0.0812358	2.63726
0.8125	-5.99724	-2.17055	2.81616	-0.418146	0.820808	-1.85803	-0.158159	2.41461	0.431916	-1.82539	0.395187	0.791268	0.741085	-3.81794	-1.17594	-3.75262	1.97862	0.854031	-1.51948	-1.44927	0.664861	0.125262	-1.00221	-0.164983	4.56932	0.00350825	-2.30633	0.66281	-1.16533	0.467106	-3.78192	7.1121e-06	-4.28507	-0.444252	1.38388	4.49822	-5.46878	0	1.86746	0.886485	-1.3882	-0.0127567	3.333	-0.696564	-3.27353	0.492126	0.151239	-0.108363	4.14601
0.8175	-1.40365	-2.5317	3.61169	-0.259546	-0.552113	-0.450711	-1.13802	2.66846	0.726374	-1.10705	-0.227437	0.0492661	0.633046	-6.06498	-1.15909	-4.49412	2.22364	0.46955	-0.47914	-1.44889	-0.966877	-0.410341	-1.14657	0.28695	2.13662	0.243503	-2.17556	-2.28098	-0.986303	-0.295213	-1.48839	0.000637373	-4.26461	1.11496	3.10536	2.08575	-6.84415	0	-1.20633	2.3714	0.40067	0.493155	5.58547	-0.0163195	-4.15584	0.0303146	-0.506235	-0.963736	5.55577
0.8225	-1.93742	-1.92639	3.36316	-0.726088	-0.8311	-0.892905	-1.80726	3.83132	1.09217	-0.489631	-0.964741	0.592034	-0.403321	-6.43823	-0.964735	-4.6885	3.51131	-0.141344	-2.36386	-1.43643	-1.25424	-0.409976	-1.15903	-0.167812	0.484113	0.309057	-1.78682	-1.60106	-0.660393	-0.679211	-0.761305	0.0211041	-4.02861	1.22367	2.5261	0.0597513	-7.14222	0	-2.47153	0.876559	1.91581	-0.25458	4.61524	1.11168	-3.89707	0.35741	-0.253733	-0.122395	5.54445
0.8275	-5.86805	-1.33684	2.78295	-1.25636	-0.540638	-2.38201	-1.95897	4.81388	0.562272	-0.11059	-1.15909	1.38459	0.229109	-8.05172	-0.227035	-4.70535	8.47979	-0.543332	-3.97354	-1.29278	-0.746747	0.135276	-1.15903	-0.700224	-0.397495	-1.60079	-2.02035	1.64326	0.207815	-1.68315	-3.13095	0.2571	-3.13347	-0.0154678	1.74039	-0.412241	-7.42042	0	-1.05573	-0.89263	0.657458	-0.91372	0.731589	0.431427	-2.96459	0.729788	-0.0811744	1.30805	3.99237
0.8325	-7.10837	-1.9264	2.67165	-1.39596	-0.856052	-3.05076	-1.97145	4.48673	-0.397696	-0.854952	-1.17594	1.50618	1.58186	-10.11	0.405914	-4.70534	9.60621	0.00114503	-3.59607	-0.747911	-0.292908	0.74599	-1.14657	-0.700224	-1.02143	-2.53518	-3.4752	2.75331	1.49581	-2.59876	-4.90014	1.15225	-2.38535	0.712193	1.67315	-0.217809	-8.55281	0	2.6719	-1.10815	-0.217217	-0.233484	-4.01982	-0.319433	-2.54085	0.357409	-0.832029	0.565978	1.86062
0.8375	-6.0336	-2.53174	2.67842	-1.4077	-0.855688	-2.67295	-1.97145	1.80949	-0.409807	-0.854206	-1.17594	1.40143	1.88095	-9.91568	0.00154329	-4.68745	4.38904	0.988542	-2.1946	-0.292921	-0.747911	0.979514	-1.00292	-0.167813	-1.08718	-1.1458	-4.02006	1.1516	2.47138	-2.81493	-4.24097	1.90036	-3.11237	1.88409	2.63617	0.676065	-10.214	0	6.0079	-0.0173111	0.294271	0.750002	-5.6381	-0.137464	-1.27985	0.0302775	0.105915	-1.23792	0.286939
0.8425	-7.65511	-2.17368	1.6726	-1.39596	-0.528903	-2.10365	-1.95935	-0.523547	0.409803	-0.0856172	-1.15909	0.785857	1.77516	-7.10544	0.195893	-4.45939	2.85932	0.988158	-1.82901	-0.747911	-1.29278	1.4345	-0.458056	0.286794	-0.710383	0.398554	-3.16386	-0.617582	3.18127	-2.59941	-2.40139	1.17335	-3.77151	0.497925	3.53068	1.42353	-10.3892	0	4.14452	1.64515	0.400996	1.13366	-3.31219	0.259194	-1.12077	0.488765	2.10696	-2.13466	0.0130894
0.8475	-11.4361	-1.17494	-0.735302	-1.25599	-0.703605	-2.0042	-1.81974	-1.00624	0.397328	-0.185074	-0.964735	0.769002	0.948386	-4.94327	1.35429	-3.33299	4.01705	-0.0117009	-1.79241	-1.29278	-1.43604	1.29085	-0.00306155	-0.168196	0.966303	0.285018	-2.48819	-0.725749	1.87491	-1.70489	-1.42564	0.5142	-3.11173	-0.653503	3.53067	0.676051	-8.95361	0	3.04446	1.9016	0.252077	1.9016	-0.905959	-0.169552	-0.938812	1.31963	2.11711	-2.66952	0.263935
0.8525	-12.9548	-0.875948	-1.58851	-0.714355	-0.16235	-1.93946	-1.28985	-0.537158	-0.573993	0.269206	-0.227041	1.18971	-0.0158054	-5.96219	1.33744	-1.22568	3.21039	-0.699836	0.159901	-1.43643	-1.43565	0.278542	-0.457668	-0.712677	2.31488	-0.173536	-2.3453	0.748128	2.18003	-0.957418	-1.37618	1.17335	-2.36425	1.62842	2.6349	-0.219091	-6.10006	0	5.42541	1.39012	-0.731416	1.9016	0.743015	-0.703357	0.705488	1.3193	1.83458	-2.67049	0.00161998
0.8575	-11.8522	-1.81537	-1.73555	-0.132205	0.721993	-1.83963	-0.835566	1.61995	-1.21853	0.59599	0.405389	0.557273	-1.10849	-7.38596	-0.0158307	-0.397854	2.98298	-0.843481	0.934269	-1.44889	-1.27954	-0.409976	-0.99007	-0.843485	1.29136	0.389379	-2.48858	0.895142	4.28612	-1.70489	0.346867	1.90036	-2.87636	3.76143	1.6316	-0.455086	-3.51281	0	8.69793	1.90224	-1.64702	1.13365	1.15903	-1.19693	2.19701	0.477955	1.93043	-2.16676	0.132649
0.8625	-7.53419	-2.42889	-0.289471	-0.0327513	0.355059	-1.25748	-1.13814	3.34886	-1.07893	-0.0326186	-0.0158365	-0.180422	-2.08993	-7.40126	-0.947356	-1.40042	2.57207	-0.71229	-0.669448	-1.44927	-0.578569	-0.55363	-0.989303	-0.699836	0.848828	1.0474	-3.17709	0.235366	4.71779	-2.59941	2.44167	1.15225	-2.87573	1.58559	1.24922	-0.475546	-4.69136	0	7.51815	1.66625	-1.88301	0.749365	-0.0540549	-1.09702	1.98575	-0.101404	1.30947	-1.62184	0.973993
0.8675	-0.453977	-1.81486	2.10364	0.019509	-0.262181	-0.71584	-1.13814	1.64529	0.107233	0.29342	-0.0158365	-0.374777	-0.632925	-6.12124	-1.15804	-1.31082	1.8077	-0.155351	-1.57091	-1.44928	0.564943	-0.422822	-0.431972	-0.0116966	1.9265	1.89637	-4.18941	9.80663e-14	3.9889	-2.81492	0.326408	0.2571	-2.34314	-1.18817	0.542665	-0.475546	-5.64519	0	2.70031	0.239166	-1.88238	-0.254589	0.624909	-0.376867	1.49751	-0.232437	-0.232752	-1.06237	1.42233
0.8725	5.36841	-0.85907	0.647427	-0.0323743	-0.983561	-0.575492	-0.835557	-0.220504	1.52072	0.723478	0.405395	-0.391626	1.75869	-5.23908	-1.15856	-0.0476747	2.8359	0.443285	0.524651	-1.44928	1.1102	0.121663	0.310317	0.988542	1.52401	0.670608	-4.33305	-0.235366	3.58603	-2.59813	-1.61217	0.0211111	-2.85463	-2.04255	1.25065	-0.455086	-6.18505	0	0.84216	0.0242598	-1.62655	-1.17083	1.41962	-0.376228	0.837496	-0.232437	-1.65314	-0.89998	0.97465
0.8775	5.25925	-0.969774	-1.11862	-0.119713	-1.53692	-0.551265	-1.28909	0.508673	1.07855	0.344065	-0.226516	-0.391626	0.788784	-5.59357	-0.96473	0.533671	3.79011	0.533164	2.78041	-1.44928	0.577789	0.577032	0.957519	1.001	0.433121	-1.22158	-3.87768	-0.895142	2.36655	-1.66267	-2.3208	0.00127457	-2.61927	-2.80987	4.70338	-0.219091	-6.90558	0	3.84984	0.792217	-0.49542	-1.40746	-0.315805	-1.07605	0.372156	-0.101404	-1.65281	-0.460737	0.154598
0.8825	0.575429	-1.26876	-0.0539508	-0.561514	-1.66479	-0.410547	-1.79477	2.39201	-0.422292	0.029022	-0.947356	-0.374777	-0.329919	-4.99314	-0.227041	-1.01446	1.23666	0.443285	3.4079	-1.44928	-0.421682	0.134509	1.46628	0.14479	-0.399435	-1.2765	-3.63169	-0.7481	0.79053	-0.441936	-3.15015	0.0211111	-1.21264	-2.31931	7.30901	0.676058	-7.1422	0	6.55969	1.39204	1.1472	-1.42793	-2.88573	-0.955171	-0.0268528	0.477955	-0.221624	-0.363492	0.276119
0.8875	-2.69436	-1.21687	-0.581861	-0.549411	-1.52519	0.142814	-1.65517	4.10695	-1.21891	-1.14627	-0.947356	-0.180428	2.65132	-4.74993	0.405389	-3.31456	-0.514086	-0.155355	1.55909	-1.44928	-0.564943	-0.265943	0.957519	0.00114072	-1.03468	0.529724	-2.87694	0.728284	0.680451	0.642434	-3.53568	0.2571	-1.2331	0.453819	5.81343	1.42417	-7.35712	0	5.79171	3.07623	1.1472	-1.42855	-4.55837	0.214271	-0.94085	1.3193	1.45132	-0.110938	1.58612
0.8925	-4.23162	-1.90056	-0.419321	0.0319973	-0.856065	0.851718	-0.607857	4.33502	-1.24312	-2.21779	-0.226516	0.556748	4.87028	-3.9732	-0.0158365	-4.4241	-1.33052	-0.712682	-1.09875	-1.44928	-0.109953	0.160196	0.310313	0.300032	-1.25651	0.827094	-1.77437	0.700724	1.89784	1.73536	-4.51792	1.15224	-2.87572	2.97237	2.89327	0.697155	-7.78088	0	2.69505	4.10127	-0.49542	-1.4273	-4.59078	0.617778	-2.00501	1.3193	2.63133	0.86112	2.65906
0.8975	0.216584	-2.32529	1.71215	0.637126	0.127736	1.31724	0.288596	1.83482	-0.726076	-2.35814	0.405395	1.17233	1.08894	-3.71417	-0.0158365	-4.26346	-2.27187	-0.856715	-1.9726	-1.44927	0.123192	0.890411	-0.43236	-0.167033	-1.56786	-1.63855	-1.17572	-0.16542	0.892637	2.05241	-5.1566	1.89973	-3.98577	2.11754	0.563755	0.0380092	-6.73681	0	-0.630508	3.97344	-1.62655	-1.38636	-3.31288	-0.243473	-2.37376	0.477955	3.15668	1.75713	2.75598
0.9025	4.77995	-1.235	1.19255	1.00369	0.267712	1.01468	-0.444044	-0.0559326	-0.271804	-1.85247	-0.0158307	0.557279	-2.1582	-5.53769	0.405389	-2.78963	-1.38095	-0.869177	-0.943121	-1.4485	0.721827	1.53723	-1.00215	-0.687373	-0.879341	-3.49778	-1.63071	1.34083	-1.66561	2.90934	-4.00563	1.15224	-3.98577	-0.93109	-0.136947	0.697155	-4.45217	0	-0.249538	5.46777	-1.88238	-0.914372	-2.47122	0.115423	-3.30621	-0.101408	2.78496	1.55014	2.36402
0.9075	-0.660507	0.55102	-2.03227	0.11934	-0.16235	-0.853466	-0.833962	1.16571	-0.562272	-1.39856	-0.0153117	-0.162523	-0.351706	-6.64823	-0.227041	-1.34781	1.39728	-0.869561	0.404281	-1.42358	1.1355	2.04599	-1.14656	-0.543728	0.58835	-3.21047	-2.31924	3.63068	-3.01291	3.07747	-1.25234	0.2571	-2.87573	-1.40306	1.63162	1.42417	-4.53904	0	1.71535	5.87045	-1.88301	0.875919	-3.15992	1.264	-3.61729	-0.232763	2.3268	-0.364141	2.0568
0.9125	-9.94503	0.984015	-4.69631	-0.42191	-0.249316	-1.5347	-0.141474	3.21237	-0.42266	-1.68903	0.422774	-0.145668	3.63965	-6.99582	-0.96473	-1.64743	2.43305	-0.869561	1.90015	-1.1359	0.721827	1.53762	-1.15864	0.533552	0.83472	-0.235817	-3.0206	2.17394	-3.05385	3.29362	0.389669	0.021104	-1.23374	-0.183755	4.02233	0.676058	-3.82851	0	0.367393	3.29112	-1.64764	2.37152	-3.7379	1.13231	-2.84837	-0.243246	2.20561	-2.1431	2.80187
0.9175	-8.67716	0.09914	-2.94506	-0.246836	-0.300826	-0.930311	-0.165684	3.44993	0.410176	-1.54942	-0.014781	0.769008	3.86563	-7.64992	-1.15856	-1.76851	1.69691	-0.869173	3.06731	-0.0337006	0.123187	0.902869	-1.14618	1.44315	0.589612	3.16547	-3.64454	0.0883448	-2.1798	3.82432	-1.2517	0.000637287	-1.23375	-0.763737	3.55115	-0.219091	-0.911025	0	-1.07871	0.280092	-0.751239	0.897016	-2.42693	0.991215	-1.39795	-0.233086	2.18497	-2.04724	3.02845
0.9225	-1.94689	-0.765666	2.43932	-0.561518	-0.236836	-1.18224	-1.13775	2.53086	0.422283	-0.716961	0.00208562	2.12176	0.950602	-7.08357	-1.15804	-2.13983	-0.115045	-0.856331	3.13345	1.01993	-0.110337	0.303846	-0.989691	0.533164	1.00367	2.24428	-3.8909	-2.09352	-1.4125	3.0359	-3.98453	7.07962e-06	-2.87637	-1.07809	2.38116	-0.455079	0.0540694	0	-0.485555	-1.12799	0.0378228	-0.657272	-0.623367	0.377412	1.90807	-0.111891	2.07425	-1.17114	1.94972
0.9275	-1.06676	-0.908094	5.90466	-0.42266	-0.0102628	-1.27071	-1.79477	1.68235	-0.270577	-0.716953	0.635553	2.13861	0.457157	-4.45136	-0.947356	-3.31508	-1.90431	-0.700219	0.315169	0.654818	-0.577401	0.27893	-0.288714	-0.556574	1.44659	0.401067	-4.48915	-2.7936	-1.92398	1.8843	-4.8995	2.89328e-08	-4.00687	0.665405	3.57415	-0.474916	1.05739	0	1.24605	-1.40617	-0.215935	-0.234122	-0.306638	-0.363377	4.65526	0.357079	1.73663	-0.768607	1.34575
0.9325	-2.15755	-0.987201	4.65888	0.409422	0.94932	-1.54992	-1.8065	1.04127	0.11934	-1.54867	0.968878	0.980206	1.37065	-0.652639	-0.0158365	-3.31508	-0.535214	-0.0113173	-2.66025	0.0200745	-0.565331	0.589887	0.854794	-0.843865	0.991219	0.659803	-4.87715	-1.15286	-1.92335	0.536991	-3.36566	4.34987e-11	-4.24222	3.3594	4.3421	-0.455079	4.51267	0	1.8849	-1.42728	0.956766	0.472435	-0.765771	-0.0813944	2.19403	0.860813	1.81226	0.239502	1.64249
0.9375	-0.400978	-1.01119	0.706067	0.397323	1.25152	-2.54545	-1.27698	0.533617	0.852349	-1.66368	1.98949	0.785857	0.703495	-2.0444	1.33692	-2.13983	2.36463	1.001	-1.644	-0.721827	0.0329247	0.134888	1.39966	-0.868014	0.445963	0.11444	-4.15125	0.616938	-1.39076	-0.910579	-1.63471	2.40584e-14	-4.00621	3.65474	3.53339	-0.219091	3.76645	0	3.01603	-1.40746	3.60334	-0.275671	-1.6072	0.477318	0.0998141	0.936443	2.57765	0.946819	1.77214
0.9425	1.46757	-1.24344	-1.75753	-0.573998	-0.174457	-3.20283	-0.683093	0.863844	-0.0323659	-1.08153	3.46383	1.19023	-0.947849	-6.44852	1.33744	-1.76798	3.61211	1.14504	1.63601	-1.27877	0.655594	-0.266715	0.854798	-0.843865	0.289855	-0.68952	-2.17481	0.705276	-1.90161	-0.2527	-1.95824	4.89513e-18	-2.85399	2.63491	4.93938	0.676051	0.204446	0	4.275	-1.17146	4.8623	-1.14973	-3.27948	0.93549	0.937116	0.860813	2.64214	0.392802	2.06856
0.9475	-2.68247	-0.866424	-1.57479	-1.21891	-1.3731	-3.20171	-0.443667	0.671239	-0.951808	-0.325432	4.06256	0.557279	-2.4444	-7.06731	0.00207394	-1.62952	3.71908	0.702505	2.45941	-1.26708	1.03278	0.134505	-0.288322	-0.556574	0.133747	-0.275476	0.082967	-0.984754	-1.64577	1.22116	-1.63326	3.66409e-22	-0.934425	0.837529	5.94188	1.42353	0.330999	0	2.5242	-0.275693	4.73448	-1.12926	-5.02699	0.870659	2.48159	0.357079	2.16236	0.0960614	1.4541
0.9525	-4.07094	-0.398165	-1.77396	-1.09142	-1.65231	-2.50799	0.15022	-0.272049	-0.689391	0.698518	2.51546	-0.180422	-1.89558	-4.58661	-0.717728	-1.11816	2.94338	0.612626	0.144282	-0.591027	0.122799	0.57742	-0.976453	0.533168	-0.411501	0.724762	0.825261	-1.81075	-0.00251839	0.600878	-0.292605	1.00896e-26	0.433975	0.736625	2.76273	0.676058	1.3308	0	-0.162482	0.492258	2.85585	-0.0185927	-4.80952	0.115423	3.2657	-0.111891	1.34092	1.12408	0.254181
0.9575	-0.976435	-1.05471	-2.33546	-0.04485	-1.5373	-1.0929	0.680114	-0.969964	-0.13182	0.658738	0.231702	-0.374777	1.45698	-0.650842	0.0194479	-1.61057	2.36632	0.546402	-0.996794	0.408452	-0.43414	0.134505	-0.976453	1.44353	-0.866107	1.0113	-0.227589	-1.21885	0.893254	-0.420825	-0.18317	1.02209e-31	1.37069	4.42268	-0.159326	-0.218453	-0.542585	0	-1.40243	-0.0192301	0.936307	1.62341	-1.92251	0.149867	2.03196	-0.233089	-0.100751	1.18923	0.0124293
0.9625	2.2173	-1.95878	-1.45002	0.839493	-1.00852	0.79945	0.680114	-0.941922	-0.044473	-0.260696	-0.700342	-0.391626	3.30422	4.02466	1.54917	-1.50412	2.67952	0.444065	-1.82819	0.408831	-0.253987	-0.266719	-0.288322	0.54601	-0.39828	1.10155	-1.68088	-0.147658	0.253951	-1.36275	-1.18693	3.80897e-37	1.48012	5.64134	-0.86732	-0.433982	-4.49427	0	-0.931869	-0.01923	0.29556	1.62403	1.01743	0.814607	0.500853	-0.243576	-1.07378	0.468436	0.274404
0.9675	6.52961	-1.5836	-0.055056	-0.0327512	-0.565602	2.50463	0.150229	-0.476761	-0.10761	-0.842468	0.00259879	-0.391626	0.332805	5.55009	2.28582	-0.556248	2.11762	-0.142505	-0.46399	-0.578565	-0.577401	0.1345	0.854798	-0.400079	0.302309	1.33509	-3.26615	0.383024	-0.492902	-0.911216	0.436494	5.22194e-43	0.880304	0.880948	-0.692725	-0.218453	-7.13689	0	-0.932499	0.492265	-0.709023	0.00187399	1.96733	0.72849	-0.165587	-0.243899	-0.812126	0.282087	0.122169
0.9725	4.49951	-0.0725128	2.27005	-0.952181	-0.98318	2.59236	-0.442913	-0.109827	-0.409807	-0.551632	1.33745	-0.374777	-1.667	3.09537	1.54864	1.07978	-1.01029	-0.556186	2.52362	-1.12305	-0.421677	0.577032	1.39967	-0.142509	1.12164	0.400192	-2.97884	1.87861	0.0192158	1.62592	2.37571	2.63367e-49	1.45966	-2.6798	0.220986	0.676058	-5.60287	0	-1.42353	-0.275055	-1.38927	-0.893268	1.93767	-0.485871	-0.187626	-0.243899	-0.243572	0.21619	0.580327
0.9775	-3.96627	1.2846	2.09711	-0.701121	-1.22064	1.39409	-0.658129	-0.842087	0.119717	-0.552005	1.33692	-0.180428	-0.160121	0.350168	0.00154329	2.14977	-4.20924	-0.155346	3.02715	-0.721443	0.590631	0.121659	0.855191	0.287565	1.97784	-0.301159	-0.278533	1.6631	0.0185856	3.26855	0.45696	4.88649e-56	1.13469	-1.63843	1.20444	1.42353	0.887825	0	-0.419589	-1.15035	-0.710305	-0.254589	3.78202	-0.954188	0.259405	-0.243576	0.335468	0.12912	1.22517
0.9825	-8.06058	2.04424	1.72394	-0.258935	-0.137005	-0.386329	-0.973184	-0.689631	1.00407	-0.854948	-0.0158364	0.556748	1.31957	-1.24747	-0.946837	0.37579	-4.9464	0.287569	2.64283	-0.123183	1.2667	-0.423215	-0.275084	-0.168188	1.28932	-0.677954	2.09874	-0.510206	-0.514006	1.86255	-0.950306	3.33532e-63	-0.461166	0.669851	1.35211	0.676051	6.02413	0	1.37133	-1.14972	0.2527	0.471798	4.39543	-0.34314	-0.976263	-0.233093	0.729131	-0.384777	0.449291
0.9875	-3.48125	1.60047	1.35515	-0.421525	1.55644	-1.52222	-0.456139	0.748455	0.649996	-0.412406	-0.94735	1.17232	0.719807	-3.35595	-1.15855	-0.993804	-2.55579	-0.154954	1.6618	0.110341	1.26709	-0.566864	-0.806728	-0.712682	-0.723242	-1.58755	2.41095	-0.852296	-0.00313414	0.0254964	0.731808	8.375e-71	-1.6819	-0.0360333	1.20508	-0.219091	4.45208	0	2.35488	-0.2533	0.39975	-0.276301	0.26361	-0.0804078	-2.23224	-0.112213	0.357442	-0.953309	-0.457524
0.9925	2.00278	0.191975	-0.921997	0.14469	2.32465	-1.24497	0.288986	1.63282	0.197323	-0.0103814	-1.1575	0.556754	-0.720851	-3.65555	-1.17541	-0.345184	1.2235	-0.542948	0.330419	0.577785	0.60427	-0.579314	-0.10613	-0.843873	-1.56826	-1.37765	1.43601	0.0633121	-0.257643	-0.121532	0.670457	7.73636e-79	-2.10584	-1.99502	0.242069	-0.455086	1.1418	0	1.63423	0.771757	0.254011	-1.16953	-2.78308	0.490206	-2.02598	0.346618	0.0339153	-1.27813	-0.578396
0.9975	3.48143	-0.634907	-0.724157	1.32111	2.37765	-0.878891	-0.582131	2.22896	0.309257	-0.272798	-1.14013	-0.179903	-1.35276	-2.80983	-1.15854	-0.977602	3.17461	0.0272334	-1.60913	0.577789	-0.237925	-0.57893	1.71343	-0.712677	-1.42587	0.283415	0.723347	1.62551	-1.85365	0.900171	-1.7171	5.25805e-87	-3.08741	-0.242259	-0.437537	-0.475553	1.14436	0	0.950109	1.43359	-0.664875	-1.34156	-2.77599	2.68671	-2.93321	0.741899	0.611944	-0.545194	-0.140229
1.0025	4.15389	-0.56849	1.1078	2.17816	1.6805	-1.38346	-1.32527	2.18771	1.54842	-0.312931	-0.718235	-0.357397	-0.211735	-1.17691	-0.945256	-1.94163	6.11262	1.31554	-2.77513	0.110729	0.489506	-0.554018	3.27024	-0.167809	-1.90654	2.20813	0.279569	3.96758	-2.07151	2.60941	-2.85013	7.73636e-79	-3.66408	7.3138	0.221609	-0.476183	1.40067	0	3.26269	3.58915	-0.766339	-0.567736	-0.715915	4.47992	-3.99127	0.543145	2.91164	2.17921	0.262952
1.0075	5.75089	-0.55029	3.37298	3.29106	0.737597	-2.02752	-0.102041	2.21858	3.06101	0.0437596	1.14585	-0.179903	0.385952	3.27295	0.0542134	-0.730606	12.2962	2.58592	-2.35941	-0.110341	2.97	-0.266719	2.8694	0.299635	-2.45141	3.47978	-0.835089	4.05654	2.75834	2.52106	-1.4611	8.375e-71	-1.78465	18.3453	0.969093	-0.47619	2.66044	0	14.4609	6.36354	2.98903	3.2062	3.15917	5.83824	-3.22759	1.27954	9.62202	7.74337	0.122162
1.0125	2.23043	-0.799169	6.21329	3.62957	0.557845	-0.5493	2.63797	5.69951	3.18924	-0.26263	3.88558	0.556754	-0.861539	8.43643	2.20174	1.06141	16.8321	3.47185	0.901011	-0.565336	5.86773	0.823019	1.28374	-0.0117052	-2.56938	5.6131	-1.87704	1.81409	14.4031	0.730765	5.79502	3.33532e-63	3.89006	29.1458	0.457605	-0.47619	4.83517	0	31.644	7.25869	11.2261	10.7426	6.03702	10.088	-1.53336	4.43493	20.0924	17.5802	0.591136
1.0175	-6.25728	-0.661829	6.73392	4.32673	1.05189	2.89494	4.27804	10.5354	2.10217	0.348407	4.29114	1.17232	-1.88096	12.2527	5.36217	2.87456	15.2845	3.96296	5.82425	-0.434528	8.56843	1.733	0.505351	-0.0117052	-2.26962	8.05257	-1.38113	1.28214	21.4251	-1.14848	14.5184	4.88649e-56	8.66964	34.7533	0.478064	-0.47619	7.20477	0	37.1823	5.46777	19.5277	18.4653	6.7883	13.6951	0.567029	7.05994	24.9994	25.6466	1.35718
1.0225	-10.3525	-1.14962	3.90166	4.87887	1.35333	3.9945	3.30634	10.1046	1.04349	2.88025	3.25486	0.556748	-2.49654	11.0373	7.42063	6.13974	9.04724	3.62748	9.36916	0.421294	8.34813	0.823019	0.426673	0.299635	-0.892971	7.80747	-0.358	0.916246	12.7598	-1.42479	12.1084	2.63367e-49	5.53204	27.6501	1.22555	-0.47619	9.20871	0	26.9508	2.5852	23.1967	20.7487	5.97288	12.7004	3.18701	5.84557	20.4753	24.6394	1.05028
1.0275	-9.8473	-2.07851	0.641656	3.20172	2.22519	1.63315	0.997158	7.15552	0.978757	4.90431	3.37699	-0.180428	-1.59923	7.1396	5.59128	6.43988	3.22899	1.42996	10.877	0.408831	4.75069	-0.266719	0.8692	-0.167813	1.10674	6.02882	0.138294	-0.0409335	1.60546	-0.914558	1.88884	5.22194e-43	-0.674628	11.859	1.35275	-0.47619	6.28455	0	11.9402	1.02884	18.9087	13.9422	2.88696	9.25805	3.4736	4.2736	11.3055	15.494	0.647518
1.0325	-10.4401	-2.16446	0.307587	0.436388	1.94562	-0.612056	-0.922104	5.1692	1.83814	3.53727	2.53337	-0.374771	0.174736	3.42969	3.37975	1.87028	1.49116	-0.229569	8.13452	-0.591407	2.28392	-0.554014	0.893345	-0.713065	1.10675	5.81933	-0.891196	-1.3895	-2.60618	-1.44716	-4.02332	3.80897e-37	-3.66535	1.31743	1.20509	-0.47619	0.43773	0	2.94084	-0.232833	8.57955	6.21866	0.181293	4.30436	0.269867	3.07937	3.65339	5.67644	0.612751
1.0375	-11.3606	-1.49848	2.22945	-1.06567	-0.0212221	-0.967733	-1.46299	3.77428	1.7734	1.3322	1.14691	-0.391107	-0.423989	-1.24634	2.77934	-0.868922	1.60792	-0.116421	2.18739	-1.27955	2.37292	-0.578546	0.713571	-0.856715	-0.892579	4.94942	-1.8622	-3.07308	-3.28473	-1.44779	-4.45206	1.02209e-31	-4.23968	-2.40181	0.242069	-0.47619	-4.38611	0	-1.54821	-1.17018	1.17701	3.29248	0.286965	0.219072	-2.90981	1.21258	0.899617	1.43606	1.09553
1.0425	-12.9757	-0.841354	4.5589	-1.36835	-1.33413	-0.132924	-0.241254	4.73051	0.713978	-0.110916	0.6698	-0.374765	-2.1252	-3.0155	2.51863	-1.13773	1.38375	0.444453	-2.89221	-1.4232	3.4779	-0.566856	1.58186	-0.868785	-2.25638	3.0022	-1.76113	-3.33081	-3.33199	-0.936314	-3.81132	1.00896e-26	-4.26329	-2.59235	-0.437544	-0.47619	-7.8232	0	-3.72413	-1.40745	-0.364937	0.943713	3.79588	-0.887678	-4.47439	0.0414351	0.294541	-0.437493	1.43314
1.0475	-13.8197	0.157696	5.6511	-1.20528	-1.29745	-0.198025	2.24769	8.97268	-0.397696	-0.258052	0.232227	-0.179903	-1.75884	0.6313	1.62082	-1.76587	1.85328	0.533181	-4.52936	-1.29239	4.16487	-0.423215	2.02516	-0.856323	-2.39888	2.57135	-2.01996	-2.84043	-3.33332	-1.70425	-4.56137	3.66409e-22	-4.02796	-1.21065	0.220979	-0.476183	-9.14673	0	-3.98507	-1.42793	0.0199337	-0.91241	6.22234	-0.199982	-3.5663	-0.221627	0.185243	-1.82544	0.985452
1.0525	-13.3738	1.3774	4.65343	-0.105997	0.44677	-1.24347	4.36615	13.883	-0.561518	0.0149888	1.16272	0.574134	-0.527685	4.18487	0.707312	-2.56154	2.04764	0.443681	-3.10136	-0.747898	4.16486	0.121663	1.12725	-0.699836	-1.55502	2.77957	-3.48804	-3.609	-3.33333	-2.59876	-5.43607	4.89513e-18	-3.11237	-1.18962	0.948619	-0.475553	-9.04256	0	-3.11045	-1.42793	-0.751826	-1.38633	5.35703	0.608703	-3.16484	-0.243242	1.47335	-2.14545	0.275143
1.0575	-10.6446	0.917014	5.40439	2.59423	4.11869	-2.1535	4.21679	16.7353	-0.2718	-0.107477	3.13104	1.38459	-0.650329	5.41547	2.76472	-2.69898	-0.252986	-0.141733	-1.03736	-0.292132	3.47712	0.57742	0.635767	0.00114069	0.419883	3.97482	-4.17695	-4.50352	-3.33333	-2.79383	-5.4348	2.40584e-14	-2.12889	-2.31996	0.220972	-0.455086	-7.44153	0	-2.10776	-1.40746	-1.64638	-1.42666	2.56194	1.64654	-5.38231	-0.243888	4.05203	-2.21169	0.723151
1.0625	-5.92988	-1.14827	7.20639	4.46275	6.01105	-1.04023	1.4265	13.6304	-0.726462	0.532863	3.25315	1.52409	-0.0179046	7.2574	7.56067	-2.75435	-0.535751	-0.530494	0.950778	-0.721055	2.34684	0.147346	0.970753	1.14465	2.50949	5.06532	-3.87846	-4.69859	-3.33333	-2.3423	-4.51856	4.34987e-11	-1.98123	-1.18883	-0.438167	-0.219091	-6.91083	0	-1.72349	-1.17083	-1.84144	-1.40745	0.341622	2.31298	-6.2888	-0.243242	4.68607	-2.17757	1.81632
1.0675	-4.09843	-2.40255	5.73464	2.75842	3.60325	2.93437	0.519546	8.17803	-1.25636	1.98763	1.98949	1.63107	0.4207	4.53765	9.12514	-2.47091	0.694885	0.157641	1.98994	-0.941247	1.95808	-0.110223	1.31057	1.68952	2.42114	3.18001	-3.81388	-4.24643	-3.33333	-0.552008	-3.27925	2.89328e-08	-2.12889	1.83997	0.222239	0.676051	-9.08353	0	-0.955537	-0.255226	-1.38929	-1.17147	1.60029	1.22015	-4.95762	-0.221631	1.6583	-2.21267	1.44395
1.0725	-3.85423	-2.13889	2.66623	0.727685	1.85915	6.79741	2.84	7.16918	-1.39596	2.03558	1.18008	1.9644	-0.631911	0.72312	6.22594	-1.41674	1.20451	1.68991	1.18549	0.436174	3.19108	0.835865	0.256551	1.14465	-0.127373	1.49645	-3.90414	-2.43631	-3.33333	0.964056	-2.00046	7.07966e-06	-3.11237	1.8195	0.99019	1.42353	-10.1539	0	-0.954906	0.728254	0.420832	-0.276323	2.77891	0.489528	-4.15779	0.0410869	-1.25874	-2.17791	0.396672
1.0775	-5.0869	-0.857209	2.09868	0.599347	2.35348	7.02473	4.96153	7.85921	-1.40732	1.19299	1.58445	3.5115	-0.720309	2.04181	4.55724	0.586329	2.24198	2.14451	0.654348	2.98076	5.32199	1.73339	-0.833187	0.00114069	-1.48637	2.88025	-4.49033	-0.705355	-3.33333	-0.273819	-0.505487	0.000637316	-4.02798	-1.44592	0.714067	0.676051	-9.19088	0	-1.70239	0.875926	2.15179	0.471791	3.73106	1.36223	-3.83123	1.19981	-1.76289	-2.22348	0.755253
1.0825	-7.67757	0.626465	3.02241	0.411688	2.43885	4.20985	4.44262	6.65089	-1.38347	0.862378	1.56656	4.86373	0.0178988	3.7081	5.08203	1.00822	1.14928	0.689672	2.88799	3.57941	5.87931	0.823023	-0.976448	-0.699836	0.262168	3.80624	-4.90401	-1.30516	-3.33333	-0.912491	-1.48834	0.0211111	-4.2646	-3.4722	1.6092	-0.219091	-7.29324	0	-1.85068	0.729528	1.55196	-0.255226	5.04278	1.4831	-3.1864	2.8825	-0.953627	-2.30959	2.08001
1.0875	-9.36191	1.13062	0.0144046	-0.54939	2.44242	0.77689	1.83047	5.34706	-1.1039	2.39238	0.933605	4.23129	0.94943	4.87042	4.08205	0.886089	0.751282	-0.542564	5.87588	1.68241	4.4903	-0.266719	-0.431196	-0.856327	2.34452	2.20658	-4.50279	-2.34606	-3.33333	0.494776	-4.0261	0.257737	-4.28444	-3.08935	2.86817	-0.455086	-5.90624	0	-1.95948	-0.213011	0.509163	-0.914372	5.28272	1.07906	-3.83164	2.8825	-0.253714	-2.81365	2.6243
1.0925	-7.90713	0.627034	-1.79011	-0.939324	1.76859	-0.662038	-0.101287	6.52184	-0.0327513	3.76498	0.617655	2.56207	1.77569	2.52815	1.18011	2.34412	1.99174	-0.804948	5.58868	0.371599	3.33433	-0.554018	0.323168	-0.869173	1.78247	1.81743	-4.0478	-3.5035	-3.33333	1.37008	-5.15787	1.17335	-4.2646	-2.36294	1.35274	-0.475553	-7.91081	0	-2.12759	-0.655983	-0.710312	-0.255219	5.45976	2.18335	-5.72099	1.19981	0.367885	-3.28262	2.34241
1.0975	-3.86488	0.371243	1.16626	-0.019886	1.19188	-0.0825985	-0.4928	7.40347	0.991203	3.04828	-0.191739	0.803762	1.8978	-1.07054	-0.505987	1.3235	0.978175	-0.399298	3.33139	0.149263	3.33307	-0.578934	1.11401	-0.869561	1.37043	1.59586	-4.35953	-3.71048	-3.33333	0.730142	-4.53966	2.15682	-4.02861	-2.85398	-0.438174	-0.476183	-8.76373	0	-3.08998	0.919401	-1.64639	0.472428	5.80752	2.80488	-7.24193	0.0410869	1.13434	-3.40382	1.92511
1.1025	-3.00794	-0.27819	1.90083	0.991957	0.697075	0.119756	-0.442901	6.3826	0.636753	1.81023	-0.733527	-0.161992	1.77622	-2.4102	-0.19122	-1.94271	-0.235588	1.23454	2.75678	0.566111	2.60641	-0.579702	2.16764	-0.869565	1.73034	1.11557	-4.35953	-1.00521	-3.33331	-0.0173559	-3.81327	2.30448	-3.13284	-2.57706	-0.910166	-0.47619	-7.22655	0	-3.72865	2.67083	-1.88364	-0.255219	7.38314	1.61554	-7.1417	-0.221631	2.238	-3.41398	2.22185
1.1075	-4.51144	-1.60867	-0.442524	0.648861	1.12713	0.283561	-0.0139486	4.24736	0.0323659	0.938371	0.0536885	-0.374241	0.967328	-4.74676	0.406975	-3.06963	0.747561	2.59989	2.78399	0.421302	0.994294	-0.57971	2.11388	-0.869565	2.27954	0.946348	-4.04819	2.36899	-3.33141	0.473679	-4.54093	2.15682	-2.36489	-0.697799	-0.950469	-0.47619	-5.5622	0	-2.59687	2.54301	-1.90412	-0.914372	7.40337	1.81204	-5.38403	-0.243242	3.27715	-3.40349	2.16548
1.1125	-1.70712	-2.05369	0.201329	0.171596	1.56857	0.901655	-0.152442	1.48425	-0.537304	0.296918	1.97263	-0.39162	0.246495	-6.45022	0.00155499	-2.15563	1.55956	1.24815	1.22362	-0.591027	0.203046	-0.57971	1.01207	-0.869565	2.00355	0.490842	-4.51564	2.025	-3.26874	0.217847	-5.20009	1.17335	-2.87637	1.09313	-0.931256	-0.47619	-2.551	0	-0.0373577	3.31222	-1.90475	-0.255226	4.49616	3.89813	-3.9184	-0.243892	2.0844	-3.2718	1.68569
1.1175	2.17899	-1.41277	1.13407	-0.019886	1.20238	1.78636	-1.08744	0.511811	-0.421915	1.65816	4.18363	-0.391626	0.423995	-6.91151	0.195893	-2.173	4.10561	-0.217891	-0.269	-1.27993	-0.00684062	-0.57971	-0.26263	-0.869565	0.446739	0.621671	-5.06089	0.471347	-2.51918	-1.40494	-4.54094	0.257737	-2.87636	1.20258	-0.694644	-0.47619	-0.336125	0	1.22496	3.86464	-1.90475	0.471805	2.65238	3.61486	-4.09427	-0.243576	0.754177	-2.68098	0.984814
1.1225	2.63019	-0.696909	-0.497144	-0.118967	1.05191	3.2116	-1.18604	2.58193	0.409435	2.99678	4.6776	-0.374777	1.70451	-6.87094	1.3543	-3.29875	7.3226	0.183328	-1.84424	-1.43565	0.0337049	-0.57971	-0.819961	-0.869565	-0.69677	-0.431584	-5.20416	-0.215536	0.659354	-2.06409	-3.81392	0.0211111	-2.36361	-0.249552	0.220965	-0.476183	0.844321	0	1.18089	2.80074	-1.90411	-0.275041	3.44442	1.66922	-4.61694	-0.233086	2.0844	-1.68633	0.00226555
1.1275	1.14928	-0.559496	-0.127237	-0.549779	0.710682	3.19948	0.932786	5.26856	0.397696	2.0368	1.89935	-0.180428	2.40916	-4.09906	1.33796	-3.10441	8.78114	1.69068	-3.29593	-1.43604	0.123196	-0.57971	-0.288318	-0.869565	-0.385817	-1.28779	-5.20416	-1.15097	4.95046	-0.509177	-4.56139	0.000637316	-3.09063	-0.118999	1.20444	-0.475553	0.197755	0	3.44655	3.31225	-1.88238	-1.12861	4.69633	1.15533	-5.22025	-0.111561	3.27748	-0.832785	-0.567257
1.1325	0.948722	-0.799174	0.37819	-0.422292	1.45628	1.63391	3.38234	5.97783	-0.561886	2.01307	-0.523372	0.556754	1.49345	-1.53083	0.0015608	-1.22568	9.60896	2.14452	-3.05274	-1.29278	0.578561	-0.57971	0.698695	-0.869565	0.277397	-0.365743	-5.06089	-1.89969	5.39678	1.22116	-5.43481	7.10859e-06	-3.51441	1.92903	1.35211	-0.455086	-3.01771	0	7.28738	3.61009	-1.6048	-0.870889	5.46879	0.837205	-5.45794	0.368226	2.24914	0.479245	-0.456864
1.1375	0.356365	-0.653135	-0.65563	0.409435	3.24844	0.208321	2.86454	4.32106	-1.07893	2.64119	-1.12328	1.17285	1.9716	-0.793145	-0.734577	-0.626963	6.66954	0.689659	-2.32381	-0.747911	0.590635	-0.57971	0.698695	-0.869565	0.82149	0.801407	-4.51603	-1.15034	3.60856	0.856696	-5.39386	7.10855e-06	-1.96011	4.96053	1.20509	-0.219091	-4.72691	0	10.232	1.71244	-0.215298	1.17586	6.58633	0.0194984	-4.66183	1.00429	1.27716	2.43612	0.460437
1.1425	0.882886	-1.03833	-0.540397	0.398069	4.96486	-0.96697	1.81761	2.19087	-0.549034	2.06324	-1.1575	0.574658	2.15892	0.0510245	-0.174377	-2.57895	3.53026	-0.543728	-3.37859	-0.292921	0.266841	-0.57971	-0.288322	-0.869565	0.731232	1.44061	-4.06104	-0.194418	4.28818	0.709661	-4.04593	0.000637287	-0.484338	7.13717	0.242706	0.676051	-2.44162	0	10.4707	2.20363	2.6205	4.03797	6.12493	-0.463922	-3.88434	1.69073	1.10089	3.61713	1.36831
1.1475	4.44354	-1.51427	0.289497	-0.549783	5.33104	-0.927571	1.31183	1.38054	0.561891	0.293441	-0.963668	0.0492121	0.601472	-1.98902	0.829378	-4.05278	4.29723	-0.843481	-4.8824	-0.747911	0.578578	-0.57971	-0.820345	-0.869565	-0.333696	0.801799	-4.51603	0.729736	6.38153	0.258143	-1.4672	0.021104	-1.93774	7.79775	-0.416433	1.42353	0.24652	0	11.5551	6.12756	4.99222	5.10186	8.11794	0.0299633	-4.3657	2.8194	1.45262	3.89229	1.3238
1.1525	6.67465	-0.927305	-0.898633	-0.939705	3.32329	0.130343	0.251932	1.86089	1.23064	-1.37048	-0.192281	0.803762	0.349672	-3.91882	1.88198	-3.70379	3.5267	-0.868397	-5.22386	-1.29278	0.448537	-0.57971	-0.275093	-0.869565	-1.08641	-0.352518	-5.0609	3.22072	5.37632	-1.18879	-0.225378	0.2571	-3.21511	8.76076	0.478716	0.676051	4.02693	0	13.6307	7.72925	6.29211	4.31553	12.0926	0.956775	-3.84912	3.70161	1.35207	4.078	1.94874
1.1575	4.898	-0.089144	0.540436	-0.0323743	1.43093	1.21741	-0.366426	0.811596	1.23101	-1.63795	0.828853	2.35086	1.23167	-3.27227	3.11313	-2.91123	-0.921144	-0.856711	-4.89573	-1.43643	-0.239106	-0.57971	0.868032	-0.869565	-1.37283	-1.11923	-5.20455	4.8245	1.94213	-1.40558	-0.527801	1.15225	-1.42482	8.92746	2.12196	-0.219084	8.78228	0	11.9584	4.4632	6.9124	2.5852	10.6054	1.57058	-1.07455	3.66074	0.752792	5.06193	3.01731
1.1625	0.937417	0.430312	5.08409	0.839493	0.318034	1.08917	-0.431179	-0.702488	0.573993	-0.929053	1.8825	3.28187	-0.0896037	-3.41191	2.30372	-2.59581	-1.99101	-0.71307	-5.39203	-1.44889	0.605136	-0.57971	1.55616	-0.869565	0.135786	0.400192	-5.217	2.94588	-0.193594	-0.678576	0.544654	1.90036	1.82013	5.9651	2.3778	-0.454449	11.2831	0	9.40807	0.794929	5.16097	2.18108	4.78358	1.52566	1.70311	2.2701	1.22177	7.7416	2.65971
1.1675	-4.7999	0.772821	4.85685	-0.0452311	-0.842437	-0.424158	-0.0135968	-1.06979	-0.409808	0.356938	3.13103	3.28239	-1.49226	-4.88572	0.213797	-1.96339	2.50308	-0.168196	-5.71456	-1.44927	3.13765	-0.579706	1.55616	-0.869565	3.1599	2.15316	-5.21739	2.43567	0.0198673	-0.552008	2.01123	1.17335	1.83934	1.45911	1.8663	-0.454449	11.3234	0	7.79447	0.0677353	3.09313	1.92336	1.99266	0.881795	3.32107	1.13597	2.4463	10.4925	1.34641
1.1725	-6.40813	0.438493	1.56306	-1.10427	-1.52442	-1.68717	-0.15395	-1.15799	-0.561891	1.84764	2.53231	2.36824	-1.75988	-6.34752	-0.718241	-1.96339	5.95057	0.287181	-4.92294	-1.44927	4.13751	-0.579322	0.86764	-0.869565	3.99244	0.7765	-5.21739	1.98414	-0.258322	-0.699666	1.93082	0.5142	-1.20929	0.138731	2.37779	-0.219076	9.27856	0	7.46342	0.793506	1.46828	1.13493	2.21166	-0.331917	4.56721	0.389841	2.64345	9.22745	0.954452
1.1775	-2.2913	0.00500225	3.09957	-1.3831	-1.65231	-2.06619	-1.13776	-1.24534	-0.271804	1.65701	1.35706	1.01549	-1.19487	-5.55171	-0.208611	-2.59582	3.39881	-0.154967	-2.76634	-1.44889	2.2939	-0.566864	-0.288322	-0.869565	2.69371	-1.3656	-5.217	0.899765	-1.90158	-1.66206	-0.548232	1.17335	-2.55596	1.41419	2.12134	0.676695	6.1811	0	6.02319	1.39205	-0.471746	0.770483	0.932769	-0.221205	3.8781	0.020451	2.33729	5.31213	2.05745
1.1825	-0.343508	-0.577441	4.76082	-1.39484	-1.38559	-2.53258	-1.80726	-1.65158	-0.726462	1.40744	1.58394	0.998117	-1.39026	-0.828359	0.405931	-2.91228	-0.885289	-0.543724	-1.45465	-1.43643	0.617974	-0.423215	-0.989294	-0.869565	1.7845	-1.95101	-5.20416	2.17731	-2.77564	-2.32119	-1.84499	1.901	-2.08539	2.33499	0.458879	1.44528	4.22079	0	3.6408	3.0756	-1.60352	0.00315573	0.986225	1.35045	1.33279	0.35709	2.46897	3.64282	4.23274
1.1875	0.281569	-1.31019	2.35022	-1.24387	-0.326917	-2.52048	-1.95897	-1.24487	-1.25636	2.12377	1.37377	2.13914	-2.74251	4.42853	-0.0153058	-3.73855	-2.29457	0.0015286	-1.53247	-1.29278	0.760748	0.121659	-1.13295	-0.869565	1.01729	-0.287167	-5.04805	2.81661	-1.86004	-1.42604	-2.2568	1.17335	-1.97866	1.37007	-0.631948	0.954262	4.21683	0	-0.165114	4.08017	-1.5837	0.00316281	2.35248	2.03004	0.0322203	0.729454	3.37546	2.90471	4.69091
1.1925	4.5292	-1.71251	1.63817	-0.574756	0.557802	-1.91487	-1.97145	0.646283	-1.39597	2.22706	0.231201	2.12176	-3.46334	4.8845	0.00154916	-4.47624	-1.32415	1.00139	-1.31139	-0.747911	1.12383	0.577032	-0.989687	-0.869565	0.434285	1.86712	-4.35953	1.38952	0.233477	0.217854	-2.11918	0.5142	-2.08602	-0.440055	-0.415144	1.1909	6.16251	0	-1.52435	3.71635	-0.237004	0.771127	2.12154	1.66782	-0.0795545	0.346274	4.13004	1.61972	3.00886
1.1975	5.88592	-1.52379	3.65244	0.396942	-0.314064	-1.0309	-1.97145	1.53286	-1.40807	1.63281	0.426063	0.768489	-2.74301	2.00479	0.617649	-4.47676	-1.17092	1.14465	-2.22147	-0.292921	0.56534	0.1345	-0.301552	-0.869565	0.145826	2.23183	-3.35967	0.298678	2.02313	0.495413	1.18006	1.17335	-2.57641	-1.6589	1.39687	2.61863	5.00443	0	1.67195	4.31681	2.32377	1.15666	1.55745	1.14418	-0.721413	-0.112217	3.23232	0.433365	1.41294
1.2025	1.4764	-1.60182	3.41403	0.397319	-1.22139	0.383341	-1.95935	-0.111305	-1.40845	0.748832	2.33901	-0.162517	-1.40607	-0.859242	0.739768	-3.75592	-1.13072	0.689663	-4.46718	-0.747911	-0.578565	-0.266715	0.698691	-0.869565	-0.423972	1.55577	-3.35967	0.278841	1.8761	0.260862	4.40743	1.90036	-1.44401	-1.80716	3.4246	2.85525	1.7891	0	5.19444	4.01357	3.41148	2.20093	2.03221	0.695113	-0.747311	-0.233093	1.71469	-0.077223	0.899057
1.2075	-2.66528	-1.96749	1.34037	-0.561895	-0.831097	0.267948	-1.81974	-0.472334	-1.40845	-0.677138	3.34329	-0.356348	-1.35551	-0.13684	0.828859	-3.12349	0.920177	0.456519	-6.14425	-1.29278	-1.27955	0.134888	0.711537	-0.869565	-1.02338	0.178725	-4.35914	1.15352	-0.729535	2.14076	5.68687	1.15225	0.987048	-1.44208	4.42852	2.3636	3.61906	0	5.21572	2.67418	3.1598	3.56935	3.8005	0.859857	0.0433228	-0.243572	0.379696	-1.59922	1.84032
1.2125	-5.16631	-1.14904	-0.282746	-1.07931	0.128871	-1.40833	-1.29022	2.71605	-1.40845	-0.68925	3.06	-0.162517	-2.10836	3.41022	0.950973	-3.52734	2.94598	-0.142121	-5.63638	-1.43604	-1.43604	0.589882	-0.131827	-0.869565	-1.12611	-1.45753	-5.0352	1.92019	-2.53964	4.46427	8.35646	0.2571	1.60796	0.282403	6.8391	3.11108	9.23427	0	4.98179	2.58458	7.12739	5.38326	4.0764	0.224438	0.039266	-0.243565	-0.667666	-2.8535	3.16111
1.2175	-5.72042	0.456367	-0.152584	-0.561895	0.280582	-1.68716	-0.84805	4.89022	-1.40845	0.596372	3.55449	0.768483	-0.633491	5.74933	1.56655	-3.31613	1.87223	-0.556182	-3.78106	-1.43604	-1.44888	0.278542	-0.118985	-0.869565	-1.19234	-1.86078	-5.04766	1.38761	-2.11586	4.06223	6.68942	0.021104	1.8849	1.99434	7.35123	3.74977	10.2758	0	7.13781	3.8026	13.0617	6.32143	3.08965	-1.08587	-0.273319	-0.232433	-0.898521	-2.3642	3.54437
1.2225	-2.37221	0.523365	1.92809	0.397319	0.00222552	-1.08165	-1.29022	1.70654	-1.40845	0.938702	3.28792	2.12123	1.75607	7.11841	1.56655	-1.96286	0.749771	-0.155346	-3.493	-1.29278	-1.44927	0.290996	0.880874	-0.869565	-1.28261	-2.17377	-4.51563	1.13179	-1.13301	2.84482	3.60005	0.000637316	2.65411	4.31656	4.1938	2.83416	6.44023	0	7.7976	2.79739	13.87	5.91937	4.05797	-1.6541	-0.539357	-0.0899455	0.89529	-0.263571	3.86143
1.2275	1.68334	-0.661254	3.67142	0.396942	0.584748	-1.69926	-1.81937	-1.60944	-1.40845	0.950064	1.99106	2.12123	0.702422	5.88883	0.950973	-1.22568	2.01462	0.287565	-4.20951	-0.747911	-1.44888	0.745986	1.55655	-0.869565	-1.73799	-3.19893	-4.06103	0.533874	-0.513992	4.36025	6.50039	1.41592e-05	2.80241	7.17931	2.03908	0.976003	3.38433	0	5.73119	0.238514	11.9137	9.22572	8.28962	-1.17434	0.644631	0.631267	4.20567	2.02011	4.83372
1.2325	2.374	-1.24319	4.22435	-0.574756	1.51629	-1.54718	-1.94686	-2.4342	-1.40845	0.723491	1.19695	0.768483	-1.37013	1.74202	0.828853	-1.76851	6.35512	-0.155351	-3.54426	-0.292917	-1.43604	0.823407	1.55616	-0.869565	-1.75044	-3.87539	-4.51603	-1.59912	1.14973	6.10961	10.0597	0.000637316	2.89012	4.84915	1.67443	0.0808617	3.70914	0	4.76755	-1.12925	11.1608	12.1471	8.4291	0.149871	1.07883	2.1735	6.1406	2.31589	4.12333
1.2375	2.89789	-1.20792	4.06309	-1.24388	1.69568	-0.236223	-1.81937	-2.20304	-1.40845	-0.311448	1.7788	-0.162523	-1.8462	-0.0498307	0.739244	-2.56158	8.93798	-0.556574	-1.97549	-0.747523	-1.27993	0.733144	0.867644	-0.869565	-1.43871	-3.87539	-5.0609	-1.1054	1.91896	6.0885	7.80406	0.021104	2.80114	1.48413	2.38036	0.955544	4.75134	0	5.98685	-1.40556	10.8469	9.56718	4.89084	2.1047	0.599457	3.49462	5.0484	1.62859	1.59897
1.2425	3.88228	-1.80615	3.89167	-1.39559	1.20125	0.258199	-1.29022	-0.84207	-1.40845	-0.904838	2.30374	-0.356872	-1.56344	0.985268	0.600269	-2.70003	5.73902	-0.155355	-1.02418	-1.27993	-0.591027	0.1345	-0.287939	-0.869565	-1.88086	-3.19894	-5.20455	3.13638	0.682348	4.08142	2.61259	0.2571	2.61256	0.560607	2.39955	2.59816	6.22789	0	5.89788	-1.40682	9.75424	7.15661	2.92181	3.26439	0.970867	3.2887	3.06962	3.19211	0.560466
1.2475	-1.13208	-1.96748	4.41257	-1.40807	0.887695	0.938693	-0.84805	1.40509	-1.40845	-0.689623	1.5497	-0.179897	-0.0173682	2.30534	-0.21018	-2.78911	1.87617	0.287177	-2.5075	-1.27993	0.421289	-0.422827	-0.976836	-0.869565	-2.12635	-2.17456	-5.217	6.59702	0.83147	1.41436	1.1663	1.15224	1.39308	0.499213	1.88806	2.85399	8.33539	0	4.57832	-1.17145	11.702	5.08213	1.12726	1.67831	1.37353	2.53379	1.89025	6.17497	1.58709
1.2525	-5.54638	-0.944194	1.70468	-1.40845	-0.124521	1.68418	-1.29022	2.75582	-1.40845	0.81196	0.0194538	0.556754	1.35223	1.84523	-0.964216	-2.89438	0.483198	-0.168196	-3.98562	-0.747523	0.564939	-0.56686	-0.989299	-0.869565	-1.03624	-1.88726	-5.21739	7.87456	2.83854	0.752527	2.57086	1.89973	-0.397217	0.713482	2.63617	2.34249	10.6668	0	4.48997	-0.275055	14.7249	1.95228	0.0512073	0.0310258	-0.208908	2.72014	1.69172	6.86506	2.40683
1.2575	-5.03289	0.157382	-3.27831	-1.40845	-0.399426	0.660605	-1.81974	2.9079	-1.40845	1.85937	-0.717716	1.17233	0.931519	1.39248	-1.15908	-3.31561	1.20832	-0.713065	-3.58479	-0.292917	0.109949	-0.579322	-0.444813	-0.869565	0.418611	-1.79738	-5.21739	7.10787	5.37567	0.238958	4.28008	1.15224	-1.14597	1.4129	3.31578	2.85398	12.2422	0	5.72909	0.513369	14.775	1.77516	1.0041	0.399034	-3.14041	2.65361	1.96686	5.21381	1.69619
1.2625	-4.86768	0.260219	-4.44898	-1.40845	0.821841	-0.788726	-1.95935	2.25089	-1.40844	1.32947	0.00312359	0.557273	0.211204	4.65609	-1.17595	-2.57843	2.4852	-0.856327	-2.07782	-0.747911	-0.123579	-0.579706	0.153826	-0.869565	0.106888	-1.57592	-5.21739	2.3467	5.46276	-1.4254	3.80697	0.2571	0.455094	1.71678	2.87217	2.59752	11.2218	0	4.97971	0.238521	14.4714	4.61739	2.37717	0.861159	-3.18129	2.1735	1.42835	3.72827	0.865639
1.2675	-4.9029	-0.372271	-2.29102	-1.40845	1.24055	-0.980967	-1.97145	1.11576	-1.4077	1.54469	1.3722	-0.163048	0.0173682	7.17101	-1.17646	-1.34728	2.52421	-0.855943	-1.63644	-1.29278	-0.734673	-0.57971	0.256542	-0.869565	-0.892967	-2.64162	-5.21739	-2.2781	2.96509	-2.32119	3.25454	0.021104	1.84126	1.77672	2.8043	0.933809	8.12513	0	3.53087	1.1554	16.6946	7.68521	3.46499	0.563442	-0.759524	1.47261	0.687975	3.53038	1.12763
1.2725	-0.685208	-0.643603	-1.47048	-1.40845	-0.149108	-0.133318	-1.97183	0.294551	-1.38348	1.12589	1.76038	-0.163048	1.7467e-05	4.25207	-1.17593	-1.84126	0.920177	-0.700219	-3.23457	-1.43643	-1.292	-0.57971	0.322776	-0.869565	-1.26937	-3.73135	-5.217	-3.20226	1.32249	-1.66206	4.02106	0.000637287	0.219728	2.24874	3.40412	-0.196698	8.19365	0	3.54862	2.69257	17.2456	9.50387	4.21145	0.543204	0.774569	0.489751	0.849714	4.13167	1.56548
1.2775	3.12422	-0.115778	-2.75178	-1.40845	-1.04434	-0.198799	-1.97183	-0.38743	-1.10428	-0.713842	1.88198	0.557274	-0.0157995	-1.05417	-1.15804	-2.50568	-0.70897	-0.0117039	-5.00075	-1.4485	-1.42358	-0.57971	0.41304	-0.869565	-1.86763	-3.86255	-5.20455	-2.025	-0.448778	-0.69967	1.88597	7.07963e-06	-2.04111	0.882224	2.78383	-0.411604	11.1552	0	2.11946	2.5852	14.7936	7.70567	1.42138	0.563105	-0.201774	-0.0896117	2.56717	3.47431	1.57564
1.2825	-0.914104	0.226643	-2.88758	-1.40845	0.0028232	-1.27005	-1.97183	-0.854348	-0.0450509	-1.49934	2.18205	1.17254	-0.159611	-6.53947	-0.929948	-2.75567	-1.78649	0.988405	-5.62444	-1.43642	-1.29237	-0.57971	0.868302	-0.869565	-2.1259	-3.18637	-5.06087	0.36262	-0.470129	-0.552341	-2.08031	2.89367e-08	-1.14556	0.755069	2.63602	0.0598301	12.3747	0	-1.44425	3.80475	12.1259	4.85295	-0.191715	0.849419	-2.47249	-0.0794367	3.484	1.45293	1.24844
1.2875	-6.14971	-0.120097	-0.856745	-1.40845	1.93796	-2.51767	-1.97183	-0.555826	0.849424	-1.07486	0.748033	0.561102	-0.315156	-7.57263	0.202189	-2.70777	-1.86918	0.996677	-4.79411	-1.29206	-0.744689	-0.57971	0.876945	-0.869565	-1.02941	-2.03451	-4.51281	3.53676	1.04253	-0.690422	-2.56013	4.36982e-11	2.12699	1.52715	2.41428	2.09715	11.3897	0	-3.7261	5.9033	11.8869	2.64603	1.28812	0.233761	-3.75409	0.613888	2.76628	-0.678119	1.3227
1.2925	-6.31935	0.562813	1.10584	-1.40845	2.14524	-3.20467	-1.97183	-0.603861	0.0395573	-0.36239	-0.726109	-0.167258	1.36199	-4.68792	2.50117	-2.67155	-1.81315	0.0416541	-4.32061	-0.704286	-0.220995	-0.57971	0.497201	-0.869565	0.593266	-1.33971	-3.98911	2.96802	1.56367	-1.61081	-0.407724	2.55549e-14	3.42249	2.10897	1.76989	4.7835	12.1772	0	-4.23952	5.32947	10.4771	2.38454	2.03321	-1.04389	-2.22868	2.04342	1.7189	-1.84528	2.11399
1.2975	-7.27094	1.75641	1.61745	-1.40845	0.693646	-3.36188	-1.97183	-1.34277	-0.973587	0.895463	-1.12677	-0.36731	5.35338	-3.21855	4.65345	-2.16577	-0.802125	-0.627466	-5.30652	0.203909	-0.446569	-0.57971	0.735869	-0.869565	1.04991	-1.17835	-4.21468	-0.363696	2.8337	-2.48867	0.29812	6.99833e-18	2.45998	4.62745	2.16132	5.53436	14.2833	0	-4.28387	2.63135	5.85117	2.99597	1.86377	-1.73204	-0.149298	3.38203	0.819938	-1.80295	2.36279
[truncated: 87 more columns]

[truncated: 32 more sheets: PSTH(wM1,FS,layer23,novice), PSTH(wM1,FS,layer23,expert), PSTH(wM1,FS,layer5,novice), PSTH(wM1,FS,layer5,expert), PSTH(wM1,FS,layer6a,novice), PSTH(wM1,FS,layer6a,expert), PSTH(wM2,RS,allLayers,novice), PSTH(wM2,RS,allLayers,expert), PSTH(wM2,RS,layer23,novice), PSTH(wM2,RS,layer23,expert), PSTH(wM2,RS,layer5,novice), PSTH(wM2,RS,layer5,expert), PSTH(wM2,RS,layer6a,novice), PSTH(wM2,RS,layer6a,expert), PSTH(wM2,FS,allLayers,novice), PSTH(wM2,FS,allLayers,expert), PSTH(wM2,FS,layer23,novice), PSTH(wM2,FS,layer23,expert), PSTH(wM2,FS,layer5,novice), PSTH(wM2,FS,layer5,expert) …]
