# Supplementary material for: Learning-related congruent and incongruent changes of excitation and inhibition in distinct cortical areas
Source: PLoS Biol. 2022 May 31;20(5):e3001667. doi: 10.1371/journal.pbio.3001667 (PMC9187120; doi:10.1371/journal.pbio.3001667)
Supplement: S9 Data — (XLSX) [file pbio.3001667.s025.xlsx]

## Sheet: PSTH(tjM1,RS,allLayers,novice)
time (s)	n1	n2	n3	n4	n5	n6	n7	n8	n9	n10	n11	n12	n13	n14	n15	n16	n17	n18	n19	n20	n21	n22	n23	n24	n25	n26	n27	n28	n29	n30	n31	n32	n33	n34	n35	n36	n37	n38	n39	n40	n41	n42	n43	n44	n45	n46	n47	n48	n49
0.8025	4.531	4.696	-0.485	-0.103	1.66	-0.415	1.426	-0.866	-0.928	-0.798	-0.671	0.461	0.307	3.077	1.243	1	-0.639	1.216	1.73	1.409	2.189	1.354	-0.344	0	0.026	0.723	0.078	2.163	0.264	-1.011	-1.267	0.481	-0.588	-0.36	1.332	-0.361	-0.322	1.828	-0.033	-1.463	2.98	-0.104	0.503	0.18	1.391	0.132	0.353	1.052	-1.376
0.8075	2.737	4.007	-0.463	0.734	1.337	-0.415	0.031	0.035	-0.523	-0.798	-0.422	1.153	0.95	0.783	1.114	1.05	-0.044	0.754	0.561	1.745	1.23	0.208	-0.17	0	0.232	0.73	-0.032	2.091	0.324	-0.895	-1.542	0.033	-0.192	0.542	1.707	-0.361	-0.322	0.983	0.398	-1.16	1.126	0.324	-0.244	0.503	1.189	0.456	0.052	1.362	-0.826
0.8125	0.822	3.26	-0.222	1.612	0.344	-0.415	-0.871	0.756	-0.099	-0.798	-0.404	2.029	0.869	-0.701	0.635	0.362	-0.129	0.27	-0.623	1.211	0.025	-0.533	-0.573	0	0.981	0.466	-0.352	1.747	0.457	-0.472	-1.109	0.097	0.098	1.387	1.157	-0.361	-0.322	0.079	0.781	-0.766	-0.074	0.859	-0.292	-0.01	0.411	0.469	-0.09	1.107	-0.122
0.8175	-0.121	1.731	0.69	1.743	0.455	-0.415	-1.093	-0.04	-0.025	-0.798	-0.373	2.051	0.125	-1.049	0.107	-0.377	-0.923	0.564	-0.598	1.206	0.604	-0.715	-0.985	0	1.611	0.035	-0.286	1.095	0.703	-0.121	-1.157	0.695	-0.251	1.189	0.602	-0.361	-0.322	-0.365	0.144	-0.252	-0.368	0.758	0.01	0.002	-0.422	0.397	-0.098	0.638	0.044
0.8225	-0.311	-0.072	1.452	1.602	1.839	-0.415	-1.102	-0.982	0.016	-0.798	-0.409	1.033	0.001	-0.899	-0.107	-0.627	-1.357	1.733	-0.123	1.66	1.705	-0.731	-0.975	0	0.977	-0.648	-0.387	0.77	0.842	-0.536	-1.683	1.021	-0.722	1.122	0.591	-0.361	-0.322	-0.455	-0.257	-0.543	-0.376	0.275	-0.449	0.634	-0.428	0.023	0.07	0.684	0.061
0.8275	-0.326	-1.343	0.69	0.665	2.229	-0.414	-0.992	-1.22	-0.006	-0.798	-0.477	0.14	0.259	-0.212	-0.638	-1.025	-1.047	2.006	-0.117	1.206	0.356	-0.731	-0.455	0	0.218	-1.01	-0.987	0.738	0.734	-1.184	-1.053	0.78	-0.505	1.01	1.221	-0.361	-0.322	-0.462	0.653	-1.175	-0.181	0.337	-0.984	0.949	0.336	0.262	0.293	0.46	0.086
0.8325	-0.326	-1.835	-0.223	-0.208	1.078	-0.396	-0.574	-1.117	0.134	-0.785	-0.867	-0.931	-0.122	0.363	-1.122	-1.374	-0.694	1.295	-0.241	1.223	-1.237	-0.731	0.314	0	0.018	-0.631	-1.376	0.127	0.422	-1.537	0.424	0.422	-0.516	0.723	1.822	-0.345	-0.322	-0.455	1.277	-1.039	0.56	0.734	-1.125	1.756	0.866	1.478	0.281	0.435	0.091
0.8375	-0.312	-1.689	-0.443	-0.433	-0.19	-0.191	-0.215	-0.647	0.506	-0.631	-1.134	-1.794	-0.344	-0.196	-1.225	-1.375	-1.047	0.023	-0.337	1.862	-1.657	-0.715	0.315	0	0.001	0.017	-1.78	-0.224	0.117	-1.634	1.187	0.282	-0.715	0.989	1.16	-0.166	-0.322	-0.365	0.716	-0.304	1.188	0.644	-1.125	2.298	0.913	1.862	0.04	1.314	0.157
0.8425	-0.15	-1.182	-0.223	-0.433	-0.424	0.589	-0.443	-0.253	0.773	0.133	-0.772	-1.985	0.47	-0.703	-0.986	-1.034	-1.367	-1.131	-0.193	1.971	-1.694	-0.534	-0.445	0.001	0	-0.005	-1.627	0.381	0.019	-1.756	1.02	0.017	-0.305	0.866	-0.395	0.513	-0.322	0.091	-0.029	0.141	0.666	0.271	-0.971	1.546	1.146	0.599	0.262	1.611	-0.461
0.8475	0.464	-0.603	0.69	-0.209	-0.209	1.24	-0.304	-0.647	-0.025	1.55	-0.114	-1.193	1.253	-0.196	-0.029	-0.743	-1.047	-1.222	0.09	1.844	-1.695	0.153	-0.864	0.02	0	-0.355	-0.736	1.057	0.056	-1.486	0.81	0.197	-0.107	0.124	-1.255	1.081	-0.322	1.065	0.173	-0.308	0.296	-0.024	-0.283	0.002	1.241	-0.472	0.654	0.986	-0.584
0.8525	0.977	0.025	1.474	0.644	-0.551	0.589	0.704	-1.117	-0.851	1.968	-0.106	-0.391	0.593	0.363	0.886	-1.026	-0.674	-0.72	-0.016	1.003	-1.695	0.727	-0.555	0.243	0	-0.13	-0.397	1.154	0.135	-0.914	0.014	1.217	-0.598	0.001	-0.932	0.513	-0.322	1.899	1.146	-1.084	0.41	-0.066	0.839	-0.927	1.405	-0.721	0.351	0.756	0.209
0.8575	0.478	0.789	0.952	1.357	-0.843	-0.19	2.169	-1.22	-0.96	0.633	-0.676	-0.478	0.125	-0.212	0.569	-1.266	-0.808	-0.507	-0.415	0.22	-1.695	0.154	-0.095	1.09	0	0.221	-0.655	0.911	0.297	-0.883	-0.177	2.237	-0.538	0.267	-0.658	-0.166	-0.322	1.769	2.082	-1.374	0.083	0.002	1.374	-0.927	1.591	-0.618	-0.006	0.374	0.572
0.8625	0.027	1.495	0.953	0.644	-0.425	-0.378	3.286	-0.971	-0.566	-0.499	-0.771	-0.955	0.269	-0.9	0.029	-0.826	-0.374	-1.065	-0.857	0.018	-1.695	-0.517	0.085	1.796	0	0.153	-0.599	1.398	0.437	-1.302	1.091	2.417	0.227	-0.01	-1.108	-0.345	-0.322	1.286	2.123	-0.87	-0.288	-0.105	0.839	-0.015	1.159	-0.135	0.049	-0.072	0.364
0.8675	0.507	1.745	1.495	-0.209	0.426	-0.19	2.409	0.107	-0.222	-0.774	-0.547	-1.499	-0.133	-1.082	-0.491	0.154	0.236	-1.357	-1.151	0.001	-1.695	-0.501	0.445	1.09	0	0.128	-0.857	2.284	0.431	-1.69	2.575	2.152	0.763	-0.01	-0.597	-0.361	-0.322	1.327	1.352	-0.44	-0.385	-0.23	-0.283	1.334	0.587	0.385	0.663	0.092	-0.057
0.8725	1.33	1.265	0.953	-0.434	0.872	0.589	0.345	1.511	-0.567	-0.797	-0.571	-1.295	-0.479	-1.098	-0.513	0.445	-0.499	-1.487	-0.868	0	-1.695	0.351	0.445	0.243	0	0.111	-1.234	2.538	0.263	-1.48	2.455	2.004	0.796	0.267	1.373	-0.361	-0.322	0.996	0.75	-0.672	-0.368	-0.261	-0.971	1.334	-0.179	0.463	1.124	0.368	-0.853
0.8775	2.045	0.333	0.952	-0.453	0.913	1.24	-0.712	1.837	-0.98	-0.798	0.155	-0.531	-0.134	-1.098	-0.243	-0.485	-1.367	-1.599	-0.412	0	-1.694	1.612	0.095	0.02	0	-0.305	-1.346	1.992	0.191	-0.909	0.76	1.544	0.489	0.001	2.461	-0.361	-0.322	0.464	0.545	-0.491	-0.066	-0.23	-1.124	0.002	-0.475	0.385	0.718	0.519	-1.291
0.8825	2.457	-0.434	1.474	-0.434	1.907	0.589	-0.424	1.837	-1.088	-0.798	0.977	-0.265	0.247	-1.098	-0.649	-1.258	-1.585	-1.373	0.029	0	-1.676	1.612	0.025	0.001	0	-0.672	-1.401	0.846	0.36	-0.822	-0.138	0.789	-0.017	0.124	1.92	-0.361	-0.322	0.416	0.651	-0.095	1.152	-0.105	-1.112	-0.734	-0.169	-0.123	0.297	0.874	-0.853
0.8875	1.269	-0.275	0.69	-0.209	3.575	-0.172	0.434	1.511	-1.098	-0.798	0.163	-0.483	-0.145	-1.098	-1.123	-1.257	-1.49	-0.92	0.785	0	-1.466	0.352	-0.025	0	0.001	-0.612	-1.491	0.257	0.526	-1.026	-0.248	0.009	-0.427	0.877	1.814	-0.329	-0.322	0.678	0.812	-0.439	2.55	0.002	-0.818	-0.209	0.073	-0.472	0.107	1.38	-0.063
0.8925	0.041	0.978	-0.223	0.645	2.883	-0.172	0.852	0.107	-1.098	-0.798	-0.467	-1.145	-0.613	-1.098	-1.248	-0.461	-1.037	-0.647	0.781	0	-0.669	-0.485	-0.095	0	0.018	-0.554	-1.124	0.262	0.473	-1.225	-0.605	-0.419	-0.893	1.122	1.906	0.045	-0.322	1.038	0.766	-0.91	2.302	-0.066	0.393	0.406	0.377	0.001	0.202	1.374	0.298
0.8975	-0.121	1.765	-0.464	1.377	0.982	0.589	0.434	-0.971	-1.098	-0.798	-0.088	-1.537	-0.715	-1.098	-1.258	0.745	-0.446	-0.642	0.114	0	0.014	-0.319	-0.445	0	0.218	-0.839	-0.059	0.122	0.385	-1.076	-0.763	-0.498	-1.03	1.322	1.17	1.583	-0.322	1.292	0.476	-0.469	1.215	-0.033	1.833	0.002	0.869	0.858	0.281	0.815	0.329
0.9025	0.465	1.943	-0.485	0.89	0.298	1.24	-0.424	-1.23	-1.098	-0.798	-0.113	-1.344	-0.479	-1.098	-1.258	1.508	0.06	-0.858	-0.551	0	-0.441	1.055	-0.454	0	0.977	-0.694	0.581	0.181	0.562	-0.229	-0.848	-0.326	-0.82	1.987	0.314	3.398	-0.322	2.136	0.922	-0.127	0.535	0.167	1.528	0.195	0.909	0.858	0.144	0.408	0.067
0.9075	0.991	1.977	-0.486	0.91	0.63	0.589	-0.742	-1.23	-1.088	-0.798	-0.78	-0.648	0.459	-1.098	-1.248	1.493	0.351	-1.095	-1.076	0	-0.441	2.384	-0.195	0	1.611	-0.476	0.279	0.543	0.784	0.435	-1.025	0.414	-0.632	1.588	-0.136	2.83	-0.322	2.527	1.854	-0.153	1.153	0.202	0.572	1.351	0.111	-0.01	0.394	0.927	-0.127
0.9125	0.641	2.012	-0.486	1.623	1.293	-0.191	-0.026	-0.972	-0.98	-0.798	-1.23	-0.032	1.242	-1.098	-1.123	0.536	-0.488	-1.131	-1.188	0	0.014	1.923	-0.325	0	0.977	-0.257	-0.28	0.618	0.798	0.313	-1.366	1.286	-0.559	0.723	-0.491	0.904	-0.322	1.604	1.669	-0.109	1.984	0.164	0.496	1.335	-0.074	-0.608	1.173	1.847	0.007
0.9175	0.655	2.23	-0.486	1.764	0.844	-0.396	0.663	0.095	-0.567	-0.798	-1.238	-0.007	0.459	-1.098	-0.65	0.123	-1.356	-1.1	-0.854	0.001	-0.669	1.123	0.205	0	0.218	0.398	-0.205	0.663	0.635	-0.162	-1.286	1.014	-0.334	0.401	-0.483	-0.134	-0.322	0.919	0.966	-0.422	1.144	0.361	1.094	0.002	0.36	-0.743	1.745	1.498	0.152
0.9225	1.168	2.112	-0.486	1.847	-0.307	-0.414	-0.036	1.353	-0.222	-0.798	-0.875	-0.551	-0.468	-1.098	-0.254	0.287	-1.461	-0.92	-0.876	0.018	-1.466	0.203	1.224	0	0.018	0.615	0.079	1.424	0.542	-0.607	-0.531	0.095	0.016	-0.132	-0.034	-0.345	-0.322	0.871	0.402	-0.682	0.402	0.432	1.975	-0.717	0.145	-0.754	1.243	0.94	0.412
0.9275	1.255	1.724	-0.486	1.763	-0.716	-0.415	-0.872	0.96	-0.557	-0.798	-0.468	-0.862	-0.591	-1.098	-0.65	0.355	-0.932	-0.91	-1.343	0.22	-1.676	-0.319	0.975	0	0.001	-0.031	0.42	1.819	0.607	-0.565	-0.142	-0.318	0.001	-0.609	-0.183	-0.361	-0.322	0.291	0.128	-0.624	0.419	0.128	1.412	0.002	0.101	-0.755	0.248	0.604	0.691
0.9325	1.153	0.892	-0.486	1.603	-0.025	-0.415	-1.093	-0.376	-0.851	-0.798	-0.304	-0.955	-0.144	-1.098	-1.123	0.262	-0.126	-0.986	-1.244	0.985	-1.694	0.367	0.205	0	0	-0.445	1.032	1.089	0.509	-0.075	0.043	-0.092	-0.519	-0.732	-0.501	-0.361	-0.322	-0.289	0.287	-0.528	0.084	-0.03	0.178	1.334	0.575	-0.755	-0.15	-0.23	-0.075
0.9375	0.478	0.083	-0.486	0.665	0.649	-0.415	-1.102	-1.085	-0.429	-0.786	0.104	-1.11	0.247	-1.082	-1.248	-0.186	-0.011	-0.699	-0.359	1.624	-1.695	1.613	-0.085	0	0	-0.402	1.076	0.636	0.338	-0.091	-0.294	0.18	-0.624	-0.742	-0.562	-0.361	-0.322	-0.365	-0.003	-0.782	-0.288	0.008	0.584	1.334	0.404	-0.754	-0.025	-0.862	-0.264
0.9425	-0.15	-0.073	-0.485	-0.208	-0.035	-0.415	-0.992	-1.106	0.429	-0.643	0.5	-1.067	-0.144	-0.9	-1.258	-0.926	-0.364	-0.729	0.659	0.985	-1.694	1.612	-0.565	0	0	-0.636	0.785	0.077	0.463	-0.554	-1.488	-0.007	0.187	-0.743	-0.349	-0.361	-0.322	-0.089	-0.563	-0.892	-0.377	-0.069	2.001	-0.015	0.067	-0.744	0.034	-1.007	0.423
0.9475	-0.312	0.076	-0.464	-0.434	-0.843	-0.415	-0.574	-0.635	0.86	-0.011	0.875	-1.328	-0.602	-0.212	-1.236	-1.374	-0.425	-1.151	0.554	0.22	-1.657	0.351	-0.985	0	0	-0.645	-0.003	-0.245	0.713	0.282	-1.75	-0.007	1.161	-0.742	-0.057	-0.361	-0.322	0.159	-0.255	-0.606	-0.287	-0.069	2.241	-0.928	0.209	-0.619	0.061	-0.941	0.365
0.9525	-0.312	0.207	-0.223	-0.453	-0.932	-0.415	-0.225	-0.118	0.665	0.907	1.868	-1.153	-0.591	0.362	-0.975	-1.466	-0.363	-0.729	-0.321	0.018	-1.237	-0.517	-0.985	0	0	-0.891	-0.87	0.186	0.747	1.657	-0.721	0.18	0.682	-0.732	0.28	-0.345	-0.322	-0.006	-0.126	-0.263	0.092	0.002	1.988	-0.945	0.218	-0.146	0.18	-0.586	0.121
0.9575	-0.15	0.38	0.69	-0.454	-0.326	-0.415	-0.574	-0.04	0.625	0.907	2.327	-0.085	-0.01	-0.212	0.107	-1.374	-0.001	0.038	-0.117	0.001	0.374	-0.698	-0.565	0	0	-1.131	-1.022	0.186	0.597	1.626	-0.131	-0.093	0.115	-0.609	0.216	-0.166	-0.322	-0.006	-0.167	-0.131	0.499	-0.105	2.241	-0.226	0.199	0.249	0.186	-0.007	-0.051
0.9625	0.464	0.615	1.452	-0.454	0.833	-0.415	-0.982	-0.107	0.802	-0.01	0.839	0.285	0.85	-0.884	1.495	-0.918	-0.001	0.085	1.013	0	1.915	-0.517	-0.105	0	0	-0.473	-0.129	-0.235	0.385	0.865	-0.461	-0.334	0.388	-0.143	-0.484	0.513	-0.322	0.159	-0.13	-0.407	0.56	-0.231	1.987	0.404	0.434	-0.146	0.14	0.269	-0.537
0.9675	0.977	0.773	0.69	-0.454	1.175	-0.415	-0.972	-0.489	0.212	-0.631	0.009	0.144	0.851	-0.884	1.573	-0.094	-0.363	-0.574	1.237	0	1.381	0.351	-0.026	0	0	0.918	1.071	0.181	0.062	-0.326	-0.648	-0.093	0.352	0.256	-0.75	1.081	-0.322	-0.089	0.004	-0.641	0.499	-0.263	0.405	-0.015	0.647	-0.619	-0.141	0.012	-0.739
0.9725	0.464	0.797	-0.223	-0.453	0.092	-0.415	-0.444	-0.365	0.202	-0.642	0.223	-0.123	0.001	-0.196	0.627	0.619	-0.425	-1.228	0.76	0	0.454	1.612	0.016	0	0	2.174	1.152	0.883	-0.205	-1.014	-0.4	0.172	-0.177	-0.01	-0.72	0.513	-0.308	-0.372	0.293	-0.304	0.092	-0.263	-0.818	0.002	0.33	-0.732	-0.403	-0.349	-0.258
0.9775	-0.15	1.059	-0.464	-0.434	-0.716	-0.414	0.434	0.5	0.674	-0.154	-0.416	-0.332	-0.468	0.56	-0.491	0.745	-0.353	-1.104	0.341	0	-0.613	1.612	-0.016	0	0	1.693	0.971	0.462	-0.304	-0.832	-0.194	-0.101	-0.535	0.001	-0.75	-0.166	-0.148	-0.372	-0.379	0.44	-0.288	-0.225	-1.112	0.616	0.182	-0.618	-0.465	0.124	1.147
0.9825	-0.312	0.299	-0.485	-0.209	-0.424	-0.396	0.862	0.961	-0.035	0.263	-1.143	0.383	-0.133	0.673	-1.1	0.436	0.123	0.101	0.277	0	-1.236	0.351	0.026	0	0	0.16	0.809	-0.592	-0.32	-0.811	-0.497	-0.42	-0.157	0.39	-0.475	-0.345	0.458	-0.082	-0.674	1.145	-0.385	-0.033	-1.137	0.72	0.265	-0.135	-0.4	0.742	1.771
0.9875	-0.326	-1.142	-0.486	0.645	0.308	-0.191	0.554	0.511	-0.86	-0.154	-1.326	0.902	0.247	0.56	-1.111	0.405	0.557	1.501	-0.087	0	-0.651	-0.518	0.095	0	0	-0.542	-0.331	-0.922	-0.318	-0.969	-0.304	-0.404	0.445	0.456	0.323	-0.345	0.978	0.236	0.226	0.936	-0.385	0.325	-1.138	0.598	-0.166	0.385	-0.11	0.124	0.494
0.9925	-0.312	-1.288	-0.486	1.378	0.317	0.589	0.094	-0.229	-1.059	-0.654	-1.246	0.412	-0.145	-0.196	-0.649	0.328	0.547	1.295	-0.811	0	-0.003	-0.715	0.435	0	0	-0.642	-0.89	-0.397	-0.282	-1.011	1.095	0.118	0.228	0.379	0.725	-0.166	0.632	0.29	0.949	-0.271	-0.288	0.462	-1.125	-0.21	-0.779	0.463	0.244	-0.355	-0.471
0.9975	-0.15	0.029	-0.486	0.91	-0.317	1.24	-0.095	0.118	-0.86	-0.774	-0.867	-0.191	-0.613	-0.9	-0.253	0.214	-0.002	-0.214	-0.895	0	-0.651	-0.73	0.334	0	0	-0.827	-0.221	0.564	-0.141	-0.903	2.27	1.397	-0.361	-0.133	0.526	0.513	0.632	0.319	0.948	-1.072	0.092	0.253	-0.972	-0.962	-1.096	0.385	0.272	-0.047	-0.206
1.0025	0.464	1.332	-0.486	1.135	-0.317	0.589	-0.564	0.893	-0.026	-0.642	-0.355	-0.278	-0.726	-1.082	-0.616	-0.336	-0.922	-0.655	-0.554	0	-1.237	-0.715	-0.334	0	0	-0.915	-0.24	1.203	-0.011	-0.479	2.684	3.063	-0.799	-0.608	-0.154	1.081	0.978	0.29	0.66	-1.43	0.517	0.074	-0.296	-1.156	-0.891	-0.124	0.427	0.158	0.401
1.0075	0.977	1.379	-0.485	2.476	0.326	-0.191	-0.992	0.567	0.773	-0.011	0.276	-0.051	-0.613	-1.098	-0.715	0.015	-1.47	0.275	-0.505	0	-0.651	-0.518	-0.445	0	0	-0.8	-1.133	0.71	-0.068	-0.178	2.028	3.617	-0.713	-0.721	-0.27	0.513	0.458	0.236	0.044	-1.591	0.799	-0.099	0.685	-1.173	-0.104	-0.482	0.733	0.558	0.055
1.0125	0.464	1.362	-0.464	2.457	0.424	-0.396	-1.103	0.017	0.506	0.907	1.436	-0.385	-0.145	-1.098	0.591	1.807	-1.47	0.523	-0.362	0	-0.004	0.351	-0.215	0	0	-0.547	-1.421	0.376	-0.107	-0.745	1.163	2.159	-0.317	-0.609	-0.127	-0.166	-0.148	-0.082	-0.235	-1.647	1.782	-0.23	0.685	-1.174	0.656	-0.124	0.596	1.256	-0.335
1.0175	-0.15	1.509	-0.223	0.91	0.083	-0.414	-1.112	-0.624	0.144	0.907	2.076	-0.828	0.247	-1.098	1.89	2.389	-0.922	-0.27	-0.118	0	-0.67	1.612	-0.565	0	0	-0.562	-0.997	0.84	-0.068	-1.296	0.682	0.899	-0.262	-0.144	-0.682	-0.345	-0.308	-0.372	-0.349	-1.669	3.212	-0.263	-0.296	-1.174	0.974	0.385	0.621	1.091	-0.04
1.0225	-0.312	1.55	0.69	0.056	-0.093	-0.415	-1.103	-1.106	0.113	0.001	1.454	-0.925	-0.145	-1.098	1.178	0.72	0.009	-0.317	-0.433	0	-1.466	1.612	-0.874	0	0	-0.525	-0.23	1.024	0.039	-1.016	0.643	1.147	-0.284	0.245	-0.663	-0.361	-0.322	-0.372	-0.806	-1.716	3.611	-0.263	-0.972	-1.174	0.98	0.463	0.779	0.836	0.05
1.0275	-0.326	2.032	1.452	0.665	-0.552	-0.415	-0.992	-1.107	0.547	-0.499	0.484	-1.013	-0.614	-1.098	0.153	-0.061	0.672	-0.384	-0.837	0	-1.676	0.351	-0.556	0	0	0.062	0.486	0.543	0.281	-0.637	0.664	1.405	-0.623	-0.144	-0.1	-0.345	-0.322	-0.089	-1.002	-1.404	2.523	-0.227	-1.125	-1.174	0.89	0.385	0.676	1.59	0.044
1.0325	-0.327	2.597	0.69	1.358	-0.97	-0.415	-0.564	-0.646	0.851	-0.142	0.58	-0.6	-0.737	-1.098	-0.616	0.578	1.106	-0.677	-1.138	0	-1.694	-0.518	-0.105	0	0	0.431	0.693	0.538	0.483	-0.811	0.111	1.038	-0.99	-0.609	-0.172	-0.166	-0.322	0.152	-0.126	-0.977	1.207	-0.066	-1.138	-1.174	0.401	-0.112	0.412	2.466	-0.123
1.0375	-0.327	1.777	-0.223	0.644	-1.079	-0.415	-0.104	-0.253	0.428	0.264	0.682	-0.926	-0.748	-1.098	-1.122	0.603	0.92	-0.544	-1.159	0	-1.695	-0.715	-0.036	0	0	0.13	0.158	0.964	0.486	-1.174	-1.08	1.397	-1.395	-0.721	-0.516	0.513	-0.322	-0.089	0.564	-1.055	0.225	0.196	-1.138	-1.174	0.354	-0.336	0.281	1.663	-0.787
1.0425	-0.327	-0.336	-0.464	-0.209	-1.088	-0.414	-0.026	-0.635	-0.438	-0.154	-0.208	-1.951	-0.748	-1.098	-1.247	-0.086	-0.363	-1.09	-0.697	0	-1.695	-0.73	-0.105	0	0	-0.594	-0.952	0.598	0.484	-1.138	-1.702	2.144	-1.301	-0.608	-0.543	1.081	-0.308	-0.379	-0.083	-1.223	-0.172	0.322	-1.138	-1.174	0.572	0.61	0.376	0.171	-0.971
1.0475	-0.327	-1.987	-0.485	-0.434	-1.088	-0.396	0.025	-0.96	-0.97	-0.654	-0.667	-2.092	-0.748	-1.098	-1.247	-0.81	-1.346	-1.382	-0.553	0	-1.695	-0.715	-0.566	0	0	-0.912	-1.734	0.002	0.455	-0.566	-1.247	1.817	-0.505	-0.133	-0.321	0.513	-0.134	-0.449	-0.456	-1.493	0.101	0.199	-1.138	-1.174	0.603	1.862	0.51	-0.053	-0.33
1.0525	-0.326	-1.895	-0.485	-0.453	-1.079	-0.191	0.095	-0.365	-1.088	-0.785	-0.555	-1.689	-0.737	-1.082	-1.112	-0.826	-1.471	-0.786	-0.823	0	-1.694	-0.534	-0.995	0	0	-0.623	-1.941	0.155	0.359	-0.285	-0.301	0.719	0.04	0.379	0.05	-0.166	0.632	-0.379	-0.122	-1.868	0.499	-0.03	-1.138	-1.174	0.458	1.489	0.495	0.532	0.192
1.0575	-0.298	-0.097	-0.464	-0.454	-0.97	0.589	0.464	0.971	-1.088	-0.774	-0.78	-1.844	-0.613	-0.9	-0.513	-0.286	-1.057	-0.703	-0.449	0	-1.676	0.153	-1.105	0	0	-0.341	-2.072	0.596	0.253	-0.295	0.08	0.726	0.17	0.466	0.044	-0.329	1.759	-0.089	0.18	-2.242	0.56	-0.06	-1.138	-1.174	-0.267	0.408	0.309	0.52	0.115
1.0625	0.026	2.562	-0.223	-0.454	-0.552	1.24	0.684	1.489	-0.96	-0.499	-0.78	-2.326	-0.134	-0.212	0.366	-0.294	-0.685	-0.966	0.197	0	-1.466	0.727	-1.115	0	0	-0.147	-1.8	1.037	0.247	0.052	0.073	1.911	-0.21	0.513	-0.195	-0.166	1.918	0.166	0.294	-1.974	0.499	0.074	-1.125	-1.174	-0.799	0.757	-0.101	0.717	0.055
1.0675	1.255	4.081	0.69	-0.454	-0.102	0.589	1.171	0.713	-0.329	0.645	-0.573	-2.15	0.381	0.362	0.502	-0.926	-0.933	-0.662	0.372	0	-0.67	0.153	-1.115	0	0.001	0.469	-1.164	1.472	0.487	0.232	-0.389	2.549	-0.619	0.477	-0.072	0.513	1.412	0.077	0.155	-1.404	0.092	0.217	-0.959	-1.174	-0.581	1.874	-0.36	1.617	-0.057
1.0725	2.28	3.469	1.452	-0.454	-0.035	-0.191	1.801	0.175	0.851	2.112	-0.884	-1.563	0.459	-0.212	0.243	-1.275	-0.923	0.192	0.035	0	-0.004	-0.534	-1.105	0	0.018	0.928	-0.74	1.81	0.95	-0.065	-1.636	1.895	-0.531	0.513	0.156	1.081	1.152	0.367	-0.563	-1.253	-0.288	0.307	-0.13	-1.174	0.084	1.478	-0.266	1.663	-0.55
1.0775	1.255	2.607	0.69	-0.454	-0.102	-0.396	1.072	0.118	1.304	2.206	-1.23	-1.135	0.381	-0.9	0.638	-1.025	-0.56	0.723	0.072	0	-0.669	-0.715	-0.995	0	0.218	0.997	-0.174	1.965	1.299	-0.044	-2.419	0.531	-0.796	0.467	-0.437	0.513	0.473	0.774	-1.238	-0.628	-0.385	0.134	1.527	-1.174	0.771	0.273	0	1.026	-0.9
1.0825	0.041	2.458	-0.223	-0.454	-0.542	-0.414	0.396	0.511	0.615	1.338	-1.135	-0.561	-0.134	-1.082	0.975	-0.727	-0.498	-0.143	0.611	0	-1.447	-0.73	-0.566	0	0.977	1.173	0.45	3.302	1.322	0.266	-2.15	-0.216	-0.989	0.39	-1.209	-0.166	-0.148	0.284	-1.476	-0.18	-0.385	0.167	2.509	-1.174	1.27	0.148	0.165	0.894	-1.114
1.0875	-0.12	1.768	-0.464	-0.453	-0.853	-0.415	0.783	0.635	0.035	0.669	-0.417	0.138	-0.613	-1.098	0.491	-0.834	-0.56	-1.397	0.99	0	-1.447	-0.715	-0.105	0	1.611	1.186	0.674	4.094	1.215	0.216	-1.699	0.009	-0.736	0.013	-1.413	-0.345	-0.308	-0.296	-1.827	-0.833	-0.27	0.471	1.528	-1.174	1.337	0.87	0.202	1.118	-0.876
1.0925	0.494	0.609	-0.484	-0.434	-0.552	-0.415	2.001	0.703	-0.419	0.586	0.189	-0.065	-0.726	-1.098	-0.491	-0.486	-0.912	-1.677	1.3	0	-0.65	-0.534	-0.036	0	0.977	0.71	0.931	2.561	1.228	-0.469	-1.799	0.601	-0.267	0.146	-0.765	-0.361	-0.322	-0.448	-1.718	-1.514	0.296	0.519	-0.117	-1.174	1.193	0.858	0.214	1.236	-0.526
1.0975	1.33	0.325	-0.464	-0.209	-0.219	-0.415	2.529	0.915	-0.329	0.789	-0.417	-0.978	-0.613	-1.098	-0.964	0.004	-0.808	-0.732	1.431	0	0.224	0.153	-0.105	0	0.218	0.025	1.274	0.213	1.08	-1.178	-2.325	0.695	0.09	1.122	0.248	-0.361	-0.322	-0.455	-0.582	-1.116	1.347	0.397	-0.805	-1.174	0.937	0.001	0.318	1.533	-0.936
1.1025	2.06	1.215	-0.223	0.644	-0.552	-0.415	2.179	0.242	0.319	1.694	-1.134	-1.25	-0.145	-1.098	-0.48	-0.585	-0.116	0.547	0.999	0	0.356	0.727	-0.565	0	0.018	-0.087	1.194	-0.726	0.904	-1.526	-2	0.516	0.383	2.053	0.748	-0.361	-0.294	-0.372	0.635	0.318	1.665	0.241	-0.436	-1.174	0.461	-0.472	0.736	1.682	-1.302
1.1075	2.648	2.229	0.69	1.357	-0.853	-0.415	1.581	0.231	0.31	1.98	-1.222	-0.73	0.247	-1.098	0.627	-1.275	-0.011	1.044	0.456	0	0.243	0.153	-0.985	0	0.001	0.383	2.042	-0.289	1.031	-1.506	-1.1	0.804	1.291	2.11	0.661	-0.361	0.026	0.007	1.15	1.491	0.773	0.134	0.01	-1.174	0.091	-0.134	1.185	1.342	-0.907
1.1125	2.251	1.905	1.452	0.644	-0.552	-0.415	0.643	0.78	-0.448	0.633	-0.78	0.466	-0.145	-1.082	1.573	-1.366	-0.343	1.042	0.158	0	-0.422	-0.534	-0.985	0	0	0.157	3.763	0.187	1.15	-1.148	-0.932	1.217	2.269	1.333	0.396	-0.361	1.238	0.692	1.435	1.52	0.304	0.242	-0.283	-1.174	0.289	0.26	0.972	1.361	-0.168
1.1175	2.312	0.336	0.69	-0.209	-0.21	-0.415	0.026	0.096	-0.96	-0.499	-0.114	1.655	-0.614	-0.9	1.507	-1.034	-0.186	1.507	-0.223	0	-0.44	-0.715	-0.575	0	0	-0.229	4.664	0.262	1.087	-0.367	-0.771	1.63	2.225	1.122	0.055	-0.361	2.251	1.271	1.256	1.054	0.411	0.403	-0.142	-1.174	0.569	-0.01	0.483	1.933	0.743
1.1225	2.792	-0.135	-0.223	-0.434	-0.434	-0.414	-0.554	-0.375	-0.96	-0.774	-0.105	1.597	-0.737	-0.212	0.265	-0.743	0.629	1.171	-0.1	0	0.014	-0.731	-0.216	0	0	0.591	4.289	0.965	1.135	-0.245	-0.028	1.903	1.657	0.866	-0.618	-0.361	1.267	1.23	0.114	0.487	0.101	0.594	0.711	-1.174	0.148	0.001	0.284	1.505	1.736
1.1275	3.089	0.854	-0.442	-0.453	-0.307	-0.396	-0.972	-0.209	-0.438	-0.785	-0.667	0.84	-0.737	0.362	-0.083	-1.018	1.283	0.194	0.06	0	-0.669	-0.731	-0.455	0	0	0.884	3.534	2.44	1.258	-1.205	0.863	1.544	1	-0.009	-1.163	-0.361	0.374	0.464	-0.862	-0.343	-0.075	0.826	0.839	-1.174	-0.068	0.407	0.336	0.947	1.586
1.1325	3.555	1.778	-0.201	-0.454	0.561	-0.191	-0.862	-0.364	0.428	-0.642	-0.667	0.28	-0.614	-0.212	1.122	-1.174	0.205	-0.338	-0.221	0	-1.466	-0.731	-0.455	0	0	-0.14	3.168	2.851	1.105	-1.848	1.366	0.882	0.717	-0.598	-1.095	-0.361	1.267	0.174	-1.029	-0.981	0.569	0.824	0.393	-1.174	0.387	0.599	0.312	0.69	0.995
1.1375	3.453	1.745	0.952	-0.454	1.478	0.589	-0.026	0.231	0.851	0.001	-0.088	-0.627	-0.145	-0.9	1.969	-0.461	-0.559	-0.121	0.024	0	-1.676	-0.731	-0.206	0.001	0	-0.303	1.991	1.603	0.769	-1.588	0.676	0.43	0.411	-0.731	-0.811	-0.361	2.251	0.629	-0.407	-0.74	1.18	0.558	0.188	-1.174	0.656	0.994	0.103	0.204	0.002
1.1425	2.413	1.083	2.628	-0.453	1.829	1.24	0.783	1.375	0.547	1.063	0.095	-1.382	0.247	-1.082	1.111	0.653	-0.105	-0.302	0.119	0	-1.694	-0.715	-0.455	0.02	0	0.314	1.659	0.338	0.538	-1.122	-0.102	0.282	-0.106	-0.742	-1.094	-0.361	1.239	0.988	-0.037	-0.257	0.578	0.241	-0.129	-1.173	0.506	0.869	0.147	0.085	-1.03
1.1475	2.15	1.164	2.628	-0.434	1.088	0.589	0.503	1.095	0.093	1.718	0.155	-0.87	-0.145	-1.098	-0.23	1.151	-0.125	-1.326	-0.007	0	-1.676	-0.534	-0.455	0.243	0	1.017	1.829	-0.013	0.484	-0.924	-0.544	0.001	-0.328	-0.743	-1.149	-0.361	0.04	1.065	-0.412	0.253	0.04	-0.027	0.393	-1.156	0.448	-0.009	0.467	0.006	-1.273
1.1525	1.973	1.72	0.952	-0.209	0.328	-0.191	0.016	0.231	-0.093	1.993	0.31	0.484	-0.614	-1.098	-0.469	1.093	-0.798	-2.099	0.077	0.001	-1.466	0.154	-0.205	1.09	0	1.816	1.588	0.479	0.461	-0.387	-0.397	0.001	-0.203	-0.742	-0.446	-0.345	-0.105	0.995	-0.644	0.706	0.684	-0.066	1.145	-0.963	1.001	-0.597	0.618	-0.237	-0.473
1.1575	1.432	1.487	-0.202	0.646	0.454	-0.396	-0.544	-0.085	-0.547	2.493	-0.304	1.326	-0.737	-1.098	0.029	0.27	-0.788	-2.12	0.161	0.018	-0.669	0.744	-0.445	1.796	0	2.273	1.587	1.316	0.381	0.256	0.098	0.281	-0.02	-0.71	0.86	-0.166	0.633	0.699	-0.308	0.904	1.657	0.002	0.239	-0.227	1.516	-0.607	0.43	-0.343	0.709
1.1625	1.168	0.933	-0.464	1.398	0.444	-0.414	-0.861	-0.499	-0.86	2.767	-0.676	0.708	-0.748	-1.098	0.569	-0.825	-0.001	-1.382	0.066	0.22	0.014	0.351	-0.335	1.09	0	1.33	1.056	1.452	0.362	0.436	0.405	0.414	0.229	-0.341	1.883	0.529	1.759	0.374	0.117	0.475	1.347	-0.105	-0.831	0.388	1.773	-0.146	0.419	-0.507	0.767
1.1675	0.479	0.234	-0.485	1.155	0.2	-0.415	-0.415	-0.5	-0.547	1.707	-0.564	0.752	-0.748	-1.082	0.886	-1.35	0.423	0.254	-0.531	1.003	-0.441	0.351	0.324	0.243	0	-0.008	0.23	1.268	0.361	-0.152	0.171	0.687	0.12	1.087	1.841	1.277	1.918	0.25	-0.072	-0.332	0.304	-0.227	-1.112	-0.209	1.398	0.249	0.464	-0.238	0.015
1.1725	-0.149	-0.231	-0.485	2.233	0.434	-0.415	0.675	-0.107	-0.103	0.157	-0.875	0.77	-0.748	-0.9	-0.029	-1.274	-0.002	0.986	-0.917	1.844	-0.441	0.744	0.315	0.02	0	-0.169	-0.149	1.933	0.366	-0.596	-0.086	0.601	0.095	2.621	1.416	1.42	1.412	0.008	0.12	-1.555	-0.164	-0.225	-1.125	-0.734	0.479	-0.146	0.309	0.151	-0.075
1.1775	-0.298	-0.539	-0.464	4.287	0.327	-0.415	1.94	-0.04	-0.026	-0.487	-1.134	-0.473	-0.748	-0.212	-0.975	-0.586	-0.798	0.343	-0.565	1.97	0.014	0.171	-0.445	0.001	0	0.204	-0.22	2.673	0.385	0.309	0.154	0.001	0.866	2.851	1.653	1.666	1.152	0.077	1.218	-1.781	0.092	-0.066	-0.984	0.002	0.175	-0.619	-0.064	-0.304	0.406
1.1825	-0.15	0.169	-0.223	3.555	-0.317	-0.415	2.369	-0.118	0.016	-0.142	-0.763	-1.333	-0.748	0.378	-1.1	-0.003	-0.912	0.476	-0.091	1.844	-0.669	-0.32	-0.865	0	0	0.113	-0.23	2.22	0.294	1.785	0.31	-0.318	1.559	2.621	2.41	2.279	0.473	0.532	2.104	-1.258	0.393	0.197	-0.45	1.334	0.201	-0.743	-0.192	-0.704	-0.01
1.1875	0.464	1.431	0.69	1.155	-0.317	-0.414	1.652	-0.636	-0.006	0.264	-0.01	-1.805	-0.737	-0.014	-0.649	-0.569	-0.55	0.301	-0.155	1.003	-1.466	0.368	-0.565	0.001	0	0.022	-0.296	0.992	0.198	2.239	0.129	0.009	0.819	1.088	2.324	2.734	-0.134	0.526	2.21	-1.193	0.083	0.328	-0.003	1.334	0.182	-0.743	0.055	-0.224	-0.573
1.1925	0.991	1.861	1.452	0.076	0.326	-0.396	2.299	-1.118	0.134	-0.154	0.353	-2.184	-0.613	0.001	-0.254	-1.083	-0.374	-0.548	-0.35	0.22	-1.676	1.63	-0.215	0.02	0	0.123	-0.614	0.821	0.146	1.3	-0.156	0.695	-0.159	-0.329	1.604	1.6	-0.134	0.001	1.72	-1.062	-0.287	0.274	-0.45	-0.016	0.41	-0.619	0.48	0.525	-0.116
1.1975	0.64	1.8	0.69	0.666	0.424	-0.191	3.007	-1.242	0.516	-0.654	-0.001	-1.328	-0.133	0.576	-0.649	-0.569	-0.001	-0.595	-0.447	0.019	-1.694	1.842	-0.445	0.243	0	0.656	-1.158	1.987	0.025	0.349	0.279	1.107	-0.462	-0.554	1.329	0.936	0.459	-0.289	1.23	-0.396	-0.368	0.328	-0.984	-0.945	0.522	-0.146	1.179	0.586	0.762
1.2025	0.64	1.183	-0.223	1.358	0.083	0.589	1.163	-1.241	0.902	-0.786	-0.667	0.659	0.393	0.674	-1.112	-0.003	0.029	-0.636	-0.111	0.019	-1.695	1.631	-0.335	1.09	0	1.119	-1.124	2.766	-0.173	0.166	0.996	1.107	-0.224	0.136	0.599	1.503	0.978	-0.082	0.555	0.234	-0.181	0.627	-1.1	-1.156	0.242	0.249	1.736	0.92	0.786
1.2075	0.991	0.336	-0.464	0.645	-0.093	1.24	-0.612	-1.107	0.644	-0.798	-0.754	1.631	0.605	0.56	-1.111	-0.586	0	-0.807	0.141	0.22	-1.695	2.728	0.324	1.796	0	0.491	-0.387	2.544	-0.288	0.273	0.93	0.695	0.027	1.576	-0.055	2.264	0.632	0.153	-0.168	0.255	0.56	0.597	-0.83	-1.173	-0.139	-0.135	1.705	1.572	-0.081
1.2125	0.464	0.192	-0.485	-0.208	-0.552	0.589	-0.943	-0.511	0.794	-0.798	-0.364	0.411	1.131	-0.196	-0.638	-1.283	1.116	-0.703	0.128	0.985	-1.695	3.317	0.315	1.09	0	-0.299	-0.145	2.349	-0.258	0.829	0.587	0.017	-0.121	2.431	0.035	2.718	0.632	-0.089	-0.019	-0.664	1.188	0.206	0.252	-1.156	-0.594	-0.483	1.51	1.202	-0.431
1.2175	-0.15	0.033	-0.486	-0.414	-0.97	-0.191	-0.443	0.353	1.51	-0.786	0.051	-0.934	1.599	-0.9	-0.118	-1.466	1.727	-0.235	-0.267	1.625	-1.695	2.516	-0.445	0.243	0	-0.736	-0.503	1.689	0.017	0.833	0.658	-0.224	-0.468	1.599	0.68	1.404	0.979	-0.379	0.612	-0.56	0.667	0.212	1.298	-0.963	-0.735	-0.135	1.128	0.987	-0.259
1.2225	-0.312	-0.103	-0.486	-0.208	-1.069	-0.396	0.434	0.354	1.836	-0.654	0.302	-0.731	1.589	-1.082	-0.039	-1.466	0.33	0.352	-1.044	1.003	-1.695	2.908	-0.865	0.02	0	-1.081	-0.881	0.62	0.566	-0.417	0.924	0.43	-0.492	0.424	0.488	0.045	0.473	-0.455	0.54	0.803	0.305	0.672	1.081	-0.227	-0.435	0.249	0.954	1.163	-0.015
1.2275	-0.326	0.473	-0.486	0.644	-0.97	-0.414	0.852	-0.5	0.97	-0.154	-0.296	0.14	0.996	-1.098	-0.085	-1.283	-0.424	-0.668	-0.938	0.44	-1.695	3.104	-0.565	0.001	0	-0.834	-0.674	0.322	0.993	-1.618	0.974	1.388	-0.123	0.889	-0.148	-0.134	0.026	-0.455	0.269	0.469	0.525	0.988	0.993	0.388	0.066	-0.145	1.058	1.375	0.032
1.2325	-0.327	1.267	-0.486	1.357	-0.562	-0.415	0.434	-0.96	-0.31	0.263	-0.563	0.139	0.001	-1.098	-0.23	-0.585	0.463	-1.938	-0.041	1.003	-1.695	1.253	-0.215	0	0	-0.111	-0.114	0.764	1.062	-1.96	0.5	1.528	0.02	2.576	-0.354	0.515	0.487	-0.379	0.864	-0.303	0.676	1.054	0.711	-0.21	0.556	-0.596	1.198	1.045	0.056
1.2375	-0.326	1.634	-0.486	0.644	-0.22	-0.415	-0.444	-0.489	-0.841	-0.154	0.016	-0.76	-0.602	-1.098	0.716	0.021	0.91	-2.249	0.161	1.625	-1.695	-0.105	-0.445	0	0	0.351	-0.079	0.656	0.965	-1.608	0.236	1.209	0.328	3.041	-0.315	1.097	1.168	-0.089	1.446	0.248	1.092	0.988	-0.295	-0.751	0.69	-0.461	1.702	0.441	0.899
1.2425	-0.312	1.72	-0.486	-0.209	-0.562	-0.415	-0.982	0.489	-0.556	-0.654	0.458	-1.305	-0.737	-1.097	1.901	-0.286	0.184	-2.181	0.189	0.985	-1.695	0.449	-0.325	0	0	0.245	-0.437	-0.371	0.803	-1.251	0.525	0.796	0.519	1.855	-0.061	0.708	1.601	0.159	1.347	0.473	1.471	0.671	-0.972	-0.21	0.435	0.599	1.564	0.801	1.195
1.2475	-0.15	1.312	-0.486	-0.434	-0.971	-0.414	-1.102	0.96	-0.202	-0.786	0.466	-1.393	-0.748	-1.066	1.178	0.063	-0.436	-1.708	0.47	0.22	-1.695	2.403	0.455	0	0	-0.26	-0.614	-0.944	0.68	-1.552	0.695	0.422	0.181	0.889	1.082	0.708	2.887	0.001	1.372	0.318	1.56	0.209	-1.125	0.388	0.161	1.862	0.939	1.176	0.057
1.2525	0.464	1.148	-0.486	-0.453	-1.079	-0.396	-1.112	0.489	-0.33	-0.798	0.103	-1.956	-0.748	-0.703	0.153	0.752	-1.037	-1.059	0.574	0.018	-1.695	5.152	0.975	0	0	-0.242	-0.291	-0.884	0.581	-1.762	0.393	0.274	-0.063	1.134	1.84	1.097	3.999	0.084	1.542	0.425	1.471	0.173	-1.138	-0.226	0.708	1.478	0.868	0.473	-0.252
1.2575	0.977	1.304	-0.486	-0.454	-1.088	-0.172	-1.112	-0.489	0.084	-0.798	-0.296	-2.379	-0.748	0.673	-0.616	-0.129	-1.491	-0.095	0.276	0.001	-1.695	6.202	0.975	0	0	0.366	-0.175	-0.847	0.42	-1.634	0.364	-0.085	0.1	1.466	1.527	0.531	3.479	0.615	1.35	0.487	1.101	0.471	-1.138	-0.928	1.384	0.262	0.745	-0.184	0.43
1.2625	0.465	1.604	-0.486	-0.454	-1.079	0.813	-1.103	-0.971	0.674	-0.798	-0.364	-2.233	-0.748	1.822	-1.111	-1.082	-1.596	1.232	-0.339	0	-1.695	3.235	0.445	0	0	0.557	-0.745	-0.705	0.248	-1.547	0.793	-0.31	0.147	1.134	1.304	0.061	2.107	0.899	0.963	0.124	0.8	0.519	-1.138	-0.734	1.055	0.012	0.312	-0.487	0.448
1.2675	-0.121	1.405	-0.486	-0.454	-0.971	2.243	-0.992	-0.635	0.094	-0.786	-0.408	-1.849	-0.748	0.674	-1.112	-1.002	-1.49	1.073	-0.744	0	-1.695	1.158	-0.445	0	0	0.454	-1.209	-0.258	0.117	-1.307	0.695	0.189	-0.385	0.878	1.453	0.92	0.662	0.629	1.148	-1.136	1.207	0.394	-1.125	0.72	0.788	0.272	0.14	-0.158	0.596
1.2725	0.041	0.211	-0.486	-0.454	-0.562	2.243	-0.574	-0.242	-0.201	-0.643	-0.477	-0.91	-0.737	-0.687	-0.649	-0.642	-1.026	-0.261	-0.744	0	-1.694	1.694	-0.984	0	0.001	0.392	-1.148	0.273	0.031	-1.088	0.008	1.45	-0.846	1.721	1.559	2.831	-0.104	0.25	1.314	-1.917	1.948	0.208	-0.984	1.948	1.48	-0.01	0.321	0.512	1.272
1.2775	1.255	-0.892	-0.486	-0.454	-0.22	0.813	-0.225	-0.5	0.448	-0.011	-0.875	-0.017	-0.614	-0.867	-0.254	-0.569	-0.301	-0.759	-0.749	0	-1.676	1.812	-1.095	0	0.018	-0.046	-0.402	0.511	0.102	-1.036	-0.255	2.168	-0.96	2.442	1.189	3.398	0.055	0.754	0.783	-1.099	2.355	0.006	-0.45	0.72	1.843	-0.01	0.406	0.348	1.611
1.2825	2.281	-0.787	-0.486	-0.454	-0.561	-0.172	-0.574	-0.376	0.842	0.907	-1.23	0.422	-0.145	-0.195	-0.638	-0.443	0.868	-0.982	-0.806	0	-1.466	1.236	-0.995	0	0.218	-0.89	0.668	1.165	0.331	-1.082	-0.114	1.676	-0.96	1.588	0.012	1.583	1.413	1.493	0.322	0.23	2.046	0.095	-0.003	-0.751	1.352	0.271	0.571	-0.158	1.504
1.2875	1.262	-0.06	-0.486	-0.454	-0.97	-0.396	-0.992	0.372	0.435	0.915	-1.134	0.623	0.251	0.567	-0.986	-0.123	2.407	-1.298	-0.581	0	-0.665	0.949	-0.573	0	0.981	-1.027	0.981	1.584	0.464	-1.241	0.597	1.163	-0.849	0.273	-0.622	0.047	3.046	1.287	0.234	0.372	1.578	0.271	-0.446	-1.139	0.648	-0.006	0.791	-0.346	0.671
1.2925	0.048	-0.092	-0.486	-0.454	-1.078	-0.414	-1.102	0.453	-0.397	0.038	-0.359	0.594	-0.107	0.783	-0.6	0.195	2.132	-1.314	0.044	0	0.101	0.226	-0.17	0	1.711	-0.443	0.665	2.062	0.355	-1.216	1.271	0.397	-0.395	0.059	0.211	-0.327	2.702	1.644	0.666	-0.277	1.08	0.076	-0.975	-1.173	0.545	0.036	0.73	-0.643	-0.327
1.2975	-0.285	-0.436	-0.486	-0.454	-1.088	-0.415	-1.112	-0.193	-0.914	-0.576	0.851	0.03	-0.556	1.272	0.178	-0.189	0.516	-0.721	0.862	0	-0.229	-0.448	-0.344	0	1.397	-0.112	0.265	3.4	0.157	-0.77	1.662	-0.252	0.307	0.686	1.81	-0.36	1.291	2.736	1.478	-0.8	0.453	-0.164	-1.12	-1.174	0.832	0.696	0.699	-0.913	-0.604
[truncated: 224 more columns]

## Sheet: PSTH(tjM1,RS,allLayers,expert)
time (s)	n1	n2	n3	n4	n5	n6	n7	n8	n9	n10	n11	n12	n13	n14	n15	n16	n17	n18	n19	n20	n21	n22	n23	n24	n25	n26	n27	n28	n29	n30	n31	n32	n33	n34	n35	n36	n37	n38	n39	n40	n41	n42	n43	n44	n45	n46	n47	n48	n49
0.8025	-0.793	-1.455	1.826	0.289	-0.801	0.463	-0.732	0.25	1.014	0.71	0.294	-1.045	0.768	0	0.135	1.886	-0.488	2.187	-1.156	1.397	0.146	-0.522	-0.439	-0.102	0	0.699	-1.439	-0.295	0.141	0.448	-0.791	-0.678	-0.293	-0.78	-0.622	-1.581	0.165	-1.637	0.931	0.102	2.116	-0.718	-0.624	-0.415	1.965	0.258	-0.209	0.707	0.512
0.8075	-0.564	-1.435	0.622	0.321	-0.662	0.408	-0.882	-0.356	-0.161	1.66	0.191	-0.463	0.7	0	0.023	1.231	0.254	1.65	-1.762	0.502	-0.171	-0.522	-0.439	-0.046	0	0.298	-1.098	0.519	-0.234	0.701	-0.61	-0.136	-0.111	-0.838	-0.277	-1.218	-0.571	-0.832	0.78	-0.215	1.818	-0.485	-1.475	-0.415	1.448	-0.625	-0.208	0.436	0.04
0.8125	-0.381	-1.198	-0.412	-0.126	-0.155	-0.103	-0.943	-0.635	-0.904	1.624	0.026	0.003	0.469	0	-0.097	1.4	1.03	0.675	-2.143	-0.211	-0.19	-0.522	-0.439	0.156	0.016	-0.029	-0.356	0.813	-0.159	0.387	-0.75	0.438	0.016	-0.879	0.222	-0.742	-1.047	-0.536	0.781	-0.455	2.492	-0.856	-2.025	-0.415	1.816	-0.668	-0.199	0.325	0.008
0.8175	-0.583	-0.19	-0.964	-0.601	0.271	-0.526	-1.117	-0.909	-0.873	0.916	-0.33	-0.504	0.395	0.015	-0.144	2.161	0.918	0.069	-1.57	-0.282	-0.073	-0.522	-0.439	0.33	0.19	0.081	0.953	0.217	-0.175	-0.335	-1.024	0.679	-0.045	-0.788	0.298	-0.222	-1.154	-0.981	0.6	-0.428	3.024	-0.86	-2.149	-0.415	1.76	-0.143	-0.087	0.01	0.116
0.8225	-0.812	1.149	-0.755	-0.683	-0.146	-0.29	-1.056	-1.167	0.188	0.556	-0.671	-1.026	0.209	0.188	-0.242	1.765	0.18	0.267	0.257	0.167	-0.151	-0.522	-0.439	0.213	0.85	0.209	1.406	-0.008	-0.797	-0.855	-0.961	0.604	-0.199	-0.319	0.151	0.476	-1.048	-0.945	0.077	-0.685	2.479	-0.556	-2.026	-0.415	0.497	-0.054	0.409	0.111	-0.056
0.8275	-0.743	1.029	0.432	-0.461	-0.512	0.426	-0.614	-0.471	2.203	0.488	-0.84	-0.802	0.337	0.95	-0.245	1.036	-0.133	0.461	1.76	0.763	-0.306	-0.522	-0.439	0.218	1.401	0.221	0.404	0.334	-1.576	-0.736	-0.437	0.679	-0.328	0.134	0.466	0.441	-0.606	-0.851	-0.138	-1.299	1.689	-1.012	-1.515	-0.415	-0.452	-0.159	1.129	0.812	-0.24
0.8325	-0.206	-0.13	1.493	0.588	0.013	0.734	-0.196	0.649	2.978	0.4	-0.859	-0.25	0.548	2.058	-0.177	0.332	0.183	0.285	1.285	1.375	-0.293	-0.522	-0.439	0.389	0.85	0.306	-0.955	-0.077	-1.849	-0.2	-0.075	1.073	-0.28	0.009	1.034	-0.29	-0.237	-1.071	0.079	-1.646	1.365	-1.544	-1.077	-0.415	-0.199	-0.855	1.129	1.186	-0.04
0.8375	0.433	-0.793	1.209	1.841	1.078	0.626	-0.231	0.477	1.801	0.742	-0.813	-0.17	0.276	2.086	-0.245	-0.113	0.112	0.097	-0.476	1.554	-0.071	-0.522	-0.439	0.418	0.19	-0.07	-1.435	-0.868	-1.761	0.061	-0.011	0.842	-0.182	-0.384	1.417	-1.144	-0.606	-0.981	0.208	-1.639	0.56	-1.684	-1.369	-0.415	0.665	-1.502	0.409	0.812	0.306
0.8425	0.239	-0.988	1.248	1.706	1.591	0.652	-0.85	-0.79	0.809	0.979	-0.572	-0.424	-0.027	1.297	-0.242	0.201	-0.101	0.097	-1.241	0.711	-0.021	-0.522	-0.439	0.384	0.016	-0.47	-1.298	-1.221	-1.579	-0.169	-0.525	0.104	-0.28	-0.482	1.463	-1.608	-1.048	-1.014	0.223	-1.31	-0.175	-1.696	-1.357	-0.415	0.777	-1.669	-0.087	0.111	0.825
0.8475	-0.377	-0.572	1.25	0.588	1.078	0.942	-1.328	-1.339	0.019	0.635	-0.279	-0.548	0.13	1.755	-0.144	0.924	-0.18	0.972	-0.426	-0.172	-0.034	-0.522	-0.439	0.159	0.001	-0.265	-1.186	-1.127	-0.922	-0.217	-1.183	0.215	-0.33	-0.472	1.35	-1.609	-1.165	-1.12	0.423	-1.134	-0.365	-1.697	-0.931	-0.415	0.447	-1.669	-0.199	0.001	1.268
0.8525	-0.498	0.011	0.443	-0.315	0.001	0.904	-1.388	-0.726	0.002	-0.143	-0.25	-0.809	0.292	2.749	-0.098	1.454	-0.276	1.535	0.347	-0.364	0.171	-0.522	-0.439	-0.05	0.016	-0.034	-0.83	-0.517	-0.204	-0.181	-1.293	0.843	-0.221	-0.38	0.841	-1.161	-1.175	-1.046	0.339	-1.591	-0.381	-1.697	-0.858	-0.415	0.124	-1.503	-0.208	0.22	1.111
0.8575	-0.309	-0.091	0.416	-0.676	-0.659	0.412	-1.187	-0.173	0.591	-0.696	-0.408	-0.816	0.061	2.331	-0.003	1.427	-0.267	1.087	0.569	-0.254	0.132	-0.522	-0.439	-0.104	0.19	-0.175	-0.37	-0.003	-0.221	-0.352	-0.952	0.975	-0.154	-0.23	0.674	-0.498	-1.175	-0.61	-0.081	-2.02	-0.382	-1.696	-0.93	-0.415	-0.112	-0.869	-0.208	0.001	0.782
0.8625	-0.275	-0.26	0.69	0.129	-0.806	-0.087	-1.006	0.47	0.707	-0.734	-0.438	-0.642	-0.363	1.627	-0.03	1.315	-0.622	0.669	0.617	-0.155	-0.245	-0.522	-0.439	-0.109	0.85	-0.261	-0.344	-0.507	-0.455	-0.369	-0.58	0.94	-0.224	-0.519	1.356	-0.498	-1.165	-0.483	-0.255	-2.19	-0.382	-1.684	-1.345	-0.415	0.529	-0.34	-0.181	0.102	0.187
0.8675	-0.315	-0.352	0.448	1.751	-0.818	-0.515	-1.127	1.048	0.776	-0.261	-0.411	-0.896	-0.424	0.806	-0.212	1.482	-1.293	0.488	0.188	0.149	-0.642	-0.522	-0.439	-0.109	1.401	0.034	-0.781	-1	-0.324	-0.287	-0.578	1.21	-0.368	-0.872	1.711	-1.161	-1.048	-0.912	-0.278	-2.265	-0.382	-1.544	-1.222	-0.415	2.26	-0.855	0.139	0.702	-0.466
0.8725	-0.578	-0.381	-0.051	2.598	-0.818	-0.723	-1.127	0.322	0.707	-0.003	-0.628	-1.113	-0.231	0.188	-0.239	1.183	-1.492	0.881	-0.702	0.416	-0.744	-0.522	-0.439	-0.109	0.85	0.355	-0.886	-0.589	0.533	-0.324	-0.747	1.237	-0.439	-0.875	1.618	-1.618	-0.606	-0.531	-0.248	-2.013	-0.382	-1.013	-0.408	-0.415	3.473	-1.321	1.428	0.694	-0.532
0.8775	-0.817	-0.633	-1.141	2.524	-0.806	-0.794	-1.001	-0.763	0.591	0.187	-0.92	-0.809	-0.132	0.188	-0.147	0.74	-1.223	0.682	-1.197	0.335	-0.478	-0.522	-0.439	-0.109	0.19	0.109	-0.88	0.364	1.614	-0.594	-0.971	0.458	-0.388	-0.715	1.704	-1.721	-0.237	0.356	-0.121	-1.524	-0.382	-0.568	-0.285	-0.415	3.196	-0.855	2.925	-0.008	-0.181
0.8825	-0.817	-0.888	-1.623	2.031	-0.659	-0.914	-1.127	-1.023	0.002	0.729	-0.972	-0.257	0.13	0.777	-0.131	0.257	-1.147	0.208	-1.415	0.201	-0.18	-0.522	-0.419	-0.109	0.016	-0.377	-0.706	0.652	1.493	-0.97	-1.243	0.215	-0.313	-0.459	1.269	-1.721	-0.606	0.521	-0.261	-0.715	-0.382	-1	-0.7	-0.415	2.66	-0.34	2.878	-0.482	-0.116
0.8875	-0.578	-1.165	-0.993	1.648	-0.011	-0.524	-1.127	-1.011	0.019	1.218	-0.862	-0.25	0.389	1.281	-0.15	-0.37	-1.03	0.899	-1.291	0.246	-0.054	-0.522	-0.183	-0.109	0	-0.828	-0.008	0.246	0.946	-1.108	-1.295	1.139	-0.3	-0.268	0.225	-1.626	-1.048	0.148	-0.258	-0.474	-0.382	-1.391	-0.784	-0.415	1.878	-0.869	2.589	-0.491	-0.175
0.8925	-0.314	-1.274	-0.371	1.216	0.93	-0.008	-1.006	-0.768	0.793	1.083	-0.716	-0.714	0.471	0.777	-0.272	-0.265	-0.624	1.816	-1.264	0.612	-0.128	-0.522	0.861	-0.109	0	-1.116	0.185	0.276	1.216	-0.973	-0.924	1.701	-0.292	0.081	-0.211	-1.265	-1.165	-0.389	0.278	-1	-0.381	-1	-0.846	-0.397	0.265	-1.488	2.606	-0.118	0.301
0.8975	-0.264	-0.899	-0.293	1.118	0.93	-0.131	-1.187	-0.292	1.598	0.49	-0.516	-0.62	0.193	0.173	-0.356	0.128	-0.145	1.816	-1.664	1.212	-0.245	-0.522	2.395	-0.109	0	-0.726	-0.487	0.109	1.543	-0.628	-0.286	1.254	-0.277	0.644	-0.137	-0.955	-1.174	-1.279	0.752	-1.547	-0.365	-0.556	-0.942	-0.191	-0.856	-1.488	1.757	0.201	0.878
0.9025	-0.177	-0.431	-0.552	1.107	-0.011	-0.357	-1.398	-0.067	2.07	-0.105	-0.499	0.317	-0.344	0.015	-0.242	0.741	-0.136	0.885	-1.201	1.461	-0.378	-0.522	2.612	-0.109	0.016	-0.014	-1.018	-0.604	1.639	-0.479	-0.163	0.612	-0.181	0.582	-0.385	-1.161	-1.154	-1.691	0.653	-1.804	-0.176	-0.859	-1.503	0.59	-0.44	-0.869	0.55	-0.118	0.646
0.9075	0.039	-0.251	-1.114	0.274	-0.659	0.03	-1.449	-0.097	0.707	-0.467	-0.596	1.18	-0.451	0.015	-0.03	1.146	-0.513	0.041	0.085	1.027	-0.476	-0.522	1.923	-0.109	0.19	-0.03	-0.743	-0.917	1.664	-0.574	-0.564	0.211	-0.021	0.039	-0.653	-1.161	-0.911	-1.479	0.303	-1.747	0.542	-0.847	-2.014	1.241	0.656	-0.34	0.148	-0.5	-0.245
0.9125	0.199	0.101	-0.638	-0.271	-0.794	0.32	-1.398	-0.498	-0.72	-0.261	-0.662	0.977	-0.463	0.188	0.032	0.805	-0.472	-0.074	0.027	0.266	-0.202	-0.522	1.569	-0.109	0.85	-0.257	-0.04	-0.854	1.194	-0.711	-0.692	0.307	0.126	-0.45	-0.572	-0.954	0.089	-0.757	0.241	-0.971	1.142	-0.39	-2.014	0.59	0.918	-0.854	0.811	-0.592	-0.818
0.9175	-0.195	-0.005	0.655	-0.326	-0.671	-0.079	-1.182	-0.946	-1.092	-0.262	-0.457	0.324	-0.766	0.95	0.081	0.548	0.124	-0.457	-0.795	-0.124	0.195	-0.522	0.643	-0.109	1.401	-0.067	0.129	-0.922	0.73	-0.85	-0.484	0.631	0.148	-0.487	0.057	-1.256	1.269	-0.137	0.367	-0.015	0.542	-0.162	-1.503	-0.191	0.474	-1.305	1.456	-0.5	-0.872
0.9225	-0.366	-0.732	0.293	0.042	-0.146	-0.45	-0.946	-0.494	-1.124	-0.302	0.194	0.716	-0.97	2.071	0.241	1.084	0.556	-0.71	-0.242	-0.142	0.081	-0.522	-0.201	-0.109	0.85	0.25	-0.849	-0.663	1.013	-0.829	-0.513	1.188	0.108	-0.243	0.82	-1.522	0.91	-0.533	0.36	0.053	-0.176	0.434	-0.93	-0.378	0.087	-0.642	0.801	-0.118	-0.472
0.9275	0.074	-1.049	-0.585	0.847	0.418	-0.486	-0.855	0.34	-1.109	0.581	0.775	1.056	-0.722	2.231	0.116	1.772	0.197	-0.189	1.396	0.191	-0.166	-0.522	-0.42	-0.109	0.19	0.391	-1.615	-0.17	1.266	-0.695	-0.845	2.117	0.149	-0.145	0.74	-1.248	-0.226	-1.022	0.234	-0.563	-0.365	0.965	-0.675	-0.191	0.26	0.855	0.026	0.201	0.457
0.9325	0.547	-0.939	-0.097	0.944	0.514	-0.57	-0.679	-0.273	-0.923	1.617	0.963	0.055	-0.19	1.741	-0.176	1.619	-0.545	0.387	2.141	0.598	-0.235	-0.522	-0.439	-0.109	0.016	0.051	-1.273	-0.34	0.415	-0.396	-0.9	1.744	0.149	-0.013	0.586	-0.859	-0.459	-1.088	0.039	-1.264	-0.381	0.953	0.167	0.59	-0.013	2.302	-0.077	-0.118	1.062
0.9375	0.571	-0.913	0.861	0.583	0.577	-0.589	-0.72	-1.103	-0.217	1.115	0.863	-0.634	0.295	1.641	-0.201	0.539	-0.513	0.466	1.38	0.598	-0.217	-0.522	-0.439	-0.109	0	-0.163	0.18	-0.853	-0.433	-0.145	-0.563	0.592	0.11	0.261	0.981	-0.791	-0.226	-0.838	0.063	-1.527	-0.382	0.293	1.722	1.241	-0.767	2.998	0.297	-0.491	0.457
0.9425	0.119	-0.934	0.799	0.377	0.661	-0.048	-0.935	-0.844	0.388	-0.294	0.592	-0.62	0.403	1.568	0.041	0.178	-0.066	0.216	0.154	0.194	-0.123	-0.522	-0.439	-0.109	0	-0.009	1.619	-0.785	-0.338	0.005	-0.281	0.121	0.171	0.081	0.941	-0.747	-0.606	-0.945	0.155	-1.388	-0.382	-0.694	2.833	0.59	-1.23	2.303	0.624	-0.491	-0.472
0.9475	-0.103	-0.994	0.449	-0.044	1.078	0.56	-0.457	-0.44	-0.015	-0.705	0.231	-0.808	0.353	1.454	0.356	-0.015	-0.25	0.526	-0.725	-0.111	-0.021	-0.522	-0.439	-0.109	0	-0.033	1.145	0.1	0.498	-0.108	0.002	0.02	0.257	-0.31	0.379	-0.678	-1.048	-1.589	0.172	-0.803	-0.382	-0.847	2.379	-0.191	-1.272	0.884	0.305	-0.108	-0.878
0.9525	0.044	-0.517	0.296	-0.18	0.942	0.746	0.442	0.017	0.001	0.088	-0.052	-0.721	0.541	0.791	0.678	-0.349	-0.735	1.35	-0.673	-0.07	0.023	-0.522	-0.439	-0.104	0	-0.245	-0.549	1.052	0.838	-0.205	0.321	-0.109	0.325	-0.193	-0.211	-0.273	-1.154	-1.504	0.114	0.114	-0.382	-0.555	1.397	-0.378	-0.89	-0.278	0.017	0.32	-0.883
0.9575	0.194	0.231	-0.341	0.361	-0.011	0.369	0.373	0.562	0.591	0.392	0.046	-0.156	0.559	0.174	0.63	-0.69	-0.91	1.424	-0.103	-0.077	0.147	-0.522	-0.439	-0.05	0	0.226	-1.26	0.852	-0.004	-0.229	0.377	0.064	0.294	0.098	-0.291	0.192	-1.037	-0.977	0.197	0.591	-0.382	-0.974	0.639	-0.191	-0.636	0.326	0.305	0.484	-0.542
0.9625	-0.258	0.201	-0.744	0.528	-0.659	-0.045	-0.186	1.438	0.707	-0.336	0.031	0.222	0.48	0.014	0.087	-0.625	-0.367	0.203	-0.694	-0.2	0.308	-0.522	-0.439	0.154	0	0.58	-0.711	-0.277	-1.013	-0.152	-0.003	0.227	0.071	-0.003	-0.063	0.64	-0.459	-1.12	0.564	0.587	-0.382	-1.073	0.313	0.59	-0.449	1.835	0.624	0.803	0.105
0.9675	-0.611	0.051	-0.061	0.004	-0.806	-0.352	-0.362	2.02	0.776	-0.89	-0.493	0.229	0.003	0	-0.288	-0.035	0.584	-0.59	-0.811	-0.258	0.313	-0.521	-0.439	0.325	0	0.327	0.604	-0.849	-1.046	-0.251	-0.17	0.188	-0.139	-0.132	-0.01	0.855	0.585	-1.074	0.752	0.37	-0.382	0.534	-0.687	1.241	-0.549	1.306	0.296	0.702	0.36
0.9725	-0.189	0.13	0.56	-0.245	-0.818	-0.274	-0.568	0.943	0.707	-0.812	-0.722	-0.075	-0.754	0	-0.269	0.197	0.754	-0.236	0.285	-0.378	0.112	-0.499	-0.439	0.154	0	0.21	2.181	-0.795	-0.619	-0.352	-0.162	-0.238	-0.166	0.056	0.098	0.192	1.469	-0.757	0.362	-0.231	-0.382	2.525	-1.209	0.59	-0.467	-0.323	-0.096	-0.008	0.041
0.9775	0.508	0.051	0.391	0.004	-0.806	0.173	-0.552	-0.527	0.574	-0.454	-0.491	-0.402	-0.903	0	-0.179	0.037	0.38	0.133	0.753	-0.344	-0.11	-0.24	-0.439	-0.05	0	0.362	2.385	-0.707	-0.338	-0.301	-0.129	-0.666	-0.051	0.19	0.425	-0.471	1.406	-0.368	-0.028	-0.856	-0.381	2.169	-0.906	-0.191	0.024	-0.643	-0.199	-0.491	-0.045
0.9825	0.61	0.206	0.268	-0.24	-0.659	0.485	-0.388	-1.072	-0.201	-0.184	-0.188	-0.372	-0.427	0	-0.245	-0.282	0.424	-0.014	0.442	-0.108	-0.289	0.741	-0.42	-0.104	0	0.091	0.966	-0.374	0.018	-0.372	-0.137	-0.295	-0.023	0.123	0.887	-0.273	0.227	0.319	-0.166	-0.896	-0.365	0.574	-0.699	-0.397	0.187	-0.143	-0.208	-0.601	-0.045
0.9875	0.371	0.292	0.439	-0.704	-0.011	0.018	-0.286	-0.944	-0.906	0.08	0.465	-0.018	-0.127	0	-0.245	-0.306	0.805	-0.471	0.376	0.006	-0.219	1.56	-0.202	-0.109	0.016	-0.239	-0.269	0.192	0.266	-0.236	0.196	0.537	-0.023	-0.068	0.579	-0.015	-0.331	0.868	-0.364	-0.472	-0.176	-0.822	-0.127	-0.415	0.447	-0.054	-0.208	-0.61	0.041
0.9925	0.005	-0.241	-0.077	-0.305	0.93	-0.529	-0.131	-0.973	-0.906	0.351	0.967	0.571	-0.141	0	-0.177	0.485	0.206	-0.964	0.45	0.221	-0.102	0.741	0.623	-0.109	0.19	-0.075	-0.574	0.383	0.636	0.328	0.188	0.612	-0.051	-0.199	-0.21	-0.29	-0.079	1.201	-0.632	-0.078	0.542	-1.53	0.384	-0.415	0.709	-0.159	-0.199	-0.61	0.365
0.9975	-0.503	-0.486	-0.676	0.49	0.93	-0.45	-0.226	-1.469	-0.217	0.134	0.411	0.628	-0.091	0	-0.242	1.039	-0.255	-1.361	0.266	0.657	-0.269	-0.24	1.313	-0.109	0.85	0.012	-0.768	-0.13	0.938	0.778	-0.488	0.099	-0.169	0.064	-0.478	-0.679	0.09	1.117	-0.806	-0.016	1.142	-1.684	0.372	-0.415	0.447	-0.855	-0.086	-0.61	0.176
1.0025	-0.743	-0.387	-0.551	0.452	-0.011	0.106	-0.85	-1.808	0.372	-0.479	-0.39	0.404	-0.245	0	-0.209	0.5	-0.104	-1.212	-0.128	0.807	-0.498	-0.499	0.623	-0.109	1.401	0.082	-0.487	-0.423	0.934	0.471	-0.848	-0.267	-0.181	0.218	0.144	-0.747	0.458	-0.288	-0.84	-0.147	0.542	-1.696	-0.273	-0.415	0.201	-1.502	0.427	-0.61	-0.18
1.0075	-0.503	-0.346	-0.257	0.226	-0.659	0.391	-1.333	-1.735	-0.201	-0.47	-0.64	0.331	-0.515	0	0	-0.118	-0.15	-0.264	-0.377	0.616	-0.38	-0.521	-0.202	-0.109	0.85	0.002	-0.064	-0.536	0.59	-0.051	-0.738	-0.096	-0.129	-0.182	1.168	-0.782	0.352	-0.968	-0.442	-0.428	-0.176	-1.672	-1.357	-0.415	0.188	-1.67	1.354	-0.61	-0.035
1.0125	-0.006	-0.397	-0.087	0.025	-0.794	0.59	-1.444	-0.478	-0.72	0.667	-0.51	0.317	-0.424	0.015	0.111	0.529	-0.159	0.622	0.044	0.046	0.073	-0.522	-0.42	-0.109	0.19	-0.281	-0.144	-0.717	0.021	-0.49	-0.705	0.511	-0.114	-0.651	1.181	-0.747	-0.352	-0.451	0.164	-0.588	-0.365	-1.391	-2.014	-0.415	0.269	-1.684	2.139	-0.61	0.301
1.0175	0.233	-0.612	-0.106	-0.476	-0.671	0.825	-1.398	0.584	-0.201	1.703	-0.496	0.229	-0.09	0.188	-0.003	1.23	-0.23	0.824	1.04	-0.172	0.406	-0.522	-0.438	-0.109	0.016	-0.265	-0.064	-0.746	-0.616	-0.621	-0.756	0.944	-0.131	-0.584	0.305	-0.687	-0.469	-0.353	0.332	-0.179	-0.381	-0.328	-2.16	-0.415	0.651	-1.685	2.092	-0.61	0.754
1.0225	-0.001	-0.844	-0.355	-0.299	-0.146	0.337	-1.187	0.222	0.372	1.51	-0.571	-0.163	0.047	0.95	-0.242	0.929	-0.419	0.931	1.313	0.31	0.47	-0.522	-0.42	-0.109	0.016	-0.037	0.41	-0.712	-1.38	-0.473	-0.43	1.086	-0.199	-0.273	0.231	-0.385	-0.227	-1.173	0.234	-0.059	-0.382	0.56	-2.172	-0.415	0.122	-1.685	1.148	-0.61	0.906
1.0275	-0.44	-0.883	-0.37	0.334	0.417	-0.239	-1.001	-0.092	-0.218	1.408	-0.594	-0.809	-0.019	2.057	-0.386	1.63	-0.463	0.506	0.397	0.804	0.408	-0.522	-0.202	-0.109	0.19	-0.223	0.591	-0.492	-1.614	-0.509	-0.017	0.528	-0.239	-0.279	0.827	-0.386	-0.606	-1.981	-0.113	-0.882	-0.382	-0.328	-2.173	-0.397	-1.212	-1.685	1.036	-0.61	0.273
1.0325	-0.498	-0.909	0.151	0.56	0.502	-0.366	-1.056	0.343	-0.922	1.099	-0.564	-1.2	-0.066	2.057	-0.389	2.851	-0.416	-0.059	-1.132	0.934	0.095	-0.522	0.623	-0.104	0.85	-0.547	-0.002	-0.341	-1.401	-0.841	0.061	-0.041	-0.111	-0.666	0.66	-0.695	-1.048	-1.699	-0.373	-1.601	-0.382	-1.391	-2.172	-0.191	-2.149	-1.685	1.475	-0.61	-0.283
1.0375	-0.24	-0.938	0.667	0.961	0.417	-0.263	-0.734	0.638	-1.092	-0.109	-0.403	-1.274	0.207	0.95	-0.277	2.328	-0.615	-0.286	-2.098	1.071	-0.319	-0.522	1.313	-0.05	1.401	-0.889	-1.036	-0.551	-1.234	-1.06	-0.383	-0.224	0.017	-1.099	0.218	-0.842	-1.154	-0.88	-0.299	-1.589	-0.382	-1.672	-2.149	0.59	-2.312	-1.685	0.802	-0.61	-0.657
1.0425	0.039	-1.049	-0.033	0.819	-0.146	-0.659	-0.01	-0.472	-0.922	-1.104	-0.059	-1.12	0.245	0.188	-0.182	1.084	-0.647	-0.59	-2.053	1.016	-0.594	-0.522	0.623	0.154	0.85	-1.088	-1.448	-0.976	-0.719	-0.903	-1.015	-0.276	-0.02	-1.308	0.311	-1.144	-1.048	-0.479	-0.399	-1.337	-0.382	-1.696	-1.88	1.241	-2.103	-1.685	0.017	-0.61	-0.899
1.0475	0.262	-0.728	-1.279	-0.066	-0.671	-1.239	0.045	-1.704	-0.217	-1.342	0.228	-0.505	-0.217	0.015	-0.277	-0.031	-0.277	-0.406	-1.509	0.681	-0.799	-0.522	-0.202	0.325	0.205	-0.748	-1.38	-1.186	-0.225	-0.737	-1.22	0.13	-0.051	-1.209	0.298	-1.057	-0.606	-0.778	-0.797	-1.319	-0.381	-1.697	-0.858	0.591	-1.726	-1.685	-0.19	-0.61	-0.959
1.0525	0.039	0.045	-1.97	-0.888	-0.807	-1.36	-0.463	-2.346	0.388	-0.775	0.104	0.084	-0.363	0	-0.391	-0.696	-0.23	0.663	-1.607	0.16	-0.796	-0.522	-0.42	0.154	0.205	-0.386	-1.61	-1.04	-0.523	-0.574	-1.214	0.798	0.07	-0.97	0.057	-0.481	-0.237	-1.221	-0.958	-1.441	-0.365	-1.697	-0.006	-0.154	-0.904	-1.685	-0.208	-0.61	-0.965
1.0575	-0.246	0.251	-1.824	-1.245	-0.818	-1.31	-0.608	-2.215	-0.015	0.075	-0.347	-0.12	-0.151	0	-0.421	-1.005	-0.858	1.253	-2.008	-0.295	-0.664	-0.522	-0.439	-0.05	0.85	-0.588	-1.872	-0.873	-1.334	-0.04	-1.333	0.705	0.186	-0.917	-0.064	-0.394	-0.606	-1.181	-0.699	-1.69	-0.176	-1.697	-0.858	0.052	-0.158	-1.685	-0.209	-0.61	-0.965
1.0625	-0.572	-0.346	-1.141	-1.256	-0.819	-1.398	-0.724	-1.74	-0.015	0.297	-0.489	-0.474	-0.248	0.014	-0.424	-1.16	-1.202	0.737	-1.824	-0.371	-0.677	-0.522	-0.439	-0.104	1.401	-1.004	-1.935	-1.04	-1.493	0.145	-1.589	0.352	0.09	-0.857	-0.379	-0.696	-1.027	-1.017	-0.363	-1.452	0.542	-1.696	-1.88	1.596	0.313	-1.684	-0.209	-0.61	-0.965
1.0675	-0.817	-1.049	-1.077	-1.029	-0.819	-1.424	-1.056	-1.976	0.404	-0.134	-0.293	-0.882	-0.485	0.173	-0.424	-1.061	-1.252	-0.134	-1.095	-0.22	-0.873	-0.522	-0.439	-0.104	0.85	-1.306	-1.872	-1.186	-0.961	-0.36	-1.676	0.059	0.038	-0.717	-0.666	-0.842	-0.911	-0.961	-0.275	-1.129	1.142	-1.684	-2.149	2.917	0.465	-1.67	-0.209	-0.61	-0.964
1.0725	-0.817	-1.314	-1.905	-0.769	-0.819	-0.961	-0.996	-2.475	-0.015	-0.454	-0.394	-1.12	-0.314	0.777	-0.424	-1.021	-1.535	-0.817	0.204	-0.053	-0.801	-0.522	-0.439	-0.05	0.19	-1.646	-1.61	-0.981	-0.96	-0.802	-1.447	-0.095	0.129	-0.666	-0.734	-1.152	-0.027	-0.221	-0.476	-1.694	0.542	-1.544	-2.172	1.819	-0.073	-1.502	-0.209	-0.61	-0.954
1.0775	-0.583	-1.039	-1.973	-0.602	-0.819	-0.058	-0.402	-2.818	-0.015	-0.278	-0.671	-0.889	-0.063	1.281	-0.421	-0.989	-1.512	-0.968	1.01	0.084	-0.544	-0.522	-0.439	0.154	0.016	-1.569	-1.38	-0.604	-1.64	-0.981	-1.037	-0.003	0.125	-0.659	-0.666	-1.152	0.827	0.589	-0.601	-2.11	-0.176	-1	-2.161	1.038	-0.421	-0.839	-0.209	-0.61	-0.829
1.0825	-0.384	-0.225	-1.377	-0.061	-0.819	0.951	-0.02	-3.145	0.388	-0.31	-0.777	-0.562	-0.383	0.791	-0.391	-0.825	-1.094	-1.075	0.375	-0.012	-0.431	-0.522	-0.439	0.325	0	-1.136	-1.46	-0.536	-1.977	-0.908	-0.727	0.015	-0.021	-0.405	-0.372	-0.834	0.531	0.787	-0.35	-1.589	-0.365	-0.416	-2.026	1.278	-0.313	0.038	-0.209	-0.61	-0.305
1.0875	-0.584	0.798	-1.422	0.593	-0.819	1.575	-0.407	-2.52	-0.217	-0.685	-0.539	-0.512	-0.799	0.347	-0.272	-0.726	-0.507	-1.379	-0.906	-0.032	-0.198	-0.522	-0.439	0.154	0	-1.12	-1.199	-0.535	-1.775	-0.476	-0.798	-0.06	-0.179	-0.37	0.024	-0.592	0.016	1.291	0.07	-1.239	-0.381	-0.315	-1.515	0.591	0.066	0.943	-0.209	-0.61	0.425
1.0925	-0.823	1.009	-1.328	0.723	-0.819	1.226	-1.056	-0.571	-0.922	-0.421	-0.143	-0.562	-0.68	0.791	-0.117	-0.398	-0.005	-1.31	-1.783	-0.025	-0.222	-0.522	-0.439	-0.05	0	-1.345	-0.831	0.11	-0.956	-0.259	-1.054	0.246	-0.259	-0.461	0.499	0.079	-0.585	2.316	0.436	-1.501	-0.382	-0.251	-1.077	-0.191	0.15	2.001	-0.209	-0.601	0.749
1.0975	-0.886	0.207	-0.903	0.658	-0.819	0.433	-1.328	0.934	-1.092	0.499	0.026	-0.889	0.293	1.295	0.019	-0.235	-0.046	-0.613	-1.872	0.084	-0.548	-0.522	-0.439	-0.104	0	-1.387	-1.268	0.93	-0.265	-0.532	-1.007	0.342	-0.221	-0.504	1.249	0.382	-1.037	2.123	0.526	-1.8	-0.382	-0.163	-1.369	-0.396	0.366	1.305	-0.209	-0.5	0.717
1.1025	-0.892	0.066	-0.919	1.009	-0.818	0.13	-1.182	0.672	-0.922	1.502	-0.011	-1.113	1.278	0.95	0.13	-0.419	-0.226	0.326	-0.931	0.619	-0.742	-0.522	-0.439	-0.104	0	-1.265	-1.721	1.18	-0.441	-0.655	-0.741	-0.046	-0.222	-0.814	1.181	-0.214	-1.027	0.856	0.313	-1.95	-0.382	0.281	-1.355	-0.396	1.032	-0.505	-0.209	-0.109	0.242
1.1075	-0.892	0.307	-1.379	1.069	-0.794	0.103	-1.006	-0.288	-0.218	1.929	0.06	-0.802	1.147	0.965	0.087	-0.785	-0.198	0.567	0.351	1.296	-0.971	-0.522	-0.439	-0.05	0	-0.62	-1.586	1.39	-0.957	-0.062	-0.586	-0.105	-0.282	-1.02	0.225	-0.539	-0.479	-0.557	0.088	-1.918	-0.382	0.281	-0.87	-0.191	1.31	-1.473	-0.208	0.311	-0.224
1.1125	-0.892	0.081	-1.563	0.182	-0.524	-0.092	-1.117	-0.913	0.371	1.724	0.053	-0.17	0.764	1.483	0.212	-1.169	-0.223	0.004	0.33	1.369	-1.132	-0.522	-0.439	0.154	0	0.344	-1.229	1.424	-0.943	1.041	-0.449	0.175	-0.31	-0.807	-0.123	-0.3	0.331	-1.347	-0.098	-1.754	-0.381	-0.174	-0.125	0.59	0.437	-1.669	-0.199	0.374	-0.142
1.1175	-0.892	0.166	-0.798	-0.628	0.502	0.593	-1.006	-1.015	-0.218	0.906	-0.003	0.134	0.857	1.741	0.393	-1.196	-0.425	0.199	-0.411	0.454	-1.037	-0.522	-0.439	0.325	0	0.507	-0.775	0.697	-0.926	1.334	-0.301	0.13	-0.37	-0.278	0.311	0.116	0.331	-1.213	-0.214	-1.551	-0.365	-0.378	2.344	1.241	-0.312	-1.683	-0.086	0.311	0.576
1.1225	-0.892	-0.005	0.331	-0.293	1.359	1.367	-0.463	-0.936	-0.923	-0.072	0.023	-0.163	0.941	2.404	0.323	-0.969	-0.41	1.442	-0.648	-0.076	-0.733	-0.522	-0.439	0.154	0	-0.273	0.073	0.237	-1.398	0.657	-0.71	0.352	-0.37	-0.112	0.653	0.148	-0.469	-1.087	-0.247	-1.401	-0.176	-0.694	3.926	0.59	-0.125	-1.655	0.437	-0.099	1.458
1.1275	-0.892	-0.793	1.029	0.561	0.502	0.788	-0.287	-1.115	-1.109	-0.663	-0.069	-0.714	1.128	2.848	0.182	0.173	-0.165	2.249	-0.337	0.441	-0.47	-0.522	-0.439	-0.05	0	-0.482	0.665	0.359	-2.042	0.239	-1.197	0.639	-0.312	-0.555	0.666	0.115	-0.911	-1.209	-0.495	-0.556	0.542	-0.162	1.407	-0.173	0.796	-1.321	1.476	-0.372	1.408
1.1325	-0.892	-1.32	0.927	0.815	-0.524	0.802	-0.795	-1.442	-1.124	-0.582	-0.193	-0.721	1.125	2.231	0.038	1.441	0.089	1.162	0.09	1.356	-0.511	-0.522	-0.439	-0.104	0	0.156	0.665	0.692	-2.326	-0.147	-1.216	0.613	-0.3	-0.946	0.466	-0.317	-0.596	-0.712	-0.626	0.476	1.142	0.738	-0.758	-0.173	1.483	-0.054	2.757	0.111	1.21
1.1375	-0.892	-1.385	0.491	1.07	-0.782	1.547	-1.056	-1.698	-1.109	-0.166	0.095	-0.25	0.902	0.964	-0.06	1.427	0.098	0.222	-0.178	1.807	-0.662	-0.522	-0.439	-0.109	0	0.626	0.074	1.243	-1.988	-0.52	-0.911	0.843	-0.293	-0.993	0.532	-0.738	-0.237	0.533	-0.326	0.015	0.559	0.522	-0.87	0.59	1.514	1.004	3.439	1.186	1.1
1.1425	-0.892	-1.17	-0.081	1.166	-0.671	1.989	-0.941	-1.834	-0.923	0.235	0.431	-0.257	1.156	0.188	0.035	0.588	-0.039	0.586	-0.434	1.441	-0.62	-0.522	-0.439	-0.109	0	0.795	-0.756	1.239	-1.736	-0.344	-0.443	1.847	-0.3	-0.968	1.217	-1.04	-0.606	1.364	0.394	-1.625	0.03	0.599	-0.71	1.241	1.682	-0.054	2.617	1.514	0.955
1.1475	-0.892	-0.817	-0.169	0.8	-0.158	2.74	-0.916	-1.655	-0.218	0.512	0.612	-0.809	1.251	0.029	0.157	0.027	0.318	1.204	0.364	0.842	-0.583	-0.522	-0.439	-0.104	0	1.189	-0.998	0.633	-1.985	0.064	0.041	2.307	-0.313	-1.113	2.025	-0.687	-1.048	0.941	0.896	-2.582	0.56	1.13	-0.285	0.59	1.119	-1.306	2.383	0.594	1.079
1.1525	-0.892	-0.231	-0.22	1.318	0.27	2.974	-0.951	-0.723	0.371	0.029	0.682	-1.113	1.137	0.174	0.274	0.72	1.559	2.204	1.38	0.595	-0.465	-0.522	-0.439	-0.04	0	1.56	-0.507	0.081	-1.778	0.016	0.207	1.347	-0.39	-1.093	2.167	-0.075	-1.165	-0.108	0.955	-2.426	1.159	1.638	-0.42	-0.191	0.434	-1.458	3.439	0.111	0.949
1.1575	-0.892	0.729	-0.621	2.458	-0.158	2.199	-1.177	-0.013	-0.218	-0.392	0.546	-0.896	1.213	0.777	0.586	2.709	2.472	2.604	1.527	0.568	-0.285	-0.522	-0.439	0.277	0	1.066	0.218	-0.379	-1.157	-0.172	0.088	0.542	-0.461	-0.856	0.887	-0.23	-1.175	-0.687	1.009	-1.72	0.748	1.409	-1.369	-0.397	0.5	-0.671	2.981	0.22	0.236
1.1625	-0.892	1.34	-0.644	2.242	-0.671	1.404	-1.333	-0.072	-0.923	-0.242	0.533	-0.642	1.462	1.281	0.728	3.772	1.468	2.19	1.773	0.639	-0.234	-0.522	-0.439	0.91	0	0.312	0.147	-0.418	-1.082	-0.076	0.205	0.511	-0.479	-0.465	0.106	-0.282	-1.175	-1.038	1.256	-1.22	0.749	-0.162	-2.014	-0.414	0.238	0.672	1.139	-0.108	-0.532
1.1675	-0.886	1.06	0.233	0.984	-0.794	1.764	-1.122	-0.249	-1.109	-0.117	0.629	-0.816	2.001	0.777	0.236	3.228	-0.121	1.923	2.138	0.416	-0.195	-0.522	-0.439	1.285	0	0.285	0.3	-0.218	-1.434	0.519	0.419	1.152	-0.481	-0.27	0.613	-0.376	-1.175	-0.915	1.463	-0.937	1.176	-1.366	-2.16	-0.396	0.192	1.487	0.044	-0.391	-0.888
1.1725	-0.817	-0.175	0.893	0.209	-0.659	2.86	-0.739	-0.045	-1.125	-0.459	0.321	-0.816	2.566	0.174	-0.073	2.424	-0.67	1.835	1.749	-0.152	-0.385	-0.522	-0.439	0.915	0	0.689	1.693	-0.023	-1.501	1.135	0.405	1.378	-0.478	-0.654	0.996	-0.67	-1.164	-0.589	1.32	-0.43	0.749	-1.506	-2.172	-0.173	0.315	1.67	-0.189	-0.109	-0.943
1.1775	-0.515	-0.923	1.174	0.573	-0.011	3.44	-0.735	0.696	-1.125	-0.166	-0.01	-0.642	2.106	0.043	0.187	1.89	-0.641	1.683	0.86	-0.477	-0.607	-0.522	-0.439	0.335	0	0.454	2.555	-0.111	-1.477	1.115	-0.103	0.37	-0.441	-1.032	1.123	-0.539	-1.038	-0.381	0.974	-0.329	0.749	-0.847	-2.172	0.814	0.338	1.714	-0.208	0.211	-0.769
1.1825	-0.075	-0.863	1.711	1.242	0.93	2.725	-1.066	0.264	-1.125	0.708	0.135	-0.889	1.192	0.347	0.502	0.804	-0.413	0.978	0.299	-0.378	-0.481	-0.522	-0.439	0.223	0	-0.03	1.195	-0.707	-1.782	0.922	-0.497	-0.378	-0.3	-1.046	2.334	0.148	-0.479	0.762	0.732	-0.888	1.176	0.268	-2.16	2.246	1.619	2.033	-0.199	-0.008	-0.084
1.1875	-0.075	-0.577	1.97	1.491	0.931	1.054	-1.111	-0.592	-1.124	0.915	0.519	-1.033	1.15	1.553	0.421	-0.017	0.033	0.037	1.048	-0.118	-0.348	-0.522	-0.439	0.33	0	-0.479	-0.25	-1.058	-2.219	0.41	-0.202	-0.059	-0.166	-0.912	3.868	0.787	0.331	1.56	0.524	-1.407	0.749	0.801	-2.014	2.246	2.595	3.118	-0.077	-0.008	0.544
1.1925	-0.515	-0.16	1.138	1.085	0.001	-0.056	-0.87	-0.822	-1.092	0.273	0.52	-0.497	1.819	2.561	0.117	0.161	0.612	-0.008	1.957	-0.077	-0.483	-0.522	-0.42	0.155	0.016	-0.425	-0.862	-0.639	-2.28	0.118	0.111	1.502	-0.212	-0.783	4.55	0.252	0.331	1.191	0.555	-1.285	0.748	0.293	-1.369	0.814	1.769	3.361	0.521	0.21	0.208
1.1975	-0.812	-0.055	-0.444	0.659	-0.5	-0.048	-0.452	-0.859	-0.72	0.302	0.258	0.084	1.651	1.553	0.035	0.716	0.977	1.258	1.593	-0.156	-0.636	-0.522	-0.202	-0.045	0.19	0.278	-1.11	0.276	-2.092	0.489	-0.039	2.94	-0.292	-0.798	4.176	-0.057	-0.479	1.475	0.73	-1.15	1.159	-0.542	-0.42	-0.173	0.274	0.959	1.633	-0.117	-0.223
1.2025	-0.817	0.111	-1.176	0.668	0.001	0.336	0.438	-0.886	0.69	1.099	0.014	-0.12	0.472	0.347	-0.03	1.191	0.784	2.351	0.839	-0.032	-0.535	-0.522	0.623	-0.045	0.85	0.848	-0.899	0.999	-1.718	1.23	0.061	2.612	-0.367	-0.973	2.655	0.304	-1.038	1.471	0.914	-1.304	0.543	-0.163	-0.285	-0.396	-0.88	-1.123	1.961	-0.491	-0.365
1.2075	-0.583	0.653	-0.876	0.426	0.931	0.765	1.041	-1.023	1.868	1.609	0.019	-0.475	-0.134	0.028	-0.237	1.606	0.093	1.737	0.192	0.108	-0.586	-0.522	1.313	0.155	1.401	1.094	-0.7	1.179	-1.317	1.674	0.636	1.737	-0.35	-1.084	1.318	1.002	-1.164	-0.034	0.995	-1.241	-0.176	0.573	-0.712	-0.396	-1.184	-1.624	0.914	-0.491	-0.413
1.2125	-0.383	0.769	-0.731	-0.013	0.955	2.238	0.71	-1.073	0.707	1.304	-0.135	-0.889	-0.079	0.001	-0.291	1.918	0.16	0.697	-0.074	0.105	-0.897	-0.522	0.623	0.325	0.85	0.942	-0.83	0.598	-1.441	1.23	0.843	1.285	-0.221	-0.946	0.533	1.157	-1.175	-0.862	0.75	-1.114	-0.365	-0.327	-0.931	-0.173	-0.78	-1.487	0.026	-0.118	-0.602
1.2175	-0.578	0	0.029	-0.093	0.296	3.81	0.056	-1.188	-0.518	0.685	-0.083	-1.2	0.431	0	0.018	2.345	1.158	-0.019	-0.008	-0.07	-0.988	-0.522	-0.202	0.159	0.19	0.709	-0.844	-0.061	-1.867	0.478	0.446	0.959	-0.133	-0.61	0.4	-0.11	-1.175	-0.757	0.544	-1.207	-0.381	-1.365	-1.503	0.814	-0.003	-0.688	-0.19	0.201	-0.608
1.2225	-0.754	-0.596	0.893	-0.138	0.809	3.751	-0.327	-1.667	-0.184	1.128	0.253	-1.194	0.949	0	0.301	2.784	1.384	0.005	0.474	-0.292	-0.775	-0.522	-0.42	0.009	0.016	0.312	-0.593	-0.237	-2.135	-0.017	0.275	0.511	-0.113	-0.153	0.486	-0.841	-1.175	-0.569	0.419	-1.473	-0.382	-1.329	-2.026	2.246	1.055	0.475	-0.208	-0.118	-0.478
1.2275	-0.578	-0.326	0.741	-0.103	2.031	2.852	-0.608	-2.06	0.373	1.395	0.311	-0.816	1.119	0	0.021	2.508	1.27	0.612	1.363	-0.114	-0.629	-0.522	-0.439	0.159	0	0.01	-0.444	-0.37	-2.333	-0.205	0.473	0.741	-0.113	0.038	1.035	-0.472	-1.175	-0.639	0.252	-1.584	-0.382	0.131	-2.16	2.246	1.764	0.49	-0.209	-0.5	-0.673
1.2325	-0.383	0.051	0.172	-0.132	1.591	1.76	-0.85	-2.135	-0.184	0.331	0.246	-0.258	1.142	0	-0.26	1.483	1.436	0.65	1.211	0.382	-0.57	-0.522	-0.439	0.325	0	0.236	-0.008	0.018	-2.501	-0.183	0.649	1.524	-0.133	-0.436	2.374	-0.48	-1.165	-1.145	0.438	-1.196	-0.381	2.613	-2.16	0.814	1.938	-0.506	-0.208	-0.601	-0.894
1.2375	-0.578	-0.065	-0.338	-0.033	0.136	0.935	-0.945	-1.595	-0.517	-0.039	0.184	-0.258	1.387	0	-0.117	0.597	1.083	0.078	0.373	0.496	-0.402	-0.522	-0.439	0.154	0	0.564	-0.07	1.023	-2.525	0.019	0.657	1.559	-0.222	-0.958	2.869	-0.953	-1.048	-1.536	0.819	-0.574	-0.365	3.082	-2.026	-0.172	1.905	-0.673	-0.199	-0.61	-0.889
1.2425	-0.749	-0.205	0.014	0.224	-0.647	0.286	-1.177	-0.765	0.723	-0.077	0.066	-0.816	2.192	0	0.125	0.653	1.013	-0.489	0.249	0.437	-0.35	-0.522	-0.439	-0.05	0	0.739	-0.699	1.728	-2.494	0.1	0.519	0.998	-0.37	-0.899	1.96	-0.687	-0.606	-1.63	0.682	-0.346	-0.176	0.979	-1.504	-0.378	1.097	-0.325	-0.087	-0.61	-0.608
1.2475	-0.509	0.056	0.934	0.735	-0.806	-0.01	-1.338	-0.963	2.071	-0.976	-0.067	-1.194	2.254	0	0.165	1.107	1.042	-1.042	0.696	0.578	-0.274	-0.522	-0.42	-0.099	0	1.124	-0.731	1.595	-2.251	-0.166	0.428	0.931	-0.458	-0.496	1.303	-0.187	-0.237	-1.642	0.059	-0.536	0.542	0.308	-0.943	-0.191	0.152	-0.869	0.409	-0.61	-0.192
1.2525	-0.075	0.598	0.98	0.927	-0.818	0.461	-1.182	-1.53	1.598	-1.539	0.256	-1.2	1.826	0	0.158	1.367	0.891	-0.792	0.929	0.262	-0.304	-0.522	-0.202	-0.04	0	1.236	-0.213	1.102	-1.804	-0.214	0.376	1.294	-0.458	-0.334	2.321	-0.791	-0.606	-1.683	-0.36	-0.628	1.142	1.283	-0.858	0.59	0.683	-1.503	1.129	-0.601	-0.192
1.2575	-0.075	0.633	-0.3	0.74	-0.819	1.162	-1.011	-1.668	0.777	-1.393	1.036	-0.896	1.698	0.014	0.027	1.322	1.378	0.699	0.847	-0.216	-0.465	-0.522	0.623	0.272	0	1.09	0.329	0.442	-1.555	-0.141	0.349	1.025	-0.371	-0.491	3.546	-1.419	-1.048	-1.797	-0.494	-0.278	0.542	0.814	-0.942	1.242	1.305	-1.67	1.129	-0.5	-0.603
1.2625	-0.509	0.282	-1.386	0.295	-0.819	1.182	-1.187	-1.572	-0.168	-1.173	1.37	-0.555	1.293	0.173	-0.049	1.052	1.588	1.876	0.171	-0.145	-0.239	-0.522	1.313	0.851	0	0.582	0.335	0.169	-1.946	-0.121	0.361	0.693	-0.241	-0.917	3.104	-1.248	-1.164	-1.629	-0.559	-0.154	-0.176	-0.554	-1.491	0.609	0.947	-1.684	0.418	-0.118	-0.829
1.2675	-0.749	0.9	-1.659	0.34	-0.818	0.588	-1.398	-1.123	-0.719	-0.529	0.675	-0.417	0.731	0.777	0.054	0.975	1.212	1.437	-0.947	0.232	0.027	-0.522	0.623	1.022	0	0.112	-0.145	0.237	-2.33	0.32	0.353	0.83	-0.204	-1.333	1.812	-0.954	-1.164	-0.765	-0.638	-0.96	-0.365	-0.835	-1.867	0.052	0.647	-1.685	0.026	0.201	-0.662
1.2725	-0.578	1.762	-1.828	0.826	-0.807	0.01	-1.454	-0.894	-0.201	0.416	0.058	-0.083	0.568	1.281	0.241	1.615	0.922	0.494	-1.697	0.293	0.005	-0.522	-0.202	0.481	0	0.361	-0.475	0.169	-2.138	0.98	0.544	1.158	-0.191	-1.283	1.457	-1.161	-1.048	0.116	-0.784	-1.88	-0.381	-0.555	-1.345	0.832	1.137	-1.685	0.306	-0.118	-0.418
1.2775	-0.383	1.372	-1.814	1.426	-0.671	-0.171	-1.449	-1.389	0.372	0.371	0.155	0.149	0.405	0.777	0.146	2.056	0.457	-0.047	-1.541	0.198	-0.01	-0.522	-0.42	0.082	0	1.169	-0.55	0.432	-1.914	1.132	0.461	1.767	-0.144	-1.09	2.154	-1.153	-0.596	0.88	-0.785	-2.176	-0.382	-1	-0.285	2.247	2.347	-1.685	0.624	-0.5	-0.376
1.2825	-0.583	0.197	-1.316	1.231	-0.158	-0.028	-1.333	-1.449	-0.218	-0.138	0.121	-0.082	0.243	0.173	-0.065	1.771	-0.024	0.079	-0.784	0.252	-0.082	-0.522	-0.439	0.286	0	1.572	-0.556	0.98	-2.191	0.745	0.296	1.631	-0.207	-1.144	2.588	-0.851	-0.1	2.136	-0.521	-1.924	-0.382	-1.391	0.225	2.247	3.082	-1.685	0.296	-0.592	-0.353
1.2875	-0.823	-0.194	-0.815	0.734	0.275	0.396	-0.853	-0.234	-0.922	-0.567	-0.162	-0.413	0.366	0.014	-0.143	1.015	-0.123	0.234	-0.501	0.69	-0.024	-0.522	-0.439	0.915	0	1.41	-0.556	1.014	-2.652	0.87	0.315	1.008	-0.252	-1.153	1.871	-0.795	0.095	2.255	-0.291	-1.814	-0.382	-0.997	-0.277	0.819	1.926	-1.685	-0.095	-0.5	-0.373
1.2925	-0.886	0.725	-1.076	1.78	-0.117	0.809	-0.219	1.052	-1.108	-0.725	-0.42	-0.509	0.34	0	-0.265	0.4	-0.046	0.265	-0.679	1.586	-0.06	-0.522	-0.439	1.372	0	1.652	-0.556	0.649	-2.882	1.089	0.234	0.988	-0.192	-0.925	1.06	-0.805	0.56	0.417	-0.232	-1.912	-0.382	-0.498	-1.306	-0.158	-0.12	-1.685	-0.199	-0.087	-0.384
1.2975	-0.892	1.882	-1.275	3.659	-0.608	1.084	-0.042	0.968	-1.125	-0.295	-0.553	-0.725	-0.062	0	-0.377	-0.094	-0.1	0.004	-0.406	2.425	-0.318	-0.522	-0.439	1.348	0	2.102	-0.556	0.257	-2.929	0.525	0.206	0.77	-0.03	-0.643	1.217	-1.053	0.993	-1.322	-0.172	-1.833	-0.382	-0.719	-1.945	-0.388	-0.964	-1.685	-0.208	0.55	-0.54
[truncated: 458 more columns]

## Sheet: PSTH(tjM1,RS,layer23,novice)
time (s)	n1	n2	n3	n4	n5	n6	n7	n8	n9	n10	n11	n12	n13	n14	n15	n16	n17	n18	n19	n20	n21	n22	n23	n24	n25	n26	n27	n28	n29	n30	n31	n32	n33	mean (n=33)	sem (n=33)
0.8025	-0.454	-0.415	6.222	0	2.542	-1.115	-1.104	-2.129	0.98	-1.798	-0.376	0	1.296	-2.435	-0.976	0.993	-1.777	-2.143	0	0	-0.941	-0.611	-0.645	1.359	-1.362	-0.335	-0.453	-0.808	2.06	-1.248	-1.216	3.568	-0.586	-0.118	0.308
0.8075	-0.454	-0.415	-1.098	4.072	2.542	1.115	-1.104	-2.129	-0.98	0.45	3.387	0	1.296	-2.435	-0.089	-0.993	-1.777	0.536	0	0	-0.941	-0.611	2.582	-0.906	0.908	-0.335	-0.453	-0.808	-0.883	0.139	-1.216	0	-0.586	-0.036	0.256
0.8125	4.086	-0.415	-1.098	0	-1.695	-1.115	3.036	-0.355	-0.98	2.697	-0.376	0	4.536	-0.406	-3.638	-0.993	2.666	-2.143	0	0	3.764	-0.611	-0.645	-0.906	0.908	-0.335	-0.453	-0.808	-0.883	-2.636	-1.216	0	-0.586	-0.018	0.328
0.8175	-0.454	-0.415	-1.098	0	-1.695	-1.115	-1.104	1.42	-0.98	-1.798	3.387	0	-1.944	-2.435	-1.863	-0.993	-1.777	-2.143	0	0	-0.941	-0.611	2.582	-0.906	0.908	-0.335	-0.453	-0.808	-0.883	-1.248	-1.216	0	-0.586	-0.591	0.217
0.8225	4.086	-0.415	-1.098	4.072	6.779	-1.115	0.276	-2.129	-0.98	-1.798	-0.376	0	1.296	-2.435	-0.976	-0.993	-1.777	-2.143	0	0	-0.941	-0.611	2.582	-0.906	0.908	3.018	-0.453	-0.808	-0.883	-2.636	-1.216	0	-0.586	-0.068	0.36
0.8275	-0.454	-0.415	-1.098	0	-1.695	-1.115	-1.104	-2.129	2.939	0.45	-0.376	0	-1.944	1.623	2.573	2.979	2.666	-2.143	0	0	-0.941	-0.611	-0.645	-0.906	-1.362	-0.335	-0.453	-0.808	-0.883	-1.248	-1.216	3.568	-0.586	-0.172	0.267
0.8325	-0.454	-0.415	2.562	0	-1.695	1.115	-1.104	-2.129	-0.98	7.192	-0.376	0	-0.324	-0.406	-0.976	0.993	-1.777	-2.143	0	0	-0.941	-0.611	-0.645	-0.906	-1.362	-0.335	-0.453	1.884	-0.883	1.526	1.824	0	-0.586	-0.073	0.299
0.8375	-0.454	-0.415	-1.098	4.072	-1.695	1.115	-1.104	-0.355	0.98	-1.798	-0.376	0	-1.944	-0.406	-2.751	-0.993	-1.777	0.536	0	0	-0.941	-0.611	-0.645	-0.906	-1.362	-0.335	-0.453	-0.808	-0.883	-1.248	-1.216	0	-0.586	-0.559	0.202
0.8425	-0.454	-0.415	-1.098	0	-1.695	-1.115	0.276	1.42	-0.98	-1.798	-0.376	0	-0.324	-2.435	-1.863	-0.993	2.666	-2.143	0	0	-0.941	-0.611	-0.645	-0.906	-1.362	-0.335	-0.453	-0.808	-0.883	-1.248	1.824	0	-0.586	-0.554	0.183
0.8475	-0.454	3.732	-1.098	4.072	-1.695	-1.115	4.416	-0.355	-0.98	-1.798	-0.376	0	1.296	-0.406	0.799	0.993	-1.777	0.536	0	0	-0.941	-0.611	-0.645	1.359	0.908	-0.335	-0.453	-0.808	2.06	-1.248	1.824	0	-0.586	0.191	0.276
0.8525	-0.454	-0.415	2.562	0	-1.695	-1.115	3.036	-0.355	-0.98	0.45	-0.376	3.197	4.536	-2.435	0.799	-0.993	-1.777	-2.143	0	3.043	3.764	-0.611	-0.645	-0.906	3.179	-0.335	-0.453	-0.808	-0.883	1.526	4.864	3.568	-0.586	0.502	0.358
0.8575	4.086	-0.415	-1.098	0	-1.695	1.115	0.276	-2.129	0.98	0.45	-0.376	0	1.296	-2.435	-0.976	-0.993	2.666	-2.143	0	3.043	-0.941	-0.611	2.582	-0.906	-1.362	-0.335	-0.453	-0.808	-0.883	-1.248	-1.216	0	-0.586	-0.155	0.264
0.8625	-0.454	-0.415	-1.098	0	-1.695	-1.115	1.656	-2.129	-0.98	-1.798	-0.376	3.197	-0.324	1.623	2.573	2.979	-1.777	-2.143	0	0	-0.941	-0.611	-0.645	3.624	-1.362	-0.335	-0.453	-0.808	-0.883	0.139	-1.216	0	-0.586	-0.193	0.262
0.8675	-0.454	-0.415	-1.098	0	-1.695	1.115	4.416	-2.129	-0.98	-1.798	-0.376	0	1.296	-2.435	-2.751	-0.993	-1.777	-2.143	5.101	3.043	8.469	-0.611	-0.645	-0.906	-1.362	3.018	-0.453	1.884	-0.883	1.526	1.824	3.568	-0.586	0.326	0.432
0.8725	-0.454	-0.415	-1.098	0	-1.695	1.115	1.656	-0.355	0.98	0.45	3.387	6.393	-0.324	-2.435	-1.863	-0.993	-1.777	-2.143	5.101	0	-0.941	-0.611	2.582	-0.906	-1.362	-0.335	-0.453	-0.808	-0.883	0.139	1.824	3.568	-0.586	0.205	0.356
0.8775	-0.454	3.732	-1.098	0	-1.695	-1.115	0.276	-0.355	-0.98	0.45	-0.376	3.197	-0.324	-0.406	-0.089	-0.993	-1.777	-2.143	0	0	-0.941	-0.611	2.582	1.359	-1.362	-0.335	-0.453	-0.808	2.06	-2.636	-1.216	3.568	5.27	0.071	0.317
0.8825	-0.454	-0.415	-1.098	0	-1.695	1.115	1.656	-2.129	-0.98	0.45	-0.376	0	-1.944	-0.406	-0.089	0.993	-1.777	-2.143	0	0	3.764	-0.611	-0.645	1.359	-1.362	-0.335	-0.453	-0.808	-0.883	-1.248	-1.216	7.136	-0.586	-0.157	0.309
0.8875	-0.454	-0.415	-1.098	0	-1.695	-1.115	0.276	-0.355	2.939	-1.798	3.387	0	-1.944	-2.435	-0.976	-0.993	2.666	-2.143	0	0	-0.941	-0.611	-0.645	3.624	0.908	-0.335	-0.453	-0.808	-0.883	-1.248	1.824	3.568	-0.586	-0.083	0.288
0.8925	-0.454	-0.415	-1.098	0	-1.695	1.115	3.036	-0.355	-0.98	-1.798	3.387	0	-1.944	-0.406	-0.089	-0.993	-1.777	-2.143	0	0	-0.941	-0.611	-0.645	1.359	0.908	-0.335	-0.453	-0.808	-0.883	0.139	-1.216	0	-0.586	-0.324	0.213
0.8975	4.086	-0.415	-1.098	0	2.542	-1.115	0.276	1.42	-0.98	0.45	-0.376	0	-1.944	-2.435	0.799	-0.993	2.666	-2.143	0	0	-0.941	5.499	-0.645	3.624	-1.362	-0.335	-0.453	-0.808	-0.883	-2.636	-1.216	0	-0.586	0	0.322
0.9025	-0.454	3.732	-1.098	0	-1.695	-1.115	-1.104	-2.129	-0.98	0.45	-0.376	3.197	-0.324	1.623	-3.638	2.979	-1.777	-2.143	0	0	-0.941	-0.611	2.582	-0.906	-1.362	3.018	-0.453	-0.808	-0.883	-1.248	-1.216	0	-0.586	-0.251	0.295
0.9075	-0.454	-0.415	-1.098	0	-1.695	1.115	-1.104	-0.355	-0.98	0.45	-0.376	0	-1.944	-2.435	-0.976	-0.993	-1.777	-2.143	0	0	3.764	-0.611	-0.645	-0.906	0.908	-0.335	4.073	-0.808	2.06	-1.248	-1.216	0	-0.586	-0.325	0.25
0.9125	4.086	-0.415	-1.098	0	2.542	-1.115	0.276	1.42	2.939	-1.798	-0.376	0	-0.324	-0.406	-0.089	0.993	-1.777	-2.143	0	0	-0.941	-0.611	-0.645	-0.906	-1.362	-0.335	-0.453	1.884	-0.883	-2.636	1.824	0	-0.586	-0.089	0.254
0.9175	-0.454	-0.415	-1.098	0	-1.695	-1.115	0.276	-2.129	0.98	2.697	-0.376	0	1.296	-0.406	0.799	-0.993	-1.777	-2.143	0	0	-0.941	-0.611	-0.645	-0.906	-1.362	-0.335	-0.453	-0.808	-0.883	0.139	1.824	0	-0.586	-0.367	0.183
0.9225	4.086	-0.415	-1.098	0	-1.695	3.346	-1.104	-0.355	0.98	0.45	3.387	0	-1.944	-2.435	0.799	0.993	-1.777	-2.143	0	0	-0.941	-0.611	-0.645	-0.906	-1.362	-0.335	-0.453	1.884	-0.883	-1.248	4.864	0	-0.586	-0.004	0.307
0.9275	-0.454	-0.415	-1.098	0	-1.695	1.115	-1.104	1.42	-0.98	-1.798	-0.376	0	-0.324	1.623	0.799	0.993	-1.777	-2.143	0	0	-0.941	-0.611	-0.645	1.359	-1.362	-0.335	-0.453	-0.808	-0.883	-1.248	-1.216	0	5.27	-0.245	0.241
0.9325	4.086	-0.415	-1.098	0	-1.695	-1.115	0.276	1.42	2.939	2.697	-0.376	0	-1.944	-2.435	-0.976	0.993	-1.777	-2.143	0	0	-0.941	-0.611	-0.645	-0.906	-1.362	-0.335	4.073	-0.808	-0.883	-1.248	-1.216	3.568	-0.586	-0.105	0.305
0.9375	-0.454	-0.415	-1.098	4.072	-1.695	1.115	1.656	-2.129	4.899	0.45	-0.376	3.197	-0.324	-0.406	2.573	-0.993	-1.777	-2.143	0	0	-0.941	-0.611	-0.645	-0.906	3.179	-0.335	-0.453	-0.808	-0.883	0.139	-1.216	0	-0.586	0.063	0.301
0.9425	-0.454	-0.415	-1.098	0	-1.695	-1.115	3.036	-2.129	2.939	0.45	-0.376	0	-1.944	-0.406	-1.863	-0.993	-1.777	-2.143	0	0	-0.941	-0.611	-0.645	-0.906	-1.362	-0.335	-0.453	-0.808	-0.883	-2.636	-1.216	0	-0.586	-0.647	0.208
0.9475	-0.454	-0.415	-1.098	0	-1.695	-1.115	0.276	-0.355	-0.98	0.45	-0.376	0	-0.324	-2.435	0.799	2.979	-1.777	-2.143	0	0	-0.941	-0.611	-0.645	3.624	-1.362	-0.335	-0.453	-0.808	-0.883	0.139	-1.216	0	-0.586	-0.386	0.208
0.9525	-0.454	-0.415	2.562	0	-1.695	-1.115	0.276	-0.355	-0.98	0.45	-0.376	0	1.296	-0.406	3.461	-0.993	-1.777	0.536	0	0	-0.941	-0.611	-0.645	-0.906	-1.362	-0.335	-0.453	4.576	5.002	-2.636	1.824	0	-0.586	0.089	0.295
0.9575	-0.454	-0.415	-1.098	0	-1.695	-1.115	0.276	3.194	-0.98	0.45	-0.376	0	1.296	3.652	1.686	0.993	-1.777	0.536	0	0	3.764	-0.611	-0.645	-0.906	0.908	-0.335	4.073	-0.808	-0.883	0.139	-1.216	0	-0.586	0.214	0.266
0.9625	-0.454	-0.415	-1.098	0	6.779	1.115	-1.104	-0.355	-0.98	0.45	-0.376	0	-1.944	1.623	1.686	0.993	7.108	-2.143	0	0	-0.941	-0.611	-0.645	-0.906	0.908	-0.335	-0.453	-0.808	-0.883	-1.248	1.824	0	5.27	0.365	0.377
0.9675	-0.454	-0.415	-1.098	0	-1.695	-1.115	0.276	1.42	-0.98	-1.798	-0.376	0	-1.944	-2.435	-3.638	0.993	-1.777	-2.143	0	0	-0.941	-0.611	-0.645	3.624	-1.362	-0.335	-0.453	-0.808	-0.883	1.526	1.824	0	-0.586	-0.51	0.238
0.9725	-0.454	-0.415	-1.098	0	2.542	1.115	-1.104	-0.355	0.98	0.45	-0.376	0	-0.324	-2.435	-0.089	-0.993	-1.777	0.536	0	0	-0.941	-0.611	-0.645	-0.906	0.908	3.018	-0.453	-0.808	-0.883	0.139	-1.216	0	-0.586	-0.205	0.187
0.9775	-0.454	-0.415	2.562	0	-1.695	-1.115	0.276	-0.355	0.98	2.697	-0.376	0	-1.944	1.623	-0.976	0.993	7.108	0.536	0	0	-0.941	-0.611	-0.645	-0.906	-1.362	-0.335	-0.453	-0.808	-0.883	1.526	-1.216	0	-0.586	0.067	0.29
0.9825	-0.454	-0.415	-1.098	0	-1.695	1.115	-1.104	-0.355	-0.98	0.45	-0.376	0	1.296	3.652	0.799	-0.993	-1.777	5.892	0	0	-0.941	-0.611	-0.645	-0.906	-1.362	-0.335	-0.453	-0.808	-0.883	5.687	1.824	0	-0.586	0.119	0.315
0.9875	-0.454	-0.415	2.562	0	-1.695	-1.115	0.276	-2.129	0.98	0.45	3.387	0	4.536	-2.435	-0.976	-0.993	-1.777	-2.143	0	0	3.764	5.499	-0.645	-0.906	0.908	-0.335	-0.453	1.884	-0.883	-1.248	-1.216	0	-0.586	0.116	0.335
0.9925	4.086	-0.415	-1.098	0	2.542	1.115	0.276	-0.355	-0.98	-1.798	-0.376	0	-0.324	-2.435	-0.976	-0.993	-1.777	-2.143	0	0	-0.941	-0.611	-0.645	-0.906	0.908	-0.335	-0.453	-0.808	-0.883	-2.636	-1.216	0	-0.586	-0.447	0.225
0.9975	-0.454	3.732	-1.098	0	-1.695	1.115	1.656	-0.355	2.939	-1.798	-0.376	0	-1.944	-0.406	-0.976	0.993	-1.777	0.536	0	0	-0.941	-0.611	5.809	3.624	0.908	-0.335	-0.453	-0.808	2.06	-1.248	-1.216	0	-0.586	0.191	0.308
1.0025	-0.454	-0.415	-1.098	0	-1.695	-1.115	0.276	-2.129	0.98	-1.798	-0.376	0	1.296	1.623	-0.976	0.993	-1.777	-2.143	0	0	-0.941	-0.611	-0.645	-0.906	-1.362	-0.335	-0.453	-0.808	-0.883	-2.636	-1.216	3.568	-0.586	-0.504	0.213
1.0075	4.086	-0.415	-1.098	0	-1.695	-1.115	0.276	-0.355	-0.98	2.697	-0.376	0	1.296	-2.435	-0.976	0.993	-1.777	0.536	0	0	-0.941	-0.611	2.582	-0.906	-1.362	-0.335	-0.453	1.884	-0.883	-2.636	-1.216	0	-0.586	-0.206	0.251
1.0125	4.086	-0.415	-1.098	0	2.542	1.115	1.656	-2.129	-0.98	2.697	-0.376	0	1.296	-0.406	-0.976	-0.993	-1.777	-2.143	0	0	-0.941	-0.611	-0.645	-0.906	0.908	-0.335	-0.453	-0.808	-0.883	-2.636	-1.216	0	-0.586	-0.212	0.249
1.0175	-0.454	-0.415	-1.098	0	-1.695	-1.115	0.276	1.42	0.98	0.45	-0.376	6.393	-1.944	-0.406	-0.089	-0.993	-1.777	-2.143	5.101	3.043	-0.941	-0.611	2.582	-0.906	-1.362	3.018	-0.453	1.884	-0.883	-2.636	-1.216	0	-0.586	0.092	0.352
1.0225	-0.454	-0.415	-1.098	0	-1.695	-1.115	0.276	-2.129	-0.98	-1.798	-0.376	0	-1.944	-0.406	-0.089	-0.993	-1.777	-2.143	0	0	-0.941	-0.611	2.582	1.359	0.908	-0.335	-0.453	1.884	-0.883	-1.248	-1.216	0	-0.586	-0.505	0.189
1.0275	-0.454	-0.415	-1.098	0	-1.695	-1.115	0.276	-2.129	2.939	-1.798	3.387	0	1.296	-2.435	-1.863	-0.993	-1.777	-2.143	0	0	-0.941	-0.611	-0.645	1.359	0.908	-0.335	-0.453	-0.808	-0.883	-2.636	-1.216	0	-0.586	-0.511	0.238
1.0325	4.086	-0.415	-1.098	0	-1.695	1.115	-1.104	-0.355	-0.98	-1.798	-0.376	0	-0.324	-0.406	-0.976	0.993	-1.777	0.536	0	0	-0.941	5.499	-0.645	1.359	0.908	-0.335	-0.453	-0.808	-0.883	-1.248	1.824	0	-0.586	-0.027	0.266
1.0375	-0.454	-0.415	-1.098	0	-1.695	-1.115	-1.104	-2.129	-0.98	0.45	-0.376	0	-0.324	-2.435	-2.751	0.993	-1.777	0.536	0	3.043	-0.941	-0.611	2.582	3.624	-1.362	-0.335	-0.453	1.884	-0.883	-1.248	-1.216	0	-0.586	-0.339	0.252
1.0425	-0.454	-0.415	-1.098	0	-1.695	1.115	-1.104	-2.129	0.98	-1.798	-0.376	0	-0.324	-0.406	-1.863	-0.993	-1.777	0.536	0	0	-0.941	-0.611	-0.645	3.624	-1.362	-0.335	-0.453	-0.808	-0.883	-1.248	-1.216	0	5.27	-0.346	0.256
1.0475	-0.454	-0.415	-1.098	0	-1.695	-1.115	-1.104	-2.129	-0.98	-1.798	-0.376	0	-0.324	-0.406	-0.089	-0.993	-1.777	-2.143	0	0	-0.941	5.499	-0.645	-0.906	-1.362	-0.335	-0.453	1.884	2.06	-2.636	-1.216	0	-0.586	-0.501	0.253
1.0525	-0.454	-0.415	-1.098	0	-1.695	-1.115	-1.104	-2.129	-0.98	-1.798	-0.376	3.197	-1.944	-0.406	-0.976	-0.993	-1.777	-2.143	0	0	-0.941	-0.611	2.582	1.359	-1.362	-0.335	-0.453	-0.808	-0.883	-1.248	-1.216	0	-0.586	-0.628	0.203
1.0575	-0.454	-0.415	-1.098	0	-1.695	-1.115	-1.104	-2.129	-0.98	-1.798	-0.376	0	-1.944	-2.435	-0.089	-0.993	-1.777	0.536	0	0	-0.941	5.499	-0.645	-0.906	0.908	-0.335	-0.453	-0.808	-0.883	-2.636	-1.216	0	-0.586	-0.632	0.239
1.0625	-0.454	3.732	-1.098	0	-1.695	-1.115	-1.104	-0.355	2.939	-1.798	-0.376	0	-1.944	-2.435	-3.638	0.993	-1.777	-2.143	0	0	-0.941	-0.611	-0.645	-0.906	0.908	-0.335	-0.453	-0.808	2.06	-1.248	-1.216	0	-0.586	-0.517	0.253
1.0675	-0.454	-0.415	2.562	0	-1.695	-1.115	1.656	-0.355	-0.98	-1.798	-0.376	0	2.916	-2.435	-2.751	2.979	-1.777	0.536	0	0	-0.941	-0.611	-0.645	1.359	-1.362	-0.335	-0.453	1.884	-0.883	-2.636	-1.216	0	-0.586	-0.301	0.254
1.0725	-0.454	-0.415	-1.098	0	2.542	-1.115	-1.104	-0.355	2.939	0.45	-0.376	0	1.296	-0.406	-0.976	-0.993	-1.777	-2.143	0	0	-0.941	-0.611	-0.645	-0.906	-1.362	-0.335	-0.453	-0.808	-0.883	-2.636	-1.216	0	-0.586	-0.466	0.192
1.0775	-0.454	-0.415	-1.098	0	-1.695	-1.115	1.656	-0.355	4.899	-1.798	-0.376	0	1.296	-2.435	-3.638	0.993	-1.777	-2.143	0	3.043	-0.941	-0.611	-0.645	-0.906	-1.362	-0.335	-0.453	-0.808	-0.883	-1.248	-1.216	0	-0.586	-0.467	0.27
1.0825	-0.454	-0.415	-1.098	0	-1.695	-1.115	0.276	-2.129	2.939	0.45	3.387	0	1.296	-2.435	1.686	-0.993	-1.777	-2.143	0	0	-0.941	-0.611	-0.645	-0.906	-1.362	3.018	-0.453	-0.808	2.06	-1.248	-1.216	0	-0.586	-0.24	0.257
1.0875	-0.454	-0.415	-1.098	0	-1.695	1.115	1.656	-0.355	-0.98	-1.798	-0.376	0	2.916	-2.435	-0.976	2.979	-1.777	3.214	0	0	-0.941	-0.611	-0.645	-0.906	-1.362	-0.335	-0.453	-0.808	-0.883	-2.636	-1.216	0	-0.586	-0.359	0.241
1.0925	-0.454	-0.415	-1.098	0	-1.695	-1.115	0.276	-2.129	0.98	-1.798	-0.376	6.393	-1.944	-2.435	-1.863	-0.993	-1.777	-2.143	0	0	-0.941	-0.611	-0.645	-0.906	-1.362	-0.335	-0.453	-0.808	-0.883	-2.636	-1.216	0	-0.586	-0.726	0.266
1.0975	-0.454	-0.415	-1.098	0	2.542	1.115	0.276	-0.355	-0.98	-1.798	-0.376	0	2.916	1.623	1.686	-0.993	-1.777	-2.143	0	0	-0.941	-0.611	-0.645	-0.906	3.179	-0.335	-0.453	-0.808	-0.883	-1.248	-1.216	0	-0.586	-0.172	0.225
1.1025	-0.454	-0.415	-1.098	0	-1.695	-1.115	1.656	1.42	6.858	0.45	-0.376	3.197	-1.944	-0.406	-1.863	-0.993	-1.777	-2.143	0	3.043	3.764	-0.611	-0.645	1.359	-1.362	3.018	-0.453	-0.808	-0.883	-2.636	-1.216	0	-0.586	0.039	0.353
1.1075	4.086	-0.415	-1.098	0	2.542	-1.115	1.656	-0.355	-0.98	-1.798	-0.376	0	1.296	1.623	-0.089	-0.993	-1.777	-2.143	0	0	3.764	5.499	-0.645	-0.906	0.908	3.018	-0.453	-0.808	2.06	0.139	-1.216	0	-0.586	0.328	0.315
1.1125	-0.454	-0.415	-1.098	0	-1.695	-1.115	5.796	1.42	2.939	-1.798	-0.376	0	6.156	-2.435	0.799	-0.993	-1.777	0.536	0	3.043	3.764	-0.611	-0.645	-0.906	-1.362	-0.335	-0.453	-0.808	-0.883	-2.636	-1.216	0	-0.586	0.056	0.363
1.1175	-0.454	-0.415	-1.098	0	-1.695	-1.115	8.556	-2.129	-0.98	0.45	-0.376	3.197	2.916	-0.406	1.686	0.993	-1.777	5.892	0	3.043	-0.941	-0.611	-0.645	3.624	0.908	-0.335	-0.453	-0.808	-0.883	-1.248	-1.216	0	-0.586	0.397	0.401
1.1225	-0.454	-0.415	-1.098	0	2.542	1.115	0.276	-2.129	0.98	-1.798	-0.376	0	2.916	1.623	-2.751	-0.993	-1.777	0.536	0	3.043	-0.941	-0.611	2.582	-0.906	0.908	3.018	-0.453	-0.808	-0.883	0.139	-1.216	0	-0.586	0.045	0.262
1.1275	-0.454	-0.415	2.562	0	-1.695	-1.115	7.176	1.42	0.98	-1.798	7.15	3.197	-0.324	-2.435	2.573	-0.993	-1.777	3.214	0	0	-0.941	-0.611	-0.645	1.359	-1.362	-0.335	-0.453	-0.808	-0.883	-2.636	-1.216	0	-0.586	0.247	0.403
1.1325	-0.454	-0.415	-1.098	0	-1.695	-1.115	3.036	-2.129	2.939	0.45	-0.376	0	-0.324	-0.406	-2.751	-0.993	-1.777	0.536	0	0	-0.941	5.499	2.582	-0.906	0.908	-0.335	-0.453	-0.808	-0.883	-2.636	1.824	0	-0.586	-0.1	0.295
1.1375	-0.454	-0.415	-1.098	0	-1.695	1.115	1.656	-2.129	2.939	-1.798	-0.376	0	-1.944	-0.406	-0.089	-0.993	-1.777	0.536	0	0	-0.941	-0.611	-0.645	-0.906	-1.362	-0.335	-0.453	-0.808	-0.883	-2.636	-1.216	0	-0.586	-0.555	0.19
1.1425	-0.454	3.732	-1.098	0	-1.695	-1.115	0.276	3.194	-0.98	0.45	-0.376	0	-1.944	-0.406	-0.976	-0.993	-1.777	0.536	0	0	-0.941	-0.611	-0.645	5.889	0.908	-0.335	-0.453	-0.808	-0.883	-1.248	-1.216	0	-0.586	-0.138	0.279
1.1475	-0.454	-0.415	-1.098	0	-1.695	-1.115	-1.104	3.194	0.98	-1.798	-0.376	3.197	4.536	-0.406	-1.863	2.979	-1.777	-2.143	0	0	-0.941	-0.611	-0.645	1.359	-1.362	-0.335	-0.453	-0.808	-0.883	-2.636	-1.216	0	-0.586	-0.257	0.286
1.1525	-0.454	-0.415	-1.098	0	-1.695	1.115	3.036	-2.129	-0.98	0.45	-0.376	0	1.296	-2.435	0.799	0.993	-1.777	0.536	0	0	-0.941	-0.611	2.582	8.155	0.908	-0.335	-0.453	-0.808	-0.883	-2.636	-1.216	0	-0.586	0.001	0.336
1.1575	-0.454	-0.415	-1.098	0	-1.695	-1.115	-1.104	1.42	0.98	0.45	3.387	3.197	-1.944	-0.406	-3.638	-0.993	2.666	0.536	0	0	3.764	-0.611	-0.645	-0.906	-1.362	-0.335	-0.453	-0.808	-0.883	2.913	-1.216	0	-0.586	-0.041	0.287
1.1625	4.086	-0.415	-1.098	0	2.542	-1.115	-1.104	-0.355	2.939	2.697	-0.376	0	1.296	1.623	0.799	-0.993	-1.777	-2.143	0	0	-0.941	-0.611	-0.645	1.359	-1.362	3.018	4.073	1.884	2.06	-2.636	-1.216	0	-0.586	0.333	0.309
1.1675	-0.454	-0.415	-1.098	0	-1.695	1.115	0.276	-0.355	-0.98	-1.798	-0.376	0	-0.324	-2.435	0.799	0.993	2.666	-2.143	0	0	-0.941	-0.611	-0.645	1.359	-1.362	-0.335	-0.453	1.884	-0.883	0.139	-1.216	0	-0.586	-0.299	0.191
1.1725	-0.454	-0.415	-1.098	4.072	-1.695	1.115	3.036	1.42	-0.98	0.45	3.387	3.197	-1.944	-2.435	-0.089	-0.993	-1.777	0.536	0	3.043	-0.941	-0.611	-0.645	-0.906	-1.362	-0.335	-0.453	-0.808	2.06	1.526	-1.216	0	-0.586	0.124	0.297
1.1775	8.625	-0.415	-1.098	0	2.542	-1.115	1.656	-0.355	0.98	-1.798	-0.376	0	1.296	-2.435	-1.863	2.979	7.108	0.536	0	0	-0.941	-0.611	-0.645	-0.906	0.908	-0.335	-0.453	-0.808	-0.883	-2.636	-1.216	0	-0.586	0.217	0.406
1.1825	4.086	-0.415	2.562	4.072	-1.695	-1.115	-1.104	-2.129	-0.98	-1.798	7.15	0	-1.944	-2.435	-0.089	-0.993	2.666	-2.143	0	3.043	-0.941	-0.611	2.582	-0.906	-1.362	-0.335	4.073	1.884	-0.883	-2.636	-1.216	0	-0.586	0.176	0.409
1.1875	-0.454	-0.415	-1.098	0	-1.695	-1.115	-1.104	1.42	0.98	0.45	-0.376	3.197	-0.324	-2.435	-0.976	-0.993	-1.777	0.536	0	3.043	-0.941	-0.611	2.582	1.359	-1.362	-0.335	8.598	-0.808	-0.883	0.139	-1.216	0	-0.586	0.085	0.351
1.1925	-0.454	-0.415	-1.098	0	-1.695	1.115	3.036	-0.355	0.98	-1.798	3.387	0	-0.324	1.623	-0.089	-0.993	-1.777	-2.143	0	0	-0.941	-0.611	2.582	1.359	-1.362	-0.335	-0.453	-0.808	-0.883	1.526	-1.216	0	5.27	0.095	0.287
1.1975	-0.454	-0.415	2.562	0	-1.695	-1.115	3.036	-2.129	-0.98	-1.798	-0.376	0	1.296	-0.406	-1.863	4.964	-1.777	-2.143	0	0	3.764	-0.611	-0.645	-0.906	3.179	3.018	4.073	1.884	-0.883	-2.636	-1.216	0	-0.586	0.156	0.352
1.2025	4.086	-0.415	-1.098	0	-1.695	-1.115	1.656	1.42	6.858	0.45	-0.376	0	-1.944	-2.435	-0.976	-0.993	2.666	-2.143	0	0	-0.941	-0.611	-0.645	-0.906	-1.362	-0.335	-0.453	1.884	-0.883	0.139	-1.216	0	-0.586	-0.06	0.32
1.2075	-0.454	3.732	2.562	0	-1.695	1.115	-1.104	-2.129	0.98	0.45	-0.376	0	2.916	-2.435	0.799	-0.993	-1.777	-2.143	0	3.043	-0.941	-0.611	-0.645	-0.906	-1.362	-0.335	-0.453	-0.808	-0.883	0.139	-1.216	0	-0.586	-0.185	0.261
1.2125	-0.454	-0.415	-1.098	0	-1.695	1.115	-1.104	-2.129	-0.98	-1.798	-0.376	0	-1.944	-0.406	-1.863	0.993	-1.777	-2.143	5.101	0	-0.941	-0.611	-0.645	3.624	0.908	-0.335	-0.453	-0.808	-0.883	-2.636	-1.216	3.568	-0.586	-0.363	0.296
1.2175	-0.454	-0.415	-1.098	4.072	-1.695	-1.115	0.276	-2.129	-0.98	-1.798	3.387	0	-0.324	-2.435	-3.638	-0.993	-1.777	-2.143	0	0	-0.941	-0.611	-0.645	1.359	-1.362	-0.335	-0.453	-0.808	-0.883	-2.636	1.824	0	-0.586	-0.586	0.27
1.2225	-0.454	-0.415	-1.098	0	-1.695	-1.115	-1.104	-0.355	-0.98	-1.798	3.387	3.197	-1.944	-0.406	-1.863	-0.993	-1.777	-2.143	0	3.043	-0.941	-0.611	-0.645	-0.906	0.908	-0.335	-0.453	1.884	-0.883	-1.248	-1.216	0	-0.586	-0.41	0.246
1.2275	-0.454	-0.415	-1.098	0	-1.695	-1.115	0.276	-2.129	-0.98	-1.798	-0.376	0	-1.944	-2.435	-1.863	2.979	2.666	-2.143	0	0	-0.941	-0.611	-0.645	-0.906	-1.362	-0.335	-0.453	4.576	-0.883	2.913	-1.216	0	-0.586	-0.393	0.275
1.2325	4.086	-0.415	-1.098	0	-1.695	1.115	1.656	-0.355	-0.98	0.45	-0.376	3.197	-1.944	-2.435	0.799	-0.993	-1.777	0.536	0	0	-0.941	-0.611	-0.645	-0.906	-1.362	-0.335	-0.453	-0.808	-0.883	-2.636	-1.216	3.568	-0.586	-0.244	0.27
1.2375	-0.454	-0.415	-1.098	4.072	-1.695	-1.115	0.276	1.42	-0.98	-1.798	3.387	0	1.296	-2.435	-2.751	-0.993	-1.777	-2.143	0	0	-0.941	-0.611	-0.645	3.624	-1.362	-0.335	-0.453	-0.808	-0.883	0.139	-1.216	0	-0.586	-0.342	0.276
1.2425	-0.454	-0.415	-1.098	0	-1.695	-1.115	0.276	-0.355	-0.98	-1.798	-0.376	0	-0.324	-2.435	-2.751	-0.993	-1.777	0.536	0	0	-0.941	-0.611	-0.645	1.359	0.908	-0.335	-0.453	-0.808	2.06	-1.248	-1.216	0	-0.586	-0.554	0.172
1.2475	-0.454	-0.415	-1.098	0	-1.695	1.115	-1.104	3.194	0.98	-1.798	-0.376	0	1.296	-2.435	-3.638	-0.993	-1.777	-2.143	0	0	-0.941	-0.611	-0.645	-0.906	-1.362	-0.335	4.073	4.576	-0.883	1.526	-1.216	0	-0.586	-0.262	0.301
1.2525	-0.454	-0.415	-1.098	0	-1.695	1.115	0.276	-2.129	-0.98	-1.798	-0.376	0	-0.324	-2.435	-2.751	-0.993	-1.777	0.536	0	3.043	-0.941	-0.611	-0.645	1.359	-1.362	3.018	-0.453	-0.808	-0.883	4.3	-1.216	0	-0.586	-0.336	0.266
1.2575	-0.454	-0.415	-1.098	0	-1.695	1.115	-1.104	-2.129	-0.98	0.45	-0.376	0	-0.324	-0.406	-0.976	0.993	-1.777	-2.143	0	3.043	-0.941	-0.611	-0.645	-0.906	-1.362	-0.335	-0.453	-0.808	-0.883	-2.636	-1.216	0	-0.586	-0.596	0.182
1.2625	-0.454	-0.415	6.222	0	-1.695	1.115	0.276	1.42	-0.98	-1.798	-0.376	0	-0.324	-0.406	-1.863	-0.993	-1.777	-2.143	0	0	-0.941	-0.611	-0.645	-0.906	0.908	-0.335	-0.453	-0.808	2.06	-1.248	-1.216	0	5.27	-0.094	0.31
1.2675	-0.454	3.732	-1.098	0	-1.695	-1.115	1.656	-0.355	-0.98	-1.798	-0.376	3.197	1.296	-0.406	-0.976	-0.993	-1.777	-2.143	0	0	-0.941	-0.611	-0.645	-0.906	-1.362	3.018	-0.453	-0.808	2.06	-1.248	-1.216	0	-0.586	-0.242	0.255
1.2725	-0.454	3.732	-1.098	0	-1.695	-1.115	1.656	-2.129	-0.98	-1.798	-0.376	0	-0.324	1.623	-0.976	0.993	-1.777	0.536	0	0	-0.941	-0.611	2.582	3.624	-1.362	-0.335	-0.453	-0.808	-0.883	-1.248	1.824	0	-0.586	-0.102	0.255
1.2775	-0.454	-0.415	-1.098	0	-1.695	-1.115	1.656	-2.129	-0.98	2.697	-0.376	0	-1.944	-2.435	-0.976	0.993	-1.777	-2.143	0	0	-0.941	-0.611	2.582	1.359	0.908	3.018	-0.453	-0.808	-0.883	-1.248	-1.216	3.568	5.27	-0.05	0.316
1.2825	-0.454	-0.415	-1.098	0	-1.695	-1.115	0.276	-0.355	-0.98	-1.798	-0.376	0	1.296	-2.435	-1.863	-0.993	-1.777	-2.143	5.101	0	3.764	-0.611	-0.645	1.359	-1.362	3.018	-0.453	-0.808	-0.883	-2.636	-1.216	3.568	-0.586	-0.252	0.315
1.2875	-0.454	-0.415	2.562	0	-1.695	-1.115	-1.104	-0.355	2.939	-1.798	-0.376	0	-1.944	-2.435	-3.638	-0.993	-1.777	3.214	0	0	3.764	-0.611	2.582	-0.906	-1.362	-0.335	-0.453	-0.808	2.06	-1.248	4.864	0	-0.586	-0.073	0.332
1.2925	-0.454	-0.415	-1.098	0	2.542	1.115	0.276	-2.129	-0.98	0.45	-0.376	3.197	-1.944	-2.435	-0.976	-0.993	-1.777	-2.143	0	0	-0.941	-0.611	-0.645	1.359	-1.362	-0.335	-0.453	-0.808	2.06	1.526	1.824	0	-0.586	-0.215	0.238
1.2975	-0.454	-0.415	2.562	0	-1.695	-1.115	0.276	-2.129	0.98	0.45	-0.376	0	-1.944	-2.435	-2.751	0.993	-1.777	-2.143	0	3.043	-0.941	-0.611	2.582	1.359	-1.362	-0.335	-0.453	-0.808	-0.883	0.139	1.824	0	-0.586	-0.273	0.252

## Sheet: PSTH(tjM1,RS,layer23,expert)
time (s)	n1	n2	n3	n4	n5	n6	n7	n8	n9	n10	n11	n12	n13	n14	n15	n16	n17	n18	n19	n20	n21	n22	n23	n24	n25	n26	n27	n28	n29	n30	n31	n32	n33	n34	n35	n36	n37	n38	n39	n40	n41	n42	n43	n44	n45	n46	n47	n48	n49
0.8025	-0.892	-1.456	3.38	-0.819	0.065	-0.337	2.626	-1.1	0.49	0.43	0	2.761	-0.978	2.366	-0.366	0.729	1.037	-1.947	-1.291	-1.185	-1.73	1.175	-2.549	0.377	6.159	-0.719	-1.1	-0.165	-0.298	1.652	-1.954	-2.59	-1.637	-0.412	-2.242	2.384	2.054	-1.404	-0.152	1.721	0.415	-0.694	-1.402	-2.458	1.298	-0.815	-0.305	-0.28	0
0.8075	-0.892	-1.456	-0.216	-0.819	1.374	-1.459	-1.125	3.485	-0.054	1.66	0	0.98	-0.326	2.366	-2.193	-0.729	0.461	-0.556	0.082	-0.197	-1.73	-1.175	-0.728	-0.094	2.917	6.472	-1.1	0.66	-0.298	-1.101	1.303	-1.357	-1.637	-0.412	-2.242	2.384	-1.106	-1.404	-0.152	-0.43	-1.659	-0.694	-1.402	-1.164	3.46	0.204	-0.305	-0.28	0
0.8125	0.382	-1.456	-0.216	-0.819	-0.589	-0.337	-1.125	1.651	0.49	-0.799	0	-0.801	2.281	0.309	-2.193	-0.243	-0.691	-1.947	-1.016	0.79	0.192	-1.175	1.092	-1.036	2.917	-0.719	-1.1	1.484	-0.298	-1.101	-0.326	-0.123	-1.637	-0.412	0.561	-1.022	2.054	-1.404	-0.152	-0.43	-1.659	-0.694	-2.96	0.129	-0.865	-1.325	0.711	-0.28	0
0.8175	-0.892	-1.456	-1.654	1.91	-0.589	-1.459	-1.125	0.734	-0.598	1.66	0	5.432	0.978	-0.72	-3.107	0.243	0.173	2.225	-0.742	0.79	-1.73	-1.175	-2.549	-0.094	2.917	-0.719	0.471	0.66	2.686	-1.101	-0.326	-2.59	3.819	-0.412	-0.374	-1.022	2.054	1.404	-1.669	-0.43	0.415	-0.694	0.156	-1.164	1.298	1.733	-3.352	-0.28	3.507
0.8225	-0.892	3.024	-0.935	-0.819	-1.243	-1.459	-1.125	-0.183	-0.598	-0.799	0	0.089	0.326	0.309	0.548	-0.243	0.749	2.225	-2.115	0.79	2.114	-1.175	-0.728	-0.094	-0.324	-0.719	-1.1	-0.99	-0.298	1.652	1.303	-0.123	-1.637	-0.412	-1.308	2.384	2.054	1.404	-1.669	3.873	-1.659	-0.694	-2.96	-1.164	-0.865	-0.815	-0.305	-0.28	0
0.8275	-0.892	1.904	-0.935	-0.819	1.374	-0.337	2.626	1.651	-1.143	0.43	0	1.87	-1.629	1.337	3.29	-0.243	-0.691	0.834	0.632	-0.197	0.192	-1.175	0.182	-1.978	-0.324	-0.719	-1.1	-0.165	-1.791	-1.101	1.303	-1.357	-1.637	3.705	-2.242	-1.022	0.474	-1.404	-1.669	-0.43	-1.659	2.774	-1.402	1.423	-0.865	-1.325	-3.352	2.523	0
0.8325	-0.892	-1.456	4.818	-0.819	0.72	-0.337	6.377	-1.1	-0.598	1.045	3.21	0.089	1.629	-0.72	2.376	-0.729	1.325	-1.947	-0.742	1.777	0.192	1.175	-2.549	-1.507	2.917	-0.719	0.471	-0.165	-1.791	1.652	1.303	-1.357	-1.637	-0.412	-1.308	-1.022	-1.106	-1.404	-0.152	-0.43	-1.659	-0.694	-1.402	-1.164	-0.865	-0.306	-0.305	-0.28	0
0.8375	1.656	-0.336	-0.935	1.91	0.72	0.786	-1.125	1.651	-1.143	0.43	3.21	-0.801	-0.326	1.337	-1.279	0.243	-0.115	-1.947	0.906	1.777	-1.73	-1.175	0.182	-1.978	-0.324	-0.719	0.471	-0.99	-0.298	-1.101	1.303	-2.59	-1.637	-0.412	0.561	-1.022	0.474	-1.404	-1.669	1.721	0.415	-0.694	-2.96	-2.458	-0.865	0.204	-2.336	-0.28	3.507
0.8425	0.382	-1.456	1.222	1.91	0.065	-1.459	2.626	0.734	-0.598	-0.799	0	0.089	-0.326	-1.749	-3.107	0.243	-1.268	-0.556	-0.467	-1.185	-1.73	-1.175	-1.638	-1.507	-0.324	-0.719	-1.1	-0.165	-1.791	-1.101	-0.326	-1.357	-1.637	3.705	0.561	-1.022	2.054	-1.404	-0.152	-0.43	0.415	-0.694	-1.402	2.717	-0.865	0.714	-0.305	-0.28	0
0.8475	-0.892	-1.456	3.38	1.91	1.374	-1.459	-1.125	1.651	-0.054	0.43	0	0.98	0.326	1.337	0.548	-0.729	-0.115	-1.947	-1.84	-0.197	-1.73	-1.175	-0.728	-0.094	-0.324	-0.719	0.471	-0.99	1.194	1.652	1.303	-0.123	-1.637	-0.412	-0.374	2.384	-1.106	4.212	-0.152	1.721	-1.659	-0.694	-1.402	-1.164	1.298	1.223	-3.352	-0.28	0
0.8525	-0.892	1.904	-1.654	-0.819	1.374	-1.459	-1.125	-1.1	-0.054	0.43	6.42	1.87	-0.978	3.394	0.548	0.729	0.461	-0.556	-1.291	1.777	-1.73	-1.175	-1.638	-1.978	-0.324	-0.719	2.042	-0.99	-0.298	-1.101	-0.326	-2.59	-1.637	-0.412	0.561	-1.022	-1.106	1.404	-1.669	3.873	-1.659	-0.694	-1.402	4.01	-0.865	-1.325	-1.321	-0.28	0
0.8575	0.382	-1.456	0.503	-0.819	0.065	-1.459	2.626	-0.183	-0.598	0.43	0	1.87	0.326	-0.72	0.548	0.243	-0.403	-0.556	-1.291	0.79	0.192	-1.175	-0.728	-2.448	-0.324	-0.719	2.042	0.66	-1.791	-1.101	-1.954	-2.59	-1.637	-0.412	-2.242	-1.022	-1.106	-1.404	-0.152	-0.43	-1.659	-0.694	-2.96	1.423	1.298	-0.306	-2.336	-0.28	0
0.8625	-0.892	0.784	1.941	-0.819	0.065	-0.337	-1.125	-2.017	-0.598	-0.799	3.21	0.089	-0.326	2.366	0.548	-0.243	-0.403	0.834	0.082	0.79	0.192	-1.175	1.092	-1.507	2.917	-0.719	-1.1	0.66	-1.791	1.652	-0.326	1.11	-1.637	3.705	0.561	-1.022	2.054	-1.404	-1.669	1.721	0.415	-0.694	-1.402	-1.164	-0.865	2.243	-1.321	2.523	0
0.8675	0.382	-1.456	-0.935	-0.819	-0.589	-1.459	2.626	0.734	-0.054	-0.799	0	2.761	-1.629	-1.749	1.462	-0.729	-0.403	-1.947	-0.742	0.79	-1.73	-1.175	-2.549	-3.39	2.917	-0.719	2.042	0.66	-1.791	-1.101	-0.326	-1.357	-1.637	-0.412	-0.374	2.384	2.054	4.212	-1.669	-0.43	2.488	-0.694	0.156	0.129	1.298	1.223	-1.321	2.523	0
0.8725	-0.892	0.784	1.941	-0.819	-1.243	-1.459	-1.125	-0.183	-0.598	0.43	0	0.98	-2.281	2.366	-2.193	-1.215	1.325	-0.556	-0.742	2.764	-1.73	-1.175	-0.728	-1.036	2.917	-0.719	-1.1	0.66	4.178	-1.101	-0.326	-1.357	3.819	-0.412	-2.242	-1.022	2.054	-1.404	-0.152	-0.43	0.415	-0.694	0.156	-2.458	-0.865	-0.815	-0.305	-0.28	0
0.8775	-0.892	-1.456	-2.373	-0.819	0.065	-0.337	2.626	-0.183	-1.143	-0.799	0	0.089	-0.326	1.337	-0.366	-0.243	-0.115	-0.556	-0.742	-0.197	-1.73	1.175	1.092	-2.919	-0.324	-0.719	0.471	3.134	-0.298	-1.101	-1.954	-1.357	3.819	7.822	-0.374	-1.022	2.054	-1.404	-1.669	-0.43	-1.659	-0.694	-1.402	0.129	-0.865	1.733	-3.352	-0.28	0
0.8825	-0.892	-0.336	-2.373	-0.819	-1.897	-1.459	-1.125	0.734	-1.143	0.43	0	1.87	-1.629	-1.749	-2.193	-0.243	-0.403	-1.947	-1.566	-1.185	-1.73	-1.175	1.092	0.377	-0.324	-0.719	-1.1	-0.99	1.194	1.652	-1.954	1.11	3.819	-0.412	0.561	2.384	-1.106	-1.404	-0.152	1.721	-1.659	-0.694	-1.402	-2.458	1.298	-0.306	-2.336	2.523	0
0.8875	-0.892	-1.456	-0.935	-0.819	-0.589	-1.459	-1.125	1.651	-0.598	0.43	3.21	-2.582	-0.978	1.337	-1.279	0.243	-0.691	0.834	-1.291	1.777	-1.73	-1.175	-0.728	-0.094	2.917	-0.719	2.042	1.484	-0.298	-1.101	1.303	1.11	3.819	-0.412	-1.308	-1.022	0.474	-1.404	-0.152	-0.43	-1.659	-0.694	0.156	0.129	-0.865	-2.344	-0.305	-0.28	0
0.8925	0.382	-1.456	0.503	1.91	0.72	-0.337	2.626	1.651	-1.143	0.43	0	0.98	-0.978	2.366	-0.366	-0.243	-1.556	0.834	-1.566	2.764	-1.73	-1.175	1.092	-1.036	-0.324	-0.719	2.042	-0.99	-0.298	-1.101	1.303	1.11	-1.637	-0.412	2.429	-1.022	-1.106	1.404	1.365	-0.43	-1.659	-0.694	0.156	1.423	-0.865	0.204	-3.352	-0.28	0
0.8975	-0.892	-1.456	-0.935	1.91	0.065	-1.459	-1.125	-0.183	-0.054	1.045	0	-0.801	0.326	2.366	-2.193	-0.243	-1.556	-0.556	0.357	0.79	0.192	-1.175	-2.549	-1.978	-0.324	-0.719	0.471	-1.814	-1.791	-1.101	-1.954	-1.357	3.819	-0.412	-0.374	-1.022	0.474	4.212	-1.669	1.721	-1.659	-0.694	-2.96	-1.164	-0.865	3.772	-2.336	-0.28	0
0.9025	0.382	0.784	0.503	-0.819	-1.243	-1.459	6.377	0.734	-0.598	-1.414	0	0.98	0.326	1.337	-3.107	-0.243	1.325	-1.947	0.357	0.79	-1.73	-1.175	-1.638	-1.507	2.917	-0.719	-1.1	-1.814	-0.298	-1.101	-1.954	-2.59	3.819	-0.412	-1.308	-1.022	-1.106	4.212	1.365	-0.43	-1.659	-0.694	-2.96	1.423	-0.865	-0.815	-1.321	-0.28	0
0.9075	-0.892	-1.456	-1.654	-0.819	0.065	-1.459	-1.125	-2.017	-0.598	-0.184	0	1.87	-0.978	-1.749	2.376	-0.729	-0.115	-0.556	-1.016	-0.197	-1.73	-1.175	-1.638	-2.448	-0.324	-0.719	-1.1	0.66	-0.298	-1.101	-0.326	-0.123	-1.637	3.705	-0.374	9.194	0.474	4.212	-1.669	-0.43	0.415	6.242	1.714	-1.164	-0.865	1.223	-1.321	-0.28	0
0.9125	1.656	0.784	-3.092	-0.819	1.374	-1.459	-1.125	0.734	-0.598	-0.184	0	0.98	-0.978	1.337	0.548	-0.729	-0.98	-0.556	-1.016	-0.197	0.192	-1.175	-1.638	-1.507	-0.324	-0.719	0.471	-0.99	4.178	-1.101	2.931	-2.59	-1.637	-0.412	-0.374	-1.022	0.474	1.404	1.365	-0.43	0.415	2.774	-2.96	0.129	1.298	-0.815	-3.352	-0.28	3.507
0.9175	-0.892	0.784	4.099	-0.819	-0.589	-1.459	-1.125	-0.183	-1.143	-0.799	0	-0.801	0.326	-0.72	-2.193	1.215	0.461	2.225	-0.192	1.777	-1.73	3.525	2.003	1.318	-0.324	-0.719	-1.1	-0.99	2.686	1.652	-0.326	-2.59	-1.637	-0.412	0.561	-1.022	0.474	-1.404	-0.152	1.721	2.488	-0.694	0.156	-2.458	3.46	1.733	-2.336	-0.28	0
0.9225	-0.892	-1.456	-0.216	-0.819	-0.589	-0.337	-1.125	-1.1	0.49	-1.414	3.21	1.87	0.978	-1.749	-1.279	-0.243	-0.403	-1.947	-0.192	-1.185	-1.73	1.175	-1.638	-0.094	2.917	6.472	0.471	0.66	1.194	1.652	-0.326	-1.357	-1.637	-0.412	-2.242	-1.022	-1.106	-1.404	1.365	1.721	-1.659	-0.694	-2.96	-2.458	-0.865	-0.306	0.711	-0.28	0
0.9275	0.382	-1.456	-1.654	1.91	-0.589	-1.459	-1.125	-0.183	1.034	-0.799	3.21	0.98	0.978	0.309	2.376	-0.243	1.613	-1.947	-1.016	4.738	-1.73	-1.175	-0.728	-0.094	2.917	-0.719	-1.1	-0.99	-0.298	-1.101	-1.954	-1.357	3.819	3.705	-0.374	-1.022	-1.106	-1.404	1.365	1.721	0.415	2.774	-2.96	-2.458	-0.865	2.752	0.711	-0.28	0
0.9325	0.382	-0.336	-0.935	-0.819	0.065	-0.337	-1.125	3.485	1.034	-0.184	0	4.542	-1.629	0.309	3.29	-0.243	-0.691	-1.947	-1.566	1.777	0.192	-1.175	-1.638	-1.978	2.917	6.472	0.471	-0.99	1.194	-1.101	-1.954	-0.123	3.819	-0.412	0.561	-1.022	-1.106	-1.404	-0.152	-0.43	0.415	-0.694	-1.402	1.423	-0.865	0.204	-2.336	-0.28	0
0.9375	1.656	-1.456	2.661	1.91	-1.897	-0.337	-1.125	1.651	1.034	0.43	3.21	-2.582	-0.978	1.337	1.462	-0.243	-0.115	-0.556	0.082	-0.197	-1.73	1.175	-0.728	-1.507	-0.324	-0.719	2.042	-0.99	-1.791	4.404	-1.954	6.043	-1.637	3.705	-0.374	-1.022	0.474	1.404	-0.152	-0.43	-1.659	-0.694	-1.402	0.129	-0.865	-1.835	1.727	-0.28	0
0.9425	-0.892	-0.336	0.503	-0.819	0.72	-1.459	2.626	-1.1	0.49	1.045	0	1.87	0.978	-0.72	-0.366	-0.243	-0.403	3.616	-0.742	-0.197	0.192	-1.175	0.182	-1.507	2.917	-0.719	0.471	-0.99	-0.298	4.404	-1.954	-0.123	3.819	-0.412	-0.374	-1.022	0.474	-1.404	-1.669	1.721	-1.659	-0.694	-1.402	-1.164	1.298	-0.815	-1.321	-0.28	0
0.9475	0.382	-1.456	-0.216	1.91	0.065	-1.459	-1.125	-2.017	0.49	-0.799	3.21	-0.801	-0.326	0.309	-0.366	0.243	1.325	2.225	0.357	0.79	-1.73	-1.175	-2.549	-1.507	2.917	-0.719	-1.1	-0.165	2.686	1.652	-0.326	2.343	-1.637	-0.412	-0.374	-1.022	0.474	-1.404	2.883	-0.43	-1.659	-0.694	-2.96	1.423	-0.865	0.714	-0.305	-0.28	0
0.9525	-0.892	-1.456	1.222	1.91	2.028	1.908	-1.125	0.734	-0.598	1.66	0	0.089	-0.978	1.337	-3.107	-0.243	-2.132	-1.947	-0.192	-1.185	0.192	-1.175	-2.549	0.848	2.917	-0.719	-1.1	-0.99	-1.791	-1.101	1.303	2.343	-1.637	-0.412	-1.308	-1.022	0.474	1.404	-1.669	1.721	-1.659	-0.694	-1.402	0.129	1.298	-0.815	0.711	-0.28	0
0.9575	1.656	1.904	-0.216	-0.819	-0.589	0.786	2.626	1.651	-0.054	-0.184	0	-0.801	-0.978	3.394	3.29	0.243	1.037	-1.947	1.73	0.79	0.192	-1.175	1.092	0.848	-0.324	-0.719	-1.1	-0.165	2.686	-1.101	-1.954	-2.59	3.819	-0.412	0.561	-1.022	0.474	-1.404	-1.669	-0.43	-1.659	-0.694	1.714	-1.164	-0.865	0.714	1.727	2.523	0
0.9625	-0.892	-0.336	-2.373	-0.819	0.72	-1.459	-1.125	-1.1	1.034	1.045	0	-1.692	-1.629	-0.72	-2.193	0.243	1.037	-0.556	-1.291	-0.197	0.192	-1.175	-2.549	0.377	-0.324	-0.719	-1.1	-0.165	-1.791	1.652	1.303	-0.123	-1.637	-0.412	2.429	-1.022	-1.106	-1.404	-0.152	1.721	-1.659	-0.694	0.156	1.423	-0.865	-2.344	-1.321	-0.28	0
0.9675	-0.892	-0.336	0.503	-0.819	-1.243	0.786	2.626	-1.1	-1.143	0.43	0	0.98	2.281	-1.749	-2.193	0.729	0.173	-0.556	0.632	0.79	2.114	1.175	-0.728	0.848	-0.324	-0.719	2.042	-0.165	1.194	-1.101	-0.326	1.11	-1.637	-0.412	0.561	5.789	2.054	-1.404	2.883	-0.43	-1.659	-0.694	0.156	-2.458	-0.865	0.714	3.758	-0.28	0
0.9725	-0.892	0.784	1.222	-0.819	0.065	-1.459	-1.125	-1.1	-1.143	-1.414	0	0.089	0.326	0.309	1.462	-0.243	-0.403	3.616	-1.016	-0.197	0.192	1.175	-0.728	-0.094	-0.324	6.472	2.042	-0.99	1.194	1.652	1.303	3.576	9.274	-0.412	-0.374	2.384	-1.106	-1.404	-1.669	-0.43	-1.659	-0.694	1.714	0.129	1.298	2.243	-0.305	-0.28	0
0.9775	1.656	-0.336	0.503	-0.819	-0.589	-0.337	2.626	-0.183	-0.054	-1.414	0	0.089	0.978	0.309	1.462	0.243	1.037	3.616	0.906	-1.185	-1.73	3.525	-0.728	-1.507	-0.324	-0.719	2.042	2.309	1.194	-1.101	-1.954	1.11	-1.637	-0.412	-1.308	-1.022	0.474	1.404	-1.669	-0.43	0.415	-0.694	4.829	-1.164	1.298	-1.835	-0.305	-0.28	0
0.9825	0.382	-0.336	-0.935	-0.819	2.028	-0.337	-1.125	-0.183	-0.598	-0.184	0	0.089	-1.629	0.309	-0.366	-0.729	0.461	0.834	-1.291	-1.185	0.192	-1.175	0.182	-1.036	-0.324	-0.719	-1.1	0.66	-0.298	-1.101	-1.954	-1.357	-1.637	3.705	0.561	-1.022	-1.106	1.404	1.365	-0.43	6.636	6.242	-2.96	1.423	1.298	0.204	-0.305	-0.28	0
0.9875	0.382	1.904	1.941	-0.819	-0.589	-0.337	-1.125	-0.183	-0.054	0.43	0	-1.692	3.585	-0.72	0.548	-0.243	-1.556	-1.947	0.632	1.777	0.192	-1.175	2.003	-0.565	-0.324	-0.719	-1.1	0.66	-1.791	1.652	1.303	-2.59	-1.637	-0.412	-2.242	-1.022	2.054	4.212	1.365	-0.43	2.488	-0.694	-1.402	1.423	-0.865	-0.815	-3.352	-0.28	0
0.9925	0.382	-1.456	-0.216	1.91	-0.589	-0.337	-1.125	0.734	2.666	-0.799	0	0.98	-0.978	-0.72	0.548	0.243	1.037	0.834	1.181	0.79	0.192	1.175	-0.728	0.377	-0.324	-0.719	0.471	-0.99	1.194	-1.101	-0.326	-2.59	-1.637	-0.412	0.561	-1.022	-1.106	-1.404	-1.669	-0.43	0.415	-0.694	0.156	-2.458	-0.865	1.733	-0.305	-0.28	0
0.9975	-0.892	-0.336	-1.654	1.91	-1.243	0.786	-1.125	0.734	-0.054	0.43	0	1.87	-0.978	-1.749	0.548	-0.243	-0.691	-1.947	-1.291	-0.197	-1.73	-1.175	4.733	-0.094	-0.324	-0.719	-1.1	-0.165	-1.791	1.652	1.303	1.11	-1.637	-0.412	0.561	-1.022	-1.106	-1.404	2.883	-0.43	-1.659	-0.694	-2.96	2.717	-0.865	0.204	-0.305	-0.28	0
1.0025	-0.892	-0.336	-0.216	-0.819	0.72	-1.459	2.626	-1.1	-0.598	-0.184	0	0.98	0.978	-1.749	-0.366	-0.729	0.461	-0.556	-1.016	-0.197	0.192	1.175	-2.549	-0.094	-0.324	6.472	0.471	-0.165	4.178	1.652	-0.326	1.11	3.819	-0.412	-1.308	-1.022	0.474	1.404	-0.152	1.721	-1.659	-0.694	-1.402	-1.164	-0.865	-0.815	-2.336	2.523	0
1.0075	-0.892	-0.336	-0.216	-0.819	0.72	-1.459	-1.125	-1.1	-1.143	-0.799	0	-1.692	-0.978	-0.72	-0.366	-0.729	0.173	0.834	-0.742	-1.185	-1.73	1.175	-1.638	-0.094	-0.324	-0.719	0.471	0.66	-1.791	-1.101	-0.326	-1.357	-1.637	-0.412	0.561	2.384	-1.106	-1.404	-1.669	1.721	0.415	2.774	-1.402	-1.164	-0.865	-1.835	-1.321	-0.28	0
1.0125	0.382	-0.336	-0.216	-0.819	-0.589	-1.459	-1.125	-0.183	-0.054	-0.799	0	0.089	0.326	2.366	-1.279	0.243	-0.403	-0.556	-0.192	1.777	0.192	-1.175	0.182	-1.507	-0.324	-0.719	-1.1	0.66	1.194	7.157	1.303	-0.123	3.819	-0.412	-2.242	2.384	-1.106	1.404	-0.152	1.721	-1.659	-0.694	-1.402	-1.164	-0.865	-1.835	0.711	2.523	3.507
1.0175	0.382	-0.336	0.503	-0.819	2.682	-1.459	-1.125	4.402	-0.598	0.43	0	3.651	-0.326	-0.72	2.376	0.729	-0.98	-0.556	-1.566	-0.197	-1.73	-1.175	0.182	-0.094	2.917	6.472	0.471	-0.165	2.686	-1.101	2.931	-0.123	-1.637	-0.412	-0.374	-1.022	0.474	1.404	-1.669	-0.43	-1.659	-0.694	-1.402	0.129	-0.865	-2.854	-0.305	2.523	0
1.0225	0.382	-1.456	-0.935	-0.819	-0.589	-1.459	2.626	-0.183	-0.598	-0.184	0	-0.801	-0.326	2.366	1.462	0.243	1.037	0.834	-0.192	2.764	0.192	1.175	-0.728	1.318	-0.324	-0.719	-1.1	0.66	1.194	-1.101	-0.326	-0.123	3.819	-0.412	-1.308	-1.022	0.474	-1.404	-1.669	1.721	-1.659	-0.694	-1.402	0.129	-0.865	-0.815	-2.336	-0.28	0
1.0275	-0.892	-0.336	-0.216	1.91	0.065	-0.337	-1.125	1.651	-0.598	0.43	3.21	0.089	-0.978	0.309	1.462	0.729	-0.691	0.834	0.082	-0.197	0.192	-1.175	-3.459	-1.507	-0.324	-0.719	2.042	-1.814	2.686	1.652	-1.954	1.11	-1.637	-0.412	-2.242	2.384	0.474	-1.404	-1.669	1.721	2.488	-0.694	-1.402	-1.164	-0.865	-1.325	-2.336	-0.28	0
1.0325	-0.892	-1.456	-0.935	-0.819	-1.243	-1.459	-1.125	2.568	-0.598	-0.799	3.21	6.323	0.326	-0.72	-2.193	0.243	-0.403	0.834	0.357	-0.197	-1.73	-1.175	-1.638	-1.978	-0.324	-0.719	-1.1	1.484	-1.791	-1.101	-0.326	-2.59	-1.637	-0.412	3.363	-1.022	-1.106	-1.404	-1.669	-0.43	2.488	-0.694	-2.96	1.423	1.298	0.714	-0.305	-0.28	0
1.0375	0.382	-0.336	2.661	1.91	0.72	-1.459	-1.125	-1.1	-0.598	0.43	0	0.98	-0.978	0.309	-2.193	-0.729	-0.691	-1.947	0.082	-0.197	0.192	-1.175	-0.728	-1.978	-0.324	-0.719	0.471	-0.99	-1.791	1.652	-0.326	2.343	-1.637	-0.412	0.561	2.384	2.054	-1.404	-1.669	-0.43	-1.659	6.242	0.156	-1.164	-0.865	0.204	0.711	2.523	0
1.0425	-0.892	-1.456	-0.216	-0.819	-0.589	0.786	-1.125	-1.1	-0.054	1.045	0	1.87	-0.978	-0.72	-3.107	-0.243	-1.844	-1.947	-1.84	-0.197	-1.73	-1.175	0.182	-0.565	-0.324	-0.719	3.613	-0.99	-1.791	1.652	-1.954	-1.357	3.819	-0.412	-2.242	2.384	0.474	1.404	2.883	1.721	2.488	-0.694	-1.402	-1.164	1.298	-1.325	-3.352	-0.28	0
1.0475	1.656	-1.456	-1.654	-0.819	-1.897	0.786	-1.125	-2.017	0.49	-0.799	0	-0.801	-0.326	-1.749	-0.366	-1.215	-0.691	-0.556	-1.016	-1.185	-1.73	-1.175	-0.728	-1.978	-0.324	-0.719	0.471	-0.99	-0.298	1.652	-1.954	-2.59	-1.637	-0.412	-0.374	-1.022	-1.106	1.404	-1.669	3.873	-1.659	2.774	-1.402	-1.164	-0.865	0.204	-3.352	-0.28	0
1.0525	-0.892	0.784	-2.373	-0.819	-1.243	-1.459	2.626	-1.1	0.49	-0.799	0	-0.801	0.978	1.337	-1.279	-0.729	0.173	-1.947	-1.291	2.764	0.192	1.175	-1.638	-0.565	-0.324	-0.719	-1.1	-1.814	-1.791	1.652	-1.954	-0.123	-1.637	-0.412	-1.308	-1.022	-1.106	-1.404	-1.669	-0.43	-1.659	-0.694	0.156	0.129	1.298	0.204	0.711	2.523	0
1.0575	0.382	0.784	-2.373	-0.819	-1.243	-0.337	-1.125	0.734	-0.598	0.43	0	-0.801	-1.629	2.366	-3.107	-0.729	-0.403	-1.947	-1.016	-0.197	0.192	-1.175	-1.638	-2.448	-0.324	-0.719	-1.1	-0.99	-0.298	-1.101	-1.954	-1.357	-1.637	-0.412	0.561	-1.022	-1.106	-1.404	-0.152	1.721	-1.659	-0.694	-1.402	0.129	-0.865	-1.325	0.711	5.325	0
1.0625	-0.892	-0.336	-0.935	-0.819	-1.243	-0.337	-1.125	0.734	-1.143	-0.184	0	-1.692	-1.629	0.309	-1.279	-0.243	-1.556	-1.947	-1.84	0.79	-1.73	-1.175	0.182	-1.978	-0.324	-0.719	-1.1	0.66	1.194	-1.101	-1.954	-1.357	3.819	-0.412	-1.308	-1.022	-1.106	1.404	-0.152	-0.43	0.415	-0.694	-1.402	2.717	-0.865	-0.306	-1.321	-0.28	0
1.0675	-0.892	-1.456	0.503	-0.819	-1.897	-1.459	2.626	-0.183	0.49	-0.799	0	-0.801	-0.326	0.309	-2.193	-1.215	-0.691	-1.947	-1.84	-0.197	0.192	-1.175	-2.549	0.377	2.917	-0.719	0.471	1.484	-1.791	1.652	-1.954	-2.59	-1.637	-0.412	-1.308	-1.022	-1.106	-1.404	-1.669	1.721	-1.659	6.242	0.156	1.423	1.298	1.223	-1.321	-0.28	0
1.0725	-0.892	-1.456	-3.092	-0.819	-1.243	-1.459	-1.125	-1.1	-0.598	-0.799	0	-0.801	-2.281	-1.749	0.548	-1.215	-2.132	-1.947	-1.566	-0.197	-1.73	-1.175	0.182	-1.978	-0.324	-0.719	-1.1	-0.165	-0.298	-1.101	-1.954	-2.59	-1.637	-0.412	-1.308	-1.022	-1.106	-1.404	1.365	-0.43	0.415	-0.694	0.156	-2.458	1.298	3.262	2.743	-0.28	0
1.0775	-0.892	-1.456	-3.092	-0.819	0.065	-0.337	-1.125	-0.183	-0.598	1.045	3.21	-1.692	-1.629	-0.72	2.376	0.243	-2.132	-0.556	-1.016	-0.197	-1.73	3.525	1.092	-3.39	-0.324	-0.719	0.471	-0.99	-0.298	-1.101	-1.954	-1.357	3.819	3.705	0.561	-1.022	-1.106	1.404	-0.152	-0.43	0.415	6.242	-1.402	2.717	1.298	3.262	-1.321	2.523	0
1.0825	0.382	-0.336	0.503	-0.819	0.72	0.786	2.626	0.734	-1.143	-0.799	0	0.089	-0.978	-0.72	0.548	-1.215	-0.403	-1.947	-0.467	0.79	0.192	-1.175	1.092	-1.036	-0.324	-0.719	-1.1	-0.165	-1.791	-1.101	-1.954	-1.357	-1.637	-0.412	0.561	2.384	2.054	-1.404	1.365	1.721	-1.659	2.774	1.714	4.01	3.46	1.223	0.711	-0.28	0
1.0875	-0.892	0.784	-2.373	-0.819	2.682	-0.337	-1.125	-2.017	-0.598	-0.799	0	-1.692	-0.978	-1.749	-1.279	0.243	-0.98	-1.947	-0.467	-1.185	-1.73	1.175	-0.728	-0.565	-0.324	-0.719	3.613	1.484	-1.791	-1.101	-1.954	-2.59	-1.637	-0.412	-0.374	5.789	2.054	-1.404	-0.152	3.873	2.488	-0.694	0.156	-2.458	1.298	-0.815	-3.352	-0.28	0
1.0925	-0.892	3.024	-1.654	-0.819	1.374	-1.459	-1.125	-0.183	-0.054	-1.414	0	0.089	0.978	-1.749	-2.193	0.243	-1.844	0.834	-1.566	0.79	0.192	-1.175	4.733	-1.978	2.917	-0.719	0.471	2.309	-1.791	-1.101	-0.326	-2.59	-1.637	-0.412	1.495	2.384	-1.106	-1.404	-1.669	-0.43	-1.659	-0.694	0.156	0.129	1.298	-0.306	2.743	-0.28	0
1.0975	-0.892	-1.456	-0.216	-0.819	0.065	-1.459	-1.125	-0.183	0.49	-0.184	3.21	0.089	-0.326	-0.72	-2.193	-1.215	-0.98	-1.947	-1.016	0.79	2.114	-1.175	2.003	-1.507	-0.324	-0.719	-1.1	-0.165	1.194	-1.101	-1.954	-2.59	-1.637	-0.412	-1.308	-1.022	2.054	1.404	-1.669	1.721	-1.659	-0.694	-2.96	0.129	-0.865	1.223	0.711	-0.28	3.507
1.1025	-0.892	-0.336	-0.935	-0.819	-0.589	-1.459	-1.125	2.568	-0.598	2.89	0	-0.801	-0.326	0.309	-2.193	-0.243	-1.844	-1.947	-0.742	-0.197	-1.73	-1.175	1.092	-2.448	-0.324	-0.719	0.471	-0.165	-0.298	-1.101	-0.326	-2.59	-1.637	-0.412	0.561	-1.022	-1.106	-1.404	1.365	1.721	-1.659	2.774	-1.402	-1.164	-0.865	-0.306	-2.336	-0.28	0
1.1075	-0.892	1.904	-0.935	-0.819	1.374	-0.337	-1.125	1.651	0.49	1.045	0	0.089	-0.326	2.366	2.376	-1.215	-0.98	-1.947	-0.192	-1.185	0.192	-1.175	-0.728	-1.507	-0.324	-0.719	-1.1	-0.99	-1.791	-1.101	2.931	-1.357	-1.637	3.705	1.495	-1.022	5.215	-1.404	-1.669	-0.43	-1.659	6.242	0.156	2.717	-0.865	0.714	0.711	-0.28	0
1.1125	-0.892	-1.456	-3.092	-0.819	-1.243	-1.459	2.626	2.568	-0.054	-0.184	3.21	-2.582	0.326	-1.749	0.548	-1.215	0.749	-0.556	-1.291	1.777	-1.73	1.175	-2.549	-2.448	2.917	-0.719	-1.1	-1.814	1.194	-1.101	-0.326	-1.357	-1.637	-0.412	0.561	2.384	0.474	4.212	-0.152	1.721	-1.659	-0.694	-1.402	-2.458	1.298	-1.835	-1.321	-0.28	0
1.1175	-0.892	0.784	-0.216	-0.819	-0.589	-1.459	-1.125	0.734	-0.054	1.66	0	0.089	-0.978	0.309	-1.279	-1.215	1.902	-1.947	0.906	-1.185	2.114	1.175	-0.728	-0.565	-0.324	-0.719	-1.1	2.309	-1.791	1.652	-0.326	-1.357	-1.637	-0.412	-2.242	-1.022	-1.106	1.404	-0.152	-0.43	-1.659	-0.694	-2.96	0.129	-0.865	1.733	-0.305	2.523	3.507
1.1225	-0.892	0.784	-0.216	4.639	4.644	-0.337	-1.125	-0.183	-0.054	0.43	3.21	-2.582	-0.326	0.309	-0.366	-0.729	-1.268	0.834	-1.016	0.79	-1.73	-1.175	-0.728	-2.448	-0.324	-0.719	0.471	1.484	-1.791	-1.101	-0.326	-0.123	-1.637	3.705	-0.374	-1.022	0.474	1.404	-1.669	3.873	0.415	-0.694	-2.96	0.129	1.298	-1.835	-3.352	-0.28	0
1.1275	-0.892	-1.456	2.661	-0.819	-1.243	0.786	-1.125	-1.1	0.49	1.045	3.21	0.089	-0.326	5.451	-1.279	-0.243	-1.268	0.834	-1.566	0.79	2.114	-1.175	-1.638	-1.036	-0.324	-0.719	-1.1	1.484	-0.298	-1.101	-1.954	-2.59	9.274	-0.412	-1.308	-1.022	-1.106	-1.404	-0.152	-0.43	-1.659	-0.694	-2.96	0.129	-0.865	-0.815	-0.305	-0.28	0
1.1325	-0.892	-1.456	-0.216	-0.819	0.065	-1.459	-1.125	-1.1	-1.143	2.275	3.21	2.761	0.326	0.309	1.462	-0.243	0.749	0.834	-1.291	0.79	-1.73	-1.175	-1.638	1.789	2.917	6.472	2.042	-0.99	1.194	-1.101	-0.326	2.343	9.274	-0.412	-1.308	2.384	3.635	-1.404	4.4	-0.43	0.415	-0.694	-1.402	-1.164	-0.865	0.714	-2.336	-0.28	0
1.1375	-0.892	-1.456	1.941	-0.819	3.336	-1.459	-1.125	0.734	0.49	-0.799	0	1.87	0.326	-1.749	-0.366	-1.215	0.749	0.834	-1.016	-0.197	0.192	1.175	1.092	1.318	2.917	-0.719	-1.1	1.484	-0.298	-1.101	-0.326	1.11	-1.637	-0.412	-1.308	-1.022	-1.106	-1.404	-0.152	-0.43	-1.659	-0.694	0.156	-2.458	-0.865	-0.306	-1.321	-0.28	0
1.1425	-0.892	-1.456	-1.654	-0.819	0.065	-0.337	-1.125	-1.1	0.49	2.275	0	0.089	-0.326	2.366	-1.279	-0.243	0.749	-1.947	-0.467	1.777	-1.73	-1.175	2.003	-2.919	6.159	-0.719	-1.1	0.66	1.194	1.652	-1.954	-1.357	3.819	-0.412	-1.308	-1.022	-1.106	-1.404	-1.669	-0.43	2.488	2.774	-1.402	-1.164	3.46	-0.815	-1.321	-0.28	0
1.1475	-0.892	-0.336	0.503	-0.819	3.99	-1.459	-1.125	2.568	0.49	1.045	0	0.089	-0.326	-0.72	-0.366	-0.729	0.461	-0.556	0.082	4.738	-1.73	-1.175	2.003	-2.919	-0.324	6.472	-1.1	-0.99	-1.791	-1.101	-0.326	-1.357	-1.637	-0.412	1.495	-1.022	2.054	-1.404	-0.152	-0.43	2.488	2.774	1.714	2.717	1.298	3.262	-2.336	-0.28	0
1.1525	-0.892	-1.456	-0.216	1.91	3.336	-0.337	2.626	-1.1	1.034	1.045	0	-1.692	0.978	3.394	3.29	-0.729	3.054	-1.947	0.906	-0.197	2.114	-1.175	-1.638	-2.919	-0.324	-0.719	2.042	-1.814	-0.298	1.652	-1.954	-0.123	9.274	3.705	-1.308	-1.022	2.054	-1.404	1.365	-0.43	0.415	-0.694	-1.402	1.423	-0.865	0.714	-0.305	-0.28	0
1.1575	-0.892	1.904	-0.216	-0.819	2.682	-1.459	-1.125	-0.183	0.49	1.045	0	4.542	4.888	3.394	0.548	0.243	0.749	2.225	-0.742	0.79	-1.73	-1.175	0.182	-1.507	-0.324	-0.719	2.042	3.134	-1.791	1.652	-0.326	-1.357	-1.637	-0.412	0.561	9.194	0.474	-1.404	-0.152	1.721	-1.659	-0.694	1.714	4.01	1.298	2.752	-1.321	-0.28	0
1.1625	-0.892	0.784	-2.373	-0.819	0.065	-1.459	-1.125	-1.1	-0.054	1.66	3.21	4.542	1.629	1.337	1.462	-0.729	0.173	-0.556	0.632	-0.197	0.192	-1.175	-1.638	-0.565	-0.324	-0.719	-1.1	-0.99	-0.298	-1.101	-1.954	-1.357	3.819	3.705	0.561	-1.022	0.474	-1.404	1.365	1.721	0.415	2.774	-1.402	-2.458	-0.865	0.204	-2.336	-0.28	3.507
1.1675	-0.892	3.024	1.222	-0.819	1.374	-1.459	-1.125	1.651	1.578	1.045	0	3.651	-1.629	2.366	3.29	0.243	-0.98	-0.556	0.082	0.79	0.192	-1.175	-1.638	-1.978	-0.324	-0.719	-1.1	0.66	-0.298	-1.101	-1.954	-1.357	9.274	-0.412	0.561	-1.022	3.635	-1.404	-1.669	1.721	-1.659	-0.694	1.714	1.423	-0.865	-0.306	-0.305	-0.28	0
1.1725	-0.892	-1.456	1.222	-0.819	3.336	-0.337	-1.125	-2.017	-0.054	4.119	0	0.98	-0.326	1.337	1.462	-0.243	2.478	0.834	1.181	3.751	-1.73	-1.175	1.092	0.377	-0.324	-0.719	2.042	2.309	-1.791	-1.101	-0.326	-0.123	-1.637	-0.412	0.561	-1.022	2.054	-1.404	2.883	-0.43	-1.659	-0.694	-2.96	0.129	-0.865	2.243	-1.321	-0.28	0
1.1775	-0.892	-1.456	0.503	-0.819	3.99	-0.337	-1.125	-0.183	-0.054	2.275	0	3.651	-0.978	2.366	1.462	-1.215	-0.403	6.397	-0.192	-1.185	0.192	-1.175	-2.549	-0.094	2.917	6.472	-1.1	-0.165	-1.791	-1.101	-1.954	-0.123	9.274	-0.412	-0.374	-1.022	0.474	-1.404	-0.152	-0.43	-1.659	6.242	1.714	-1.164	-0.865	0.204	0.711	-0.28	0
1.1825	0.382	-0.336	1.941	1.91	3.99	-1.459	-1.125	0.734	-0.598	0.43	0	0.089	-0.326	1.337	-1.279	-0.243	0.461	-0.556	-1.291	-0.197	-1.73	-1.175	1.092	-0.565	-0.324	-0.719	0.471	0.66	-0.298	-1.101	-1.954	-2.59	-1.637	-0.412	2.429	-1.022	2.054	1.404	2.883	-0.43	-1.659	-0.694	0.156	0.129	1.298	0.204	-1.321	2.523	0
1.1875	0.382	-1.456	2.661	1.91	0.065	-1.459	-1.125	2.568	1.578	0.43	0	-0.801	-0.326	-0.72	0.548	-0.243	-0.691	-0.556	-0.192	-1.185	4.036	1.175	3.823	-2.448	2.917	-0.719	0.471	2.309	1.194	-1.101	4.559	1.11	3.819	3.705	-2.242	-1.022	2.054	1.404	1.365	-0.43	0.415	6.242	1.714	1.423	1.298	0.714	-1.321	2.523	0
1.1925	-0.892	0.784	1.941	-0.819	-0.589	-0.337	-1.125	-1.1	-0.054	2.275	6.42	0.089	0.978	-0.72	4.204	-0.243	-1.556	-0.556	0.906	0.79	-1.73	1.175	-0.728	-1.036	-0.324	-0.719	0.471	2.309	-1.791	1.652	4.559	1.11	-1.637	7.822	0.561	-1.022	-1.106	1.404	-0.152	-0.43	0.415	-0.694	-1.402	0.129	1.298	-2.344	2.743	-0.28	0
1.1975	-0.892	-0.336	-0.935	-0.819	-0.589	-1.459	-1.125	-0.183	1.034	3.504	0	0.98	0.978	0.309	0.548	-1.215	1.325	-1.947	-0.467	5.726	0.192	-1.175	1.092	-0.565	-0.324	6.472	2.042	2.309	2.686	-1.101	-1.954	-0.123	-1.637	-0.412	-0.374	-1.022	-1.106	-1.404	-1.669	-0.43	2.488	-0.694	3.271	0.129	1.298	0.714	-1.321	-0.28	3.507
1.2025	-0.892	-0.336	-3.092	-0.819	1.374	0.786	-1.125	1.651	-1.143	-1.414	0	0.98	1.629	5.451	1.462	-0.243	0.173	-0.556	-0.467	1.777	0.192	-1.175	4.733	-1.978	6.159	-0.719	6.755	-0.99	-1.791	-1.101	1.303	-2.59	-1.637	-0.412	0.561	-1.022	0.474	-1.404	1.365	-0.43	2.488	-0.694	1.714	0.129	1.298	-1.325	-2.336	2.523	0
1.2075	-0.892	0.784	1.222	1.91	-0.589	1.908	6.377	1.651	1.034	0.43	0	1.87	-0.326	0.309	-0.366	-0.243	2.19	-0.556	0.906	1.777	0.192	-1.175	-2.549	-1.036	-0.324	-0.719	0.471	-0.165	1.194	-1.101	-1.954	-1.357	-1.637	-0.412	-1.308	-1.022	-1.106	1.404	1.365	1.721	-1.659	-0.694	0.156	-1.164	-0.865	0.204	0.711	-0.28	0
1.2125	0.382	1.904	-2.373	1.91	1.374	0.786	-1.125	2.568	-0.598	-0.799	0	1.87	-1.629	1.337	-0.366	-1.215	0.173	-0.556	1.73	0.79	4.036	-1.175	-0.728	-1.036	-0.324	-0.719	0.471	-0.99	-1.791	-1.101	1.303	-0.123	3.819	3.705	-3.176	-1.022	-1.106	-1.404	-0.152	-0.43	2.488	-0.694	-1.402	0.129	1.298	2.243	-0.305	-0.28	0
1.2175	-0.892	-0.336	-0.216	-0.819	6.607	-0.337	-1.125	-1.1	-0.598	0.43	0	1.87	2.933	-0.72	0.548	-1.215	1.325	-1.947	-0.192	1.777	-1.73	-1.175	-0.728	-1.036	-0.324	-0.719	2.042	0.66	-1.791	-1.101	1.303	1.11	-1.637	-0.412	-2.242	-1.022	0.474	-1.404	-0.152	1.721	0.415	-0.694	-2.96	0.129	1.298	-0.815	-1.321	-0.28	0
1.2225	-0.892	-1.456	2.661	-0.819	2.682	-0.337	-1.125	0.734	1.034	1.66	0	3.651	1.629	-0.72	-1.279	-0.729	0.173	0.834	0.082	-0.197	-1.73	-1.175	-0.728	-1.507	-0.324	-0.719	-1.1	0.66	-0.298	-1.101	1.303	-2.59	-1.637	-0.412	0.561	-1.022	0.474	-1.404	1.365	1.721	0.415	-0.694	-1.402	4.01	-0.865	1.733	-1.321	-0.28	0
1.2275	-0.892	-0.336	-0.216	4.639	3.99	-0.337	2.626	4.402	-0.054	0.43	0	2.761	-0.326	1.337	3.29	-0.243	-0.403	-1.947	0.632	-0.197	0.192	-1.175	0.182	-1.978	2.917	-0.719	0.471	-0.165	1.194	-1.101	-0.326	2.343	-1.637	-0.412	3.363	-1.022	-1.106	-1.404	2.883	1.721	0.415	-0.694	-2.96	-1.164	1.298	-0.306	-1.321	-0.28	0
1.2325	0.382	0.784	1.222	1.91	0.72	-1.459	-1.125	-2.017	0.49	2.275	0	1.87	3.585	1.337	1.462	-1.215	-0.115	0.834	0.632	2.764	0.192	-1.175	-1.638	-1.507	-0.324	-0.719	0.471	1.484	-0.298	-1.101	-1.954	-1.357	-1.637	3.705	0.561	-1.022	2.054	-1.404	-0.152	-0.43	0.415	-0.694	-2.96	0.129	-0.865	0.714	-1.321	-0.28	0
1.2375	-0.892	-0.336	-1.654	-0.819	1.374	-0.337	-1.125	-0.183	-0.054	-0.799	0	-0.801	-0.326	-0.72	-0.366	0.243	1.613	0.834	0.906	1.777	-1.73	-1.175	-1.638	-0.094	-0.324	-0.719	0.471	1.484	-1.791	-1.101	-0.326	-2.59	-1.637	-0.412	-0.374	5.789	0.474	-1.404	-0.152	-0.43	0.415	-0.694	3.271	0.129	3.46	-1.325	-0.305	-0.28	0
1.2425	-0.892	-0.336	-0.216	-0.819	0.065	-1.459	-1.125	1.651	0.49	4.119	0	0.98	0.978	0.309	-0.366	-0.729	-0.691	-1.947	0.357	0.79	-1.73	-1.175	-1.638	-0.094	-0.324	-0.719	0.471	1.484	-1.791	-1.101	1.303	-2.59	-1.637	-0.412	-2.242	-1.022	3.635	-1.404	-1.669	3.873	0.415	-0.694	-1.402	0.129	-0.865	1.223	-0.305	2.523	0
1.2475	-0.892	-0.336	1.222	-0.819	-0.589	-1.459	6.377	-2.017	-0.598	2.275	0	0.98	2.281	-1.749	1.462	-0.243	2.478	-0.556	0.357	-0.197	2.114	1.175	-1.638	-0.565	-0.324	-0.719	0.471	-0.99	-1.791	-1.101	1.303	-0.123	-1.637	-0.412	-0.374	2.384	0.474	-1.404	1.365	1.721	0.415	-0.694	-2.96	1.423	-0.865	-0.815	0.711	-0.28	0
1.2525	0.382	0.784	2.661	-0.819	0.065	-1.459	-1.125	-2.017	-0.054	1.045	0	1.87	-0.978	-1.749	0.548	0.243	0.461	-0.556	0.632	2.764	-1.73	-1.175	-1.638	-1.036	-0.324	-0.719	0.471	2.309	1.194	-1.101	-1.954	-1.357	-1.637	-0.412	-0.374	-1.022	2.054	4.212	-1.669	-0.43	2.488	-0.694	0.156	1.423	3.46	0.714	2.743	-0.28	0
1.2575	0.382	1.904	-0.935	-0.819	2.028	-0.337	2.626	-1.1	1.034	2.275	0	0.98	2.281	0.309	1.462	-1.215	1.902	0.834	-0.192	0.79	-1.73	-1.175	-1.638	-0.565	-0.324	-0.719	-1.1	0.66	-0.298	-1.101	-1.954	-1.357	-1.637	-0.412	3.363	2.384	-1.106	4.212	-0.152	-0.43	-1.659	-0.694	-1.402	-2.458	1.298	2.243	0.711	-0.28	0
1.2625	-0.892	-1.456	-2.373	-0.819	1.374	-1.459	-1.125	-1.1	2.666	1.66	0	1.87	2.281	4.423	0.548	-0.243	0.461	0.834	1.181	-0.197	-1.73	-1.175	-2.549	1.318	2.917	-0.719	0.471	0.66	-1.791	-1.101	-0.326	-1.357	-1.637	-0.412	-0.374	-1.022	2.054	-1.404	-1.669	-0.43	-1.659	-0.694	-1.402	-1.164	-0.865	3.262	0.711	2.523	0
1.2675	-0.892	0.784	-0.935	-0.819	0.72	-1.459	-1.125	-2.017	0.49	-0.184	0	-0.801	0.326	0.309	-1.279	0.729	-0.403	-0.556	-0.742	1.777	0.192	-1.175	-0.728	-1.507	-0.324	-0.719	-1.1	1.484	-1.791	1.652	-1.954	-0.123	-1.637	-0.412	3.363	-1.022	-1.106	-1.404	1.365	-0.43	0.415	6.242	-1.402	-1.164	1.298	0.714	-0.305	-0.28	0
1.2725	-0.892	3.024	-2.373	-0.819	-0.589	-1.459	-1.125	2.568	-1.143	1.045	3.21	2.761	1.629	1.337	-2.193	-0.729	-0.115	-0.556	1.456	-0.197	-1.73	-1.175	1.092	-1.978	2.917	-0.719	2.042	0.66	-0.298	-1.101	-0.326	-1.357	-1.637	-0.412	-2.242	-1.022	2.054	1.404	1.365	-0.43	2.488	-0.694	-2.96	4.01	1.298	-0.815	-0.305	-0.28	0
1.2775	0.382	1.904	-1.654	-0.819	0.065	-1.459	2.626	-0.183	1.034	0.43	0	1.87	0.326	-1.749	-2.193	0.729	1.325	-0.556	0.357	2.764	-1.73	-1.175	-0.728	-2.919	-0.324	6.472	0.471	-1.814	-0.298	-1.101	-0.326	-2.59	9.274	-0.412	0.561	-1.022	0.474	-1.404	1.365	-0.43	-1.659	-0.694	-1.402	0.129	-0.865	-0.306	-2.336	2.523	0
1.2825	-0.892	-0.336	-2.373	-0.819	-0.589	-1.459	-1.125	-0.183	-0.054	-0.184	0	2.761	-0.326	1.337	-0.366	-0.729	2.766	-0.556	-0.192	2.764	0.192	1.175	2.913	-1.507	-0.324	-0.719	2.042	2.309	1.194	1.652	2.931	1.11	-1.637	3.705	2.429	2.384	0.474	1.404	-0.152	1.721	-1.659	2.774	0.156	0.129	-0.865	-0.306	-0.305	-0.28	0
1.2875	-0.892	-1.456	1.222	1.91	0.72	-1.459	-1.125	-0.183	-0.054	0.43	0	0.089	-0.326	-0.72	0.548	0.243	0.173	-0.556	0.906	-1.185	-1.73	-1.175	4.733	-1.507	-0.324	-0.719	0.471	1.484	-0.298	-1.101	-1.954	-1.357	3.819	-0.412	-1.308	5.789	-1.106	-1.404	-0.152	-0.43	0.415	-0.694	-1.402	-1.164	3.46	4.281	-1.321	-0.28	0
1.2925	-0.892	0.784	-2.373	-0.819	0.72	0.786	-1.125	-2.017	-0.598	1.045	0	0.98	0.326	1.337	-2.193	0.243	1.902	-0.556	-0.192	2.764	0.192	1.175	-0.728	-2.448	-0.324	-0.719	-1.1	-0.165	-1.791	-1.101	2.931	-0.123	9.274	-0.412	1.495	-1.022	3.635	-1.404	-1.669	-0.43	-1.659	-0.694	1.714	-1.164	-0.865	2.243	1.727	-0.28	0
1.2975	-0.892	3.024	-0.935	-0.819	1.374	-0.337	-1.125	0.734	-0.598	-0.799	0	-0.801	-0.326	-0.72	0.548	-0.729	2.478	-0.556	0.357	-0.197	-1.73	1.175	-2.549	-1.507	-0.324	-0.719	-1.1	0.66	-0.298	1.652	-0.326	-0.123	-1.637	-0.412	0.561	-1.022	2.054	1.404	-1.669	-0.43	4.562	2.774	0.156	-2.458	-0.865	1.733	3.758	-0.28	0
[truncated: 16 more columns]

## Sheet: PSTH(tjM1,RS,layer5,novice)
time (s)	n1	n2	n3	n4	n5	n6	n7	n8	n9	n10	n11	n12	n13	n14	n15	n16	n17	n18	n19	n20	n21	n22	n23	n24	n25	n26	n27	n28	n29	n30	n31	n32	n33	n34	n35	n36	n37	n38	n39	n40	n41	n42	n43	n44	n45	n46	n47	n48	n49
0.8025	6.208	5.93	-0.486	1.088	3.338	-1.253	-1.098	-0.798	-1.352	-0.108	-0.748	1.259	0.371	-1.616	1.724	2.571	2.925	0	0	0.383	-0.225	2.171	0.173	-1.026	-0.111	-0.97	-0.743	-0.361	5.522	1.707	-1.174	-0.755	0.44	-1.589	2.124	-0.335	-0.789	-0.658	-0.202	1.551	-0.651	2.328	-3.273	0	-2.038	-1.089	-1.733	-1.308	0
0.8075	2.941	2.661	-0.486	3.265	-1.113	-1.253	-1.098	-0.798	0.579	0.976	1.746	1.259	2.224	0.693	0.575	1.317	-0.731	0	0	1.478	0.901	2.171	0.421	-1.026	-3.451	-0.224	-0.743	-0.361	-0.394	-1.138	2.739	1.761	1.907	-1.589	1.113	-1.173	-0.789	-0.658	-0.705	1.551	-0.651	0.274	-0.156	-1.563	0.874	4.358	6.932	-1.308	0
0.8125	-0.327	4.996	-0.486	-1.088	-1.113	3.76	1.098	-0.798	-1.352	2.06	1.746	1.259	0.371	0.693	0.575	-2.446	-0.731	0	0	-0.164	-1.351	2.171	0.173	-1.026	-0.111	0.522	4.208	-0.361	-0.394	-1.138	-1.174	-0.755	1.907	1.059	-0.91	0.503	-0.789	2.633	-0.705	0.977	4.233	0.959	-0.156	-1.563	-2.038	-2.646	-1.733	-1.308	0
0.8175	-0.327	1.261	-0.486	-1.088	-1.113	-1.253	-1.098	-0.798	0.579	4.229	-0.748	-1.259	-1.483	-1.616	-1.724	-0.564	-0.731	0	4.038	0.931	-0.225	0.965	0.915	1.254	-0.111	0.522	-0.743	-0.361	-0.394	1.707	-1.174	1.761	-1.027	-0.265	2.124	3.854	-0.789	-0.658	-0.202	2.7	2.605	2.328	-0.156	3.125	-2.038	0.467	-1.733	-1.308	0
0.8225	-0.327	-0.14	4.372	3.265	-1.113	-1.253	1.098	-0.798	-1.352	-1.193	-0.748	1.259	0.371	-1.616	4.022	0.69	-0.731	0	0	-1.259	0.901	-0.241	0.915	-1.026	-3.451	-2.463	1.733	-0.361	-0.394	-1.138	2.739	-0.755	1.907	-0.265	0.101	1.341	-0.789	2.633	-0.705	-0.747	2.605	0.959	0.364	0	-2.038	-1.089	-1.733	-1.308	0
0.8275	-0.327	-2.008	-0.486	3.265	-1.113	-1.253	-1.098	-0.798	0.579	2.06	1.746	-1.259	-1.483	-1.616	1.724	-0.564	-0.731	0	0	-1.259	-2.477	2.171	0.915	-1.026	-1.224	0.522	1.733	-0.361	-0.394	-1.138	-1.174	-0.755	0.44	1.059	0.101	-0.335	-0.789	-0.658	-0.202	0.977	2.605	0.274	-0.675	-1.563	-2.038	2.023	-1.733	-1.308	0
0.8325	-0.327	-2.008	-0.486	1.088	-1.113	-1.253	1.098	-0.798	-1.352	-2.277	-0.748	-1.259	-1.483	0.693	1.724	0.063	-0.731	0	0	-1.259	-0.225	-0.241	0.421	-2.166	0.445	-0.224	-0.743	-0.361	-0.394	-1.138	2.739	1.761	-1.027	-1.589	2.124	3.854	-0.789	2.633	-0.202	-0.747	0.977	1.644	0.364	3.125	0.874	2.023	-1.733	-1.308	0
0.8375	-0.327	-2.008	-0.486	-1.088	1.113	-1.253	-1.098	-0.798	-1.352	-1.193	-0.748	-1.259	-1.483	-1.616	0.575	-0.564	-0.731	0	0	0.931	-2.477	-1.447	-0.074	-1.026	3.228	-1.717	1.733	-0.361	3.55	-1.138	2.739	4.277	1.907	2.384	2.124	-0.335	-0.789	-0.658	-0.705	2.125	4.233	3.698	-1.714	1.563	-2.038	2.023	-1.733	-1.308	0
0.8425	-0.327	-1.074	-0.486	-1.088	-1.113	1.253	3.295	-0.798	-1.352	-3.362	-0.748	-1.259	-1.483	-1.616	-2.873	-0.564	-0.731	0	0	0.383	-2.477	0.965	-0.074	-2.166	-1.224	-0.224	1.733	-0.361	-0.394	-1.138	2.739	-0.755	3.374	-1.589	1.113	3.016	-0.789	-0.658	-0.705	3.849	-0.651	-1.096	-0.156	0	-2.038	-0.311	-1.733	-1.308	0
0.8475	-0.327	-0.607	-0.486	1.088	-1.113	-1.253	-1.098	1.862	0.579	-1.193	4.24	-1.259	0.371	-1.616	-0.575	0.69	-0.731	0	0	-1.259	-0.225	0.965	0.173	-2.166	3.228	1.269	-0.743	3.253	-0.394	-1.138	-1.174	-0.755	-1.027	-1.589	4.147	3.854	-0.789	2.633	1.31	0.402	-0.651	0.959	2.442	1.563	0.874	2.801	-1.733	-1.308	0
0.8525	2.941	-0.14	4.372	-1.088	1.113	-1.253	-1.098	4.522	0.579	0.976	-0.748	3.776	-1.483	0.693	-1.724	0.063	2.925	0	0	-0.164	0.901	2.171	-0.074	0.114	-1.224	-1.717	-0.743	-0.361	1.578	1.707	-1.174	-0.755	1.907	1.059	2.124	2.178	-0.789	-0.658	0.806	-0.172	2.605	-1.096	-0.156	-1.563	-2.038	-0.311	-1.733	-1.308	0
0.8575	-0.327	0.794	-0.486	-1.088	1.113	-1.253	-1.098	-0.798	-1.352	-1.193	-0.748	-1.259	-1.483	-1.616	1.724	-0.564	-0.731	0	0	0.931	-2.477	-0.241	0.421	-1.026	-1.224	-0.97	1.733	-0.361	-0.394	1.707	-1.174	-0.755	0.44	1.059	0.101	-0.335	-0.789	-0.658	-0.705	2.125	0.977	1.644	1.403	-1.563	6.698	0.467	-1.733	-1.308	0
0.8625	-0.327	1.728	-0.486	-1.088	5.563	-1.253	-1.098	-0.798	-1.352	-0.108	1.746	1.259	-1.483	-1.616	-2.873	-0.564	-0.731	4.503	0	-0.164	0.901	0.965	0.421	-1.026	1.002	0.522	-0.743	-0.361	-0.394	1.707	-1.174	-0.755	-1.027	-0.265	1.113	0.503	-0.789	-0.658	-0.705	1.551	0.977	0.274	-0.156	1.563	0.874	-1.868	-1.733	-1.308	0
0.8675	-0.327	2.195	4.372	1.088	3.338	-1.253	1.098	-0.798	0.579	-2.277	-0.748	-1.259	0.371	3.001	-0.575	-1.818	-0.731	0	0	-0.164	-1.351	3.377	0.668	-2.166	3.228	1.269	-0.743	-0.361	-0.394	-1.138	2.739	1.761	0.44	1.059	-0.91	0.503	-0.789	2.633	-0.202	2.125	0.977	0.274	-0.675	1.563	-2.038	1.245	-1.733	-1.308	0
0.8725	2.941	1.728	-0.486	1.088	-1.113	3.76	-1.098	-0.798	-1.352	-2.277	-0.748	-1.259	2.224	-1.616	-1.724	-1.191	-0.731	0	0	0.931	-1.351	2.171	0.173	-2.166	4.898	0.522	1.733	-0.361	-0.394	-1.138	2.739	-0.755	0.44	-1.589	2.124	-0.335	1.183	-0.658	-1.209	-0.172	-0.651	0.274	0.364	0	-2.038	-1.868	-1.733	1.308	0
0.8775	-0.327	-0.14	-0.486	1.088	-1.113	1.253	-1.098	-0.798	-1.352	0.976	-0.748	1.259	-1.483	-1.616	-1.724	0.69	2.925	0	0	-0.712	-1.351	3.377	-0.074	0.114	-1.224	1.269	-0.743	-0.361	-0.394	-1.138	-1.174	1.761	0.44	-1.589	1.113	-1.173	-0.789	-0.658	-0.202	0.402	0.977	0.959	-0.156	1.563	-2.038	-1.868	-1.733	-1.308	0
0.8825	6.208	-0.14	4.372	-1.088	-1.113	1.253	-1.098	-0.798	4.441	-1.193	1.746	-1.259	-1.483	-1.616	-1.724	-1.818	2.925	0	0	-0.712	-1.351	-0.241	0.421	-1.026	-0.668	-0.97	-0.743	-0.361	-0.394	-1.138	-1.174	-0.755	0.44	-1.589	1.113	5.53	-0.789	2.633	-1.209	1.551	-0.651	-1.096	-2.234	0	0.874	1.245	-1.733	1.308	0
0.8875	-0.327	-2.475	-0.486	7.617	1.113	3.76	-1.098	-0.798	-1.352	0.976	-0.748	-1.259	-1.483	-1.616	-0.575	2.571	-0.731	0	0	-1.259	-1.351	-0.241	0.668	-1.026	1.002	0.522	1.733	-0.361	5.522	-1.138	-1.174	-0.755	1.907	1.059	0.101	0.503	3.154	2.633	-1.209	0.402	-0.651	0.274	0.364	0	-2.038	1.245	-1.733	-1.308	0
0.8925	-0.327	2.661	-0.486	3.265	1.113	-1.253	-1.098	-0.798	-1.352	-2.277	-0.748	-1.259	-1.483	-1.616	-0.575	0.69	-0.731	0	0	0.931	-2.477	0.965	0.668	-1.026	-1.781	-1.717	1.733	-0.361	1.578	-1.138	2.739	-0.755	1.907	-0.265	3.136	-2.011	-0.789	-0.658	-0.705	0.402	0.977	0.274	-1.195	0	3.786	-1.089	2.599	1.308	0
0.8975	-0.327	1.728	-0.486	-1.088	1.113	-1.253	-1.098	-0.798	0.579	-1.193	-0.748	-1.259	2.224	0.693	-0.575	0.063	-0.731	0	0	-2.354	0.901	-0.241	-0.074	-2.166	-0.111	-0.97	-0.743	-0.361	1.578	4.552	-1.174	1.761	0.44	1.059	1.113	-2.011	-0.789	-0.658	-1.209	1.551	0.977	0.959	-0.156	4.688	-2.038	5.914	-1.733	-1.308	0
0.9025	-0.327	1.728	-0.486	1.088	-1.113	-1.253	-1.098	-0.798	0.579	-2.277	-0.748	-1.259	0.371	-1.616	-0.575	-0.564	-0.731	0	0	-0.164	0.901	-0.241	0.668	0.114	-1.224	-0.97	4.208	6.868	-0.394	1.707	-1.174	1.761	0.44	-0.265	0.101	-1.173	-0.789	-0.658	-1.209	0.977	0.977	0.959	-0.156	3.125	-2.038	-0.311	-1.733	-1.308	0
0.9075	2.941	2.661	-0.486	-1.088	-1.113	-1.253	-1.098	-0.798	-1.352	-0.108	-0.748	-1.259	4.078	3.001	-1.724	-1.191	6.582	0	4.038	-0.164	0.901	0.965	0.915	1.254	-0.668	-0.224	1.733	3.253	-0.394	-1.138	2.739	-0.755	-1.027	-0.265	2.124	-1.173	-0.789	-0.658	0.302	0.402	2.605	-0.411	-0.156	0	6.698	5.136	-1.733	-1.308	0
0.9125	-0.327	0.794	-0.486	3.265	-1.113	-1.253	-1.098	-0.798	-1.352	-0.108	4.24	-1.259	-1.483	-1.616	-0.575	-1.818	-0.731	0	0	-1.259	-1.351	0.965	0.915	0.114	-1.224	-0.97	-0.743	-0.361	5.522	1.707	2.739	-0.755	4.841	-0.265	2.124	-2.011	-0.789	-0.658	-1.209	-0.172	0.977	0.274	2.961	3.125	-2.038	0.467	-1.733	-1.308	0
0.9175	-0.327	3.595	-0.486	1.088	3.338	-1.253	-1.098	-0.798	-1.352	0.976	-0.748	-1.259	0.371	-1.616	-1.724	-0.564	2.925	0	0	0.931	-0.225	-0.241	0.668	0.114	-2.894	-0.224	1.733	-0.361	-0.394	-1.138	-1.174	-0.755	0.44	1.059	-0.91	6.368	-0.789	-0.658	-0.705	0.402	-0.651	2.328	-1.714	0	-2.038	2.023	-1.733	-1.308	0
0.9225	2.941	1.261	-0.486	-1.088	-1.113	3.76	1.098	-0.798	-1.352	-1.193	-0.748	1.259	0.371	-1.616	-0.575	0.063	-0.731	0	0	1.478	0.901	0.965	0.173	-1.026	1.002	-0.224	-0.743	-0.361	-0.394	4.552	-1.174	-0.755	0.44	-1.589	1.113	-2.011	1.183	-0.658	-0.202	0.402	-0.651	3.013	-1.714	1.563	-2.038	-1.089	-1.733	-1.308	0
0.9275	-0.327	2.661	-0.486	-1.088	-1.113	1.253	-1.098	-0.798	0.579	-1.193	-0.748	-1.259	0.371	-1.616	-0.575	-2.446	-0.731	0	0	-0.164	-1.351	4.584	0.915	-1.026	-0.668	1.269	-0.743	-0.361	1.578	1.707	-1.174	-0.755	1.907	3.708	0.101	1.341	1.183	-0.658	-1.209	2.125	0.977	2.328	1.403	0	3.786	-2.646	2.599	-1.308	0
0.9325	2.941	0.794	-0.486	-1.088	-1.113	-1.253	-1.098	-0.798	-1.352	-0.108	-0.748	-1.259	0.371	0.693	-1.724	-1.191	-0.731	0	0	-1.807	3.152	-1.447	0.668	0.114	-0.111	-1.717	-0.743	-0.361	-0.394	-1.138	2.739	-0.755	-1.027	-1.589	-0.91	-1.173	-0.789	-0.658	0.302	0.402	-0.651	0.959	1.403	1.563	0.874	-1.868	-1.733	1.308	0
0.9375	-0.327	-0.607	-0.486	3.265	-1.113	-1.253	-1.098	-0.798	0.579	-2.277	1.746	-1.259	0.371	0.693	-0.575	-1.191	2.925	0	0	1.478	-0.225	2.171	-0.074	1.254	1.558	-0.224	-0.743	-0.361	-0.394	-1.138	2.739	-0.755	-1.027	-1.589	0.101	0.503	-0.789	2.633	0.302	-0.172	2.605	1.644	0.364	1.563	-2.038	0.467	2.599	1.308	0
0.9425	-0.327	-0.14	-0.486	-1.088	-1.113	-1.253	1.098	-0.798	0.579	-0.108	-0.748	-1.259	-1.483	-1.616	0.575	1.944	2.925	0	0	-2.354	2.026	-0.241	0.421	-2.166	-2.894	-1.717	-0.743	-0.361	-0.394	4.552	-1.174	-0.755	-1.027	2.384	-0.91	-2.011	1.183	-0.658	1.31	-0.172	-0.651	0.274	0.364	1.563	-2.038	0.467	-1.733	1.308	0
0.9475	-0.327	0.327	-0.486	-1.088	-1.113	-1.253	1.098	-0.798	0.579	-1.193	-0.748	-1.259	-1.483	0.693	-2.873	1.317	-0.731	0	0	0.383	-0.225	-1.447	0.915	-1.026	-2.894	4.254	-0.743	-0.361	-0.394	1.707	-1.174	-0.755	-1.027	-0.265	0.101	-1.173	-0.789	2.633	-0.202	2.125	-0.651	-1.781	1.922	0	-2.038	-1.089	-1.733	-1.308	0
0.9525	-0.327	-0.14	-0.486	-1.088	1.113	1.253	1.098	1.862	0.579	-3.362	-0.748	-1.259	-1.483	-1.616	-0.575	-1.191	-0.731	0	0	-0.712	-1.351	0.965	0.915	4.673	-0.111	-0.224	-0.743	-0.361	-0.394	1.707	-1.174	-0.755	-1.027	-0.265	1.113	1.341	1.183	-0.658	-0.202	-0.747	-0.651	0.274	0.364	0	0.874	-0.311	-1.733	-1.308	0
0.9575	-0.327	0.794	-0.486	-1.088	-1.113	-1.253	-1.098	1.862	6.372	2.06	-0.748	-1.259	-1.483	0.693	0.575	-1.818	-0.731	0	0	-2.354	-1.351	0.965	0.421	0.114	1.002	-0.97	-0.743	-0.361	1.578	1.707	-1.174	1.761	0.44	1.059	3.136	-0.335	-0.789	-0.658	0.302	-1.321	-0.651	0.274	2.442	0	-2.038	0.467	2.599	1.308	0
0.9625	-0.327	-0.14	4.372	1.088	-1.113	1.253	3.295	-0.798	-1.352	-0.108	1.746	3.776	-1.483	0.693	0.575	3.198	-0.731	0	0	-0.164	-1.351	-1.447	0.668	2.394	-1.224	1.269	-0.743	-0.361	-0.394	4.552	2.739	-0.755	0.44	-1.589	-0.91	-0.335	1.183	2.633	-0.705	0.402	-0.651	0.274	-0.156	0	-2.038	-1.089	2.599	3.925	0
0.9675	2.941	2.195	-0.486	3.265	-1.113	-1.253	-1.098	-0.798	-1.352	-0.108	1.746	1.259	0.371	-1.616	-0.575	0.69	-0.731	0	0	-0.164	3.152	-0.241	-0.074	-1.026	-0.668	0.522	1.733	3.253	1.578	-1.138	-1.174	-0.755	0.44	-0.265	-0.91	-1.173	1.183	2.633	-0.705	0.402	0.977	-0.411	-0.156	-1.563	0.874	-1.868	-1.733	1.308	0
0.9725	-0.327	-1.074	-0.486	-1.088	-1.113	-1.253	-1.098	-0.798	2.51	0.976	-0.748	1.259	0.371	0.693	-1.724	1.317	2.925	0	0	4.216	0.901	2.171	-0.322	-2.166	-0.668	-0.224	-0.743	-0.361	-0.394	-1.138	-1.174	-0.755	-1.027	-1.589	-0.91	-2.011	-0.789	-0.658	-0.202	-1.321	2.605	-0.411	-0.675	0	-2.038	0.467	-1.733	-1.308	0
0.9775	-0.327	2.661	-0.486	-1.088	1.113	1.253	3.295	-0.798	-1.352	-2.277	-0.748	-1.259	2.224	-1.616	-1.724	-0.564	2.925	0	0	2.573	-0.225	0.965	-0.322	0.114	0.445	-0.97	-0.743	-0.361	-0.394	-1.138	2.739	-0.755	-1.027	1.059	-0.91	0.503	-0.789	-0.658	0.806	-0.747	-0.651	-0.411	-0.675	3.125	0.874	0.467	2.599	-1.308	0
0.9825	-0.327	1.261	-0.486	-1.088	1.113	1.253	-1.098	1.862	-1.352	0.976	-0.748	-1.259	-1.483	0.693	-0.575	0.69	-0.731	0	0	-1.259	3.152	-1.447	-0.322	-1.026	-0.111	-0.97	1.733	-0.361	-0.394	-1.138	-1.174	-0.755	3.374	5.032	0.101	2.178	-0.789	-0.658	0.806	0.977	-0.651	-0.411	-1.195	0	0.874	1.245	-1.733	1.308	0
0.9875	-0.327	-2.942	-0.486	1.088	1.113	1.253	-1.098	-0.798	-1.352	2.06	1.746	-1.259	2.224	0.693	2.873	0.69	-0.731	0	0	-0.712	-1.351	-1.447	-0.322	-1.026	-2.894	2.015	-0.743	-0.361	-0.394	-1.138	2.739	1.761	-1.027	-1.589	-0.91	-1.173	1.183	-0.658	-0.705	2.125	-0.651	-1.096	0.883	0	3.786	0.467	2.599	-1.308	0
0.9925	-0.327	-1.541	-0.486	1.088	-1.113	-1.253	-1.098	-0.798	-1.352	-0.108	-0.748	-1.259	-1.483	0.693	2.873	-1.818	-0.731	0	0	-0.164	-2.477	-0.241	-0.322	-1.026	3.228	-0.224	1.733	-0.361	-0.394	-1.138	-1.174	-0.755	-1.027	-0.265	0.101	-1.173	-0.789	-0.658	0.806	-0.172	0.977	0.274	-1.195	0	0.874	0.467	-1.733	-1.308	0
0.9975	-0.327	-1.074	-0.486	-1.088	1.113	-1.253	-1.098	-0.798	-1.352	-0.108	-0.748	1.259	2.224	0.693	-1.724	-1.191	-0.731	0	0	-1.259	0.901	-0.241	-0.322	-1.026	1.002	-0.224	-0.743	-0.361	-0.394	-1.138	-1.174	1.761	0.44	-1.589	0.101	2.178	-0.789	-0.658	-0.202	0.402	-0.651	1.644	0.364	-1.563	-2.038	-0.311	-1.733	-1.308	0
1.0025	-0.327	4.062	-0.486	-1.088	-1.113	3.76	-1.098	-0.798	0.579	-1.193	-0.748	-1.259	-1.483	-1.616	-1.724	0.063	-0.731	0	0	-0.712	0.901	3.377	0.421	-1.026	4.898	-0.97	-0.743	3.253	1.578	-1.138	-1.174	-0.755	0.44	2.384	4.147	3.016	-0.789	-0.658	0.302	0.402	2.605	-0.411	0.883	3.125	-2.038	2.023	-1.733	-1.308	0
1.0075	2.941	-0.14	-0.486	1.088	-1.113	-1.253	3.295	-0.798	-1.352	0.976	-0.748	-1.259	-1.483	-1.616	0.575	-0.564	-0.731	0	0	-1.259	-2.477	-0.241	-0.322	1.254	1.002	-1.717	-0.743	-0.361	-0.394	1.707	-1.174	-0.755	-1.027	-0.265	-0.91	-2.011	-0.789	-0.658	0.806	0.402	-0.651	1.644	2.442	0	-2.038	1.245	2.599	-1.308	0
1.0125	-0.327	1.728	-0.486	1.088	-1.113	1.253	-1.098	1.862	2.51	-0.108	-0.748	-1.259	2.224	-1.616	2.873	-1.191	-0.731	0	0	-0.164	-1.351	-0.241	-0.074	-1.026	1.558	1.269	-0.743	-0.361	1.578	1.707	-1.174	-0.755	3.374	-1.589	1.113	3.016	1.183	-0.658	1.814	-0.747	-0.651	0.274	-1.195	-1.563	-2.038	1.245	2.599	-1.308	0
1.0175	-0.327	1.728	-0.486	-1.088	-1.113	-1.253	1.098	1.862	2.51	-2.277	1.746	6.293	5.932	-1.616	-2.873	1.317	2.925	0	0	-0.164	-1.351	0.965	-0.074	-2.166	-0.111	-1.717	-0.743	-0.361	3.55	-1.138	-1.174	1.761	0.44	1.059	0.101	-1.173	1.183	-0.658	1.31	0.402	-0.651	-1.096	1.403	-1.563	0.874	2.801	-1.733	-1.308	0
1.0225	-0.327	1.261	-0.486	1.088	-1.113	-1.253	-1.098	-0.798	2.51	0.976	-0.748	-1.259	-1.483	0.693	0.575	-1.191	2.925	0	0	-1.807	-0.225	2.171	-0.074	-1.026	1.002	1.269	1.733	-0.361	5.522	-1.138	-1.174	-0.755	0.44	-0.265	0.101	0.503	-0.789	-0.658	1.31	0.402	0.977	3.013	-2.753	-1.563	-2.038	4.358	-1.733	6.541	0
1.0275	-0.327	1.261	4.372	-1.088	-1.113	-1.253	1.098	-0.798	-1.352	-3.362	-0.748	1.259	-1.483	0.693	0.575	-0.564	-0.731	0	0	0.931	0.901	-0.241	0.173	0.114	0.445	-1.717	-0.743	-0.361	1.578	-1.138	-1.174	1.761	0.44	-0.265	1.113	-1.173	-0.789	-0.658	0.302	2.125	0.977	2.328	1.403	-1.563	-2.038	2.801	-1.733	3.925	0
1.0325	-0.327	4.062	-0.486	-1.088	-1.113	-1.253	1.098	-0.798	0.579	0.976	-0.748	-1.259	2.224	0.693	-2.873	-1.191	-0.731	0	0	0.383	0.901	-0.241	0.915	-1.026	1.558	-0.224	-0.743	-0.361	1.578	-1.138	-1.174	-0.755	4.841	1.059	0.101	-2.849	-0.789	-0.658	-0.705	0.977	0.977	1.644	1.403	-1.563	-2.038	6.692	-1.733	-1.308	0
1.0375	-0.327	2.661	-0.486	-1.088	1.113	1.253	1.098	1.862	2.51	-0.108	-0.748	-1.259	0.371	3.001	1.724	-1.818	-0.731	0	0	0.931	0.901	2.171	0.173	-1.026	-2.338	-1.717	-0.743	-0.361	-0.394	-1.138	-1.174	-0.755	1.907	-1.589	2.124	-1.173	-0.789	-0.658	0.806	0.402	-0.651	0.274	-0.675	0	0.874	5.136	-1.733	1.308	0
1.0425	-0.327	-0.607	-0.486	-1.088	-1.113	-1.253	-1.098	-0.798	-1.352	-3.362	-0.748	-1.259	0.371	-1.616	-1.724	-0.564	-0.731	0	0	-1.259	-1.351	0.965	0.668	-2.166	-1.781	-2.463	-0.743	3.253	-0.394	-1.138	-1.174	-0.755	-1.027	-1.589	1.113	0.503	-0.789	-0.658	0.806	3.274	4.233	-1.781	0.883	-1.563	-2.038	-1.089	-1.733	-1.308	0
1.0475	-0.327	-3.408	-0.486	-1.088	1.113	-1.253	-1.098	-0.798	-1.352	-2.277	-0.748	-1.259	-1.483	-1.616	-2.873	0.69	-0.731	0	0	-1.259	-2.477	-1.447	0.421	0.114	-2.338	0.522	-0.743	-0.361	-0.394	-1.138	-1.174	4.277	-1.027	-0.265	1.113	-2.011	3.154	-0.658	0.302	0.977	-0.651	-1.096	1.403	-1.563	-2.038	-0.311	-1.733	-1.308	0
1.0525	-0.327	-2.475	-0.486	-1.088	-1.113	-1.253	-1.098	-0.798	0.579	-1.193	-0.748	-1.259	-1.483	-1.616	0.575	-2.446	-0.731	0	0	-0.712	-1.351	0.965	0.421	0.114	1.002	-0.224	1.733	-0.361	1.578	-1.138	-1.174	1.761	1.907	1.059	1.113	0.503	-0.789	-0.658	-0.202	-0.747	-0.651	0.274	0.364	-1.563	-2.038	-0.311	-1.733	1.308	0
1.0575	-0.327	-1.074	-0.486	-1.088	1.113	1.253	-1.098	-0.798	-1.352	-1.193	-0.748	-1.259	0.371	-1.616	-0.575	0.063	-0.731	0	0	0.383	-2.477	-0.241	0.173	-1.026	-0.111	0.522	-0.743	-0.361	-0.394	-1.138	-1.174	-0.755	0.44	-0.265	0.101	0.503	1.183	2.633	-0.705	-1.321	-0.651	0.959	1.922	-1.563	0.874	-1.089	-1.733	-1.308	0
1.0625	-0.327	3.128	-0.486	-1.088	1.113	3.76	-1.098	-0.798	-1.352	-3.362	-0.748	1.259	0.371	0.693	-1.724	0.063	2.925	0	0	-1.259	-2.477	2.171	0.173	0.114	-0.111	0.522	1.733	-0.361	1.578	-1.138	-1.174	-0.755	-1.027	-0.265	1.113	2.178	-0.789	-0.658	0.806	-0.172	-0.651	-1.096	2.961	3.125	0.874	2.023	-1.733	-1.308	0
1.0675	-0.327	6.397	-0.486	1.088	-1.113	-1.253	-1.098	-0.798	0.579	-2.277	1.746	1.259	-1.483	-1.616	-0.575	1.317	-0.731	0	0	0.931	-0.225	-0.241	0.173	1.254	1.002	-2.463	-0.743	-0.361	-0.394	-1.138	-1.174	4.277	3.374	1.059	1.113	-1.173	1.183	-0.658	-0.202	1.551	5.861	0.959	2.442	-1.563	-2.038	2.023	-1.733	-1.308	5.68
1.0725	6.208	3.128	4.372	-1.088	5.563	1.253	1.098	4.522	-1.352	-1.193	-0.748	-1.259	-1.483	-1.616	-0.575	-0.564	-0.731	0	0	1.478	-1.351	4.584	1.163	-1.026	-2.338	1.269	1.733	3.253	-0.394	-1.138	-1.174	1.761	1.907	-1.589	2.124	0.503	-0.789	2.633	0.302	1.551	0.977	0.959	0.883	0	0.874	-0.311	-1.733	-1.308	0
1.0775	-0.327	1.261	-0.486	1.088	-1.113	-1.253	3.295	1.862	-1.352	-1.193	1.746	1.259	-1.483	0.693	2.873	-0.564	-0.731	0	0	0.383	-0.225	-1.447	1.41	0.114	-3.451	-1.717	-0.743	-0.361	-0.394	1.707	-1.174	-0.755	0.44	-0.265	0.101	-1.173	-0.789	-0.658	-1.209	0.402	0.977	-1.096	-1.195	0	0.874	4.358	-1.733	3.925	0
1.0825	-0.327	3.595	-0.486	-1.088	1.113	1.253	-1.098	1.862	-1.352	-1.193	-0.748	1.259	0.371	-1.616	-0.575	1.317	-0.731	0	0	1.478	0.901	4.584	1.658	0.114	-1.781	-0.97	1.733	-0.361	-0.394	4.552	-1.174	-0.755	0.44	-1.589	1.113	-0.335	-0.789	-0.658	-0.705	2.125	0.977	1.644	3.481	1.563	-2.038	-1.089	-1.733	-1.308	0
1.0875	-0.327	2.195	-0.486	-1.088	-1.113	1.253	1.098	-0.798	-1.352	0.976	-0.748	1.259	-1.483	0.693	-1.724	0.69	-0.731	0	4.038	1.478	0.901	5.79	0.668	1.254	-1.781	-0.97	-0.743	-0.361	-0.394	1.707	-1.174	1.761	1.907	-1.589	0.101	3.854	-0.789	-0.658	-0.705	-0.172	2.605	0.959	-1.714	1.563	-2.038	0.467	-1.733	-1.308	0
1.0925	-0.327	-0.14	-0.486	-1.088	3.338	-1.253	-1.098	1.862	2.51	0.976	-0.748	-1.259	-1.483	-1.616	-2.873	1.317	-0.731	0	0	0.931	-0.225	3.377	1.658	-1.026	-0.668	-0.224	-0.743	-0.361	-0.394	-1.138	-1.174	1.761	0.44	1.059	-0.91	0.503	-0.789	-0.658	0.302	0.977	-0.651	3.013	2.961	0	3.786	0.467	-1.733	1.308	0
1.0975	2.941	-0.607	-0.486	1.088	3.338	3.76	-1.098	-0.798	-1.352	-2.277	-0.748	-1.259	2.224	-1.616	-0.575	1.944	-0.731	0	0	-0.164	3.152	-1.447	1.163	-1.026	-3.451	0.522	1.733	-0.361	1.578	-1.138	-1.174	-0.755	1.907	-1.589	4.147	1.341	1.183	2.633	0.302	0.977	0.977	0.274	1.403	3.125	-2.038	-1.868	-1.733	-1.308	0
1.1025	-0.327	1.261	-0.486	-1.088	1.113	-1.253	1.098	1.862	-1.352	-1.193	-0.748	-1.259	-1.483	0.693	0.575	1.317	2.925	0	0	-1.259	-0.225	-1.447	0.421	-2.166	-2.894	-0.224	1.733	-0.361	3.55	-1.138	-1.174	-0.755	1.907	-1.589	0.101	-2.011	1.183	2.633	0.302	0.402	-0.651	4.383	3.481	1.563	-2.038	-1.089	-1.733	-1.308	5.68
1.1075	6.208	2.661	-0.486	-1.088	3.338	-1.253	1.098	4.522	-1.352	-1.193	1.746	1.259	-1.483	0.693	2.873	-0.564	-0.731	0	0	1.478	0.901	-0.241	1.163	-1.026	0.445	0.522	4.208	-0.361	-0.394	1.707	-1.174	-0.755	1.907	-1.589	3.136	-2.011	1.183	-0.658	1.31	-0.747	-0.651	3.013	0.883	1.563	3.786	-0.311	-1.733	1.308	0
1.1125	-0.327	4.062	4.372	-1.088	-1.113	3.76	-1.098	-0.798	-1.352	-0.108	-0.748	1.259	-1.483	-1.616	-1.724	1.317	-0.731	0	0	0.931	5.404	0.965	1.41	-2.166	-1.224	4.254	-0.743	-0.361	-0.394	-1.138	-1.174	1.761	-1.027	1.059	1.113	2.178	-0.789	-0.658	1.31	0.402	-0.651	0.274	-1.714	1.563	-2.038	4.358	-1.733	-1.308	0
1.1175	2.941	-1.541	-0.486	1.088	1.113	-1.253	-1.098	-0.798	0.579	3.145	-0.748	3.776	-1.483	0.693	4.022	-1.191	-0.731	0	0	-2.354	4.278	-0.241	0.915	0.114	-1.781	1.269	1.733	-0.361	1.578	-1.138	-1.174	-0.755	4.841	-1.589	0.101	-1.173	1.183	-0.658	0.806	0.977	0.977	-1.096	0.883	0	-2.038	1.245	-1.733	-1.308	0
1.1225	2.941	-1.074	-0.486	-1.088	-1.113	-1.253	-1.098	-0.798	0.579	2.06	-0.748	-1.259	0.371	-1.616	0.575	-0.564	-0.731	0	0	0.931	6.53	-0.241	0.915	1.254	1.002	2.761	1.733	-0.361	-0.394	1.707	-1.174	-0.755	0.44	5.032	1.113	0.503	3.154	-0.658	-0.202	-0.172	0.977	5.068	1.403	-1.563	-2.038	-1.868	-1.733	-1.308	0
1.1275	2.941	1.261	-0.486	-1.088	-1.113	1.253	-1.098	-0.798	-1.352	-0.108	-0.748	-1.259	-1.483	5.31	0.575	1.944	-0.731	0	0	3.668	-0.225	3.377	1.658	-2.166	-0.668	-0.224	-0.743	-0.361	-0.394	1.707	-1.174	1.761	0.44	-0.265	0.101	-0.335	-0.789	-0.658	0.302	2.7	2.605	1.644	0.883	1.563	0.874	0.467	-1.733	1.308	5.68
1.1325	2.941	2.195	-0.486	1.088	-1.113	-1.253	1.098	-0.798	-1.352	0.976	-0.748	1.259	-1.483	-1.616	-1.724	-2.446	-0.731	0	0	-2.902	7.655	4.584	1.163	-2.166	4.341	1.269	-0.743	-0.361	-0.394	-1.138	-1.174	-0.755	1.907	2.384	-0.91	-0.335	3.154	-0.658	-0.202	1.551	0.977	-1.096	-0.156	0	0.874	5.914	-1.733	1.308	0
1.1375	6.208	2.661	-0.486	1.088	-1.113	-1.253	1.098	-0.798	0.579	-0.108	-0.748	3.776	-1.483	-1.616	0.575	1.317	-0.731	0	0	0.383	-1.351	0.965	0.668	-2.166	-1.224	0.522	-0.743	-0.361	3.55	1.707	-1.174	1.761	-1.027	-0.265	0.101	-1.173	3.154	2.633	-0.705	1.551	0.977	2.328	0.364	0	-2.038	-1.868	-1.733	-1.308	0
1.1425	-0.327	0.327	4.372	3.265	3.338	3.76	1.098	1.862	0.579	-3.362	1.746	1.259	2.224	0.693	0.575	0.063	-0.731	0	0	-0.164	2.026	-0.241	0.421	0.114	1.002	-0.224	-0.743	-0.361	-0.394	-1.138	-1.174	1.761	0.44	-1.589	1.113	-1.173	1.183	2.633	1.31	0.402	4.233	0.959	-0.675	-1.563	-2.038	-1.089	-1.733	-1.308	5.68
1.1475	2.941	-0.14	4.372	1.088	-1.113	1.253	-1.098	1.862	-1.352	-0.108	-0.748	-1.259	0.371	0.693	-1.724	-0.564	-0.731	0	0	1.478	3.152	-0.241	0.421	-2.166	-1.781	-0.97	-0.743	-0.361	-0.394	-1.138	-1.174	-0.755	0.44	-1.589	1.113	3.016	-0.789	-0.658	0.806	-0.172	2.605	0.274	-1.714	-1.563	-2.038	2.023	-1.733	-1.308	0
1.1525	2.941	4.062	-0.486	-1.088	1.113	-1.253	1.098	1.862	2.51	-1.193	-0.748	-1.259	2.224	-1.616	-2.873	0.69	-0.731	0	0	0.931	-0.225	-0.241	0.668	0.114	-0.111	0.522	-0.743	-0.361	-0.394	4.552	-1.174	-0.755	-1.027	-1.589	2.124	0.503	-0.789	5.924	0.806	0.402	0.977	0.274	-0.156	3.125	-2.038	0.467	-1.733	-1.308	0
1.1575	-0.327	-0.14	-0.486	1.088	-1.113	1.253	-1.098	1.862	-1.352	5.314	-0.748	1.259	0.371	-1.616	-1.724	-0.564	2.925	4.503	0	4.216	3.152	2.171	0.173	0.114	-0.111	-0.97	-0.743	-0.361	3.55	-1.138	-1.174	-0.755	0.44	2.384	-0.91	1.341	1.183	-0.658	1.31	0.977	2.605	1.644	5.039	-1.563	-2.038	-0.311	-1.733	-1.308	0
1.1625	2.941	2.661	-0.486	1.088	-1.113	-1.253	-1.098	4.522	-1.352	-2.277	-0.748	-1.259	-1.483	0.693	-2.873	1.317	-0.731	0	0	1.478	0.901	2.171	0.421	1.254	1.002	1.269	-0.743	-0.361	1.578	-1.138	2.739	-0.755	-1.027	1.059	-0.91	-1.173	-0.789	2.633	-0.202	-0.172	4.233	-1.096	-0.156	1.563	-2.038	-0.311	-1.733	-1.308	0
1.1675	-0.327	-1.541	-0.486	-1.088	-1.113	-1.253	-1.098	1.862	0.579	0.976	-0.748	3.776	-1.483	0.693	0.575	-1.191	-0.731	0	0	-1.259	-0.225	-0.241	0.421	0.114	0.445	-0.224	-0.743	3.253	-0.394	-1.138	-1.174	1.761	-1.027	-0.265	-0.91	1.341	1.183	-0.658	-0.705	-0.172	-0.651	0.274	4	0	-2.038	-0.311	-1.733	1.308	0
1.1725	-0.327	1.261	-0.486	1.088	1.113	1.253	1.098	-0.798	-1.352	3.145	-0.748	-1.259	-1.483	0.693	4.022	-1.191	2.925	0	0	-0.712	-0.225	2.171	0.173	-2.166	-1.224	-0.224	6.683	-0.361	-0.394	-1.138	-1.174	-0.755	1.907	-1.589	-0.91	5.53	-0.789	-0.658	-1.209	-0.172	2.605	2.328	-0.675	1.563	-2.038	-0.311	-1.733	-1.308	0
1.1775	-0.327	-2.008	-0.486	1.088	1.113	-1.253	-1.098	-0.798	-1.352	-2.277	-0.748	-1.259	-1.483	-1.616	-2.873	-1.191	-0.731	0	0	1.478	-0.225	3.377	0.668	0.114	1.002	-0.224	-0.743	3.253	-0.394	-1.138	-1.174	-0.755	-1.027	2.384	2.124	-2.011	-0.789	2.633	0.302	0.402	-0.651	0.959	1.403	4.688	-2.038	-1.089	-1.733	-1.308	0
1.1825	-0.327	-0.607	-0.486	-1.088	5.563	1.253	1.098	-0.798	-1.352	-1.193	-0.748	-1.259	2.224	-1.616	1.724	1.317	-0.731	0	0	-0.712	-0.225	3.377	0.173	2.394	-0.111	4.254	6.683	-0.361	1.578	-1.138	2.739	-0.755	-1.027	-0.265	0.101	0.503	1.183	-0.658	0.302	0.977	-0.651	0.959	-0.156	3.125	-2.038	0.467	-1.733	-1.308	0
1.1875	-0.327	3.128	-0.486	-1.088	-1.113	-1.253	-1.098	1.862	0.579	-1.193	-0.748	-1.259	-1.483	0.693	1.724	-1.191	-0.731	0	0	0.383	-0.225	-0.241	0.173	3.533	1.002	-0.224	-0.743	6.868	-0.394	1.707	2.739	-0.755	-1.027	-1.589	-0.91	0.503	-0.789	-0.658	0.806	2.7	0.977	-1.096	1.403	0	-2.038	-1.868	-1.733	-1.308	0
1.1925	2.941	1.261	4.372	1.088	1.113	-1.253	1.098	-0.798	0.579	-3.362	-0.748	1.259	-1.483	-1.616	-2.873	0.69	2.925	0	0	-0.164	-0.225	-0.241	0.173	1.254	-1.224	-0.224	-0.743	-0.361	-0.394	-1.138	-1.174	-0.755	1.907	-0.265	-0.91	-1.173	5.125	-0.658	1.31	-0.172	-0.651	1.644	-0.675	3.125	-2.038	-1.868	-1.733	-1.308	0
1.1975	-0.327	2.195	-0.486	1.088	7.788	-1.253	-1.098	-0.798	0.579	-2.277	-0.748	-1.259	-1.483	0.693	0.575	-1.818	2.925	0	0	-0.164	-1.351	2.171	0.173	-1.026	-0.111	-0.97	-0.743	-0.361	-0.394	-1.138	-1.174	-0.755	0.44	1.059	0.101	0.503	1.183	-0.658	0.806	2.125	-0.651	0.274	1.922	3.125	-2.038	-0.311	-1.733	-1.308	0
1.2025	-0.327	2.195	-0.486	-1.088	-1.113	-1.253	3.295	-0.798	-1.352	0.976	1.746	-1.259	2.224	0.693	-0.575	0.69	-0.731	0	0	3.121	-2.477	4.584	-0.322	1.254	2.115	-0.224	-0.743	3.253	-0.394	-1.138	-1.174	1.761	-1.027	2.384	-0.91	1.341	3.154	-0.658	1.31	1.551	0.977	-0.411	-0.156	0	-2.038	-0.311	-1.733	-1.308	0
1.2075	2.941	-1.541	-0.486	1.088	-1.113	-1.253	-1.098	-0.798	-1.352	4.229	-0.748	-1.259	-1.483	-1.616	-1.724	0.063	2.925	4.503	0	-0.164	0.901	0.965	-0.322	-1.026	1.002	0.522	1.733	-0.361	-0.394	-1.138	-1.174	-0.755	4.841	-1.589	2.124	-0.335	3.154	5.924	0.302	0.402	-0.651	-0.411	-0.675	1.563	-2.038	-0.311	-1.733	-1.308	0
1.2125	-0.327	1.261	-0.486	-1.088	-1.113	-1.253	1.098	-0.798	0.579	-0.108	1.746	-1.259	-1.483	0.693	0.575	0.063	6.582	0	0	-0.712	-0.225	3.377	-0.322	1.254	-0.111	-0.224	4.208	6.868	3.55	-1.138	-1.174	-0.755	-1.027	-0.265	0.101	2.178	-0.789	-0.658	0.806	0.402	2.605	1.644	-0.675	-1.563	0.874	-1.089	-1.733	1.308	0
1.2175	-0.327	-0.14	-0.486	-1.088	-1.113	1.253	1.098	-0.798	-1.352	-2.277	1.746	1.259	-1.483	5.31	-2.873	0.69	-0.731	0	0	-0.164	-0.225	2.171	-0.322	2.394	1.002	-0.224	1.733	-0.361	-0.394	4.552	-1.174	-0.755	1.907	-0.265	2.124	-2.011	1.183	-0.658	1.31	2.125	-0.651	-1.096	1.403	-1.563	-2.038	-1.089	2.599	3.925	5.68
1.2225	-0.327	-0.607	-0.486	-1.088	1.113	1.253	3.295	-0.798	2.51	-1.193	1.746	-1.259	-1.483	-1.616	4.022	-1.818	2.925	0	0	-1.807	-1.351	-0.241	0.668	-1.026	0.445	-1.717	-0.743	-0.361	-0.394	-1.138	-1.174	1.761	0.44	-0.265	-0.91	3.016	-0.789	5.924	1.814	6.146	-0.651	-1.096	2.961	1.563	-2.038	0.467	-1.733	-1.308	5.68
1.2275	-0.327	-0.14	-0.486	-1.088	1.113	-1.253	1.098	-0.798	-1.352	0.976	1.746	1.259	-1.483	-1.616	-1.724	-2.446	6.582	0	0	-1.259	-1.351	-0.241	1.41	-2.166	2.115	1.269	-0.743	-0.361	1.578	1.707	2.739	-0.755	1.907	1.059	2.124	3.016	1.183	-0.658	1.31	1.551	4.233	-1.096	1.403	1.563	-2.038	1.245	-1.733	-1.308	0
1.2325	-0.327	2.661	-0.486	-1.088	1.113	-1.253	-1.098	1.862	-1.352	0.976	-0.748	-1.259	-1.483	0.693	-2.873	1.944	-0.731	0	0	0.383	0.901	0.965	0.915	-2.166	-0.111	-0.97	4.208	-0.361	-0.394	1.707	-1.174	-0.755	1.907	-1.589	1.113	-0.335	1.183	-0.658	1.31	2.7	0.977	0.959	4	0	0.874	1.245	-1.733	1.308	0
1.2375	-0.327	0.327	-0.486	1.088	-1.113	-1.253	-1.098	-0.798	0.579	-1.193	-0.748	-1.259	2.224	3.001	-1.724	-0.564	-0.731	0	0	0.383	-0.225	2.171	1.163	-2.166	-0.111	0.522	4.208	3.253	1.578	-1.138	-1.174	-0.755	-1.027	1.059	4.147	-0.335	-0.789	-0.658	0.806	0.977	0.977	0.274	-0.156	1.563	-2.038	1.245	-1.733	1.308	0
1.2425	-0.327	3.595	-0.486	-1.088	-1.113	1.253	-1.098	-0.798	0.579	-2.277	-0.748	6.293	-1.483	-1.616	-2.873	0.063	-0.731	0	0	0.931	-0.225	-1.447	0.668	0.114	0.445	1.269	1.733	-0.361	1.578	-1.138	-1.174	-0.755	0.44	3.708	2.124	2.178	1.183	-0.658	-0.202	-0.747	0.977	-0.411	0.364	0	0.874	0.467	-1.733	1.308	0
1.2475	-0.327	-0.14	-0.486	-1.088	-1.113	1.253	1.098	-0.798	0.579	-0.108	-0.748	-1.259	-1.483	0.693	-1.724	0.69	2.925	0	0	-0.712	-1.351	-1.447	0.668	-2.166	1.558	-0.224	-0.743	-0.361	1.578	-1.138	2.739	4.277	3.374	-1.589	1.113	1.341	3.154	-0.658	0.302	-0.172	4.233	-1.096	-0.156	-1.563	-2.038	-0.311	-1.733	1.308	0
1.2525	-0.327	1.728	-0.486	-1.088	-1.113	1.253	-1.098	-0.798	0.579	-2.277	-0.748	1.259	4.078	-1.616	-0.575	0.69	2.925	0	0	-1.259	-0.225	-0.241	0.668	-2.166	-0.111	-0.224	1.733	3.253	1.578	-1.138	-1.174	1.761	-1.027	-1.589	1.113	-1.173	-0.789	5.924	-1.209	2.125	-0.651	0.274	1.922	-1.563	3.786	2.023	-1.733	-1.308	0
1.2575	2.941	0.794	-0.486	-1.088	-1.113	-1.253	-1.098	-0.798	-1.352	-3.362	-0.748	-1.259	-1.483	-1.616	-1.724	0.69	13.894	0	0	1.478	0.901	-1.447	0.421	-1.026	-0.111	-0.224	1.733	-0.361	1.578	-1.138	-1.174	-0.755	0.44	2.384	-0.91	2.178	1.183	-0.658	-0.202	0.402	-0.651	-0.411	3.481	0	0.874	-1.089	-1.733	1.308	0
1.2625	-0.327	1.728	-0.486	-1.088	-1.113	-1.253	3.295	-0.798	0.579	-1.193	-0.748	-1.259	-1.483	-1.616	2.873	-0.564	-0.731	0	0	0.383	-1.351	-0.241	0.173	-2.166	1.002	1.269	1.733	-0.361	-0.394	-1.138	-1.174	-0.755	-1.027	-0.265	0.101	3.016	-0.789	-0.658	-0.202	3.274	0.977	0.959	-1.195	0	-2.038	-1.089	-1.733	-1.308	0
1.2675	-0.327	2.661	-0.486	-1.088	-1.113	-1.253	-1.098	-0.798	-1.352	-3.362	-0.748	-1.259	-1.483	-1.616	2.873	-1.191	-0.731	0	0	0.383	-1.351	-1.447	0.173	-1.026	2.115	-0.97	-0.743	-0.361	1.578	-1.138	-1.174	1.761	-1.027	-0.265	0.101	3.016	3.154	-0.658	-1.209	2.125	-0.651	0.274	-2.234	0	-2.038	-1.868	-1.733	-1.308	0
1.2725	-0.327	-0.14	-0.486	-1.088	-1.113	1.253	-1.098	-0.798	0.579	-0.108	-0.748	-1.259	0.371	-1.616	-2.873	-0.564	2.925	0	0	0.383	-1.351	2.171	-0.074	-1.026	-1.781	-0.97	1.733	3.253	1.578	-1.138	6.652	-0.755	1.907	2.384	1.113	1.341	1.183	2.633	-0.202	0.402	-0.651	-1.096	4.52	-1.563	0.874	2.801	-1.733	1.308	0
1.2775	-0.327	-1.541	-0.486	1.088	1.113	-1.253	1.098	-0.798	-1.352	-0.108	-0.748	1.259	-1.483	0.693	0.575	-0.564	2.925	0	0	0.931	-1.351	-1.447	-0.074	-1.026	1.002	-0.97	4.208	6.868	3.55	-1.138	-1.174	-0.755	0.44	1.059	0.101	0.503	1.183	-0.658	-0.202	0.977	0.977	0.959	-0.156	0	3.786	-1.089	2.599	-1.308	0
1.2825	6.208	-2.008	-0.486	-1.088	-1.113	-1.253	1.098	1.862	-1.352	0.976	-0.748	-1.259	0.371	-1.616	-1.724	-1.191	-0.731	0	0	-1.807	2.026	2.171	0.421	-1.026	-1.781	-0.97	1.733	-0.361	1.578	1.707	-1.174	1.761	-1.027	2.384	0.101	1.341	1.183	2.633	2.821	0.977	2.605	-0.411	2.442	0	-2.038	-1.089	-1.733	-1.308	0
1.2875	-0.327	1.728	-0.486	-1.088	-1.113	1.253	1.098	1.862	-1.352	-0.108	1.746	-1.259	-1.483	5.31	-0.575	-0.564	2.925	0	0	-1.807	0.901	2.171	0.668	-1.026	1.558	-0.97	-0.743	-0.361	1.578	-1.138	-1.174	-0.755	0.44	1.059	0.101	-0.335	1.183	-0.658	1.31	1.551	0.977	-0.411	0.364	3.125	-2.038	0.467	-1.733	3.925	0
1.2925	-0.327	-0.607	-0.486	-1.088	-1.113	1.253	-1.098	-0.798	-1.352	2.06	-0.748	-1.259	2.224	3.001	-2.873	-0.564	-0.731	0	4.038	0.383	0.901	-0.241	0.421	-2.166	1.002	-0.97	-0.743	-0.361	1.578	-1.138	-1.174	-0.755	-1.027	-1.589	1.113	1.341	1.183	-0.658	0.302	0.977	-0.651	0.274	-0.156	-1.563	0.874	-0.311	-1.733	-1.308	0
1.2975	-0.327	-0.607	-0.486	-1.088	-1.113	-1.253	-1.098	-0.798	2.51	-1.193	-0.748	1.259	-1.483	-1.616	0.575	1.944	-0.731	0	0	-0.164	-0.225	5.79	-0.074	0.114	2.115	1.269	1.733	-0.361	-0.394	-1.138	-1.174	1.761	-1.027	-0.265	0.101	-2.011	-0.789	-0.658	1.31	0.402	0.977	-1.096	0.883	-1.563	-2.038	0.467	-1.733	-1.308	0
[truncated: 143 more columns]

## Sheet: PSTH(tjM1,RS,layer5,expert)
time (s)	n1	n2	n3	n4	n5	n6	n7	n8	n9	n10	n11	n12	n13	n14	n15	n16	n17	n18	n19	n20	n21	n22	n23	n24	n25	n26	n27	n28	n29	n30	n31	n32	n33	n34	n35	n36	n37	n38	n39	n40	n41	n42	n43	n44	n45	n46	n47	n48	n49
0.8025	-0.121	1.275	-1.295	0.182	2.446	-0.522	-0.439	-0.109	0	-1.309	1.031	-0.251	-0.481	-0.662	-0.747	1.26	3.437	-1.697	0.543	-0.415	3.447	1.685	-0.209	1.424	1.447	-0.877	-1.583	-2.425	1.939	-0.428	1.538	1.733	-0.977	-1.405	-1.537	-1.426	0	-1.45	-1.08	0	1.704	-1.18	0.802	0.577	1.466	-1.483	0.901	0	-0.951
0.8075	1.085	-1.275	-1.295	0.182	0.153	-0.522	-0.439	-0.109	0	0.872	-1.348	1.63	-0.111	-0.992	-0.747	0.406	-0.382	1.131	-2.173	-0.415	-0.608	-1.685	-0.209	-0.61	-0.965	-0.877	-1.583	2.194	-0.831	0.999	-2.307	-1.155	-0.977	-1.405	-0.14	-1.426	0	-1.45	-1.08	3.614	4.394	0.295	-1.203	-1.347	6.352	-1.483	0	0	1.426
0.8125	-0.121	-0.425	1.943	-0.424	-0.611	-0.522	-0.439	-0.109	0	1.963	0.238	0.376	0.259	-0.662	0.747	0.833	3.437	-1.697	-2.173	-0.415	2.433	-1.685	-0.209	1.424	0.241	5.699	-1.583	-3.579	-0.831	-0.428	-2.307	-1.155	-0.977	-1.405	1.257	-1.426	0	-1.45	4.321	0.723	0.807	-1.18	-1.203	-0.866	1.466	-1.483	-0.901	0	-0.951
0.8175	-1.327	-0.425	-1.295	0.182	-0.611	-0.522	-0.439	0.979	0	-0.218	0.238	-0.251	-0.111	-1.323	0.747	1.26	3.437	-1.697	-2.173	-0.415	3.447	1.685	-0.209	-0.61	0.241	-0.877	-1.583	-0.115	-0.831	-1.855	-2.307	4.621	-0.977	-1.405	-1.537	-1.426	0	-1.45	1.62	1.446	0.807	0.295	0.802	0.096	-1.466	1.213	1.802	0	-0.951
0.8225	-0.121	-2.125	-1.295	-0.424	0.153	-0.522	-0.439	-0.109	0	-1.309	-0.555	-1.505	-0.111	-0.331	-0.747	-0.449	3.437	1.131	-2.173	-0.415	-0.608	-1.685	-0.209	-0.61	0.241	3.507	-1.583	-1.27	-0.831	0.999	-2.307	-1.155	-0.977	-1.405	4.051	-1.426	0	-1.45	-1.08	-0.723	3.498	-2.655	-1.203	0.096	0.489	1.213	0	7.309	-0.951
0.8275	-1.327	-1.275	-1.295	-0.424	0.917	-0.522	-0.439	-0.109	3.511	1.963	-2.141	-0.878	-0.481	0.662	0.747	-0.449	-0.382	-1.697	-2.173	-0.415	-0.608	1.685	1.878	1.424	-0.965	1.315	-1.583	1.039	1.939	-1.855	3.461	-1.155	-0.977	-1.405	1.257	2.648	0	-1.45	1.62	-0.723	1.704	-2.655	-1.203	-0.385	1.466	2.561	1.802	0	3.802
0.8325	-0.121	2.125	0.324	0.182	0.917	-0.522	-0.439	0.979	0	-0.218	-2.141	-0.251	-0.481	0.331	0.747	0.192	3.437	-1.697	0.543	-0.415	-1.622	-1.685	1.878	1.424	0.241	-0.877	-1.583	-1.27	1.939	-1.855	-0.385	1.733	-0.977	-1.405	-0.14	-1.426	0	1.45	1.62	0	0.807	0.295	0.802	-0.385	-0.489	-0.135	2.703	0	1.426
0.8375	3.498	1.275	0.324	-0.424	3.21	-0.522	-0.439	-0.109	0	-1.309	-1.348	1.003	0.259	-0.992	2.241	0.619	-0.382	-1.697	-2.173	-0.415	2.433	-1.685	-0.209	1.424	0.241	-0.877	1.583	-1.27	-0.831	-0.428	-0.385	-1.155	-0.977	-1.405	2.654	0.611	0	-1.45	-1.08	-0.723	3.498	0.295	-1.203	-2.308	-1.466	-0.135	0	0	1.426
0.8425	2.291	-1.275	-1.295	-0.424	0.153	-0.522	-0.439	0.979	0	-1.309	-2.141	-0.878	-0.481	-0.331	0.747	-0.449	-0.382	-1.697	-2.173	-0.415	0.406	-1.685	-0.209	-0.61	0.241	1.315	-1.583	2.194	-0.831	0.999	-2.307	1.733	-0.977	-1.405	-0.14	0.611	0	1.45	-1.08	0.723	-0.09	-1.18	0.802	1.058	-1.466	2.561	0.901	0	1.426
0.8475	-0.121	-2.975	0.324	0.182	-0.611	-0.522	-0.439	-0.109	0	-1.309	-1.348	-0.251	-0.481	-0.331	2.241	0.833	-0.382	-1.697	0.543	-0.415	0.406	-1.685	-0.209	-0.61	2.653	-0.877	-1.583	-1.27	-0.831	0.999	1.538	-1.155	-0.977	-1.405	-0.14	-1.426	0	1.45	-1.08	-0.723	0.807	-2.655	-1.203	-0.385	-1.466	-0.135	-3.604	0	-0.951
0.8525	-0.121	0.425	-1.295	-0.424	-0.611	-0.522	-0.439	-0.109	0	-1.309	1.031	0.376	-0.111	-0.992	0.747	0.833	-0.382	-1.697	-2.173	-0.415	0.406	-1.685	-0.209	1.424	0.241	-0.877	-1.583	-1.27	-0.831	-0.428	-2.307	-1.155	-0.977	-1.405	-0.14	2.648	0	-1.45	1.62	-1.446	-0.09	-2.655	-1.203	-0.385	0.489	-1.483	-1.802	0	1.426
0.8575	-1.327	-0.425	-1.295	0.182	0.153	-0.522	-0.439	-0.109	0	1.963	-0.555	-0.878	-0.111	0.662	-0.747	-0.662	-0.382	-1.697	0.543	-0.415	-0.608	-1.685	-0.209	-0.61	1.447	5.699	-1.583	-0.115	-0.831	-0.428	1.538	-1.155	-0.977	-1.405	-0.14	0.611	0	-1.45	-1.08	0	0.807	-2.655	0.802	-0.385	1.466	-1.483	-1.802	0	-0.951
0.8625	-1.327	-0.425	0.324	0.182	-0.611	-0.522	-0.439	-0.109	0	-1.309	-0.555	-0.251	-0.111	-0.662	2.241	-0.235	-0.382	-1.697	-2.173	-0.415	-0.608	1.685	-0.209	-0.61	0.241	-0.877	-1.583	-1.27	-0.831	-0.428	-2.307	1.733	-0.977	-1.405	1.257	-1.426	0	-1.45	-1.08	-1.446	1.704	-2.655	0.802	-1.347	2.443	-1.483	1.802	0	-0.951
0.8675	3.498	2.975	-1.295	-0.424	0.153	-0.522	-0.439	-0.109	3.511	-1.309	-0.555	-0.251	-0.481	-1.323	2.241	-0.021	-0.382	-1.697	-2.173	-0.415	2.433	-1.685	-0.209	1.424	-0.965	-0.877	1.583	-1.27	-0.831	-1.855	-0.385	-1.155	-0.977	-1.405	-0.14	-1.426	0	7.25	-1.08	0.723	-0.09	-2.655	0.802	-2.308	3.42	-1.483	-2.703	0	1.426
0.8725	2.291	0.425	-1.295	-0.424	0.917	-0.522	-0.439	-0.109	0	-1.309	-0.555	-0.251	-0.481	-0.662	0.747	-0.876	-0.382	-1.697	0.543	-0.415	5.475	-1.685	-0.209	1.424	-0.965	5.699	-1.583	-0.115	-0.831	-0.428	-2.307	-1.155	-0.977	-1.405	-0.14	4.685	0	1.45	1.62	-1.446	-0.987	-2.655	-1.203	-0.385	-0.489	1.213	-0.901	0	-0.951
0.8775	3.498	-2.125	-1.295	0.182	0.153	-0.522	-0.439	-0.109	0	0.872	3.41	-0.251	-0.481	-0.992	2.241	0.619	-0.382	1.131	0.543	-0.415	2.433	-1.685	6.05	-0.61	0.241	-0.877	4.749	-1.27	1.939	0.999	-2.307	1.733	-0.977	1.405	-0.14	-1.426	0	1.45	-1.08	0.723	2.601	1.77	4.811	1.539	0.489	-0.135	-2.703	0	-0.951
0.8825	1.085	-0.425	0.324	-0.424	0.153	-0.522	-0.439	-0.109	0	1.963	1.824	-1.505	-0.111	-0.331	2.241	-0.449	-0.382	-1.697	-2.173	-0.415	2.433	1.685	1.878	-0.61	0.241	1.315	4.749	-2.425	1.939	-1.855	-2.307	1.733	-0.977	-1.405	1.257	-1.426	0	-1.45	-1.08	-0.723	0.807	-2.655	-1.203	-0.385	-0.489	-1.483	-0.901	0	-0.951
0.8875	2.291	-1.275	0.324	0.182	0.153	-0.522	-0.439	-0.109	0	-1.309	-0.555	-0.878	-0.481	0	-0.747	-0.876	-0.382	-1.697	0.543	-0.415	3.447	-1.685	1.878	-0.61	-0.965	-0.877	-1.583	-0.115	1.939	0.999	-0.385	-1.155	-0.977	-1.405	-0.14	-1.426	0	-1.45	1.62	-1.446	-0.09	0.295	2.807	-1.347	0.489	-1.483	-0.901	0	1.426
0.8925	1.085	-1.275	-1.295	-0.424	0.153	-0.522	-0.439	-0.109	0	0.872	1.824	-1.505	-0.111	-0.992	-0.747	0.406	-0.382	-1.697	-2.173	-0.415	-0.608	-1.685	3.964	-0.61	0.241	-0.877	-1.583	-1.27	-0.831	0.999	-2.307	-1.155	-0.977	1.405	-1.537	0.611	0	-1.45	1.62	-0.723	0.807	-2.655	-1.203	-0.866	0.489	-1.483	-2.703	0	1.426
0.8975	-0.121	0.425	-1.295	-0.424	1.681	-0.522	3.952	-0.109	0	0.872	1.824	-0.251	-0.481	1.985	0.747	1.26	-0.382	1.131	0.543	-0.415	-1.622	-1.685	1.878	1.424	1.447	-0.877	-1.583	-0.115	-0.831	-0.428	-2.307	-1.155	-0.977	-1.405	1.257	-1.426	0	-1.45	1.62	1.446	0.807	-2.655	-1.203	0.577	1.466	-1.483	-0.901	0	-0.951
0.9025	3.498	-0.425	0.324	-0.424	1.681	-0.522	3.952	-0.109	0	-1.309	1.031	-0.251	-0.111	0.331	-0.747	0.833	-0.382	-1.697	-2.173	-0.415	-1.622	-1.685	-0.209	-0.61	1.447	-0.877	-1.583	-2.425	-0.831	2.425	-0.385	-1.155	-0.977	-1.405	1.257	0.611	0	1.45	1.62	0	-0.09	-2.655	4.811	-0.866	-0.489	-1.483	0.901	0	-0.951
0.9075	-1.327	0.425	1.943	0.182	1.681	-0.522	-0.439	-0.109	0	-1.309	2.617	-0.878	-0.111	0.331	-0.747	-0.021	-0.382	-1.697	-2.173	3.738	2.433	1.685	-0.209	-0.61	-0.965	-0.877	-1.583	-1.27	-0.831	-0.428	-0.385	-1.155	-0.977	-1.405	-0.14	4.685	0	-1.45	-1.08	-0.723	-0.09	-2.655	2.807	0.577	-0.489	-0.135	0	0	-0.951
0.9125	-0.121	-0.425	1.943	0.182	-0.611	-0.522	3.952	-0.109	0	-0.218	1.031	-0.251	0.259	-0.992	-0.747	-0.021	3.437	1.131	-2.173	-0.415	0.406	-1.685	-0.209	-0.61	-0.965	-0.877	4.749	-2.425	-0.831	-0.428	-0.385	-1.155	-0.977	-1.405	-1.537	-1.426	0	1.45	-1.08	0	-0.09	-2.655	0.802	-2.308	-0.489	-1.483	0	0	-0.951
0.9175	-0.121	-1.275	-1.295	-0.424	0.153	-0.522	-0.439	-0.109	3.511	-1.309	0.238	-1.505	0.259	-0.662	-0.747	0.833	-0.382	-1.697	-2.173	-0.415	1.419	-1.685	3.964	-0.61	-0.965	1.315	-1.583	-2.425	-0.831	-0.428	1.538	1.733	-0.977	-1.405	-0.14	-1.426	0	1.45	1.62	-0.723	0.807	-2.655	0.802	-2.308	-0.489	-0.135	0	0	1.426
0.9225	-1.327	-2.125	0.324	0.788	-0.611	-0.522	-0.439	-0.109	0	-1.309	0.238	-0.251	-0.111	0	2.241	-0.021	-0.382	1.131	0.543	-0.415	-1.622	-1.685	-0.209	-0.61	-0.965	1.315	-1.583	-0.115	-0.831	-0.428	-2.307	1.733	-0.977	-1.405	1.257	4.685	0	-1.45	-1.08	0.723	-0.987	-1.18	0.802	-0.385	1.466	-1.483	-1.802	0	1.426
0.9275	2.291	2.975	3.562	0.182	0.153	-0.522	-0.439	-0.109	0	0.872	3.41	-1.505	0.259	0	0.747	0.833	-0.382	1.131	-2.173	-0.415	1.419	1.685	-0.209	1.424	0.241	-0.877	-1.583	-1.27	1.939	-0.428	-2.307	-1.155	-0.977	-1.405	2.654	2.648	0	1.45	-1.08	0	0.807	-2.655	0.802	-0.385	-0.489	-1.483	-0.901	0	1.426
0.9325	1.085	-0.425	-1.295	-0.424	0.917	-0.522	-0.439	-0.109	0	-0.218	-0.555	0.376	0.259	-0.662	-0.747	-0.662	-0.382	1.131	0.543	-0.415	0.406	1.685	-0.209	-0.61	2.653	3.507	1.583	-0.115	1.939	-0.428	-0.385	-1.155	-0.977	4.216	-0.14	0.611	0	-1.45	-1.08	-0.723	0.807	0.295	-1.203	-0.866	-0.489	-1.483	-1.802	0	-0.951
0.9375	-0.121	-2.975	-1.295	-0.424	0.917	-0.522	-0.439	-0.109	0	-1.309	-0.555	-0.878	-0.111	0.992	2.241	0.406	-0.382	1.131	0.543	3.738	-1.622	5.054	-0.209	-0.61	0.241	1.315	-1.583	1.039	1.939	-0.428	3.461	1.733	-0.977	1.405	-0.14	-1.426	0	-1.45	-1.08	-0.723	1.704	0.295	0.802	0.577	1.466	-1.483	-1.802	0	-0.951
0.9425	1.085	0.425	0.324	0.182	0.153	-0.522	-0.439	-0.109	0	-1.309	-1.348	1.003	0.259	0.331	0.747	-0.021	-0.382	-1.697	5.975	-0.415	-0.608	1.685	1.878	-0.61	-0.965	-0.877	-1.583	-2.425	-0.831	2.425	1.538	-1.155	3.909	-1.405	-1.537	0.611	0	-1.45	-1.08	-0.723	-0.987	-2.655	-1.203	1.058	-2.443	-1.483	-2.703	0	-0.951
0.9475	-0.121	-1.275	-1.295	0.182	-0.611	-0.522	-0.439	-0.109	0	-0.218	1.031	-0.878	0.259	-0.992	0.747	0.406	-0.382	-1.697	0.543	-0.415	-2.636	1.685	-0.209	-0.61	-0.965	3.507	-1.583	1.039	-0.831	2.425	-2.307	1.733	-0.977	-1.405	-1.537	0.611	0	-1.45	-1.08	0	2.601	0.295	0.802	-1.827	2.443	-1.483	-2.703	0	-0.951
0.9525	-1.327	0.425	-1.295	0.788	0.153	-0.522	-0.439	-0.109	0	1.963	1.824	0.376	0.259	-0.331	-0.747	-0.021	-0.382	1.131	3.259	-0.415	0.406	-1.685	-0.209	1.424	-0.965	1.315	-1.583	-1.27	-0.831	-0.428	-2.307	-1.155	-0.977	1.405	1.257	-1.426	0	-1.45	1.62	-1.446	1.704	3.245	0.802	-0.866	-0.489	-1.483	0.901	0	1.426
0.9575	1.085	0.425	0.324	1.393	0.153	-0.522	-0.439	-0.109	0	1.963	0.238	-0.878	0.629	0.662	-0.747	-0.021	-0.382	-1.697	-2.173	-0.415	-1.622	-1.685	-0.209	-0.61	-0.965	1.315	-1.583	-1.27	-0.831	-1.855	-0.385	4.621	3.909	-1.405	-1.537	0.611	0	1.45	-1.08	0	-0.987	-1.18	2.807	-0.866	0.489	-1.483	-3.604	0	-0.951
0.9625	1.085	0.425	0.324	-0.424	-0.611	-0.522	-0.439	-0.109	0	-1.309	-2.141	0.376	-0.111	0	0.747	0.406	-0.382	-1.697	3.259	-0.415	0.406	5.054	1.878	1.424	0.241	-0.877	-1.583	1.039	1.939	0.999	-0.385	1.733	-0.977	1.405	5.448	-1.426	0	-1.45	-1.08	0.723	-0.987	3.245	0.802	0.096	-0.489	3.909	1.802	0	-0.951
0.9675	-0.121	4.674	0.324	-0.424	0.153	-0.522	-0.439	0.979	0	-1.309	-1.348	-0.251	-0.111	-0.662	-0.747	1.687	-0.382	-1.697	-2.173	3.738	-0.608	1.685	-0.209	1.424	1.447	1.315	1.583	-1.27	-0.831	5.278	1.538	1.733	-0.977	-1.405	-0.14	-1.426	0	-1.45	1.62	0	-0.09	-1.18	-1.203	-1.347	-2.443	-0.135	0	0	-0.951
0.9725	-1.327	0.425	0.324	-0.424	-0.611	-0.522	-0.439	-0.109	0	-0.218	0.238	-0.878	-0.481	0.331	0.747	-0.021	-0.382	6.787	-2.173	-0.415	-1.622	-1.685	-0.209	-0.61	-0.965	-0.877	4.749	1.039	-0.831	-1.855	1.538	-1.155	-0.977	1.405	-0.14	2.648	0	1.45	-1.08	-0.723	-0.09	-2.655	0.802	-0.866	-1.466	-0.135	2.703	0	3.802
0.9775	1.085	-1.275	-1.295	0.182	-0.611	-0.522	-0.439	-0.109	0	-1.309	-1.348	0.376	0.259	0.331	-0.747	-0.235	-0.382	1.131	0.543	-0.415	1.419	-1.685	-0.209	-0.61	0.241	-0.877	-1.583	1.039	1.939	-0.428	-0.385	-1.155	-0.977	1.405	-0.14	0.611	0	-1.45	-1.08	0.723	-0.987	0.295	-1.203	1.539	3.42	-0.135	-1.802	0	-0.951
0.9825	-0.121	-1.275	0.324	-0.424	0.153	-0.522	-0.439	-0.109	0	-0.218	1.031	-0.878	-0.111	0	2.241	-0.021	-0.382	1.131	-2.173	-0.415	-0.608	1.685	-0.209	-0.61	0.241	-0.877	-1.583	2.194	-0.831	2.425	-2.307	-1.155	-0.977	1.405	-1.537	0.611	0	1.45	1.62	0	1.704	0.295	-1.203	0.577	3.42	-0.135	-0.901	0	-0.951
0.9875	-1.327	-1.275	-1.295	-0.424	0.153	4.696	-0.439	-0.109	0	-0.218	-0.555	-0.251	-0.111	0.331	0.747	-0.235	-0.382	-1.697	0.543	-0.415	0.406	-1.685	-0.209	-0.61	-0.965	-0.877	-1.583	-3.579	-0.831	-1.855	5.383	-1.155	-0.977	-1.405	-1.537	0.611	0	-1.45	-1.08	0	-0.09	0.295	0.802	1.539	0.489	-0.135	-0.901	0	1.426
0.9925	-1.327	0.425	1.943	0.182	-0.611	-0.522	-0.439	-0.109	0	1.963	1.031	-0.251	0.259	-0.992	-0.747	-0.876	-0.382	-1.697	0.543	-0.415	1.419	1.685	-0.209	-0.61	1.447	1.315	4.749	-1.27	1.939	-0.428	-0.385	-1.155	-0.977	-1.405	-0.14	0.611	0	1.45	-1.08	0	-0.987	-2.655	-1.203	-0.866	-1.466	-1.483	2.703	0	-0.951
0.9975	2.291	-2.975	0.324	-0.424	1.681	-0.522	3.952	-0.109	0	-1.309	1.031	2.257	-0.481	0.331	-0.747	-0.662	3.437	-1.697	0.543	-0.415	0.406	-1.685	-0.209	-0.61	0.241	-0.877	-1.583	3.349	-0.831	-1.855	-2.307	-1.155	3.909	-1.405	-1.537	-1.426	0	1.45	1.62	0.723	0.807	0.295	-1.203	1.058	-1.466	1.213	-0.901	0	-0.951
1.0025	-0.121	-0.425	0.324	-0.424	0.153	-0.522	-0.439	-0.109	3.511	-0.218	1.031	-0.251	-0.111	0.662	-0.747	-1.089	-0.382	-1.697	0.543	-0.415	-0.608	-1.685	-0.209	-0.61	-0.965	1.315	1.583	-2.425	1.939	-1.855	1.538	-1.155	-0.977	1.405	1.257	-1.426	0	-1.45	-1.08	1.446	2.601	4.719	-1.203	-0.385	0.489	-0.135	0	0	-0.951
1.0075	-0.121	-3.825	0.324	0.182	1.681	-0.522	-0.439	-0.109	0	-0.218	1.031	0.376	-0.111	0	2.241	-1.089	-0.382	-1.697	-2.173	-0.415	1.419	-1.685	1.878	-0.61	0.241	1.315	-1.583	-2.425	1.939	-1.855	1.538	1.733	-0.977	-1.405	-0.14	0.611	2.516	1.45	-1.08	-0.723	1.704	-2.655	0.802	0.096	1.466	1.213	0	0	-0.951
1.0125	1.085	-0.425	0.324	0.182	-0.611	-0.522	-0.439	-0.109	0	-1.309	-0.555	-0.878	-0.111	-1.323	2.241	1.26	-0.382	-1.697	-2.173	-0.415	-1.622	-1.685	1.878	-0.61	0.241	-0.877	-1.583	-2.425	1.939	-1.855	-2.307	-1.155	-0.977	-1.405	-1.537	2.648	2.516	-1.45	-1.08	0.723	2.601	-2.655	0.802	2.501	0.489	1.213	0	0	-0.951
1.0175	-1.327	2.975	0.324	0.182	-0.611	-0.522	-0.439	-0.109	0	-0.218	0.238	-0.878	-0.111	-0.662	-0.747	-0.235	-0.382	-1.697	-2.173	-0.415	2.433	-1.685	3.964	-0.61	0.241	-0.877	1.583	-0.115	4.709	-0.428	-2.307	1.733	-0.977	1.405	-1.537	0.611	0	1.45	1.62	0.723	2.601	-2.655	2.807	1.058	1.466	-0.135	1.802	0	-0.951
1.0225	-1.327	-1.275	0.324	-0.424	0.153	-0.522	-0.439	-0.109	0	-1.309	-2.141	-0.251	-0.111	0	-0.747	0.833	-0.382	3.959	-2.173	-0.415	0.406	-1.685	-0.209	-0.61	2.653	1.315	1.583	-1.27	1.939	-1.855	-2.307	1.733	-0.977	-1.405	-0.14	2.648	0	1.45	-1.08	-0.723	0.807	-2.655	2.807	0.096	1.466	-1.483	5.405	0	-0.951
1.0275	2.291	0.425	-1.295	-0.424	1.681	-0.522	-0.439	-0.109	0	-0.218	-2.141	-0.251	-0.481	0	2.241	-0.235	-0.382	-1.697	-2.173	-0.415	-1.622	-1.685	-0.209	-0.61	-0.965	1.315	1.583	-1.27	-0.831	-1.855	-0.385	-1.155	-0.977	-1.405	-1.537	-1.426	0	-1.45	1.62	0	3.498	-1.18	0.802	-0.866	1.466	1.213	-0.901	0	-0.951
1.0325	-1.327	-1.275	-1.295	-0.424	0.153	-0.522	-0.439	-0.109	0	-0.218	-0.555	-0.878	-0.111	-0.662	0.747	-0.876	-0.382	-1.697	-2.173	-0.415	-2.636	-1.685	3.964	-0.61	0.241	-0.877	1.583	-2.425	-0.831	0.999	-0.385	1.733	-0.977	-1.405	-1.537	-1.426	0	-1.45	-1.08	-0.723	1.704	-2.655	2.807	-1.347	2.443	-1.483	-1.802	0	1.426
1.0375	2.291	3.825	-1.295	-0.424	1.681	-0.522	3.952	-0.109	3.511	-0.218	-2.141	-1.505	0.259	-1.323	-0.747	-0.021	-0.382	-1.697	-2.173	-0.415	-2.636	-1.685	-0.209	-0.61	-0.965	-0.877	-1.583	-2.425	-0.831	-1.855	-0.385	-1.155	-0.977	-1.405	-1.537	-1.426	0	-1.45	-1.08	0	1.704	-2.655	-1.203	-0.385	0.489	1.213	-0.901	0	-0.951
1.0425	1.085	-2.125	-1.295	0.182	0.917	-0.522	-0.439	-0.109	0	-1.309	-0.555	-0.878	-0.111	-1.323	0.747	-0.021	-0.382	-1.697	-2.173	3.738	-1.622	-1.685	-0.209	-0.61	-0.965	-0.877	-1.583	-2.425	-0.831	-0.428	-0.385	-1.155	-0.977	1.405	-0.14	-1.426	0	-1.45	-1.08	-0.723	0.807	-2.655	-1.203	-0.866	-1.466	-1.483	-2.703	0	-0.951
1.0475	-0.121	-1.275	-1.295	-0.424	0.917	-0.522	-0.439	0.979	0	-1.309	0.238	-0.251	-0.111	-1.654	0.747	-1.089	-0.382	-1.697	-2.173	-0.415	-2.636	-1.685	-0.209	-0.61	-0.965	1.315	-1.583	-2.425	-0.831	-1.855	-2.307	1.733	-0.977	-1.405	-0.14	-1.426	0	-1.45	-1.08	-1.446	-0.987	-2.655	-1.203	-1.347	0.489	-1.483	-2.703	0	-0.951
1.0525	-1.327	-2.975	1.943	-0.424	0.153	-0.522	-0.439	-0.109	0	-1.309	0.238	-1.505	-0.111	-0.331	-0.747	-1.303	-0.382	-1.697	3.259	-0.415	-0.608	-1.685	-0.209	-0.61	-0.965	-0.877	-1.583	-2.425	-0.831	-0.428	-2.307	1.733	-0.977	-1.405	-1.537	0.611	0	-1.45	1.62	0	0.807	-2.655	-1.203	-0.866	-0.489	-1.483	-4.505	0	-0.951
1.0575	-1.327	-2.975	-1.295	-0.424	-0.611	-0.522	-0.439	-0.109	0	-0.218	-2.141	0.376	0.629	-1.323	0.747	-0.662	-0.382	-1.697	-2.173	-0.415	0.406	-1.685	-0.209	-0.61	-0.965	-0.877	-1.583	-3.579	-0.831	-1.855	-2.307	-1.155	-0.977	1.405	-1.537	0.611	0	-1.45	-1.08	1.446	-0.987	-2.655	2.807	-2.789	-1.466	-1.483	-1.802	0	-0.951
1.0625	-1.327	-0.425	0.324	-0.424	-0.611	-0.522	-0.439	-0.109	3.511	-1.309	-2.141	1.003	-0.111	-0.662	-0.747	-0.235	-0.382	-1.697	-2.173	-0.415	-0.608	-1.685	-0.209	-0.61	-0.965	-0.877	-1.583	-3.579	-0.831	-0.428	-0.385	-1.155	3.909	-1.405	-1.537	0.611	0	-1.45	-1.08	0	-0.09	-2.655	-1.203	-0.385	5.374	-0.135	-1.802	0	-0.951
1.0675	-1.327	-2.125	-1.295	-0.424	0.153	-0.522	-0.439	-0.109	0	-1.309	-0.555	-0.878	-0.111	-0.992	-0.747	-0.021	3.437	-1.697	-2.173	7.89	2.433	-1.685	-0.209	-0.61	-0.965	1.315	4.749	-1.27	1.939	-0.428	-2.307	-1.155	-0.977	1.405	-1.537	0.611	0	1.45	-1.08	0.723	2.601	-2.655	4.811	0.577	-1.466	-0.135	-2.703	0	-0.951
1.0725	-0.121	-2.975	-1.295	-0.424	-0.611	-0.522	-0.439	-0.109	0	-1.309	0.238	-0.878	0.259	0	-0.747	-0.449	-0.382	-1.697	-2.173	-0.415	-1.622	-1.685	-0.209	-0.61	-0.965	-0.877	-1.583	-2.425	1.939	2.425	-0.385	-1.155	-0.977	1.405	1.257	-1.426	0	4.35	-1.08	0	1.704	-2.655	0.802	0.577	-0.489	1.213	0	0	-0.951
1.0775	-1.327	-2.125	-1.295	-0.424	0.917	-0.522	-0.439	-0.109	0	-0.218	-2.935	-0.878	0.259	-1.654	-0.747	-1.089	-0.382	-1.697	-2.173	-0.415	0.406	-1.685	-0.209	-0.61	-0.965	-0.877	-1.583	-2.425	-0.831	2.425	-2.307	-1.155	-0.977	-1.405	-0.14	-1.426	0	4.35	-1.08	0	1.704	-2.655	0.802	2.02	0.489	-0.135	0.901	0	1.426
1.0825	-0.121	-3.825	0.324	-0.424	-0.611	-0.522	-0.439	0.979	0	-0.218	-1.348	-1.505	-0.111	0.331	-0.747	-0.235	-0.382	1.131	-2.173	3.738	-1.622	1.685	-0.209	-0.61	-0.965	-0.877	-1.583	-3.579	1.939	2.425	-2.307	-1.155	-0.977	-1.405	-0.14	-1.426	0	1.45	-1.08	0	0.807	-2.655	-1.203	-1.347	0.489	-1.483	0	0	-0.951
1.0875	1.085	-3.825	-1.295	-0.424	0.153	-0.522	-0.439	-0.109	0	-1.309	-2.935	-0.251	-0.111	-0.331	0.747	-0.021	-0.382	-1.697	-2.173	-0.415	1.419	-1.685	-0.209	-0.61	1.447	1.315	-1.583	-1.27	4.709	0.999	-2.307	-1.155	-0.977	-1.405	-0.14	0.611	0	1.45	-1.08	2.169	-0.09	-1.18	-1.203	-0.385	3.42	-0.135	-1.802	0	-0.951
1.0925	1.085	-0.425	0.324	0.182	0.153	-0.522	-0.439	-0.109	0	-0.218	-0.555	0.376	-0.481	-0.992	-0.747	0.619	-0.382	1.131	0.543	-0.415	-0.608	5.054	-0.209	-0.61	0.241	-0.877	-1.583	-2.425	-0.831	2.425	-2.307	-1.155	-0.977	1.405	-0.14	-1.426	0	-1.45	1.62	1.446	0.807	-2.655	-1.203	0.096	1.466	-1.483	-2.703	0	-0.951
1.0975	-0.121	2.975	-1.295	-0.424	-0.611	-0.522	-0.439	-0.109	0	1.963	0.238	-0.878	-0.111	0.331	2.241	0.833	-0.382	-1.697	-2.173	-0.415	0.406	1.685	-0.209	-0.61	1.447	-0.877	-1.583	4.503	-0.831	5.278	-2.307	1.733	-0.977	1.405	2.654	0.611	0	-1.45	1.62	0.723	1.704	-2.655	-1.203	0.096	-2.443	-1.483	3.604	0	-0.951
1.1025	1.085	0.425	-1.295	0.788	0.917	-0.522	-0.439	-0.109	0	0.872	0.238	-0.878	-0.111	-1.323	2.241	0.192	-0.382	1.131	-2.173	-0.415	0.406	-1.685	-0.209	-0.61	0.241	1.315	-1.583	-0.115	-0.831	3.852	-2.307	4.621	-0.977	-1.405	-0.14	-1.426	0	-1.45	-1.08	2.169	0.807	-2.655	-1.203	2.982	0.489	1.213	-3.604	0	-0.951
1.1075	2.291	-0.425	-1.295	-0.424	0.917	-0.522	-0.439	-0.109	0	0.872	-2.141	-0.878	-0.481	-0.992	-0.747	-0.021	-0.382	1.131	0.543	-0.415	3.447	-1.685	-0.209	1.424	-0.965	-0.877	-1.583	-0.115	1.939	-0.428	-2.307	-1.155	-0.977	-1.405	-1.537	4.685	0	1.45	1.62	-0.723	3.498	0.295	-1.203	1.058	0.489	-1.483	-1.802	0	-0.951
1.1125	-0.121	-1.275	0.324	0.182	3.21	-0.522	-0.439	-0.109	0	3.054	-0.555	1.63	-0.111	-1.323	-0.747	0.192	-0.382	-1.697	-2.173	-0.415	-0.608	-1.685	-0.209	-0.61	0.241	-0.877	1.583	-1.27	1.939	2.425	-0.385	-1.155	-0.977	-1.405	-0.14	-1.426	0	4.35	-1.08	0.723	7.085	-1.18	-1.203	0.577	4.397	-1.483	-2.703	0	1.426
1.1175	-1.327	-1.275	0.324	0.788	-0.611	-0.522	-0.439	0.979	0	-0.218	-0.555	2.884	-0.481	0	0.747	-0.876	-0.382	1.131	0.543	3.738	-0.608	-1.685	-0.209	1.424	-0.965	-0.877	-1.583	-0.115	1.939	2.425	-2.307	-1.155	3.909	-1.405	2.654	2.648	0	-1.45	-1.08	1.446	0.807	0.295	-1.203	1.539	5.374	1.213	-4.505	0	-0.951
1.1225	-1.327	-0.425	0.324	0.182	-0.611	-0.522	-0.439	-0.109	0	-0.218	-1.348	-0.878	-0.481	0.662	0.747	0.619	-0.382	-1.697	11.407	-0.415	-0.608	-1.685	-0.209	-0.61	3.859	-0.877	-1.583	4.503	1.939	2.425	-2.307	4.621	-0.977	1.405	-0.14	0.611	0	-1.45	1.62	-1.446	4.394	-2.655	0.802	0.577	1.466	-0.135	-0.901	0	1.426
1.1275	2.291	-1.275	-1.295	0.182	0.153	-0.522	-0.439	-0.109	0	0.872	-2.141	1.003	-0.111	-0.992	0.747	-1.089	-0.382	-1.697	-2.173	-0.415	0.406	-1.685	1.878	-0.61	0.241	1.315	1.583	2.194	1.939	2.425	-0.385	1.733	-0.977	1.405	-1.537	0.611	0	-1.45	-1.08	1.446	1.704	0.295	0.802	1.058	1.466	-0.135	-1.802	0	-0.951
1.1325	-0.121	-1.275	-1.295	0.182	1.681	-0.522	-0.439	-0.109	0	-0.218	-2.935	-0.251	-0.481	-0.992	0.747	-0.449	3.437	3.959	-2.173	-0.415	3.447	-1.685	1.878	-0.61	1.447	3.507	1.583	-2.425	1.939	-0.428	-2.307	1.733	3.909	-1.405	1.257	-1.426	0	-1.45	1.62	2.169	1.704	0.295	0.802	2.501	-1.466	-0.135	0.901	0	1.426
1.1375	1.085	-2.125	0.324	-0.424	2.446	-0.522	-0.439	-0.109	0	1.963	-2.141	-0.878	-0.111	-1.323	-0.747	-1.089	-0.382	-1.697	0.543	-0.415	-0.608	5.054	6.05	1.424	1.447	1.315	1.583	-0.115	1.939	2.425	-0.385	-1.155	-0.977	1.405	-0.14	-1.426	0	-1.45	4.321	0.723	-0.09	3.245	0.802	0.577	-0.489	-1.483	0	0	1.426
1.1425	2.291	-1.275	0.324	0.182	1.681	-0.522	-0.439	-0.109	0	1.963	-0.555	-0.878	-0.481	-0.331	2.241	0.833	-0.382	1.131	-2.173	3.738	3.447	-1.685	1.878	3.458	0.241	-0.877	1.583	-0.115	-0.831	2.425	-2.307	-1.155	-0.977	-1.405	2.654	0.611	0	-1.45	1.62	2.169	1.704	-1.18	-1.203	1.539	0.489	-0.135	0	0	3.802
1.1475	-0.121	-2.975	-1.295	0.182	0.153	-0.522	-0.439	-0.109	0	-0.218	-2.935	1.003	-0.111	-1.654	0.747	1.26	-0.382	1.131	0.543	-0.415	1.419	-1.685	-0.209	-0.61	1.447	-0.877	1.583	-0.115	1.939	3.852	-0.385	-1.155	-0.977	1.405	1.257	-1.426	0	-1.45	-1.08	2.169	3.498	4.719	-1.203	1.058	4.397	-0.135	-0.901	0	-0.951
1.1525	-0.121	-0.425	-1.295	0.182	0.917	-0.522	-0.439	-0.109	0	0.872	-2.141	-0.251	-0.481	-0.992	5.228	0.833	3.437	1.131	0.543	-0.415	-1.622	-1.685	6.05	-0.61	1.447	1.315	-1.583	-3.579	1.939	5.278	-0.385	1.733	-0.977	-1.405	4.051	-1.426	0	1.45	4.321	-0.723	0.807	4.719	-1.203	1.058	2.443	-0.135	-1.802	0	-0.951
1.1575	4.704	1.275	-1.295	0.182	0.153	-0.522	-0.439	-0.109	0	-1.309	-0.555	-0.251	-0.481	-0.992	-0.747	0.833	-0.382	3.959	-2.173	-0.415	2.433	-1.685	3.964	1.424	0.241	-0.877	1.583	-0.115	-0.831	5.278	-0.385	-1.155	3.909	-1.405	-1.537	0.611	0	-1.45	1.62	0	0.807	4.719	0.802	-1.347	1.466	1.213	-0.901	0	1.426
1.1625	2.291	-1.275	0.324	1.999	0.917	-0.522	-0.439	0.979	0	-0.218	-0.555	-0.251	-0.481	-0.662	-0.747	1.26	-0.382	-1.697	-2.173	-0.415	-0.608	1.685	-0.209	-0.61	-0.965	1.315	-1.583	1.039	-0.831	-0.428	-2.307	-1.155	-0.977	-1.405	-0.14	4.685	0	1.45	1.62	-0.723	0.807	3.245	0.802	-0.866	1.466	1.213	0	0	1.426
1.1675	1.085	1.275	-1.295	-0.424	0.917	-0.522	-0.439	2.066	0	-0.218	-2.141	-0.251	-0.481	0.662	0.747	1.687	3.437	-1.697	-2.173	-0.415	-0.608	1.685	-0.209	-0.61	-0.965	-0.877	-1.583	-0.115	-0.831	0.999	-2.307	1.733	-0.977	-1.405	-0.14	2.648	0	-1.45	1.62	-1.446	-0.09	-1.18	0.802	2.501	3.42	-0.135	3.604	0	1.426
1.1725	-1.327	-2.975	-1.295	-0.424	-0.611	-0.522	-0.439	0.979	0	-0.218	-1.348	2.884	-0.481	-0.992	2.241	1.687	-0.382	-1.697	-2.173	-0.415	2.433	1.685	-0.209	-0.61	-0.965	-0.877	-1.583	-0.115	-0.831	2.425	-0.385	-1.155	3.909	-1.405	-1.537	-1.426	0	-1.45	4.321	0	-0.987	-1.18	-1.203	0.096	3.42	-1.483	3.604	0	-0.951
1.1775	1.085	3.825	0.324	0.182	-0.611	-0.522	-0.439	-0.109	0	0.872	-1.348	-0.251	-0.481	-1.323	-0.747	0.406	-0.382	-1.697	-2.173	-0.415	-2.636	1.685	-0.209	1.424	-0.965	1.315	-1.583	-2.425	-0.831	-0.428	-0.385	-1.155	-0.977	-1.405	-0.14	0.611	0	1.45	-1.08	2.169	1.704	-2.655	-1.203	0.096	3.42	-1.483	0	0	-0.951
1.1825	1.085	-0.425	-1.295	0.788	-0.611	-0.522	-0.439	-0.109	0	-1.309	-1.348	2.257	-0.481	-0.992	2.241	1.26	3.437	1.131	-2.173	3.738	2.433	1.685	-0.209	-0.61	-0.965	1.315	-1.583	-1.27	1.939	2.425	-2.307	1.733	3.909	1.405	4.051	8.76	0	-1.45	1.62	3.614	-0.09	-1.18	2.807	-2.308	0.489	-1.483	-2.703	0	-0.951
1.1875	2.291	-1.275	-1.295	0.788	0.153	-0.522	-0.439	0.979	0	-1.309	-2.935	-0.251	0.259	-0.992	5.228	-0.021	-0.382	1.131	-2.173	3.738	4.461	1.685	-0.209	-0.61	2.653	1.315	1.583	-1.27	-0.831	3.852	-2.307	-1.155	-0.977	-1.405	-1.537	0.611	0	-1.45	-1.08	0	3.498	0.295	4.811	-0.866	-0.489	2.561	0.901	0	-0.951
1.1925	1.085	-0.425	-1.295	-0.424	0.153	-0.522	-0.439	-0.109	0	-1.309	-2.141	-0.251	-0.481	-0.662	3.734	0.619	-0.382	1.131	-2.173	-0.415	1.419	8.424	-0.209	1.424	-0.965	-0.877	1.583	-2.425	-0.831	0.999	-2.307	1.733	-0.977	4.216	-0.14	-1.426	0	-1.45	-1.08	1.446	4.394	-1.18	0.802	0.096	-0.489	-1.483	0	0	-0.951
1.1975	-0.121	-1.275	1.943	0.182	-0.611	-0.522	-0.439	-0.109	0	0.872	-2.141	0.376	-0.111	-0.662	6.722	0.833	3.437	-1.697	0.543	-0.415	0.406	-1.685	1.878	-0.61	0.241	3.507	-1.583	-3.579	-0.831	2.425	1.538	-1.155	-0.977	-1.405	1.257	-1.426	0	1.45	4.321	1.446	1.704	-2.655	0.802	0.577	3.42	-1.483	-0.901	0	-0.951
1.2025	1.085	-0.425	-1.295	0.182	0.153	-0.522	-0.439	-0.109	0	0.872	-2.141	1.003	-0.481	-0.992	0.747	0.619	-0.382	-1.697	0.543	-0.415	-1.622	-1.685	3.964	-0.61	-0.965	1.315	-1.583	-1.27	-0.831	3.852	5.383	-1.155	-0.977	1.405	-0.14	2.648	0	-1.45	4.321	1.446	2.601	-2.655	0.802	0.096	1.466	-0.135	0	0	-0.951
1.2075	1.085	-1.275	0.324	-0.424	0.153	-0.522	3.952	-0.109	3.511	1.963	-0.555	2.884	-0.481	-1.323	2.241	1.687	-0.382	3.959	-2.173	-0.415	-1.622	-1.685	-0.209	-0.61	0.241	1.315	-1.583	-2.425	-0.831	-0.428	-2.307	1.733	-0.977	1.405	-0.14	-1.426	0	-1.45	-1.08	1.446	3.498	-1.18	4.811	1.058	1.466	-0.135	-0.901	0	-0.951
1.2125	-1.327	-1.275	-1.295	-0.424	0.153	-0.522	-0.439	0.979	0	0.872	-1.348	1.003	-0.111	-0.992	-0.747	0.406	-0.382	-1.697	0.543	-0.415	-0.608	-1.685	-0.209	-0.61	-0.965	1.315	4.749	-1.27	-0.831	2.425	-0.385	1.733	-0.977	-1.405	-0.14	-1.426	0	-1.45	1.62	-0.723	1.704	0.295	-1.203	1.058	-1.466	2.561	-4.505	0	3.802
1.2175	1.085	-0.425	-1.295	-0.424	0.153	-0.522	-0.439	-0.109	0	-1.309	-2.141	0.376	-0.111	-0.662	0.747	0.406	-0.382	-1.697	-2.173	-0.415	-0.608	-1.685	-0.209	1.424	-0.965	-0.877	1.583	1.039	-0.831	2.425	-0.385	-1.155	-0.977	-1.405	1.257	-1.426	0	-1.45	1.62	2.169	-0.987	-1.18	2.807	2.02	-1.466	-0.135	-1.802	0	-0.951
1.2225	-1.327	-2.125	-1.295	1.393	-0.611	-0.522	-0.439	-0.109	0	0.872	-2.141	-0.251	-0.111	-0.331	0.747	0.833	-0.382	-1.697	-2.173	3.738	1.419	1.685	-0.209	-0.61	0.241	5.699	-1.583	-0.115	-0.831	-1.855	-2.307	-1.155	-0.977	1.405	5.448	-1.426	0	-1.45	-1.08	0	-0.09	1.77	-1.203	-0.385	1.466	-0.135	-2.703	0	3.802
1.2275	1.085	-2.125	-1.295	-0.424	-0.611	-0.522	-0.439	-0.109	0	-1.309	-2.141	-0.251	-0.111	0.992	-0.747	-0.235	-0.382	-1.697	-2.173	3.738	2.433	1.685	-0.209	-0.61	-0.965	1.315	-1.583	-3.579	-0.831	3.852	-2.307	-1.155	-0.977	1.405	2.654	-1.426	0	-1.45	-1.08	0.723	3.498	3.245	4.811	-0.385	0.489	-0.135	3.604	0	-0.951
1.2325	-1.327	-2.125	0.324	-0.424	0.917	-0.522	-0.439	0.979	0	-0.218	-2.935	-0.251	-0.111	-0.662	3.734	0.192	-0.382	3.959	-2.173	-0.415	1.419	-1.685	-0.209	-0.61	-0.965	1.315	-1.583	-2.425	-0.831	-0.428	-0.385	-1.155	3.909	-1.405	-1.537	-1.426	0	-1.45	1.62	-0.723	0.807	-2.655	0.802	0.577	4.397	-1.483	-1.802	0	-0.951
1.2375	1.085	-2.975	0.324	-0.424	0.917	-0.522	-0.439	-0.109	0	0.872	-2.141	-0.251	-0.111	-1.323	3.734	1.26	-0.382	6.787	-2.173	-0.415	2.433	-1.685	-0.209	-0.61	-0.965	-0.877	-1.583	-1.27	-0.831	-0.428	-2.307	-1.155	-0.977	-1.405	-0.14	0.611	0	-1.45	1.62	2.891	-0.09	-2.655	-1.203	0.577	-1.466	-0.135	-1.802	0	-0.951
1.2425	-1.327	1.275	-1.295	0.788	-0.611	-0.522	-0.439	-0.109	0	3.054	-2.935	1.003	-0.481	-1.323	2.241	1.26	-0.382	-1.697	-2.173	-0.415	2.433	1.685	-0.209	-0.61	-0.965	-0.877	-1.583	3.349	-0.831	5.278	-2.307	-1.155	3.909	1.405	5.448	2.648	0	-1.45	7.021	1.446	4.394	-1.18	-1.203	2.02	-2.443	-1.483	-0.901	0	3.802
1.2475	2.291	-1.275	-1.295	-0.424	1.681	-0.522	-0.439	-0.109	0	0.872	-2.141	-0.878	-0.481	0	-0.747	-0.449	-0.382	-1.697	0.543	-0.415	-2.636	-1.685	-0.209	-0.61	0.241	-0.877	-1.583	-2.425	-0.831	0.999	-2.307	-1.155	-0.977	-1.405	-1.537	-1.426	0	-1.45	-1.08	1.446	5.291	-2.655	-1.203	2.501	-0.489	-1.483	-0.901	0	-0.951
1.2525	-0.121	-2.125	-1.295	0.788	0.153	-0.522	-0.439	-0.109	0	1.963	-2.141	-0.251	-0.481	-0.331	2.241	-0.449	3.437	3.959	-2.173	-0.415	1.419	-1.685	1.878	-0.61	0.241	5.699	-1.583	-3.579	-0.831	2.425	1.538	-1.155	-0.977	-1.405	-0.14	-1.426	0	1.45	1.62	0	-0.09	-1.18	4.811	0.096	0.489	-0.135	-3.604	0	-0.951
1.2575	2.291	-1.275	-1.295	-0.424	-0.611	-0.522	-0.439	-0.109	0	-0.218	-0.555	0.376	-0.481	-0.331	5.228	-0.449	-0.382	1.131	0.543	3.738	2.433	-1.685	1.878	-0.61	-0.965	3.507	-1.583	1.039	-0.831	0.999	-0.385	-1.155	-0.977	-1.405	-0.14	-1.426	0	1.45	-1.08	3.614	1.704	-1.18	0.802	-0.866	3.42	-1.483	0	0	-0.951
1.2625	-1.327	-2.125	0.324	0.182	-0.611	-0.522	3.952	0.979	0	-0.218	-2.141	-0.878	-0.111	-0.662	3.734	-0.662	-0.382	-1.697	-2.173	-0.415	0.406	-1.685	-0.209	-0.61	-0.965	1.315	1.583	-1.27	-0.831	-1.855	-0.385	-1.155	-0.977	-1.405	-0.14	6.723	0	-1.45	1.62	1.446	-0.09	-2.655	-1.203	1.539	0.489	-1.483	-1.802	0	-0.951
1.2675	1.085	-1.275	-1.295	-0.424	0.917	-0.522	-0.439	2.066	0	0.872	-2.935	0.376	-0.111	-1.985	0.747	-0.449	-0.382	-1.697	-2.173	-0.415	0.406	-1.685	-0.209	1.424	-0.965	1.315	-1.583	1.039	-0.831	0.999	-2.307	-1.155	-0.977	1.405	2.654	0.611	0	-1.45	1.62	2.169	2.601	0.295	-1.203	-0.385	-0.489	1.213	1.802	0	1.426
1.2725	-0.121	0.425	0.324	0.788	0.153	-0.522	-0.439	-0.109	0	-0.218	-2.141	1.003	-0.481	-1.323	0.747	-0.876	-0.382	1.131	-2.173	-0.415	0.406	-1.685	-0.209	-0.61	0.241	1.315	1.583	-3.579	-0.831	-0.428	-0.385	-1.155	-0.977	-1.405	-0.14	4.685	0	-1.45	7.021	0.723	2.601	1.77	0.802	-2.308	-2.443	-0.135	-2.703	0	-0.951
1.2775	2.291	-2.125	0.324	0.182	0.153	-0.522	-0.439	-0.109	0	-0.218	-1.348	2.257	0.259	-0.662	2.241	-1.089	-0.382	-1.697	0.543	3.738	2.433	-1.685	1.878	-0.61	-0.965	-0.877	-1.583	-0.115	-0.831	-1.855	-2.307	-1.155	-0.977	-1.405	-1.537	2.648	0	-1.45	-1.08	1.446	-0.09	-1.18	0.802	0.096	1.466	-0.135	-3.604	0	1.426
1.2825	2.291	-2.125	0.324	-0.424	0.153	-0.522	-0.439	-0.109	0	1.963	-2.141	-0.251	-0.481	-1.323	3.734	-0.449	-0.382	-1.697	0.543	3.738	4.461	-1.685	-0.209	-0.61	0.241	-0.877	-1.583	-2.425	-0.831	0.999	-2.307	-1.155	-0.977	-1.405	1.257	4.685	0	-1.45	1.62	0	1.704	-1.18	2.807	1.058	0.489	2.561	-1.802	0	-0.951
1.2875	-1.327	-1.275	-1.295	0.182	0.153	-0.522	-0.439	0.979	0	0.872	-2.935	0.376	-0.111	-1.323	2.241	-0.021	-0.382	-1.697	0.543	-0.415	3.447	-1.685	-0.209	-0.61	-0.965	-0.877	1.583	-2.425	-0.831	2.425	1.538	-1.155	-0.977	-1.405	-1.537	0.611	0	1.45	-1.08	0	0.807	-2.655	0.802	0.096	2.443	-1.483	-2.703	0	-0.951
1.2925	1.085	3.825	0.324	-0.424	1.681	-0.522	-0.439	2.066	0	0.872	-2.935	2.884	-0.481	-0.992	-0.747	-0.449	-0.382	1.131	-2.173	-0.415	-2.636	-1.685	-0.209	-0.61	0.241	-0.877	1.583	-0.115	1.939	-1.855	-2.307	1.733	3.909	1.405	-1.537	0.611	0	1.45	1.62	-0.723	1.704	-1.18	2.807	1.539	-0.489	-1.483	-2.703	0	-0.951
1.2975	5.91	-0.425	-1.295	-0.424	3.21	-0.522	-0.439	0.979	0	-0.218	-2.935	-0.878	0.259	-0.331	2.241	-0.021	-0.382	-1.697	-2.173	-0.415	-0.608	-1.685	-0.209	1.424	-0.965	1.315	-1.583	-2.425	-0.831	0.999	1.538	1.733	-0.977	-1.405	-1.537	-1.426	0	1.45	-1.08	0	1.704	3.245	-1.203	-0.866	4.397	-1.483	-2.703	0	-0.951
[truncated: 285 more columns]

## Sheet: PSTH(tjM1,RS,layer6a,novice)
time (s)	n1	n2	n3	n4	n5	n6	n7	n8	n9	n10	n11	n12	n13	n14	n15	n16	n17	n18	n19	n20	n21	n22	n23	n24	n25	n26	n27	n28	n29	n30	n31	n32	n33	n34	n35	n36	n37	n38	n39	n40	n41	n42	n43	n44	n45	n46	n47	n48	mean (n=48)
0.8025	1.217	-0.103	-0.322	2.619	-0.054	-2.052	-0.266	1.203	0.886	1.89	-0.288	-1.221	0.038	-1.803	-0.347	-0.806	-0.899	-0.432	-0.567	0	2.57	-0.958	2.114	-0.351	-0.21	-0.702	-0.16	0.963	-0.746	0.898	0.075	-1.088	1.496	0.245	1.683	-0.657	-0.513	1.087	-0.545	-0.102	0.819	0.533	1.107	-1.173	0	-0.298	0.58	2.117	0.156
0.8075	-0.522	4.028	-0.322	1.078	-0.59	-0.41	-0.266	1.955	-0.477	1.89	-0.288	-1.221	-0.341	0.318	-0.08	-0.806	-0.899	-1.871	-0.567	0	1.791	0.169	0	-0.351	3.989	0	1.701	0.275	-0.746	4.49	-0.675	0	3.257	0.245	-1.377	0.859	-1.539	-0.725	0.136	0.916	-0.351	-0.094	0.255	-0.556	-1.5	-0.298	-0.58	-0.529	0.195
0.8125	-0.522	-0.103	-0.322	-0.462	2.626	-2.052	1.732	0.451	0.205	0.63	0.671	-1.221	0.038	2.439	0.989	-0.806	-0.899	-1.151	-0.567	0	-2.103	-2.084	0	-0.351	-0.21	-1.404	1.17	-0.413	-0.746	0.898	0.075	1.088	1.496	-0.979	0.153	-0.657	-1.539	-0.725	-0.545	0.916	-0.351	0.115	0.255	-2.407	0.9	-0.496	0	4.763	-0.031
0.8175	1.217	0.929	-0.322	-0.462	-0.054	1.231	1.066	-1.053	-0.477	1.89	-0.288	-1.221	0.038	1.379	0.187	-0.806	-0.899	0.288	-0.567	0	2.57	-2.084	2.114	-0.351	-0.21	0.702	1.967	-1.789	-0.746	-0.898	0.075	1.088	1.496	0.245	-1.377	-1.162	-1.539	-0.725	0.136	-0.102	-1.521	-0.198	1.958	-2.407	-0.3	-1.091	0.58	-0.529	-0.042
0.8225	1.217	-0.103	-0.322	-0.462	-2.198	-0.41	-0.266	-1.053	0.205	0.63	-0.288	1.832	-0.72	2.439	0.989	-0.806	-0.899	-0.432	-0.567	0	1.791	-2.648	0	3.16	-0.21	-2.105	0.106	0.275	-0.746	-0.898	-0.675	1.088	-0.264	-0.979	-1.377	1.364	1.539	-0.725	0.136	-0.102	-1.521	0.219	0.681	0.062	-2.401	1.687	-1.16	2.117	-0.058
0.8275	1.217	0.929	-0.322	-0.462	1.554	-2.052	-0.266	0.451	0.205	-0.63	-0.288	-1.221	0.038	-1.273	0.989	1.88	-0.899	-1.151	-0.567	0	-1.324	-0.958	0	-0.351	-0.21	-0.702	0.372	-0.413	-0.746	-0.898	-0.675	0.544	-0.264	-0.367	3.213	0.354	-0.513	-0.725	1.5	-0.102	0.819	0.324	-1.021	-3.024	0	-0.298	0.58	-0.529	-0.152
0.8325	-0.522	2.995	-0.322	-0.462	2.09	-1.231	1.732	1.955	0.886	0.63	0.671	-1.221	0.038	3.5	0.989	-0.806	-0.899	1.727	-0.567	0	1.013	-0.958	0	-0.351	-0.21	1.404	1.17	-1.101	-0.746	-0.898	-0.3	0.544	-0.264	-0.367	-1.377	0.859	-1.539	1.087	-1.227	-0.102	-1.521	0.01	0.255	-0.556	1.2	-0.099	-1.74	7.409	0.266
0.8375	1.217	1.962	-0.322	-0.462	1.018	-0.41	0.4	-0.301	-0.477	-0.63	-0.288	4.886	0.038	-0.742	0.989	-0.806	-0.899	-1.151	-0.567	0	-0.545	0.169	2.114	-0.351	-0.21	0	0.904	-1.101	-0.746	-0.898	-0.3	0.544	1.496	0.856	1.683	-0.152	1.539	-0.725	0.818	-0.102	-1.521	-0.616	0.681	0.679	-0.9	-0.298	-1.74	2.117	0.143
0.8425	-0.522	-1.136	-0.322	-0.462	-1.126	1.231	0.4	1.955	-0.477	1.89	1.63	-1.221	0.417	0.848	0.187	1.88	-0.899	0.288	-0.567	0	-0.545	0.732	0	-0.351	3.989	-0.702	-0.16	0.275	-0.746	-0.898	0.075	-1.088	0.616	0.856	3.213	-0.152	-0.513	-0.725	0.136	0.916	-1.521	-0.198	-0.596	0.062	-0.9	0.099	0.58	-0.529	0.123
0.8475	-0.522	-2.169	-0.322	1.078	-0.054	-0.41	-0.266	1.203	2.25	0.63	-0.288	-1.221	-0.341	0.318	-0.347	1.88	-0.899	0.288	-0.567	0	-0.545	-2.084	0	-0.351	-0.21	0	1.701	-0.413	-0.746	0.898	0.075	0.544	0.616	-0.367	-1.377	0.859	-1.539	-0.725	-0.545	0.916	0.819	0.01	-1.021	-1.79	-0.3	0.298	-1.74	-0.529	-0.152
0.8525	1.217	-1.136	-0.322	2.619	1.018	-1.231	-0.266	0.451	-0.477	0.63	-0.288	-1.221	-0.341	-0.212	0.187	1.88	-0.899	1.008	5.101	0	-0.545	1.296	0	-0.351	-0.21	0.702	2.233	0.275	-0.746	0.898	0.45	-1.088	0.616	-0.367	-1.377	-0.152	-1.539	-0.725	0.136	-1.119	0.819	0.01	0.681	-1.79	0	0.298	1.16	-0.529	0.141
0.8575	2.956	0.929	-0.322	2.619	2.626	-2.052	0.4	3.459	0.205	0.63	-0.288	1.832	-0.341	-0.212	0.989	1.88	-0.899	2.447	-0.567	0	1.013	-1.521	0	-0.351	-0.21	-0.702	0.106	0.963	-0.746	-0.898	0.075	0.544	-2.025	-0.367	0.153	0.354	-1.539	1.087	0.818	-0.102	4.33	0.533	0.255	-2.407	-0.3	1.091	0.58	-0.529	0.344
0.8625	2.956	-2.169	-0.322	-0.462	3.162	-1.231	-0.266	-0.301	-0.477	-0.63	-0.288	-1.221	-0.72	-0.742	-0.08	-0.806	3.595	1.008	-0.567	0	0.234	-0.958	0	-0.351	-0.21	0	0.106	0.963	2.985	-0.898	0.075	-0.544	0.616	-0.979	-1.377	0.859	-0.513	-0.725	-0.545	-1.119	0.819	-0.198	-1.021	-1.173	-0.9	-0.298	-0.58	-0.529	-0.121
0.8675	1.217	-2.169	-0.322	2.619	0.482	1.231	-0.266	1.955	0.205	-0.63	-0.288	1.832	0.417	-1.803	-0.08	1.88	-0.899	1.727	-0.567	6.763	-1.324	-1.521	0	-0.351	-0.21	0	3.296	0.275	2.985	0.898	-0.3	-0.544	1.496	0.245	1.683	-0.152	2.565	2.898	2.182	-1.119	-0.351	0.533	1.107	-3.024	-1.5	-0.099	-0.58	4.763	0.566
0.8725	2.956	1.962	-0.322	1.078	1.018	-2.052	-0.266	-1.053	2.932	3.151	-0.288	-1.221	-0.341	1.379	0.989	-0.806	-0.899	0.288	-0.567	0	-1.324	-0.394	0	-0.351	-0.21	-2.105	3.828	-1.101	-0.746	-0.898	0.075	0	1.496	-0.367	-1.377	2.374	1.539	4.71	-1.227	-1.119	0.819	-0.407	0.681	-3.024	2.101	0.496	-1.74	-0.529	0.19
0.8775	1.217	5.061	-0.322	-0.462	-0.054	-0.41	-0.266	-1.053	-0.477	-0.63	-0.288	-1.221	0.796	-1.273	0.722	-0.806	-0.899	0.288	-0.567	0	1.791	-0.394	2.114	-0.351	-0.21	-2.105	1.17	1.652	-0.746	-0.898	-0.3	0	-1.144	-0.367	0.153	0.859	1.539	1.087	0.136	-0.102	1.989	-0.303	0.255	-1.173	-0.9	-0.694	0	-0.529	0.039
0.8825	1.217	-0.103	-0.322	1.078	1.018	0.41	-0.266	0.451	0.886	3.151	-0.288	-1.221	0.038	0.848	-0.08	1.88	3.595	-0.432	-0.567	0	-1.324	-1.521	0	-0.351	-0.21	0.702	-0.16	-1.101	2.985	2.694	0.45	-1.088	0.616	0.856	-1.377	0.354	0.513	1.087	0.136	-1.119	-1.521	-0.407	0.681	-3.024	0	0.298	-0.58	-0.529	0.174
0.8875	-0.522	1.962	-0.322	-0.462	0.482	0.41	0.4	-0.301	-0.477	-0.63	-0.288	-1.221	-0.72	1.379	0.187	1.88	-0.899	0.288	-0.567	13.527	-1.324	0.169	2.114	-0.351	1.889	1.404	0.106	-0.413	-0.746	0.898	0.45	0	0.616	-0.979	-1.377	0.859	-1.539	-0.725	0.136	-1.119	3.16	0.533	1.107	-3.024	-2.401	-0.099	1.16	-0.529	0.293
0.8925	-0.522	2.995	-0.322	2.619	1.554	-2.873	-0.266	0.451	0.205	1.89	-0.288	-1.221	0.038	1.379	0.454	-0.806	-0.899	-1.151	-0.567	0	-0.545	-0.958	0	-0.351	-0.21	0.702	-0.957	-1.101	-0.746	0.898	0.825	0	2.377	-0.367	1.683	2.374	-1.539	-0.725	-0.545	-1.119	-1.521	0.219	1.532	-1.173	-0.3	-0.496	0.58	2.117	0.069
0.8975	-0.522	0.929	-0.322	-0.462	-0.054	0.41	-0.266	0.451	0.886	3.151	-0.288	-1.221	0.417	-1.803	-0.347	-0.806	-0.899	1.727	-0.567	6.763	-1.324	2.422	0	-0.351	1.889	-2.105	0.638	-1.101	-0.746	-0.898	0.45	-0.544	-1.144	1.468	1.683	0.859	-1.539	4.71	-0.545	-0.102	-0.351	0.115	1.532	-2.407	0.6	-0.694	1.16	-0.529	0.215
0.9025	-0.522	-0.103	-0.322	2.619	-0.59	0.41	0.4	2.707	-0.477	1.89	0.671	-1.221	0.417	-1.803	1.256	-0.806	-0.899	1.008	-0.567	0	-2.103	0.169	0	-0.351	-0.21	2.105	-0.691	0.963	-0.746	-0.898	-0.3	-1.088	0.616	0.245	-1.377	-0.152	0.513	-0.725	0.818	-1.119	-1.521	0.219	-0.596	-2.407	-1.2	0.298	-2.32	-0.529	-0.173
0.9075	-0.522	-0.103	-0.322	4.16	4.235	-1.231	0.4	-1.053	0.205	0.63	-0.288	-1.221	0.796	0.318	-0.615	1.88	-0.899	3.167	-0.567	0	-1.324	-0.958	0	-0.351	-0.21	-1.404	0.372	-1.101	-0.746	-0.898	0.075	-0.544	1.496	-0.367	-1.377	-1.162	-1.539	-0.725	-0.545	-1.119	1.989	-0.512	-0.17	0.062	0	-0.694	-1.16	-0.529	-0.093
0.9125	2.956	-0.103	-0.322	1.078	1.018	1.231	-0.266	-1.053	0.886	-0.63	1.63	-1.221	0.038	-1.803	-0.347	-0.806	-0.899	0.288	-0.567	0	1.791	0.169	2.114	-0.351	-0.21	1.404	1.701	-1.101	-0.746	0.898	-0.3	-1.088	0.616	-0.979	-1.377	0.354	-0.513	1.087	0.136	-1.119	-1.521	-0.094	1.958	-0.556	-0.6	0.893	-0.58	-0.529	0.053
0.9175	1.217	-2.169	-0.322	-0.462	1.018	-1.231	0.4	1.955	2.932	0.63	-0.288	1.832	0.038	-3.394	-0.08	1.88	-0.899	1.727	-0.567	0	1.013	0.169	0	-0.351	-0.21	0	0.904	0.963	-0.746	-0.898	0.45	-0.544	0.616	-0.367	0.153	-0.657	-0.513	-0.725	-0.545	-0.102	-0.351	0.533	-0.17	-0.556	-0.6	-0.099	-1.74	-0.529	-0.014
0.9225	-0.522	1.962	-0.322	2.619	0.482	-0.41	1.066	-0.301	1.568	-0.63	0.671	-1.221	-0.341	-1.803	0.722	1.88	3.595	-0.432	-0.567	0	0.234	1.296	0	-0.351	-0.21	0.702	1.17	-1.789	-0.746	-0.898	-0.675	-1.088	2.377	-0.367	0.153	-0.657	-1.539	-0.725	1.5	1.934	-1.521	0.951	-0.17	-1.173	-2.101	0.694	2.9	-0.529	0.154
0.9275	-0.522	-1.136	-0.322	-0.462	-0.59	-1.231	-0.266	-1.053	-0.477	0.63	-0.288	-1.221	0.417	-1.803	-0.08	-0.806	-0.899	2.447	-0.567	0	1.013	0.169	2.114	-0.351	1.889	0	0.904	4.404	-0.746	-0.898	0.45	0.544	0.616	0.245	0.153	-0.657	0.513	-0.725	-1.227	-1.119	-0.351	0.533	-0.596	-1.79	0	0.099	-0.58	-0.529	-0.087
0.9325	-0.522	-0.103	-0.322	-0.462	0.482	0.41	-0.266	1.955	-0.477	-0.63	-0.288	-1.221	0.038	-0.212	-0.347	1.88	-0.899	-1.871	-0.567	0	1.791	-2.648	0	-0.351	1.889	0	0.638	-0.413	-0.746	-0.898	-0.3	-1.088	-2.025	0.856	0.153	0.354	-1.539	-0.725	0.136	-1.119	-1.521	0.219	1.958	0.062	-0.6	0.298	0.58	2.117	-0.132
0.9375	1.217	-1.136	-0.322	-0.462	1.554	-1.231	0.4	0.451	0.205	0.63	0.671	-1.221	-0.341	-0.212	0.722	-0.806	-0.899	1.008	-0.567	0	2.57	1.859	0	3.16	1.889	-0.702	1.967	0.963	-0.746	0.898	-0.3	0	0.616	0.245	3.213	1.364	-1.539	-0.725	0.818	-1.119	0.819	-0.094	2.383	-1.173	-0.9	0.298	1.74	-0.529	0.347
0.9425	-0.522	-0.103	-0.322	-0.462	-3.27	-1.231	-0.266	-1.053	0.205	0.63	1.63	-1.221	-0.341	0.848	-0.08	-0.806	-0.899	1.727	5.101	0	-0.545	-1.521	4.227	-0.351	1.889	0	0.904	0.275	-0.746	0.898	-0.3	0	2.377	0.245	-1.377	0.859	-1.539	1.087	0.818	0.916	0.819	-0.094	-1.021	-1.173	-1.2	-0.099	-1.16	-0.529	0.067
0.9475	-0.522	-0.103	-0.322	1.078	1.554	-0.41	-0.266	1.203	-0.477	0.63	-0.288	-1.221	0.796	1.379	-0.08	1.88	-0.899	-1.871	-0.567	0	-0.545	-2.084	2.114	-0.351	-0.21	-0.702	1.17	0.275	-0.746	0.898	-0.675	0	-0.264	-0.367	0.153	0.859	0.513	-0.725	-0.545	-0.102	-1.521	0.324	-0.17	-1.79	-1.2	-0.298	1.74	-0.529	-0.068
0.9525	1.217	-0.103	-0.322	-0.462	-0.59	-0.41	0.4	-0.301	0.886	1.89	-0.288	-1.221	0.417	-3.394	-1.149	-0.806	-0.899	-0.432	-0.567	0	1.013	0.732	0	-0.351	-0.21	0	-0.16	-1.101	2.985	-0.898	0.45	0.544	-0.264	-0.367	-1.377	2.879	2.565	1.087	1.5	0.916	-0.351	-0.094	-0.17	-0.556	-0.9	0.298	0	-0.529	0.031
0.9575	-0.522	1.962	-0.322	-0.462	-0.59	0.41	-0.266	0.451	-0.477	-0.63	-0.288	-1.221	0.417	0.848	2.058	1.88	-0.899	-0.432	-0.567	0	-0.545	-0.394	0	-0.351	1.889	0	0.106	1.652	-0.746	2.694	-0.675	0	1.496	-0.979	0.153	-0.657	-0.513	-0.725	-1.227	-0.102	-0.351	0.219	0.681	0.062	0.9	0.099	2.32	-0.529	0.121
0.9625	-0.522	-2.169	-0.322	1.078	1.018	-0.41	-0.266	-0.301	0.886	0.63	-0.288	-1.221	0.417	0.318	-0.08	-0.806	-0.899	0.288	-0.567	0	0.234	-1.521	0	3.16	-0.21	-2.105	-0.16	3.028	-0.746	0.898	0.075	-0.544	0.616	0.856	3.213	0.354	0.513	2.898	0.136	-0.102	-0.351	0.115	-1.447	0.679	0	0.298	1.16	2.117	0.207
0.9675	-0.522	-0.103	-0.322	-0.462	-2.198	-1.231	-0.266	1.955	-0.477	-0.63	0.671	1.832	0.038	0.848	0.722	-0.806	3.595	0.288	-0.567	0	-0.545	0.169	0	-0.351	-0.21	-0.702	0.372	0.275	-0.746	-0.898	1.201	-1.088	-0.264	0.245	-1.377	-0.657	0.513	1.087	-0.545	-1.119	1.989	0.01	0.255	0.062	-0.3	-0.496	-1.16	-0.529	-0.051
0.9725	1.217	-1.136	-0.322	-0.462	3.162	-0.41	-0.266	-0.301	-0.477	1.89	0.671	-1.221	-0.72	0.318	-0.347	-0.806	3.595	-1.151	-0.567	0	0.234	-0.958	0	-0.351	-0.21	0.702	0.638	-0.413	-0.746	-0.898	-0.675	0	0.616	-0.367	1.683	-0.152	-0.513	-0.725	0.818	-0.102	-1.521	-0.094	-0.17	-1.173	0.3	0.298	0	-0.529	-0.034
0.9775	-0.522	-0.103	-0.322	-0.462	-1.662	0.41	-0.266	-0.301	-0.477	-0.63	-0.288	4.886	0.417	0.318	-0.08	-0.806	-0.899	-0.432	-0.567	0	-0.545	-1.521	0	-0.351	-0.21	-0.702	-1.755	-1.789	-0.746	-0.898	0.075	0	0.616	-0.979	0.153	-0.657	-0.513	-0.725	-1.227	-0.102	-0.351	-0.303	1.532	0.679	0.3	-0.298	-1.16	-0.529	-0.287
0.9825	-0.522	-2.169	-0.322	-0.462	-1.662	1.231	-0.266	1.203	-0.477	-0.63	-0.288	-1.221	-0.341	1.379	-0.615	4.566	-0.899	1.008	-0.567	0	-0.545	-0.958	0	-0.351	-0.21	0.702	1.17	-1.789	-0.746	-0.898	-0.675	0.544	-2.025	0.245	0.153	0.859	-0.513	-0.725	0.818	-1.119	-0.351	-0.616	0.255	1.296	0.3	-0.099	-0.58	-0.529	-0.155
0.9875	-0.522	1.962	2.902	1.078	0.482	2.873	0.4	-0.301	-0.477	-0.63	-0.288	-1.221	-0.341	-1.273	-0.882	-0.806	-0.899	1.727	-0.567	0	-0.545	0.732	0	-0.351	-0.21	0	-1.489	-1.789	-0.746	0.898	0.075	0	-0.264	-0.367	-1.377	-1.162	-0.513	-0.725	-0.545	0.916	-0.351	0.428	-0.596	-1.79	-0.3	-0.893	-1.16	-0.529	-0.197
0.9925	-0.522	-0.103	-0.322	-0.462	2.09	-2.052	1.066	-1.053	0.886	-0.63	0.671	1.832	-0.341	0.848	0.989	-0.806	-0.899	0.288	-0.567	0	1.013	1.296	0	-0.351	-0.21	0.702	1.701	1.652	2.985	0.898	-0.3	0	-0.264	0.245	-1.377	-0.657	-1.539	-0.725	1.5	-1.119	-1.521	0.533	-0.17	0.062	0.6	-0.099	1.74	-0.529	0.145
0.9975	1.217	1.962	-0.322	1.078	-0.054	-0.41	-0.266	-1.053	0.205	-0.63	-0.288	-1.221	0.038	-0.212	-0.615	-0.806	-0.899	-1.151	5.101	0	0.234	2.422	0	-0.351	-0.21	1.404	-0.425	0.275	-0.746	-0.898	0.45	0.544	-0.264	1.468	0.153	-0.152	0.513	-0.725	-1.227	1.934	3.16	-0.198	-0.17	0.679	-0.9	0.893	-1.16	2.117	0.219
1.0025	2.956	-1.136	2.902	-0.462	2.09	-2.052	0.4	-1.805	-0.477	-0.63	-0.288	1.832	-0.72	1.379	-0.615	-0.806	3.595	-1.151	-0.567	0	1.013	0.169	0	-0.351	1.889	2.105	-0.691	-1.101	-0.746	-0.898	0.45	-0.544	-0.264	-0.367	-1.377	1.364	-0.513	-0.725	0.136	-1.119	0.819	0.533	-1.873	0.062	2.401	-0.496	-0.58	-0.529	0.067
1.0075	6.433	-1.136	-0.322	1.078	-1.126	-1.231	-0.266	0.451	2.25	0.63	-0.288	-1.221	-0.72	1.379	0.187	-0.806	-0.899	0.288	-0.567	0	1.013	-0.958	0	-0.351	3.989	0	1.701	1.652	2.985	-0.898	-0.3	0.544	2.377	-0.367	-1.377	1.364	-0.513	-0.725	-0.545	-1.119	-1.521	0.324	-1.021	1.913	-1.2	-0.099	-0.58	-0.529	0.206
1.0125	1.217	1.962	-0.322	-0.462	-0.054	-2.052	-0.266	0.451	-0.477	-0.63	-0.288	-1.221	-0.341	2.969	0.187	-0.806	3.595	0.288	-0.567	0	-1.324	0.732	0	-0.351	-0.21	-0.702	-0.957	-1.101	-0.746	0.898	0.825	0	-1.144	-0.367	0.153	0.859	-0.513	1.087	0.136	-1.119	0.819	0.115	-1.021	-1.173	1.2	0.099	-0.58	-0.529	-0.036
1.0175	-0.522	-2.169	-0.322	-0.462	-0.054	-1.231	-0.266	1.955	0.886	0.63	-0.288	-1.221	0.038	-0.212	-0.08	-0.806	-0.899	-0.432	5.101	0	1.791	-0.958	0	-0.351	1.889	-1.404	0.904	-1.789	-0.746	6.287	-0.3	1.088	-0.264	-0.367	0.153	0.354	-0.513	-0.725	-0.545	-1.119	-0.351	-0.094	-1.021	-1.79	-1.8	1.29	4.64	2.117	0.125
1.0225	1.217	-1.136	-0.322	-0.462	-0.59	-2.052	-0.266	-0.301	0.886	1.89	-0.288	-1.221	-0.72	-0.212	-0.347	-0.806	-0.899	2.447	-0.567	0	-0.545	-0.394	0	-0.351	-0.21	-1.404	0.638	-0.413	2.985	-0.898	-0.675	0	0.616	-0.979	1.683	0.859	-0.513	-0.725	-1.227	-1.119	0.819	0.428	0.255	0.062	2.101	1.687	2.9	2.117	0.082
1.0275	2.956	0.929	-0.322	-0.462	-2.198	-2.052	-0.266	2.707	0.886	-0.63	-0.288	1.832	0.796	1.909	0.187	7.252	-0.899	6.045	5.101	0	0.234	0.169	0	3.16	6.088	0	0.372	0.963	-0.746	0.898	-0.675	-0.544	-0.264	0.245	0.153	-0.152	-1.539	1.087	0.136	1.934	-1.521	0.324	-0.17	-0.556	0.3	1.488	-0.58	2.117	0.758
1.0325	-0.522	-0.103	-0.322	1.078	-0.59	0.41	-0.266	-1.053	0.205	-0.63	-0.288	-1.221	0.038	-0.212	-0.08	1.88	3.595	14.681	-0.567	0	1.013	0.732	0	-0.351	-0.21	-0.702	1.436	2.34	2.985	-0.898	0.45	0	1.496	0.245	0.153	0.859	-0.513	1.087	0.136	-1.119	4.33	0.01	1.107	-1.79	0.3	2.48	2.32	4.763	0.806
1.0375	1.217	-1.136	-0.322	-0.462	3.162	-2.052	0.4	0.451	0.205	-0.63	1.63	-1.221	-0.341	-1.273	0.187	12.625	-0.899	5.325	-0.567	0	-2.103	-0.958	0	-0.351	-0.21	0	0.106	-0.413	-0.746	-0.898	0.075	1.632	0.616	2.691	-1.377	-0.657	-0.513	-0.725	2.863	-1.119	1.989	-0.303	2.383	-1.173	0.3	1.29	0.58	-0.529	0.391
1.0425	2.956	-0.103	-0.322	-0.462	-1.662	-0.41	0.4	1.203	0.205	-0.63	1.63	-1.221	-0.72	-2.333	0.187	-0.806	3.595	2.447	-0.567	0	1.013	-0.958	2.114	-0.351	-0.21	1.404	1.701	-0.413	-0.746	2.694	0.075	0	-0.264	-0.367	-1.377	-0.152	-0.513	2.898	2.863	-1.119	1.989	-0.407	1.958	-2.407	0.6	2.282	0	2.117	0.371
1.0475	2.956	-1.136	-0.322	-0.462	-0.59	-2.052	0.4	-0.301	0.886	-0.63	0.671	-1.221	-0.72	-0.212	-0.347	-0.806	3.595	1.008	-0.567	0	0.234	-1.521	0	-0.351	1.889	0.702	0.904	0.275	2.985	-0.898	-0.675	0	0.616	0.856	0.153	-0.152	0.513	-0.725	1.5	-0.102	-0.351	0.742	0.255	-0.556	-1.8	2.282	-0.58	-0.529	0.121
1.0525	-0.522	0.929	-0.322	-0.462	-0.054	-1.231	-0.266	1.955	0.205	-0.63	-0.288	-1.221	-0.72	-0.212	0.722	1.88	-0.899	0.288	-0.567	0	-0.545	-2.084	0	-0.351	-0.21	0.702	0.638	-0.413	6.716	-0.898	-0.3	0.544	2.377	0.856	3.213	-0.657	0.513	-0.725	-1.227	-1.119	-0.351	-0.198	-0.596	-3.024	-1.2	0.298	1.16	-0.529	0.024
1.0575	-0.522	-0.103	2.902	-0.462	0.482	-2.873	-0.266	-1.053	0.886	-0.63	-0.288	-1.221	-0.72	-0.742	0.187	-0.806	-0.899	1.008	-0.567	0	-1.324	0.732	0	-0.351	1.889	-1.404	1.436	0.275	-0.746	-0.898	0.075	1.632	3.257	-0.979	0.153	0.859	-1.539	-0.725	1.5	-0.102	-1.521	-0.094	-1.021	-2.407	0.3	0.893	-1.74	-0.529	-0.168
1.0625	2.956	-0.103	2.902	1.078	-0.054	-2.873	0.4	-1.053	-0.477	-0.63	-0.288	1.832	-0.341	-3.394	0.454	-0.806	-0.899	-1.151	-0.567	0	1.013	1.296	0	-0.351	-0.21	2.105	-0.691	1.652	2.985	-0.898	-0.675	-0.544	4.137	0.245	-1.377	0.354	-0.513	1.087	-1.227	-0.102	-0.351	-0.303	0.255	-1.173	0.3	0.694	0	-0.529	0.087
1.0675	2.956	-1.136	-0.322	-0.462	1.018	0.41	-0.266	-1.053	-0.477	0.63	0.671	-1.221	-0.72	-1.273	-0.882	9.939	-0.899	0.288	-0.567	0	1.791	-1.521	0	-0.351	-0.21	-0.702	-0.16	-0.413	6.716	0.898	-0.3	2.177	-0.264	-0.367	0.153	2.879	-0.513	-0.725	0.818	-1.119	-1.521	0.637	-1.447	-2.407	-0.3	0.298	-0.58	2.117	0.255
1.0725	2.956	1.962	2.902	-0.462	-0.59	-2.873	1.066	0.451	-0.477	-0.63	-0.288	-1.221	-0.341	-2.863	-0.347	-0.806	-0.899	-0.432	-0.567	0	1.013	-0.394	2.114	-0.351	3.989	0	0.638	1.652	-0.746	-0.898	-0.3	3.265	2.377	-0.979	0.153	-0.657	0.513	-0.725	0.818	-1.119	-0.351	0.115	-1.447	-1.173	1.5	0.893	1.74	2.117	0.215
1.0775	-0.522	-1.136	-0.322	2.619	-2.198	-0.41	-0.266	0.451	0.205	-0.63	1.63	-1.221	-0.72	-0.212	-0.882	-0.806	-0.899	1.727	-0.567	0	-0.545	1.296	0	-0.351	-0.21	-0.702	-0.691	0.275	2.985	0.898	0.825	1.088	-1.144	0.856	-1.377	0.354	0.513	-0.725	-1.227	-0.102	0.819	0.115	-1.873	-1.173	1.8	-0.099	-1.74	2.117	-0.045
1.0825	-0.522	-1.136	-0.322	-0.462	-0.59	1.231	-0.266	1.955	0.205	-0.63	0.671	-1.221	0.796	-1.803	-0.615	9.939	-0.899	-0.432	-0.567	0	0.234	1.859	0	-0.351	-0.21	0.702	-0.691	0.275	-0.746	4.49	1.201	2.177	1.496	0.856	-1.377	0.354	1.539	-0.725	-0.545	2.951	0.819	1.055	-1.021	-2.407	-1.2	0.298	1.74	4.763	0.476
1.0875	-0.522	-2.169	-0.322	-0.462	-2.198	-1.231	1.066	1.203	0.205	1.89	0.671	-1.221	-0.341	0.848	1.256	-0.806	-0.899	-0.432	-0.567	0	2.57	1.859	0	-0.351	-0.21	-0.702	0.904	0.275	-0.746	-0.898	0.825	0	5.898	0.856	1.683	1.364	-1.539	-0.725	0.136	-1.119	0.819	1.264	-0.17	1.296	-0.6	-0.893	-0.58	-0.529	0.139
1.0925	1.217	-1.136	-0.322	-0.462	-2.734	-2.052	0.4	1.203	0.205	0.63	-0.288	-1.221	-0.72	2.439	1.256	-0.806	8.089	0.288	-0.567	0	-2.103	0.732	0	-0.351	-0.21	0.702	0.638	-0.413	-0.746	0.898	0.825	1.632	-0.264	-0.367	3.213	-0.152	-1.539	-0.725	1.5	0.916	5.5	0.324	1.107	-1.173	0.3	1.29	0.58	2.117	0.409
1.0975	1.217	0.929	-0.322	-0.462	-0.59	-2.052	0.4	1.203	0.205	1.89	0.671	-1.221	-0.341	0.848	0.722	1.88	-0.899	-0.432	-0.567	0	1.013	1.296	0	-0.351	1.889	-1.404	0.638	4.404	-0.746	-0.898	-0.3	1.088	0.616	-0.979	-1.377	0.859	0.513	-0.725	0.818	-0.102	0.819	1.577	-1.021	1.296	0.3	0.694	0.58	-0.529	0.272
1.1025	-0.522	0.929	-0.322	-0.462	1.554	0.41	0.4	0.451	0.205	0.63	0.671	-1.221	0.038	-0.742	-0.347	-0.806	-0.899	1.727	-0.567	0	1.013	-0.394	0	-0.351	-0.21	-0.702	1.701	-0.413	-0.746	-0.898	0.45	1.088	-0.264	1.468	1.683	0.354	-1.539	-0.725	0.136	-0.102	4.33	0.951	-1.447	2.531	1.2	0.893	0.58	2.117	0.288
1.1075	1.217	0.929	-0.322	-0.462	1.018	2.873	-0.266	-0.301	2.25	0.63	1.63	-1.221	0.038	0.848	-0.08	-0.806	-0.899	3.167	-0.567	0	-1.324	0.732	0	-0.351	-0.21	-2.105	1.17	1.652	-0.746	0.898	0.075	1.632	0.616	0.245	0.153	2.374	-0.513	1.087	0.818	1.934	3.16	0.951	-1.447	-1.173	-0.9	0.298	-0.58	2.117	0.422
1.1125	1.217	-0.103	-0.322	1.078	1.018	1.231	0.4	-0.301	0.886	-0.63	0.671	1.832	0.038	2.969	0.187	1.88	-0.899	1.008	-0.567	0	3.349	0.732	2.114	-0.351	1.889	-2.105	-1.755	-0.413	-0.746	2.694	0.075	2.177	1.496	0.245	0.153	0.859	-0.513	-0.725	0.136	-1.119	-1.521	0.219	1.107	-1.79	2.401	0.893	0.58	-0.529	0.441
1.1175	1.217	0.929	6.127	1.078	3.162	1.231	0.4	1.955	0.205	1.89	0.671	1.832	-0.341	4.56	0.722	1.88	-0.899	-1.151	-0.567	0	1.791	-0.394	2.114	-0.351	-0.21	-1.404	1.967	2.34	-0.746	0.898	1.576	-1.088	-0.264	2.079	0.153	1.869	2.565	2.898	-0.545	-1.119	3.16	1.473	0.255	-3.642	1.2	-0.099	0	2.117	0.906
1.1225	2.956	-1.136	-0.322	2.619	-1.126	0.41	0.4	-0.301	0.205	3.151	-0.288	1.832	-0.341	1.379	0.454	-0.806	-0.899	-0.432	-0.567	0	4.907	-2.084	0	-0.351	-0.21	0	2.233	1.652	-0.746	4.49	0.075	0	1.496	0.245	1.683	-0.152	2.565	-0.725	2.182	2.951	-1.521	0.637	-0.17	-1.79	0	0.496	-0.58	-0.529	0.499
1.1275	1.217	-1.136	-0.322	-0.462	-0.59	0.41	1.066	-1.053	0.205	1.89	-0.288	-1.221	-0.72	2.969	1.524	-0.806	3.595	1.727	-0.567	0	1.013	-1.521	0	-0.351	-0.21	0	0.904	3.028	-0.746	0.898	0.45	0.544	-1.144	-0.367	1.683	-0.152	-1.539	-0.725	0.136	2.951	-0.351	0.115	-0.17	-2.407	1.5	-0.099	0.58	-0.529	0.228
1.1325	1.217	-2.169	-0.322	-0.462	-2.198	-2.873	1.066	1.203	0.886	0.63	-0.288	-1.221	-0.72	0.848	1.524	1.88	-0.899	1.008	-0.567	0	0.234	-0.958	2.114	-0.351	-0.21	2.105	-0.16	-0.413	-0.746	-0.898	1.576	1.088	0.616	0.245	0.153	-0.152	0.513	-0.725	0.136	-1.119	-1.521	1.055	-0.596	-3.024	0.9	-0.099	-2.32	-0.529	-0.095
1.1375	-0.522	0.929	6.127	1.078	-0.054	0.41	0.4	0.451	-0.477	-0.63	-0.288	-1.221	0.038	-0.212	0.989	-0.806	-0.899	0.288	-0.567	0	0.234	0.169	4.227	-0.351	-0.21	-0.702	0.372	2.34	-0.746	2.694	0.825	2.721	0.616	0.856	4.743	1.364	-0.513	1.087	-0.545	-0.102	0.819	1.055	-1.447	-1.173	2.101	-0.099	-0.58	-0.529	0.505
1.1425	1.217	-2.169	-0.322	1.078	1.018	-1.231	0.4	1.203	0.205	-0.63	-0.288	-1.221	0.038	-0.212	0.989	4.566	-0.899	-0.432	-0.567	0	0.234	0.732	0	-0.351	-0.21	-0.702	2.233	3.028	-0.746	0.898	1.576	0.544	3.257	0.245	0.153	0.859	0.513	-0.725	0.136	1.934	0.819	0.115	-1.447	0.062	1.8	0.496	2.32	-0.529	0.416
1.1475	-0.522	-1.136	-0.322	1.078	-1.126	1.231	-0.266	-1.053	0.205	1.89	0.671	-1.221	-0.72	1.379	0.454	-0.806	-0.899	-1.151	-0.567	0	0.234	-0.958	0	3.16	1.889	-1.404	1.701	0.275	-0.746	6.287	0.825	0.544	1.496	-0.367	0.153	-0.152	1.539	-0.725	0.136	-0.102	-0.351	0.846	1.532	-0.556	0	-0.496	0	-0.529	0.237
1.1525	-0.522	-1.136	-0.322	1.078	-0.59	-0.41	-0.266	1.955	1.568	-0.63	0.671	1.832	-0.72	0.318	1.791	-0.806	-0.899	-1.151	-0.567	6.763	-0.545	0.732	0	-0.351	-0.21	2.105	0.372	-1.789	-0.746	0.898	1.576	0.544	1.496	-0.367	-1.377	0.859	2.565	-0.725	0.136	1.934	1.989	0.219	-0.596	-2.407	2.101	0.496	0.58	-0.529	0.352
1.1575	1.217	0.929	-0.322	1.078	-1.126	2.873	0.4	1.203	-0.477	1.89	-0.288	-1.221	0.038	1.379	0.454	-0.806	-0.899	1.727	-0.567	0	-0.545	0.732	0	-0.351	-0.21	1.404	0.372	-1.101	-0.746	-0.898	0.825	0.544	5.017	-0.367	1.683	0.859	0.513	1.087	1.5	-1.119	0.819	0.533	0.255	-1.173	2.101	-0.496	0.58	-0.529	0.391
1.1625	-0.522	2.995	2.902	-0.462	1.554	-1.231	-0.266	1.955	0.886	1.89	-0.288	-1.221	-0.341	1.909	0.454	1.88	3.595	-1.151	-0.567	6.763	0.234	-0.394	0	-0.351	-0.21	-1.404	0.372	0.275	-0.746	-0.898	-0.3	-0.544	2.377	-0.367	0.153	0.859	0.513	1.087	2.863	0.916	0.819	0.428	-0.17	-1.79	0.6	-0.694	1.74	-0.529	0.533
1.1675	1.217	1.962	2.902	1.078	-0.59	2.052	-0.266	2.707	0.205	0.63	-0.288	-1.221	1.175	0.848	-0.08	-0.806	-0.899	1.727	-0.567	0	-0.545	-0.394	0	3.16	1.889	-0.702	0.638	3.716	-0.746	-0.898	1.201	0	0.616	0.245	0.153	0.859	1.539	-0.725	-1.227	-1.119	-0.351	0.324	-0.17	-2.407	1.5	0.496	0.58	2.117	0.449
1.1725	1.217	0.929	-0.322	-0.462	-1.126	-3.693	-0.266	-1.053	0.886	0.63	-0.288	1.832	0.417	-1.803	0.454	1.88	-0.899	1.008	-0.567	0	-0.545	-1.521	0	-0.351	1.889	0	0.106	0.275	-0.746	-0.898	0.45	-1.088	3.257	0.245	0.153	-0.152	1.539	-0.725	0.136	0.916	-0.351	0.219	-1.021	-0.556	2.401	-0.099	1.74	-0.529	0.073
1.1775	-0.522	0.929	2.902	-0.462	2.09	-2.052	-0.266	0.451	-0.477	0.63	-0.288	-1.221	-0.341	1.909	0.187	1.88	-0.899	-0.432	-0.567	0	0.234	3.549	2.114	-0.351	1.889	-1.404	0.904	1.652	-0.746	8.083	-0.675	0	2.377	0.856	1.683	-0.152	-1.539	2.898	0.136	-0.102	0.819	0.637	-0.596	0.679	3.301	-0.298	-0.58	-0.529	0.589
1.1825	-0.522	2.995	-0.322	1.078	2.09	-0.41	0.4	0.451	-0.477	3.151	0.671	-1.221	-0.72	-1.803	0.187	1.88	-0.899	0.288	5.101	0	1.013	-0.958	0	-0.351	1.889	-0.702	0.904	0.275	-0.746	-0.898	-0.3	1.088	0.616	0.856	1.683	0.354	0.513	-0.725	1.5	0.916	-0.351	-0.094	1.107	0.062	0	-0.298	0.58	2.117	0.458
1.1875	-0.522	4.028	-0.322	1.078	3.162	-1.231	0.4	-0.301	0.205	-0.63	-0.288	-1.221	-0.72	2.439	-0.347	1.88	-0.899	-0.432	-0.567	0	-0.545	-0.394	0	-0.351	-0.21	0	0.638	-1.789	-0.746	0.898	-0.3	0	1.496	0.856	1.683	3.89	0.513	1.087	2.182	2.951	-0.351	0.846	0.681	-2.407	2.401	-0.298	0	2.117	0.428
1.1925	1.217	-1.136	-0.322	-0.462	1.018	-2.052	0.4	0.451	0.205	0.63	-0.288	-1.221	-0.341	0.318	0.454	-0.806	-0.899	-1.151	-0.567	0	1.013	3.549	0	3.16	-0.21	-0.702	0.638	3.028	-0.746	-0.898	-0.675	0	0.616	0.856	1.683	-0.657	1.539	-0.725	-0.545	-1.119	0.819	0.533	1.958	-1.173	2.701	-1.091	0	-0.529	0.176
1.1975	1.217	4.028	-0.322	-0.462	1.554	0.41	-0.266	1.203	0.886	1.89	-0.288	-1.221	0.038	1.909	0.722	1.88	-0.899	0.288	-0.567	0	1.013	0.732	0	-0.351	-0.21	1.404	3.031	0.275	2.985	0.898	0.45	0.544	0.616	-0.979	0.153	1.364	-0.513	-0.725	0.818	0.916	0.819	-0.198	0.681	-1.173	0.3	-0.893	1.16	-0.529	0.512
1.2025	1.217	-1.136	2.902	-0.462	1.018	-0.41	1.066	-0.301	2.932	0.63	-0.288	-1.221	-0.72	0.318	0.722	1.88	-0.899	0.288	-0.567	0	-1.324	4.112	0	-0.351	-0.21	1.404	0.638	1.652	-0.746	-0.898	0.075	-0.544	-1.144	1.468	6.273	0.354	-1.539	-0.725	3.545	0.916	1.989	0.742	-0.596	-1.173	0.9	0.298	-1.16	-0.529	0.425
1.2075	1.217	0.929	-0.322	1.078	-1.126	2.052	1.066	0.451	0.886	-0.63	-0.288	1.832	0.038	0.848	0.187	-0.806	8.089	1.008	-0.567	0	-1.324	0.732	0	-0.351	-0.21	-0.702	0.372	0.275	-0.746	-0.898	-0.3	-0.544	-0.264	1.468	-1.377	0.859	-0.513	1.087	-0.545	0.916	-0.351	0.533	-1.021	-1.79	2.101	-0.099	-0.58	-0.529	0.253
1.2125	-0.522	-2.169	-0.322	-0.462	-0.59	-1.231	-0.266	-1.053	2.25	0.63	0.671	1.832	0.417	-0.212	1.256	1.88	-0.899	0.288	-0.567	0	-1.324	1.859	0	-0.351	1.889	1.404	0.106	-1.789	-0.746	-0.898	-0.3	0.544	0.616	0.856	1.683	0.859	-1.539	1.087	0.818	0.916	-1.521	-0.094	-0.596	-2.407	1.2	-0.298	2.32	-0.529	0.098
1.2175	-0.522	2.995	2.902	-0.462	1.554	-3.693	-0.266	-1.053	0.886	0.63	0.671	-1.221	0.038	-0.212	0.187	-0.806	-0.899	-1.151	-0.567	0	-0.545	2.422	0	-0.351	-0.21	2.807	-0.691	-0.413	-0.746	-0.898	-0.3	-0.544	-0.264	0.245	0.153	-1.162	-0.513	1.087	-0.545	-0.102	-0.351	0.533	0.681	-1.79	0.6	-0.694	-1.16	-0.529	-0.089
1.2225	-0.522	-0.103	-0.322	-0.462	1.018	4.514	1.066	-0.301	0.205	0.63	-0.288	-1.221	0.417	0.848	0.454	-0.806	8.089	-1.151	-0.567	0	-0.545	1.859	2.114	-0.351	-0.21	0	-0.957	-1.101	-0.746	-0.898	0.075	0.544	-2.025	-0.979	1.683	1.869	1.539	-0.725	0.136	-1.119	0.819	0.115	-1.021	-1.173	0.3	-0.298	1.16	-0.529	0.23
1.2275	2.956	-0.103	-0.322	-0.462	-1.126	0.41	1.066	-0.301	2.25	0.63	-0.288	-1.221	0.038	2.969	-0.08	-0.806	-0.899	-0.432	-0.567	0	1.791	-0.394	0	-0.351	-0.21	1.404	0.372	-1.101	-0.746	-0.898	0.075	1.088	0.616	0.245	1.683	2.879	-0.513	-0.725	0.136	0.916	0.819	0.115	-1.021	-1.79	-0.3	-0.099	-1.74	-0.529	0.113
1.2325	1.217	-1.136	-0.322	-0.462	1.018	-2.873	1.066	1.203	-0.477	-0.63	-0.288	-1.221	0.796	0.318	-0.08	-0.806	-0.899	-0.432	-0.567	0	-1.324	0.732	0	-0.351	-0.21	1.404	1.436	0.963	-0.746	0.898	-0.675	-0.544	-0.264	-0.367	3.213	2.879	-0.513	1.087	0.136	-0.102	0.819	0.324	-0.596	-2.407	0.9	-1.091	-1.16	-0.529	-0.014
1.2375	1.217	0.929	2.902	-0.462	2.626	2.052	1.066	0.451	2.932	-0.63	-0.288	1.832	-0.341	0.318	0.454	-0.806	-0.899	0.288	-0.567	0	0.234	1.296	0	-0.351	-0.21	-0.702	-0.691	5.093	-0.746	-0.898	-0.3	0.544	-2.025	0.245	0.153	0.354	-1.539	-0.725	2.863	0.916	-0.351	0.324	-0.596	-0.556	2.101	-0.496	0	-0.529	0.343
1.2425	1.217	-2.169	-0.322	1.078	0.482	0.41	1.066	1.203	2.25	-0.63	-0.288	1.832	0.417	2.969	0.722	1.88	-0.899	-1.151	-0.567	0	0.234	1.859	0	-0.351	1.889	0.702	-0.957	-0.413	-0.746	0.898	-0.3	0.544	-2.025	-0.367	0.153	0.859	2.565	2.898	0.136	-0.102	1.989	0.428	-1.447	0.062	-0.6	-1.091	-2.32	-0.529	0.281
1.2475	-0.522	1.962	2.902	-0.462	1.554	-0.41	-0.266	-1.053	-0.477	0.63	-0.288	-1.221	-0.341	2.969	2.058	-0.806	-0.899	-0.432	5.101	0	-1.324	2.986	0	-0.351	-0.21	0	1.17	-1.101	-0.746	-0.898	0.075	1.088	-0.264	0.245	1.683	0.354	-1.539	1.087	1.5	-1.119	0.819	0.637	-1.447	-1.79	0.6	-0.298	0.58	-0.529	0.233
1.2525	1.217	2.995	6.127	-0.462	1.554	1.231	-0.266	0.451	1.568	-0.63	0.671	-1.221	0.417	0.848	1.256	-0.806	-0.899	0.288	-0.567	0	-1.324	2.422	0	-0.351	1.889	0.702	-0.425	2.34	-0.746	-0.898	0.45	0.544	0.616	-0.367	3.213	0.859	0.513	2.898	0.818	-1.119	-0.351	0.115	-0.596	0.062	-0.6	0.099	-1.74	-0.529	0.464
1.2575	-0.522	0.929	2.902	1.078	2.09	-0.41	1.066	2.707	0.886	1.89	-0.288	-1.221	-0.341	-0.212	0.454	-0.806	3.595	-0.432	-0.567	0	0.234	2.422	0	-0.351	1.889	1.404	-0.16	-0.413	-0.746	4.49	0.825	-1.088	0.616	-0.367	0.153	0.859	-1.539	2.898	0.136	-0.102	1.989	0.115	-1.873	-1.173	3.301	0.099	-1.16	-0.529	0.515
1.2625	-0.522	0.929	2.902	1.078	-0.054	2.052	0.4	1.203	0.205	1.89	0.671	-1.221	0.038	0.848	-0.347	-0.806	-0.899	1.008	-0.567	0	0.234	5.802	0	3.16	-0.21	0.702	2.765	-0.413	-0.746	0.898	-0.675	1.088	0.616	0.245	0.153	0.859	-0.513	1.087	0.136	-1.119	1.989	0.01	-1.021	-3.024	0.6	0.694	1.16	-0.529	0.474
1.2675	-0.522	1.962	-0.322	1.078	1.018	-2.052	0.4	-1.053	-0.477	0.63	-0.288	-1.221	-0.341	3.5	0.454	4.566	-0.899	-0.432	-0.567	0	2.57	-0.394	0	-0.351	-0.21	-0.702	0.372	-0.413	-0.746	0.898	0.075	0	-0.264	2.079	-1.377	-0.657	-0.513	-0.725	1.5	-1.119	0.819	-0.094	0.255	-2.407	0.9	-0.893	0	-0.529	0.073
1.2725	1.217	0.929	-0.322	-0.462	2.626	-2.873	0.4	2.707	0.886	1.89	-0.288	-1.221	0.417	4.56	0.454	-0.806	-0.899	1.008	-0.567	0	3.349	2.986	0	-0.351	-0.21	0	1.436	-1.101	-0.746	0.898	0.075	0.544	1.496	-0.979	0.153	0.354	-0.513	-0.725	0.136	0.916	0.819	0.637	0.681	-2.407	-0.9	-0.298	1.16	-0.529	0.345
1.2775	4.694	2.995	-0.322	-0.462	-0.054	-2.052	-0.266	1.955	0.205	0.63	-0.288	-1.221	0.038	-1.803	-0.08	-0.806	-0.899	1.008	-0.567	0	-1.324	1.296	0	-0.351	-0.21	0.702	0.106	-2.478	-0.746	-0.898	-0.675	0	0.616	0.245	0.153	-0.657	-0.513	-0.725	0.136	0.916	0.819	-0.512	0.681	-1.79	3.301	-0.099	-1.74	-0.529	-0.033
1.2825	-0.522	-1.136	-0.322	4.16	0.482	2.052	-0.266	1.955	0.205	0.63	-0.288	-1.221	-0.341	1.379	-0.08	-0.806	-0.899	-1.151	-0.567	0	0.234	2.422	0	-0.351	1.889	-2.105	0.904	0.963	-0.746	0.898	-0.675	0	-0.264	-0.979	3.213	-0.152	-1.539	1.087	0.136	-0.102	-0.351	0.219	1.532	-1.173	0.9	-0.099	-2.32	-0.529	0.131
1.2875	2.956	-1.136	6.127	-0.462	-0.054	0.41	1.066	-0.301	1.568	-0.63	0.671	-1.221	-0.341	2.969	1.256	4.566	-0.899	1.008	-0.567	0	-0.545	0.169	0	-0.351	-0.21	2.105	-0.16	0.275	-0.746	-0.898	-0.3	-1.088	-1.144	-0.367	-1.377	-0.152	0.513	1.087	0.818	-0.102	-1.521	0.01	1.532	-0.556	2.101	-0.099	-0.58	-0.529	0.31
1.2925	-0.522	-1.136	2.902	1.078	-0.054	-0.41	-0.266	0.451	0.205	-0.63	-0.288	-1.221	-0.341	-0.212	0.989	-0.806	3.595	-1.151	-0.567	0	-0.545	4.112	0	-0.351	-0.21	-0.702	1.967	0.963	-0.746	-0.898	0.825	0.544	4.137	0.856	0.153	-0.152	0.513	1.087	0.818	0.916	-0.351	0.637	0.681	-1.173	1.2	-0.099	-0.58	-0.529	0.306
1.2975	-0.522	4.028	-0.322	4.16	2.626	-1.231	-0.266	1.203	0.886	1.89	-0.288	-1.221	0.038	2.439	0.454	-0.806	3.595	1.727	-0.567	0	-0.545	-0.394	0	-0.351	-0.21	-2.105	1.436	1.652	2.985	-0.898	-0.3	1.632	1.496	-0.979	1.683	-1.162	-0.513	-0.725	2.182	-1.119	-1.521	1.055	-0.596	-1.173	0.9	-0.099	0.58	-0.529	0.421
[truncated: 1 more columns]

## Sheet: PSTH(tjM1,RS,layer6a,expert)
time (s)	n1	n2	n3	n4	n5	n6	n7	n8	n9	n10	n11	n12	n13	n14	n15	n16	n17	n18	n19	n20	n21	n22	n23	n24	n25	n26	n27	n28	n29	n30	n31	n32	n33	n34	n35	n36	n37	n38	n39	n40	n41	n42	n43	n44	n45	n46	n47	n48	n49
0.8025	-1.09	-2.058	2.355	0.381	-0.767	-0.381	-0.335	0	2.093	-1.374	0	0	-1.156	-2.03	0.082	1.024	-1.595	0.592	1.059	-0.395	0.128	-2.82	-1.735	-0.773	-0.798	-2.552	2.796	0	-0.719	3.255	-0.721	-2.971	-0.311	-0.318	-2.033	-1.53	-0.636	0	-1.43	-0.111	-1.27	0	-0.821	4.104	2.726	-0.544	-2.621	0	6.293
0.8075	-2.081	-2.058	0.214	-0.89	-2.685	-0.381	-0.335	0	-1.127	-1.374	0	0	0.496	-2.03	0.082	0.293	0.859	1.439	-1.384	3.559	-1.151	-1.057	-1.735	-1.877	3.194	-2.552	1.325	0	-0.719	3.255	-0.721	1.08	-0.311	-1.906	0.508	-1.53	-0.636	0	2.145	-1.219	1.039	0	-0.821	6.966	-1.578	4.893	1.123	0	-2.697
0.8125	0.892	0	-0.856	-0.254	-1.726	-0.381	-0.335	0	-1.127	-1.374	0	-0.78	0.496	-0.761	0.082	-0.439	-0.982	-0.254	-3.013	-0.395	0.128	-1.057	0.578	-1.877	-0.798	-2.552	-0.147	0	6.471	-1.752	-0.721	3.781	-0.311	1.271	0.508	-1.53	-0.636	0	-1.43	-1.219	-2.425	0	-0.821	-0.668	-1.578	-0.544	-2.621	0	1.798
0.8175	-0.099	2.058	-1.927	-0.89	-0.767	-0.381	-0.335	0	-1.127	-1.374	0	0	-1.156	-2.03	-1.566	-1.17	0.245	-1.1	1.873	-0.395	0.128	-1.057	-1.735	-2.981	-0.798	-2.552	1.325	0	-0.719	-1.752	-0.721	-0.27	-0.311	2.859	0.508	-1.53	-0.636	0	-1.43	3.213	2.194	0	-0.821	0.286	-0.143	-0.544	1.123	0	-2.697
0.8225	-1.09	2.058	-1.927	0.381	-4.602	3.427	-0.335	0	0.483	-1.374	0	1.559	2.147	0.507	-1.566	-0.439	-0.368	-0.254	2.687	-0.395	0.128	-2.82	-1.735	-2.981	-0.798	-2.552	-0.147	0	2.876	-1.752	-0.721	-1.62	2.795	2.859	3.05	-1.53	-0.636	0	0.357	0.997	1.039	0	-0.821	-1.622	-1.578	2.175	-2.621	0	-2.697
0.8275	4.856	-2.058	-1.927	-0.89	-3.643	-0.381	-0.335	0	0.483	-1.374	0	0	0.496	3.045	0.907	-1.17	-0.368	-0.254	0.244	-0.395	6.523	-1.057	-1.735	-0.773	-0.798	-2.552	-3.091	0	-0.719	-1.752	-0.721	1.08	2.795	1.271	-2.033	-1.53	2.542	0	2.145	-0.111	3.349	0	-0.821	-1.622	-1.578	2.175	-2.621	0	1.798
0.8325	-0.099	-2.058	0.214	-0.254	1.151	-0.381	-0.335	0	0.483	3.206	0	1.559	0.496	4.314	1.731	-1.17	0.859	0.592	0.244	-0.395	-1.151	0.705	-1.735	0.331	-0.798	-2.552	-1.619	0	-0.719	0.751	-0.721	3.781	-0.311	-1.906	5.592	4.591	-0.636	0	0.357	-0.111	2.194	0	-0.821	0.286	-0.143	2.175	1.123	0	-2.697
0.8375	1.883	0	-0.856	-0.254	-3.643	-0.381	-0.335	0	-1.127	7.786	0	0.78	-1.156	-0.761	-0.742	0.293	-0.368	-0.254	1.059	-0.395	-1.151	-1.057	-1.735	3.644	-0.798	-2.552	-1.619	0	-0.719	0.751	6.492	-2.971	-0.311	-0.318	-2.033	-1.53	-0.636	0	-1.43	0.997	1.039	0	-0.821	1.241	-0.143	-0.544	1.123	0	1.798
0.8425	3.865	-2.058	-1.927	-0.254	-0.767	-0.381	-0.335	0	-1.127	3.206	0	0.78	-1.156	-2.03	-0.742	-1.17	-0.368	-0.254	1.873	-0.395	-1.151	0.705	-2.892	1.435	-0.798	-2.552	1.325	0	2.876	0.751	-0.721	1.08	2.795	-1.906	0.508	1.53	2.542	0	0.357	-1.219	-2.425	0	-0.821	0.286	-1.578	-0.544	6.739	0	-2.697
0.8475	-1.09	-2.058	-1.927	-0.254	0.192	-0.381	-0.335	0	0.483	3.206	0	0	2.147	3.045	0.907	1.756	-0.368	-0.254	-2.198	-0.395	2.686	-1.057	0.578	0.331	-0.798	1.094	-0.147	0	-0.719	0.751	-0.721	-2.971	-0.311	-1.906	0.508	-1.53	-0.636	0	3.932	-1.219	-1.27	0	-0.821	1.241	-0.143	-0.544	-2.621	0	-2.697
0.8525	0.892	-2.058	-0.856	-0.254	1.151	-0.381	-0.335	0	0.483	-1.374	0	-0.78	-1.156	-2.03	-2.39	-1.17	-0.982	-1.1	-2.198	-0.395	1.407	-1.057	-0.578	-0.773	-0.798	-2.552	1.325	0	-0.719	-1.752	-0.721	1.08	-0.311	-1.906	-2.033	-1.53	-0.636	0	3.932	-1.219	-2.425	0	-0.821	3.149	-0.143	-0.544	-0.749	0	-2.697
0.8575	-0.099	-2.058	0.214	-0.89	0.192	-0.381	-0.335	0	-1.127	-1.374	0	-0.78	3.799	0.507	4.203	2.487	-0.982	-1.1	-3.013	-0.395	0.128	-2.82	0.578	-0.773	-0.798	-2.552	4.268	0	-0.719	-1.752	-0.721	-2.971	-0.311	6.035	-2.033	-1.53	-0.636	0	-1.43	-1.219	1.039	0	-0.821	2.195	-1.578	-0.544	-0.749	0	1.798
0.8625	-0.099	0	-0.856	0.381	-4.602	-0.381	-0.335	0	3.703	-1.374	0	0.78	-1.156	0.507	1.731	-0.439	0.245	-1.1	-3.013	-0.395	-2.43	-1.057	0.578	-0.773	3.194	-2.552	-1.619	0	-0.719	-1.752	-0.721	1.08	-0.311	-1.906	-2.033	-1.53	-0.636	0	2.145	-1.219	2.194	0	-0.821	-2.577	-1.578	4.893	1.123	0	1.798
0.8675	0.892	-2.058	1.285	1.017	-3.643	-0.381	-0.335	0	-1.127	-1.374	0	0	-1.156	-0.761	1.731	0.293	0.245	-0.254	-0.57	-0.395	0.128	-1.057	-2.892	0.331	-0.798	-2.552	-1.619	0	-0.719	-1.752	2.885	1.08	-0.311	-0.318	-2.033	1.53	-0.636	0	0.357	-1.219	-1.27	8.863	-0.821	2.195	-1.578	2.175	-2.621	0	6.293
0.8725	0.892	-2.058	1.285	0.381	-0.767	-0.381	-0.335	0	-1.127	-1.374	0	0.78	-1.156	-0.761	0.082	-1.17	-0.982	0.592	-3.013	-0.395	1.407	2.467	-2.892	-1.877	3.194	-2.552	4.268	0	-0.719	-1.752	2.885	2.431	2.795	-0.318	-2.033	1.53	-0.636	0	2.145	0.997	-2.425	0	-0.821	-3.531	-1.578	2.175	4.867	0	-2.697
0.8775	0.892	-2.058	-0.856	0.381	-0.767	-0.381	3.014	0	-1.127	7.786	0	-0.78	0.496	-2.03	-1.566	-1.17	-0.368	2.285	-2.198	-0.395	0.128	0.705	-0.578	9.164	-0.798	1.094	1.325	0	-0.719	-1.752	-0.721	-1.62	5.9	1.271	0.508	-1.53	-0.636	0	0.357	-0.111	-1.27	0	-0.821	-2.577	-1.578	-0.544	-0.749	0	-2.697
0.8825	-0.099	2.058	2.355	0.381	-2.685	-0.381	-0.335	0	-1.127	3.206	0	1.559	2.147	-2.03	-2.39	-0.439	-1.595	-0.254	-2.198	-0.395	1.407	-2.82	-1.735	-0.773	-0.798	-2.552	-1.619	0	2.876	3.255	-0.721	-1.62	-0.311	-1.906	-2.033	-1.53	-0.636	0	0.357	-1.219	-2.425	0	1.231	-1.622	-0.143	-0.544	-2.621	0	-2.697
0.8875	-1.09	-2.058	-0.856	0.381	-2.685	3.427	-0.335	0	0.483	-1.374	0	0	2.147	-0.761	-0.742	0.293	0.245	-1.1	-1.384	3.559	-1.151	0.705	-2.892	-1.877	-0.798	-2.552	-0.147	0	-0.719	-1.752	-0.721	-1.62	-0.311	-0.318	-2.033	-1.53	2.542	0	3.932	-1.219	-0.115	0	-0.821	-0.668	1.291	-0.544	-2.621	0	-2.697
0.8925	2.874	-2.058	-2.998	0.381	-1.726	-0.381	-0.335	0	0.483	-1.374	0	-0.78	0.496	-2.03	0.082	0.293	0.859	0.592	-2.198	-0.395	-2.43	-1.057	-1.735	1.435	-0.798	-2.552	1.325	0	-0.719	0.751	-0.721	-1.62	2.795	4.447	3.05	-1.53	-0.636	0	0.357	-0.111	-0.115	0	-0.821	0.286	-1.578	-0.544	-2.621	0	-2.697
0.8975	-2.081	-2.058	-2.998	0.381	-0.767	-0.381	-0.335	0	2.093	-1.374	0	0	-1.156	0.507	2.555	1.756	-0.368	-1.1	-1.384	-0.395	5.244	2.467	-1.735	-0.773	3.194	-2.552	-3.091	0	-0.719	-1.752	-0.721	-2.971	-0.311	-1.906	-2.033	-1.53	-0.636	0	0.357	-0.111	-1.27	0	-0.821	-0.668	-1.578	2.175	-2.621	0	-2.697
0.9025	-0.099	-2.058	-0.856	0.381	0.192	-0.381	-0.335	0	0.483	-1.374	0	-0.78	-1.156	-2.03	0.907	-0.439	-1.595	-0.254	-2.198	-0.395	-1.151	-1.057	0.578	1.435	-0.798	-2.552	-1.619	0	2.876	0.751	2.885	-0.27	-0.311	-1.906	-2.033	-1.53	-0.636	0	-1.43	-1.219	-1.27	0	-0.821	-2.577	4.161	-0.544	-0.749	0	-2.697
0.9075	-0.099	2.058	1.285	2.289	-2.685	-0.381	-0.335	0	-1.127	-1.374	0	1.559	-1.156	-0.761	0.082	0.293	-1.595	-0.254	-0.57	-0.395	-1.151	-1.057	0.578	-2.981	3.194	-2.552	-3.091	0	2.876	-1.752	-0.721	-0.27	-0.311	1.271	-2.033	-1.53	-0.636	0	-1.43	-0.111	-0.115	0	-0.821	0.286	-1.578	2.175	-2.621	0	-2.697
0.9125	-2.081	-2.058	1.285	1.653	-3.643	-0.381	-0.335	5.423	2.093	-1.374	6.043	0.78	2.147	-0.761	2.555	-0.439	-0.982	-1.1	0.244	-0.395	-1.151	-1.057	1.735	-0.773	3.194	-2.552	-1.619	0	-0.719	-1.752	-0.721	1.08	-0.311	1.271	0.508	-1.53	-0.636	0	0.357	2.105	-0.115	0	-0.821	-1.622	-1.578	-0.544	1.123	0	-2.697
0.9175	-2.081	-2.058	-1.927	1.017	-1.726	-0.381	-0.335	0	2.093	-1.374	0	0	0.496	-0.761	0.907	1.756	1.472	0.592	-0.57	-0.395	0.128	-1.057	-1.735	3.644	3.194	1.094	-0.147	0	-0.719	0.751	-0.721	-2.971	-0.311	-0.318	0.508	1.53	-0.636	0	0.357	-1.219	1.039	0	1.231	1.241	-1.578	2.175	-2.621	0	-2.697
0.9225	-1.09	-2.058	-2.998	-0.89	1.151	-0.381	-0.335	0	2.093	-1.374	0	0.78	3.799	-0.761	-0.742	0.293	0.245	0.592	0.244	-0.395	3.965	-1.057	-0.578	-0.773	-0.798	-2.552	-0.147	0	2.876	0.751	-0.721	1.08	-0.311	-1.906	-2.033	-1.53	-0.636	0	0.357	-0.111	-0.115	0	-0.821	3.149	-1.578	-0.544	-0.749	0	-2.697
0.9275	-0.099	0	0.214	1.017	-3.643	-0.381	-0.335	0	-1.127	3.206	0	0.78	2.147	1.776	0.082	-0.439	0.245	0.592	-0.57	3.559	-2.43	-2.82	-0.578	0.331	-0.798	-2.552	-3.091	0	-0.719	3.255	-0.721	-2.971	2.795	-0.318	0.508	1.53	-0.636	0	-1.43	-1.219	-0.115	0	-0.821	-0.668	-1.578	-0.544	1.123	0	-2.697
0.9325	-1.09	-2.058	-0.856	-0.254	-0.767	-0.381	-0.335	0	-1.127	3.206	0	0	-1.156	-2.03	0.907	-1.17	2.7	0.592	1.059	3.559	0.128	-2.82	1.735	1.435	-0.798	-2.552	-1.619	0	-0.719	-1.752	-0.721	-1.62	-0.311	-0.318	-2.033	-1.53	-0.636	0	-1.43	-0.111	-1.27	0	-0.821	-1.622	-0.143	-0.544	-0.749	0	-2.697
0.9375	-0.099	-2.058	0.214	-0.89	-0.767	-0.381	-0.335	0	-1.127	3.206	0	0.78	3.799	0.507	-0.742	-0.439	-0.368	-0.254	-0.57	-0.395	-1.151	0.705	0.578	-0.773	-0.798	-2.552	-1.619	0	-0.719	-1.752	-0.721	-0.27	-0.311	-1.906	-2.033	-1.53	-0.636	0	0.357	-0.111	1.039	0	-0.821	1.241	-1.578	-0.544	-2.621	0	1.798
0.9425	0.892	-2.058	2.355	-0.89	-0.767	-0.381	-0.335	0	2.093	3.206	0	-0.78	0.496	-0.761	-1.566	-1.17	0.245	-0.254	0.244	-0.395	2.686	2.467	-0.578	-4.085	-0.798	-2.552	-1.619	0	2.876	0.751	-0.721	-1.62	5.9	2.859	-2.033	-1.53	-0.636	0	3.932	-1.219	-2.425	0	-0.821	0.286	-0.143	2.175	-2.621	0	-2.697
0.9475	0.892	-2.058	-2.998	-0.89	-2.685	-0.381	-0.335	0	-1.127	-1.374	0	0	0.496	-0.761	0.907	0.293	-0.982	0.592	-1.384	-0.395	2.686	0.705	0.578	-1.877	3.194	-2.552	-3.091	0	-0.719	0.751	2.885	-0.27	2.795	-1.906	-2.033	-1.53	2.542	0	2.145	-1.219	-0.115	0	3.282	1.241	-1.578	2.175	-0.749	0	-2.697
0.9525	-0.099	-2.058	-2.998	-0.254	-1.726	-0.381	-0.335	0	0.483	3.206	0	0	-1.156	-0.761	-0.742	-0.439	-1.595	1.439	-0.57	-0.395	0.128	-1.057	-1.735	2.539	-0.798	1.094	-1.619	0	-0.719	0.751	-0.721	-2.971	-0.311	1.271	-2.033	-1.53	-0.636	0	-1.43	0.997	1.039	0	1.231	2.195	-0.143	2.175	-2.621	0	-2.697
0.9575	-1.09	-2.058	-1.927	-0.89	3.068	-0.381	-0.335	0	-1.127	3.206	0	0.78	0.496	0.507	-0.742	0.293	0.245	-1.1	-1.384	3.559	-1.151	-1.057	-0.578	0.331	-0.798	8.385	-0.147	0	-0.719	-1.752	-0.721	-0.27	-0.311	-1.906	0.508	4.591	-0.636	0	0.357	-1.219	-2.425	0	1.231	-0.668	-0.143	-0.544	4.867	0	1.798
0.9625	-1.09	0	-1.927	0.381	0.192	-0.381	-0.335	0	0.483	-1.374	0	0	-1.156	0.507	2.555	-0.439	-0.368	-0.254	0.244	-0.395	1.407	2.467	-0.578	0.331	3.194	1.094	1.325	0	2.876	3.255	-0.721	1.08	-0.311	-0.318	0.508	-1.53	-0.636	0	-1.43	-1.219	-1.27	0	-0.821	-2.577	1.291	2.175	-0.749	0	-2.697
0.9675	-0.099	0	0.214	-0.254	-2.685	-0.381	3.014	0	-1.127	3.206	0	0	-1.156	-0.761	-0.742	1.756	-0.368	-0.254	3.501	-0.395	1.407	0.705	0.578	0.331	-0.798	-2.552	-1.619	0	-0.719	0.751	-0.721	2.431	-0.311	-0.318	0.508	-1.53	-0.636	0	0.357	-0.111	1.039	0	1.231	-0.668	-1.578	-0.544	-0.749	0	-2.697
0.9725	2.874	-2.058	0.214	-0.254	-0.767	3.427	-0.335	0	-1.127	-1.374	0	-0.78	0.496	-0.761	1.731	-0.439	0.245	-1.1	0.244	-0.395	-1.151	-1.057	1.735	2.539	-0.798	1.094	-0.147	0	-0.719	-1.752	-0.721	-0.27	-0.311	-0.318	-2.033	1.53	-0.636	0	0.357	-1.219	-0.115	0	-0.821	-0.668	2.726	-0.544	-0.749	0	1.798
0.9775	-0.099	2.058	1.285	0.381	1.151	-0.381	-0.335	0	3.703	-1.374	0	-0.78	0.496	-2.03	-0.742	-1.17	2.086	1.439	1.059	-0.395	-2.43	-1.057	5.205	0.331	3.194	-2.552	-0.147	0	-0.719	0.751	-0.721	-1.62	-0.311	-0.318	-2.033	1.53	-0.636	0	2.145	-1.219	-2.425	0	-0.821	0.286	-1.578	-0.544	1.123	0	-2.697
0.9825	-0.099	0	2.355	-0.254	1.151	-0.381	-0.335	0	-1.127	-1.374	0	-0.78	0.496	0.507	1.731	-0.439	2.7	0.592	-3.013	-0.395	0.128	-1.057	-2.892	-2.981	-0.798	-2.552	1.325	0	-0.719	0.751	2.885	-0.27	-0.311	1.271	-2.033	-1.53	2.542	0	2.145	-0.111	3.349	0	-0.821	1.241	-0.143	-0.544	1.123	0	-2.697
0.9875	1.883	0	1.285	1.653	-0.767	-0.381	-0.335	0	-1.127	-1.374	0	0	0.496	0.507	-1.566	0.293	-0.368	-0.254	2.687	-0.395	0.128	4.23	-0.578	-0.773	-0.798	1.094	1.325	0	-0.719	0.751	2.885	3.781	-0.311	1.271	5.592	-1.53	-0.636	0	0.357	0.997	3.349	0	-0.821	1.241	-1.578	-0.544	-2.621	0	-2.697
0.9925	-0.099	2.058	0.214	-0.254	0.192	-0.381	-0.335	0	0.483	-1.374	0	0.78	0.496	0.507	-0.742	-0.439	-0.982	0.592	0.244	-0.395	1.407	0.705	-0.578	-0.773	-0.798	-2.552	-0.147	0	-0.719	-1.752	-0.721	1.08	2.795	-1.906	0.508	-1.53	-0.636	0	-1.43	-1.219	-1.27	0	1.231	1.241	-0.143	-0.544	1.123	0	1.798
0.9975	-2.081	2.058	1.285	-0.254	0.192	-0.381	-0.335	0	0.483	-1.374	0	0.78	0.496	1.776	-0.742	1.024	-1.595	-1.1	-3.013	-0.395	0.128	-2.82	-0.578	-1.877	-0.798	-2.552	-0.147	0	2.876	-1.752	-0.721	-2.971	-0.311	1.271	0.508	1.53	2.542	0	-1.43	4.321	-1.27	0	-0.821	-1.622	1.291	-0.544	-0.749	0	10.788
1.0025	0.892	0	2.355	1.017	-0.767	-0.381	3.014	0	-1.127	3.206	0	-0.78	-1.156	-0.761	-1.566	-0.439	-0.368	-0.254	-0.57	-0.395	-2.43	0.705	-0.578	-0.773	-0.798	-2.552	-0.147	0	-0.719	-1.752	-0.721	-1.62	-0.311	4.447	0.508	-1.53	-0.636	0	0.357	-1.219	3.349	0	1.231	-3.531	-1.578	-0.544	-0.749	0	-2.697
1.0075	-3.072	0	-1.927	-0.254	-1.726	-0.381	-0.335	0	-1.127	-1.374	0	0.78	0.496	1.776	0.082	-0.439	-0.368	-1.1	-0.57	-0.395	1.407	-2.82	-1.735	3.644	-0.798	-2.552	-1.619	0	-0.719	-1.752	-0.721	-1.62	-0.311	1.271	-2.033	-1.53	-0.636	0	0.357	-0.111	-1.27	0	-0.821	-3.531	-1.578	4.893	6.739	0	-2.697
1.0125	-2.081	-2.058	-0.856	-0.254	-2.685	-0.381	-0.335	0	2.093	-1.374	0	0.78	0.496	-0.761	-0.742	-0.439	-0.982	-0.254	-0.57	-0.395	1.407	-1.057	-0.578	-0.773	-0.798	-2.552	1.325	0	6.471	0.751	2.885	2.431	2.795	1.271	-2.033	1.53	-0.636	0	0.357	-0.111	-2.425	0	1.231	0.286	-1.578	-0.544	-0.749	0	-2.697
1.0175	-1.09	0	0.214	-0.254	-2.685	-0.381	-0.335	0	-1.127	3.206	0	0	0.496	-2.03	0.082	-1.17	-0.368	-0.254	-2.198	-0.395	5.244	0.705	0.578	5.852	-0.798	-2.552	-0.147	0	2.876	-1.752	2.885	-2.971	2.795	-1.906	-2.033	-1.53	5.72	0	3.932	-0.111	-2.425	0	-0.821	-3.531	-1.578	-0.544	-0.749	0	-2.697
1.0225	-0.099	2.058	-1.927	0.381	-3.643	-0.381	-0.335	0	2.093	3.206	0	0	0.496	-0.761	1.731	1.024	-0.368	-0.254	2.687	3.559	-1.151	-2.82	-1.735	-0.773	-0.798	-2.552	-1.619	0	-0.719	-1.752	2.885	-2.971	-0.311	-0.318	-2.033	-1.53	-0.636	0	-1.43	-0.111	-0.115	0	-0.821	-1.622	-1.578	2.175	-0.749	0	-2.697
1.0275	0.892	2.058	-0.856	1.653	-2.685	-0.381	3.014	0	-1.127	-1.374	0	1.559	2.147	-2.03	-0.742	-0.439	1.472	1.439	4.315	-0.395	-2.43	-2.82	-1.735	3.644	-0.798	1.094	4.268	0	-0.719	-1.752	2.885	-2.971	-0.311	-1.906	-2.033	-1.53	-0.636	0	2.145	0.997	1.039	0	-0.821	4.104	-0.143	-0.544	1.123	0	-2.697
1.0325	0.892	-2.058	2.355	0.381	-2.685	-0.381	6.364	0	-1.127	-1.374	0	0.78	0.496	-0.761	3.379	0.293	4.54	1.439	-1.384	3.559	1.407	-1.057	-2.892	-1.877	-0.798	-2.552	-1.619	0	-0.719	0.751	-0.721	-0.27	2.795	-0.318	-2.033	1.53	-0.636	0	2.145	-0.111	-1.27	0	-0.821	0.286	1.291	-0.544	1.123	0	1.798
1.0375	-1.09	0	-1.927	0.381	0.192	-0.381	-0.335	0	-1.127	-1.374	0	0	0.496	-0.761	1.731	-1.17	2.7	0.592	-1.384	-0.395	0.128	-1.057	0.578	2.539	-0.798	-2.552	1.325	0	2.876	0.751	-0.721	-0.27	-0.311	-0.318	-2.033	-1.53	-0.636	0	0.357	-0.111	1.039	0	-0.821	-0.668	-1.578	-0.544	1.123	0	-2.697
1.0425	-2.081	0	-1.927	1.017	-3.643	3.427	-0.335	0	-1.127	-1.374	0	1.559	-1.156	-0.761	-0.742	-0.439	3.313	0.592	-0.57	3.559	0.128	-2.82	-1.735	0.331	-0.798	-2.552	-1.619	0	2.876	-1.752	-0.721	-1.62	2.795	-0.318	-2.033	-1.53	-0.636	0	3.932	2.105	-1.27	0	-0.821	-0.668	-0.143	-0.544	-0.749	0	-2.697
1.0475	-2.081	2.058	-0.856	-0.89	-4.602	-0.381	-0.335	0	0.483	-1.374	0	0.78	0.496	-2.03	-2.39	-1.17	-0.368	2.285	-1.384	-0.395	0.128	-1.057	-2.892	-1.877	-0.798	-2.552	-1.619	0	-0.719	-1.752	-0.721	-0.27	-0.311	-1.906	-2.033	-1.53	2.542	0	-1.43	-1.219	3.349	8.863	-0.821	-1.622	-1.578	2.175	-0.749	0	-2.697
1.0525	-3.072	-2.058	-1.927	-0.254	-3.643	-0.381	-0.335	0	0.483	-1.374	0	-0.78	-1.156	-0.761	0.907	0.293	0.859	-0.254	-0.57	-0.395	-2.43	-1.057	-2.892	0.331	-0.798	-2.552	-0.147	0	-0.719	-1.752	-0.721	-0.27	-0.311	-0.318	0.508	-1.53	-0.636	0	0.357	-1.219	-0.115	0	-0.821	-1.622	-0.143	2.175	4.867	0	-2.697
1.0575	-2.081	-2.058	0.214	-0.254	-2.685	3.427	-0.335	0	-1.127	-1.374	0	-0.78	-1.156	0.507	-0.742	1.756	0.245	-1.1	1.059	-0.395	-2.43	-1.057	0.578	-2.981	-0.798	-2.552	-1.619	0	-0.719	-1.752	-0.721	1.08	-0.311	-1.906	0.508	-1.53	2.542	0	0.357	-0.111	1.039	0	-0.821	-1.622	-1.578	2.175	-2.621	0	1.798
1.0625	-0.099	-2.058	-1.927	2.289	1.151	-0.381	-0.335	0	2.093	-1.374	0	2.339	3.799	-2.03	0.907	0.293	-0.368	-1.1	-1.384	-0.395	-2.43	-1.057	-1.735	-1.877	-0.798	-2.552	-1.619	0	2.876	-1.752	-0.721	-2.971	-0.311	-1.906	-2.033	-1.53	-0.636	0	-1.43	0.997	-0.115	0	-0.821	3.149	-0.143	-0.544	-0.749	0	-2.697
1.0675	1.883	-2.058	-2.998	-0.254	-1.726	-0.381	-0.335	0	0.483	-1.374	0	0	-1.156	-2.03	0.082	1.024	-0.368	-1.1	-0.57	-0.395	2.686	-2.82	-0.578	0.331	-0.798	-2.552	-1.619	0	2.876	0.751	-0.721	-2.971	-0.311	-0.318	0.508	-1.53	-0.636	0	-1.43	-1.219	-0.115	0	-0.821	4.104	-1.578	2.175	-2.621	0	-2.697
1.0725	-1.09	0	0.214	1.653	-0.767	-0.381	-0.335	0	2.093	-1.374	0	1.559	-1.156	-2.03	-1.566	-1.17	-1.595	-1.1	-1.384	-0.395	0.128	-2.82	-1.735	-2.981	-0.798	-2.552	-3.091	0	-0.719	-1.752	-0.721	-2.971	-0.311	2.859	-2.033	-1.53	2.542	0	2.145	-1.219	-2.425	0	-0.821	-2.577	-1.578	2.175	-0.749	0	-2.697
1.0775	-2.081	-2.058	-2.998	-0.254	-1.726	-0.381	-0.335	0	3.703	-1.374	6.043	2.339	-1.156	-0.761	-1.566	1.756	-0.982	-1.1	-3.013	-0.395	-1.151	-2.82	-1.735	-1.877	-0.798	-2.552	-1.619	0	-0.719	-1.752	2.885	-0.27	-0.311	-1.906	0.508	1.53	2.542	0	0.357	-1.219	-2.425	0	-0.821	-1.622	-1.578	-0.544	2.995	0	-2.697
1.0825	-3.072	-2.058	0.214	1.017	-1.726	-0.381	-0.335	0	0.483	-1.374	0	0.78	0.496	-2.03	1.731	1.024	-0.982	-1.1	-2.198	-0.395	3.965	-2.82	-0.578	-2.981	-0.798	-2.552	1.325	0	2.876	-1.752	-0.721	-1.62	2.795	1.271	-2.033	-1.53	2.542	0	-1.43	-1.219	-0.115	0	-0.821	1.241	-1.578	2.175	1.123	0	-2.697
1.0875	-1.09	-2.058	0.214	2.289	1.151	-0.381	-0.335	0	3.703	-1.374	0	1.559	0.496	-0.761	-0.742	0.293	0.245	-1.1	-0.57	-0.395	2.686	0.705	-1.735	0.331	7.186	-2.552	1.325	0	-0.719	0.751	-0.721	-1.62	-0.311	-0.318	3.05	-1.53	-0.636	0	0.357	-1.219	2.194	0	-0.821	-1.622	-0.143	-0.544	-2.621	0	6.293
1.0925	-0.099	-2.058	-0.856	0.381	-3.643	-0.381	-0.335	0	0.483	-1.374	0	1.559	-1.156	-2.03	0.082	-0.439	0.859	0.592	-0.57	-0.395	-2.43	4.23	0.578	-0.773	-0.798	-2.552	1.325	0	-0.719	0.751	-0.721	-2.971	-0.311	-0.318	-2.033	-1.53	2.542	0	-1.43	-0.111	-0.115	0	-0.821	0.286	-1.578	-0.544	-0.749	0	1.798
1.0975	-0.099	0	0.214	4.196	-0.767	-0.381	-0.335	0	3.703	-1.374	0	0	-1.156	-2.03	0.082	0.293	0.245	-1.1	-2.198	-0.395	-1.151	-2.82	1.735	-1.877	-0.798	-2.552	-1.619	0	-0.719	-1.752	2.885	1.08	-0.311	-1.906	-2.033	-1.53	-0.636	0	2.145	-1.219	1.039	0	-0.821	-2.577	-0.143	-0.544	-0.749	0	1.798
1.1025	0.892	2.058	-0.856	3.56	-1.726	-0.381	-0.335	0	5.313	-1.374	0	2.339	-1.156	-0.761	4.203	1.024	-0.982	-1.1	-3.013	-0.395	2.686	-1.057	0.578	-0.773	-0.798	-2.552	-1.619	0	-0.719	-1.752	-0.721	-2.971	2.795	-0.318	0.508	-1.53	2.542	0	0.357	-1.219	2.194	0	-0.821	2.195	-0.143	-0.544	1.123	0	-2.697
1.1075	0.892	-2.058	-1.927	1.653	1.151	-0.381	-0.335	0	3.703	-1.374	0	0.78	0.496	-0.761	0.082	2.487	-0.368	-1.1	0.244	3.559	2.686	-1.057	0.578	-2.981	-0.798	-2.552	2.796	0	-0.719	0.751	-0.721	-0.27	2.795	-1.906	-2.033	-1.53	2.542	0	-1.43	-0.111	-1.27	0	-0.821	-0.668	1.291	2.175	-0.749	0	1.798
1.1125	-0.099	-2.058	4.496	1.653	-3.643	-0.381	-0.335	0	2.093	-1.374	0	0	2.147	-2.03	0.907	1.756	0.245	0.592	-0.57	-0.395	-2.43	-2.82	-0.578	-4.085	-0.798	-2.552	-0.147	0	-0.719	-1.752	-0.721	-0.27	-0.311	-0.318	3.05	-1.53	-0.636	0	3.932	-1.219	-2.425	0	-0.821	-0.668	-0.143	-0.544	1.123	0	-2.697
1.1175	4.856	0	1.285	1.017	1.151	-0.381	-0.335	0	0.483	-1.374	0	2.339	0.496	0.507	0.082	1.024	0.245	-0.254	-3.013	-0.395	0.128	-1.057	-1.735	-1.877	-0.798	-2.552	4.268	0	-0.719	0.751	2.885	1.08	-0.311	1.271	-2.033	-1.53	5.72	0	-1.43	-1.219	-0.115	0	-0.821	1.241	-1.578	2.175	-2.621	0	-2.697
1.1225	1.883	0	-1.927	4.832	2.109	-0.381	-0.335	0	0.483	-1.374	0	0	2.147	0.507	1.731	0.293	-0.368	1.439	-2.198	3.559	-1.151	-2.82	-0.578	-0.773	-0.798	-2.552	-3.091	0	-0.719	-1.752	-0.721	-2.971	-0.311	1.271	0.508	-1.53	-0.636	0	3.932	-1.219	-2.425	0	-0.821	2.195	-1.578	-0.544	-0.749	0	-2.697
1.1275	-0.099	-2.058	-0.856	5.467	0.192	-0.381	-0.335	0	5.313	-1.374	0	3.118	3.799	0.507	0.082	-1.17	0.859	-1.1	-0.57	-0.395	3.965	-2.82	-2.892	-4.085	-0.798	-2.552	1.325	0	-0.719	-1.752	2.885	-0.27	-0.311	1.271	3.05	1.53	-0.636	0	2.145	-0.111	-2.425	0	-0.821	-2.577	-0.143	-0.544	1.123	0	-2.697
1.1325	0.892	4.115	-1.927	2.924	1.151	-0.381	3.014	0	5.313	-1.374	0	0.78	-1.156	0.507	0.907	-0.439	0.859	-0.254	1.873	-0.395	2.686	0.705	-0.578	-1.877	-0.798	-2.552	-0.147	0	-0.719	-1.752	-0.721	-2.971	-0.311	-1.906	0.508	-1.53	-0.636	0	2.145	-1.219	-0.115	0	-0.821	-0.668	-0.143	-0.544	-0.749	0	1.798
1.1375	-2.081	0	0.214	1.017	2.109	-0.381	-0.335	0	-1.127	-1.374	0	0.78	-1.156	0.507	0.082	0.293	2.086	-1.1	0.244	-0.395	-1.151	-1.057	-2.892	2.539	-0.798	-2.552	1.325	0	-0.719	0.751	-0.721	-0.27	-0.311	1.271	3.05	1.53	-0.636	0	0.357	-1.219	-0.115	8.863	-0.821	1.241	-1.578	4.893	-0.749	0	-2.697
1.1425	-2.081	-2.058	1.285	4.832	-1.726	-0.381	3.014	0	-1.127	-1.374	0	0	-1.156	-2.03	3.379	-0.439	-0.368	-0.254	0.244	-0.395	2.686	0.705	-2.892	1.435	-0.798	-2.552	-1.619	0	2.876	-1.752	-0.721	3.781	2.795	-1.906	-2.033	-1.53	-0.636	0	-1.43	-0.111	-1.27	0	-0.821	-0.668	-1.578	2.175	-2.621	0	-2.697
1.1475	0.892	0	1.285	2.924	-2.685	-0.381	-0.335	0	2.093	-1.374	0	-0.78	0.496	-0.761	-0.742	-0.439	1.472	-1.1	0.244	-0.395	0.128	-2.82	-1.735	-0.773	-0.798	-2.552	-1.619	0	-0.719	0.751	-0.721	3.781	-0.311	-1.906	0.508	-1.53	-0.636	0	2.145	-0.111	-0.115	0	-0.821	-2.577	-1.578	2.175	-0.749	0	-2.697
1.1525	-0.099	0	0.214	4.196	-2.685	-0.381	-0.335	0	6.923	-1.374	0	0	2.147	-0.761	1.731	-0.439	-0.982	-1.1	-2.198	3.559	1.407	2.467	-0.578	-2.981	-0.798	-2.552	-3.091	0	2.876	-1.752	2.885	-0.27	-0.311	-0.318	-2.033	-1.53	-0.636	0	-1.43	-0.111	-1.27	0	-0.821	-1.622	-0.143	2.175	-2.621	0	-2.697
1.1575	-2.081	2.058	1.285	3.56	-2.685	-0.381	-0.335	0	5.313	-1.374	0	0.78	-1.156	-0.761	0.082	-1.17	1.472	-1.1	-3.013	-0.395	-1.151	-2.82	-0.578	-1.877	-0.798	-2.552	-1.619	0	-0.719	0.751	-0.721	-2.971	-0.311	1.271	-2.033	-1.53	-0.636	0	3.932	2.105	-2.425	0	-0.821	-0.668	-0.143	-0.544	2.995	0	-2.697
1.1625	-1.09	0	1.285	1.653	-0.767	-0.381	-0.335	0	5.313	-1.374	0	0.78	-1.156	-2.03	-1.566	-1.17	-0.368	-1.1	-2.198	-0.395	2.686	0.705	0.578	-0.773	-0.798	-2.552	-1.619	0	-0.719	3.255	-0.721	2.431	-0.311	1.271	-2.033	-1.53	-0.636	0	0.357	-1.219	-0.115	0	-0.821	1.241	-1.578	-0.544	-2.621	0	1.798
1.1675	-3.072	0	-0.856	1.017	-1.726	-0.381	-0.335	0	6.923	-1.374	0	5.457	-1.156	-2.03	-0.742	-0.439	-0.368	-0.254	-3.013	-0.395	0.128	0.705	-0.578	-1.877	-0.798	-2.552	1.325	0	-0.719	0.751	-0.721	-0.27	-0.311	2.859	0.508	-1.53	2.542	0	-1.43	-0.111	-0.115	0	-0.821	-0.668	1.291	2.175	-0.749	0	-2.697
1.1725	-1.09	2.058	-1.927	3.56	-2.685	-0.381	-0.335	0	3.703	-1.374	0	0	0.496	-2.03	0.082	0.293	-0.368	0.592	-2.198	-0.395	3.965	-1.057	-0.578	0.331	-0.798	-2.552	-1.619	0	-0.719	-1.752	-0.721	-1.62	-0.311	-0.318	3.05	-1.53	-0.636	6.292	-1.43	-1.219	-2.425	0	-0.821	-1.622	1.291	2.175	-0.749	0	-2.697
1.1775	0.892	4.115	-0.856	3.56	-3.643	-0.381	-0.335	0	-1.127	-1.374	0	-0.78	-1.156	-2.03	0.082	0.293	-0.982	1.439	-3.013	3.559	-2.43	-1.057	-0.578	3.644	-0.798	-2.552	-0.147	0	-0.719	-1.752	-0.721	2.431	-0.311	1.271	-2.033	-1.53	-0.636	0	2.145	-1.219	-0.115	0	-0.821	1.241	-0.143	-0.544	-0.749	0	-2.697
1.1825	-1.09	0	-1.927	1.017	-1.726	-0.381	-0.335	0	2.093	-1.374	0	0	-1.156	-2.03	-0.742	-1.17	-0.982	-0.254	-2.198	-0.395	3.965	0.705	6.361	-4.085	-0.798	-2.552	-1.619	0	-0.719	-1.752	-0.721	-1.62	-0.311	-1.906	-2.033	-1.53	-0.636	0	0.357	-1.219	3.349	0	-0.821	-2.577	-0.143	-0.544	-0.749	0	-2.697
1.1875	-0.099	2.058	-1.927	2.924	1.151	-0.381	-0.335	0	0.483	-1.374	6.043	1.559	-1.156	-2.03	-0.742	-1.17	-0.368	-0.254	-1.384	-0.395	0.128	-1.057	-2.892	-2.981	-0.798	-2.552	-1.619	0	-0.719	-1.752	-0.721	-0.27	-0.311	-1.906	0.508	-1.53	-0.636	0	-1.43	-1.219	-1.27	0	-0.821	0.286	-1.578	2.175	1.123	0	-2.697
1.1925	-0.099	0	-0.856	4.196	-0.767	-0.381	-0.335	0	0.483	-1.374	0	-0.78	-1.156	-2.03	0.082	-0.439	-0.368	-1.1	-3.013	-0.395	2.686	-1.057	-1.735	-0.773	-0.798	-2.552	-3.091	0	-0.719	-1.752	-0.721	-1.62	-0.311	-0.318	-2.033	-1.53	-0.636	0	0.357	-0.111	3.349	0	-0.821	-1.622	-0.143	-0.544	-0.749	0	1.798
1.1975	0.892	2.058	0.214	4.832	-2.685	-0.381	-0.335	0	5.313	-1.374	0	0.78	3.799	-2.03	0.082	-0.439	1.472	-1.1	-0.57	3.559	-1.151	4.23	-0.578	-1.877	-0.798	-2.552	-1.619	0	2.876	-1.752	-0.721	-2.971	2.795	-1.906	3.05	1.53	-0.636	0	-1.43	0.997	5.659	0	-0.821	2.195	-1.578	-0.544	1.123	0	-2.697
1.2025	0.892	0	0.214	-0.254	-2.685	-0.381	-0.335	0	0.483	-1.374	0	1.559	-1.156	-0.761	-2.39	0.293	2.086	-1.1	0.244	-0.395	0.128	2.467	-1.735	0.331	-0.798	-2.552	1.325	0	-0.719	-1.752	-0.721	-1.62	-0.311	-1.906	-2.033	-1.53	-0.636	0	-1.43	-0.111	1.039	0	-0.821	-0.668	-1.578	2.175	-2.621	0	-2.697
1.2075	-1.09	2.058	0.214	1.017	-0.767	-0.381	-0.335	0	3.703	-1.374	0	1.559	-1.156	-0.761	-2.39	0.293	0.245	-1.1	-0.57	3.559	0.128	0.705	-2.892	0.331	-0.798	-2.552	-0.147	0	-0.719	-1.752	-0.721	1.08	-0.311	-0.318	-2.033	-1.53	-0.636	0	-1.43	-1.219	1.039	0	-0.821	0.286	1.291	-0.544	-0.749	0	1.798
1.2125	1.883	-2.058	-2.998	2.289	-1.726	-0.381	-0.335	0	6.923	-1.374	0	0.78	0.496	-2.03	-2.39	0.293	-0.368	2.285	-0.57	-0.395	-1.151	-2.82	-1.735	1.435	3.194	-2.552	-1.619	0	-0.719	-1.752	-0.721	1.08	5.9	4.447	-2.033	-1.53	2.542	0	-1.43	-1.219	-0.115	0	-0.821	-2.577	-1.578	-0.544	-2.621	0	-2.697
1.2175	-2.081	0	-2.998	2.289	-1.726	-0.381	-0.335	0	3.703	-1.374	0	0.78	0.496	-2.03	-1.566	1.024	-0.982	-0.254	0.244	3.559	-2.43	-2.82	0.578	0.331	-0.798	-2.552	-1.619	0	-0.719	-1.752	-0.721	-1.62	-0.311	-1.906	-2.033	1.53	-0.636	0	0.357	-0.111	1.039	0	-0.821	4.104	-0.143	-0.544	-2.621	0	-2.697
1.2225	-2.081	2.058	-2.998	4.196	-1.726	3.427	-0.335	0	3.703	-1.374	0	0	0.496	-0.761	-0.742	-1.17	2.086	-0.254	-0.57	7.513	0.128	0.705	-1.735	3.644	-0.798	4.74	-1.619	0	-0.719	0.751	-0.721	-0.27	2.795	2.859	-2.033	-1.53	-0.636	0	0.357	0.997	3.349	0	-0.821	2.195	-0.143	2.175	-0.749	0	1.798
1.2275	-0.099	2.058	-1.927	3.56	-3.643	-0.381	-0.335	0	2.093	-1.374	0	1.559	0.496	-0.761	-1.566	-1.17	3.313	-0.254	-1.384	-0.395	1.407	0.705	-1.735	1.435	-0.798	-2.552	1.325	0	-0.719	-1.752	-0.721	-2.971	-0.311	-1.906	-2.033	-1.53	-0.636	0	-1.43	2.105	-1.27	0	-0.821	-1.622	-1.578	-0.544	1.123	0	-2.697
1.2325	1.883	0	-2.998	1.653	-1.726	-0.381	-0.335	0	2.093	-1.374	0	1.559	-1.156	0.507	-0.742	-0.439	0.859	-1.1	-2.198	-0.395	1.407	-1.057	-1.735	1.435	3.194	-2.552	1.325	0	-0.719	-1.752	-0.721	-0.27	2.795	-1.906	0.508	-1.53	-0.636	0	-1.43	-1.219	-2.425	0	-0.821	-0.668	-0.143	-0.544	2.995	0	-2.697
1.2375	-1.09	0	3.426	2.924	-1.726	-0.381	-0.335	0	2.093	-1.374	0	0	0.496	-0.761	-2.39	-0.439	3.313	-1.1	-1.384	-0.395	-2.43	-2.82	-1.735	-2.981	-0.798	1.094	1.325	0	6.471	-1.752	-0.721	1.08	-0.311	-0.318	-2.033	4.591	-0.636	0	0.357	-1.219	3.349	0	-0.821	1.241	-1.578	-0.544	2.995	0	-2.697
1.2425	-2.081	0	-0.856	2.924	-1.726	-0.381	-0.335	0	5.313	-1.374	0	2.339	-1.156	0.507	-2.39	-1.17	-0.368	0.592	-3.013	-0.395	-1.151	2.467	-0.578	0.331	-0.798	-2.552	-3.091	0	2.876	-1.752	-0.721	-0.27	5.9	1.271	-2.033	1.53	-0.636	0	-1.43	-1.219	1.039	0	1.231	-1.622	-1.578	-0.544	1.123	0	-2.697
1.2475	1.883	6.173	-1.927	1.653	-1.726	-0.381	-0.335	0	2.093	-1.374	0	3.118	0.496	-2.03	1.731	1.024	-0.982	-1.1	-3.013	-0.395	0.128	0.705	-0.578	1.435	-0.798	-2.552	1.325	0	2.876	-1.752	-0.721	-2.971	2.795	-0.318	-2.033	-1.53	-0.636	0	2.145	0.997	-2.425	0	1.231	0.286	-1.578	-0.544	1.123	0	1.798
1.2525	0.892	0	-2.998	2.289	-1.726	-0.381	-0.335	0	0.483	-1.374	0	1.559	-1.156	-2.03	-1.566	-1.17	-1.595	0.592	-3.013	3.559	-1.151	0.705	-1.735	0.331	-0.798	-2.552	-3.091	0	2.876	-1.752	-0.721	-2.971	-0.311	2.859	0.508	-1.53	2.542	0	0.357	-1.219	2.194	0	1.231	-2.577	-1.578	-0.544	1.123	0	-2.697
1.2575	0.892	0	-0.856	2.289	0.192	3.427	-0.335	0	3.703	-1.374	0	2.339	-1.156	-2.03	-0.742	0.293	0.245	-0.254	-2.198	3.559	-1.151	-2.82	6.361	0.331	-0.798	-2.552	-1.619	0	-0.719	-1.752	-0.721	-1.62	-0.311	2.859	-2.033	-1.53	-0.636	0	0.357	-0.111	3.349	0	-0.821	-0.668	-1.578	2.175	2.995	0	-2.697
1.2625	-1.09	-2.058	-0.856	2.924	-1.726	-0.381	3.014	0	2.093	-1.374	0	1.559	2.147	-2.03	-1.566	0.293	0.245	1.439	-2.198	3.559	1.407	2.467	1.735	-0.773	3.194	-2.552	-0.147	0	-0.719	-1.752	-0.721	-0.27	2.795	1.271	-2.033	1.53	-0.636	0	0.357	-0.111	1.039	0	-0.821	1.241	-1.578	2.175	-0.749	0	1.798
1.2675	-0.099	0	-2.998	1.017	-3.643	-0.381	-0.335	0	3.703	-1.374	0	0	0.496	-2.03	-0.742	-0.439	-0.368	2.285	2.687	3.559	1.407	-1.057	0.578	-2.981	-0.798	-2.552	-0.147	0	-0.719	5.758	-0.721	-2.971	-0.311	-0.318	-2.033	-1.53	-0.636	0	7.507	0.997	1.039	0	-0.821	-0.668	-1.578	-0.544	1.123	0	1.798
1.2725	2.874	-2.058	-0.856	2.289	-0.767	3.427	-0.335	0	0.483	-1.374	0	1.559	3.799	-2.03	-1.566	-0.439	1.472	-1.1	-0.57	3.559	1.407	-1.057	-1.735	0.331	-0.798	-2.552	-3.091	0	-0.719	-1.752	-0.721	2.431	-0.311	1.271	0.508	-1.53	-0.636	0	2.145	2.105	2.194	0	-0.821	-0.668	-0.143	-0.544	2.995	0	-2.697
1.2775	2.874	-2.058	-1.927	2.289	0.192	-0.381	-0.335	0	0.483	-1.374	0	0.78	3.799	1.776	-2.39	-0.439	2.086	-1.1	0.244	-0.395	0.128	-2.82	0.578	-4.085	-0.798	-2.552	2.796	0	-0.719	-1.752	-0.721	-0.27	-0.311	2.859	-2.033	1.53	2.542	0	0.357	-0.111	1.039	0	-0.821	0.286	1.291	-0.544	2.995	0	-2.697
1.2825	-0.099	0	-0.856	1.653	-0.767	-0.381	-0.335	0	3.703	-1.374	0	0.78	0.496	-2.03	-2.39	0.293	-0.982	0.592	-3.013	-0.395	-1.151	-1.057	-2.892	0.331	-0.798	-2.552	-1.619	0	-0.719	0.751	-0.721	2.431	-0.311	-1.906	-2.033	-1.53	2.542	0	2.145	0.997	-1.27	0	-0.821	1.241	-1.578	4.893	-0.749	0	-2.697
1.2875	-0.099	-2.058	0.214	1.653	-0.767	-0.381	9.713	0	5.313	-1.374	0	0	-1.156	0.507	-0.742	-1.17	0.245	-1.1	-1.384	-0.395	2.686	0.705	-1.735	4.748	-0.798	-2.552	-1.619	0	-0.719	-1.752	-0.721	-1.62	-0.311	-1.906	-2.033	-1.53	-0.636	0	2.145	-1.219	-1.27	0	-0.821	1.241	-1.578	-0.544	-0.749	0	-2.697
1.2925	-0.099	2.058	1.285	-0.254	-1.726	-0.381	-0.335	0	3.703	-1.374	0	0	-1.156	-2.03	-1.566	-1.17	-0.368	-0.254	-2.198	-0.395	0.128	-2.82	-1.735	-1.877	-0.798	-2.552	1.325	0	2.876	0.751	-0.721	-0.27	-0.311	-1.906	0.508	-1.53	-0.636	0	3.932	-0.111	3.349	0	-0.821	1.241	-1.578	2.175	4.867	0	-2.697
1.2975	3.865	0	-2.998	-0.254	-3.643	-0.381	-0.335	0	2.093	-1.374	6.043	-0.78	-1.156	-0.761	-2.39	-0.439	1.472	0.592	-2.198	-0.395	-1.151	0.705	-1.735	0.331	3.194	-2.552	-3.091	0	-0.719	-1.752	-0.721	-2.971	2.795	-1.906	0.508	-1.53	-0.636	0	0.357	-0.111	-0.115	0	-0.821	-0.668	-0.143	2.175	-2.621	0	-2.697
[truncated: 63 more columns]

## Sheet: PSTH(tjM1,FS,allLayers,novice)
time (s)	n1	n2	n3	n4	n5	n6	n7	n8	n9	n10	n11	n12	n13	n14	n15	n16	n17	n18	n19	n20	n21	n22	n23	n24	n25	n26	n27	n28	n29	n30	n31	n32	n33	n34	n35	n36	n37	n38	n39	n40	n41	n42	n43	n44	n45	n46	n47	n48	n49
0.8025	1.439	0.767	0.321	-0.934	0	-0.203	-0.27	0.176	2.04	0.358	-0.662	0.459	-1.503	-0.293	0.753	-0.987	0.609	-0.038	-0.065	0.583	-0.426	0.122	0.091	-0.003	0.001	-1.602	1.389	0.838	-0.059	0.571	0.321	-0.272	0.008	4.527	2.377	1.817	3.364	0.358	-0.944	-0.136	-1.212	0	1.699	-0.983	0.338	-0.61	0.419	1.048	-0.426
0.8075	1.048	0.128	-0.241	-0.584	0	-0.008	-0.87	-0.426	1.747	0.534	-0.395	0.377	-1.018	-0.953	0.548	-0.867	0.243	0.024	-0.03	0.035	-0.313	0.165	0.201	0.348	0.021	-1.602	0.975	-0.237	0.403	0.132	-0.345	0.125	0.597	3.206	3.063	2.481	4.12	-0.057	-0.944	-0.242	-1.124	0	1.487	-0.528	0.191	-0.661	0.44	1.73	-0.357
0.8125	0.635	-0.189	-0.662	-0.085	0.006	-0.151	-1.158	-0.465	0.902	0.512	-0.564	0.186	-0.327	-1.072	0.038	-0.465	0.458	-0.031	-0.085	-0.372	0.098	0.318	0.322	0.05	0.258	-1.601	0.793	-0.804	0.772	0.446	-0.811	0.227	0.95	1.652	2.318	1.763	2.364	-0.838	-0.944	-0.248	-1.196	0	0.819	-0.414	0.269	-0.582	0.155	1.813	-0.108
0.8175	1.214	0.106	-0.822	-0.082	0.068	-0.94	-1.115	-0.211	1.225	0.305	-0.952	-0.156	-0.324	-1.139	-1.03	-0.281	0.459	0.141	-0.086	-0.486	0.487	0.462	0.206	-0.32	1.335	-1.584	0.186	-0.686	0.365	0.28	-1.523	-0.181	0.527	0.404	0.718	0.254	0.525	-0.659	-0.944	-0.147	-1.527	0	0.807	-0.267	0.235	-0.396	-0.116	0.89	0.065
0.8225	2.043	0.533	-1.095	-0.524	0.305	-1.234	-1.464	-0.467	2.866	0.237	-1.021	-0.508	-0.944	-1.16	-1.637	-0.368	0.285	0.501	-0.039	-0.534	0.388	0.557	0.132	-0.664	3.298	-1.385	0.064	0.424	-0.107	-0.594	-2.103	-0.299	-0.17	0.869	0.224	-0.072	0.043	0.426	-0.943	-0.247	-1.975	0	1.285	0.367	-0.187	-0.456	-0.071	0.621	0.093
0.8275	1.624	0.7	-1.225	-0.516	0.503	-0.757	-1.271	-0.437	3.18	0.179	-0.82	-0.666	-1.048	-0.271	-1.24	-0.467	-0.03	0.52	-0.082	-0.28	0.506	0.858	0.283	-0.579	5.16	-0.633	1.814	1.644	-0.106	-1.102	-1.351	0.182	-0.451	1.8	0.815	0.627	0.001	1.035	-0.935	-0.236	-1.718	0	1.491	0.817	-0.507	-0.566	-0.078	1.013	0.276
0.8325	1.238	1.034	-0.657	0.026	0.305	-0.215	-0.218	0.16	2.301	-0.033	-0.457	-0.836	-0.831	0.483	-1.027	-0.782	-0.659	0.25	-0.041	0.038	0.664	0.967	0.009	0.099	5.848	-0.004	3.846	2.045	0.376	-0.633	-0.226	0.662	-0.165	0.659	1.728	1.384	0	0.562	-0.842	-0.162	-1.062	0	1.154	1.085	-0.404	-0.652	-0.203	0.776	0.532
0.8375	0.976	1.043	0.198	0.612	0.074	0.693	0.065	1.198	1.059	0.014	-0.039	-0.789	-1.161	-0.279	-1.532	-1.094	-0.927	-0.065	0.163	-0.147	0.309	0.775	-0.362	0.829	4.121	-0.633	2.871	1.88	0.917	0.156	-0.842	0.54	0.598	-0.688	2.352	1.833	0	-0.046	-0.487	-0.271	-0.828	0	0.942	0.679	-0.266	-0.678	-0.259	0.011	0.322
0.8425	0.346	0.812	0.367	1.555	0.074	2.09	-0.621	2.278	0.701	0.369	-0.139	-0.447	-1.451	-1.25	-2.002	-1.153	-0.873	-0.206	0.228	-0.316	-0.025	0.578	-0.471	1.264	1.552	-1.385	0.633	0.615	1.123	0.429	-1.76	0.084	1.306	-1.043	2.071	1.488	0	0.244	-0.191	-0.347	-0.778	0	1.527	-0.275	-0.191	-0.436	-0.339	-0.054	0.004
0.8475	-0.073	1.043	0.143	2.357	0.306	2.486	-0.542	1.444	0.937	0.655	-0.442	-0.187	-1.161	-1.55	-1.857	-1.087	-0.317	-0.107	0.016	-0.069	-0.252	0.428	-0.206	1.24	0.276	-1.584	-0.412	-0.053	1.526	0.242	-1.53	-0.038	1.371	-1.074	1.335	0.7	0	0.959	-0.487	0.003	-0.396	0	1.708	-0.817	0.163	-0.038	-0.116	0.431	-0.052
0.8525	-0.168	1.034	-0.012	1.997	0.509	1.69	-0.303	-0.22	0.794	0.654	-0.707	-0.037	-0.841	-1.833	-1.291	-0.701	0.843	0.041	-0.162	0.437	-0.4	0.372	0.365	0.868	0.021	-1.601	-0.605	-0.106	1.399	0.246	-1.244	-0.132	0.966	-1.075	1.006	0.561	0	1.279	-0.842	0.536	0.399	0.001	0.499	-1.184	0.394	0.394	0.423	0.356	0.042
0.8575	-0.176	0.7	-0.531	1.583	0.385	1.081	-0.861	-0.992	0.633	0.931	-0.992	0.032	-1.17	-1.833	-0.408	-0.13	1.03	0.102	-0.184	0.588	-0.433	0.2	0.41	0.251	0.001	-1.602	-0.607	-0.431	0.503	-0.081	-1.344	-0.405	0.744	-1.074	0.856	0.833	0	0.796	-0.935	0.547	0.171	0.028	-0.328	-1.199	0.133	0.427	0.608	0.232	0.225
0.8625	-0.176	0.542	-0.774	0.991	0.51	0.994	-0.29	-1.126	0.86	1.611	-1.032	0.185	-1.564	-1.55	0.226	0.084	0.153	0.25	-0.107	0.37	-0.4	0.093	-0.017	0.198	0	-1.602	-0.453	-0.131	-0.095	-1.008	-1.012	-0.405	0.961	-1.059	0.557	0.558	0	-0.063	-0.943	-0.016	-0.633	0.342	-0.115	-1.009	-0.121	0.189	0.382	0.555	0.329
0.8675	-0.176	0.208	-0.621	-0.149	1.125	1.524	1.064	-1.023	1.231	1.765	-0.91	0.652	-1.659	-1.25	0.351	0.011	-0.018	0.35	-0.016	0.104	-0.262	0.12	-0.291	0.518	0	-1.602	0.13	0.551	-0.106	-1.44	-0.544	-0.132	1.322	-0.881	0.92	0.66	0	-0.068	-0.944	-0.421	-0.673	1.531	0.463	-1.199	-0.319	0.135	0.2	0.593	0.4
0.8725	-0.176	0.199	-0.399	-0.795	1.386	1.507	0.426	-0.581	1.121	0.805	-0.885	0.842	-1.564	-0.278	0.769	0.544	0.187	0.218	0.039	0.028	-0.147	0.183	-0.422	0.922	0	-1.602	0.618	0.551	0.365	-1.281	-0.423	-0.038	1.22	-0.191	1.81	1.34	0	0.311	-0.944	-0.667	-0.535	2.525	1.271	-1.192	-0.255	0.245	0.155	0.486	0.516
0.8775	-0.176	0.421	-0.146	-0.598	1.052	1.115	-1.125	-0.098	0.965	-0.051	-0.871	0.662	-1.17	0.506	2.222	1.419	0.149	0.006	0.184	-0.065	-0.262	0.202	-0.075	1.287	0	-1.602	0.144	-0.138	0.767	-0.712	-0.623	0.084	1.134	0.564	2.18	1.757	0	0.345	-0.943	-0.784	-0.804	1.531	1.666	-0.924	0.011	0.341	0.113	0.658	0.473
0.8825	-0.176	0.087	0.417	-0.069	0.956	0.256	-1.435	0.087	1.253	-0.251	-0.882	0.457	-0.832	0.007	3.391	1.269	0.219	0.106	0.23	-0.441	-0.4	0.062	0.243	1.424	0	-1.602	-0.286	-0.508	0.364	-0.097	-0.416	0.544	1.707	0.868	2.352	1.8	0	-0.001	-0.935	-0.635	-1.306	0.342	1.336	-0.864	0.183	0.116	-0.036	0.852	0.101
0.8875	-0.176	-0.293	0.81	0.163	0.888	-0.003	-0.909	0.458	1.026	-0.281	-0.87	0.424	-1.057	0.156	3.075	0.193	0.005	0.334	0.018	-0.691	-0.436	-0.033	0.027	1.691	0	-1.602	0.144	-0.476	-0.118	-0.242	-0.478	0.711	1.971	1.608	2.164	1.575	0	-0.747	-0.842	-0.361	-1.183	0.028	1.495	-0.748	0.296	-0.393	-0.2	0.782	-0.03
0.8925	-0.168	-0.284	0.718	0.57	0.679	0.657	-0.333	0.468	0.55	-0.303	-0.878	0.432	-1.038	1.441	1.409	-0.371	-0.332	0.311	-0.141	-0.562	-0.439	0.05	-0.309	1.614	0	-1.602	0.618	-0.93	-0.245	-0.809	-0.82	0.393	1.859	2.104	1.238	1.127	0	-1.237	-0.479	-0.318	-0.241	0.001	1.815	-0.46	0.066	-0.856	-0.262	1.008	0.034
0.8975	-0.073	0.199	0.361	1.222	0.583	0.741	0.018	0.221	0.128	-0.407	-0.827	0.289	-0.596	1.613	0.246	-0.312	-0.053	0.424	-0.105	-0.138	-0.436	-0.006	-0.578	1.105	0	-1.602	0.13	-1.127	-0.256	-1.036	-1.517	-0.034	1.739	1.431	0.433	0.803	0	-1.091	-0.089	-0.393	0.53	0	1.198	-0.252	-0.277	-0.83	-0.384	1.321	0.189
0.9025	0.345	0.912	0.283	0.821	0.385	0.467	-0.802	0.582	-0.436	-0.376	-0.685	0.018	-0.041	1.068	0.343	-0.505	0.424	0.465	-0.043	0.255	-0.4	0.024	-0.417	1.02	0	-1.602	-0.453	-0.694	-0.257	-0.711	-2.023	-0.401	1.371	0.195	0.037	0.475	0	-0.792	-0.022	-0.186	0.085	0	0.737	-0.872	-0.581	-0.475	-0.349	0.873	0.458
0.9075	0.961	0.912	0.718	0.367	0.447	-0.012	-1.035	0.91	-0.968	-0.168	-0.503	-0.168	0.644	0.514	0.82	-0.96	-0.018	0.102	-0.109	0.255	-0.259	0.393	0.165	1.196	0	-1.601	-0.607	-0.291	-0.257	-0.331	-0.98	-0.454	0.538	0.002	0.018	0.166	0	-0.846	0.013	0.266	-0.738	0	1.365	-1.52	-0.579	-0.259	-0.117	0.14	0.341
0.9125	1.048	0.199	0.882	0.624	0.888	-0.693	0.33	0.705	-1.224	-0.097	-0.414	-0.131	0.523	-0.173	0.632	-0.771	-0.818	-0.167	-0.188	-0.132	-0.108	0.484	0.359	0.921	0	-1.584	-0.62	0.06	-0.256	-0.003	0.529	-0.36	-0.462	0.371	0.362	0.279	0	-1.009	-0.014	0.594	-1.114	0	1.89	-1.682	-0.326	0.06	-0.078	-0.335	-0.157
0.9175	0.779	-0.293	0.271	0.373	1.193	-1.312	1.492	0.776	-0.979	-0.008	-0.16	0.021	0.597	-0.667	-0.286	0.035	-1.086	-0.107	-0.209	-0.495	-0.082	0.19	-0.035	0.594	0	-1.385	-0.621	0.36	-0.245	-0.183	0.303	-0.499	-1.008	-0.207	0.189	-0.099	0	-0.849	0.013	0.493	-1.371	0	1.611	-1.612	0.119	0.25	-0.158	-0.124	-0.562
0.9225	0.725	-0.404	-0.409	-0.068	1.318	-1.319	0.86	1.383	-0.576	0.304	-0.153	0.012	1.191	-1.154	-0.881	0.364	-0.868	0.006	-0.211	-0.441	-0.068	0.048	-0.36	0.426	0	-0.633	-0.62	0.404	-0.118	-0.532	-0.218	-0.58	-0.889	-0.881	0.202	-0.246	0	-0.829	-0.022	0.277	-1.203	0	1.155	-1.292	0.272	-0.198	-0.036	0.42	-0.669
0.9275	0.684	-0.414	-0.567	0.17	1.493	-0.771	-0.452	1.023	-0.542	0.307	-0.317	0.034	0.869	-1.743	-0.655	-0.014	-0.263	-0.033	-0.211	-0.265	-0.079	0.189	-0.411	0.099	0	-0.004	-0.593	0.36	0.364	-0.241	-0.504	-0.283	-0.652	-1.059	0.354	-0.139	0	-1.282	-0.089	-0.119	-0.261	0	1.509	-1.024	-0.172	-0.563	0.068	0.29	-0.463
0.9325	0.622	-0.414	-0.533	0.664	1.386	-0.327	-0.373	0.335	-0.808	0.029	0.033	0.172	0.336	-1.819	0.014	-0.533	0.013	0.141	-0.209	-0.447	-0.068	0.343	-0.291	-0.176	0	-0.633	-0.258	0.066	0.767	0.944	-1.038	-0.002	-0.413	-1.074	0.074	-0.413	0	-1.71	-0.479	-0.592	0.454	0	2.164	-1.292	-0.501	-0.389	-0.078	-0.065	-0.052
0.9375	0.258	-0.405	-0.241	0.761	0.684	-0.019	0.481	0.467	-0.448	0.071	0.787	0.347	-0.616	-1.467	0.017	-0.781	0.075	0.504	-0.188	-0.565	-0.082	0.568	-0.024	0.007	0	-1.385	1.217	-0.208	0.364	1.873	-1.37	-0.283	0.288	-1.075	0.212	-0.279	0	-1.498	-0.842	-0.824	0.257	0	1.988	-1.605	-0.644	-0.127	-0.346	0.01	0.127
0.9425	-0.081	-0.302	0.544	0.495	0.142	0.01	0.711	0.334	-0.182	0.142	1.679	0.585	-1.224	-0.937	-0.094	-0.354	0.748	0.559	-0.107	-0.425	-0.104	0.742	0.325	-0.001	0	-1.584	3.373	-0.279	-0.118	1.493	-1.217	-0.58	1.036	-1.075	0.586	0.083	0	-0.973	-0.935	-0.87	-0.38	0	1.146	-1.597	-0.704	-0.05	-0.384	0.005	-0.05
0.9475	-0.168	0.096	1.009	0.332	0.011	-0.258	0.728	-0.457	-0.935	-0.042	1.825	0.602	-0.635	-0.009	-0.113	0.715	1.301	0.424	-0.018	-0.154	-0.219	0.679	0.372	-0.267	0	-1.601	3.54	-0.291	-0.245	0.464	-0.238	-0.495	1.154	-1.075	0.47	-0.026	0	-0.82	-0.935	-0.866	-0.922	0	0.342	-1.192	-0.639	0.015	-0.266	-0.119	-0.153
0.9525	-0.176	0.523	0.547	-0.15	0	-0.284	0.692	-0.879	-1.333	-0.063	1.043	0.445	0.119	0.327	-0.575	0.921	1.05	0.224	0.018	0.071	-0.219	0.473	-0.131	-0.313	0	-1.601	2.135	-0.367	-0.256	-0.271	1.085	-0.315	1.107	-1.075	0.093	-0.352	0	-0.768	-0.842	-0.784	-0.419	0	0.257	-0.52	-0.515	0.258	-0.245	0.129	-0.126
0.9575	-0.176	0.588	-0.192	-0.156	0	-0.336	0.511	-0.457	-0.797	0.004	0.533	0.139	-0.042	0.007	-0.971	-0.112	0.331	0.006	0.105	-0.148	-0.098	0.466	-0.404	-0.253	0	-1.584	1.732	-0.681	-0.257	-0.79	1.138	-0.283	0.641	-1.075	-0.405	-0.682	0	-0.544	-0.487	-0.443	0.574	0	0.681	-0.192	-0.199	0.355	-0.263	0.517	-0.157
0.9625	-0.176	0.523	-0.21	0.251	0	-0.285	0.614	0.334	-0.326	-0.02	0.054	-0.205	-0.089	0.335	-0.803	-0.473	0.313	0.105	0.163	-0.352	-0.006	0.2	-0.22	0.175	0	-1.385	1.397	-0.897	-0.256	-0.582	0.166	-0.258	0.306	-1.075	-0.528	-0.673	0	-0.5	-0.182	-0.005	0.494	0	0.494	-0.42	0.159	0.099	-0.343	0.479	-0.092
0.9675	-0.176	0.096	0.438	0.135	0	-0.265	0.342	0.457	-0.509	0.197	-0.473	-0.168	-0.089	1.158	-0.029	0.066	0.257	0.327	0.082	-0.235	0.25	0.003	0.001	0.737	0	-0.615	0.299	0.104	-0.245	0.674	-0.337	-0.185	-0.046	-1.074	-0.121	-0.403	0	-0.418	-0.385	0.027	0.248	0	-0.045	-0.68	0.353	-0.256	-0.161	-0.125	-0.014
0.9725	-0.176	-0.302	0.999	0.238	0	-0.06	-0.006	0.211	-0.901	0.74	-0.428	0.092	-0.041	1.127	0.491	-0.21	-0.425	0.234	-0.084	0.128	0.365	0.119	0.038	0.762	0	0.213	-0.44	1.228	-0.118	1.632	0.351	0.125	-0.505	-1.058	0.238	-0.159	0	-0.53	-0.385	-0.186	0.085	0	-0.362	-0.412	0.213	-0.429	0.197	-0.416	-0.056
0.9775	-0.176	-0.405	0.538	0.664	0	-0.216	0.252	0.467	-0.852	0.703	-0.196	0.175	0.137	0.261	0.527	-0.511	-0.717	0.077	-0.184	0.225	0.135	0.253	0.063	0.151	0	0.372	-0.607	0.519	0.364	1.173	0.939	0.23	-0.685	-0.849	0.227	0.028	0	-0.263	-0.182	-0.154	0.321	0	-0.458	-0.092	0.099	-0.409	0.152	-0.351	0.008
0.9825	-0.168	-0.413	-0.747	0.679	0	-0.024	0.071	0.458	-0.098	-0.008	-0.239	0.044	-0.427	-0.511	0.261	-0.138	-0.174	-0.107	-0.184	-0.098	-0.025	0.333	0.121	-0.229	0	0.644	-0.62	0.016	0.767	0.434	-0.02	-0.136	-0.954	0.179	-0.102	0.217	0	0.249	-0.461	0.281	0.784	0	-0.664	0	0.373	-0.392	0.072	-0.54	-0.005
0.9875	-0.081	-0.396	-1.355	0.128	0.011	0.867	-1	0.088	0.782	-0.493	-0.156	-0.004	-0.427	-0.711	0.538	-0.052	0.234	-0.242	-0.084	-0.323	-0.075	-0.063	0.39	-0.351	0	1.323	-0.593	0.238	0.365	-0.144	-1.185	-0.132	-0.501	2.104	-0.442	0.318	0	0.3	-0.528	0.582	0.33	0	-0.695	0.092	0.378	-0.4	0.277	-0.642	-0.039
0.9925	0.25	-0.19	-0.551	-0.286	0.142	0.699	-1.241	-0.077	1.502	-0.557	0.237	-0.055	0.128	-1.019	1.163	-0.165	-0.228	-0.206	0.086	-0.062	-0.068	-0.534	0.515	-0.404	0	1.81	-0.258	0.137	-0.107	-0.672	-1.495	0.275	0.257	2.843	0.112	0.703	0	0.836	0.537	0.508	-0.761	0	0.006	0.405	-0.051	-0.053	0.256	-0.189	0.017
0.9975	0.535	0.588	0.912	-0.68	0.684	0.067	-0.32	-0.323	1.413	-0.299	0.458	-0.23	-0.127	-1.085	0.909	-0.164	-1.024	0.06	0.211	0.385	-0.072	-0.596	0.205	-0.587	0	0.354	1.218	0.207	-0.106	-0.346	-1.681	0.3	-0.042	1.719	1.285	1.246	0	1.439	1.772	0.305	-0.856	0	1.234	0.595	-0.05	0.431	-0.036	0.414	0.091
1.0025	0.353	1.237	1.18	-0.972	1.38	0.411	0.493	0.222	0.361	0.359	0.601	-0.14	-0.265	-1.244	0.759	-0.053	-1.23	0.285	0.332	0.364	0.018	-0.532	0.039	-0.267	0	-1.169	3.387	0.57	0.388	0.534	-1.164	0.007	-0.391	0.773	2.161	1.749	0	1.011	1.179	0.049	-0.159	0	1.875	0.085	0.236	0.383	-0.339	0.285	0.016
1.0075	0.44	0.588	0.389	-0.965	1.425	0.615	0.535	1.383	-0.231	0.844	1.493	0.047	0.493	-1.744	0.161	0.519	-0.775	0.06	0.458	-0.196	0.355	-0.406	0.501	0.281	0	-1.566	3.735	0.437	1.067	0.757	0.111	-0.173	-0.323	0.034	2.101	1.796	0	0.731	-0.181	-0.396	0.274	0	1.55	-0.26	0.13	0.16	-0.339	-0.125	-0.058
1.0125	0.961	-0.181	-0.101	-0.605	1.019	0.165	-0.067	1.558	-0.226	0.525	2.25	0.212	1.567	-1.744	-1.123	0.837	-0.263	-0.206	0.379	-0.382	0.874	-0.094	0.815	0.228	0	-1.601	3.222	0.258	1.883	0.807	0.655	0.011	-0.153	0.18	0.998	0.999	0	1.288	-0.8	-0.592	0.755	0	0.839	-0.053	0.002	-0.11	-0.029	-0.216	-0.04
1.0175	0.961	-0.275	0.02	-0.001	0.758	0.039	-0.139	1.126	-0.375	0.017	1.597	0.761	1.207	-1.259	-1.705	0.722	-0.084	-0.235	0.166	0.161	0.897	0.256	0.112	0.517	0	-1.602	4.486	0.597	3.171	0.85	-0.166	0.349	-0.42	1.237	-0.027	0.007	0	1.121	-0.722	-0.546	0.655	0	0.728	-0.039	-0.244	-0.24	0.336	-0.179	0.161
1.0225	0.44	0.199	1.45	0.366	0.883	0.917	0.15	0.478	-0.375	-0.159	0.53	1.341	0.12	-1.266	-1.483	0.315	0.156	-0.032	0.111	0.637	0.503	0.574	-0.458	0.868	0	-1.602	4.793	0.412	3.055	0.559	-0.51	0.495	-0.056	1.222	-0.274	-0.511	0	0.647	0.08	-0.635	-0.623	0	0.95	-0.06	-0.483	-0.055	0.604	0.129	0.465
1.0275	0.353	0.922	2.588	0.448	0.814	1.944	-0.211	-0.333	-0.232	0.069	-0.028	1.307	-0.522	-1.841	-1.409	-0.311	0.572	0.388	0.088	0.388	0.125	0.704	-0.291	0.959	0.001	-1.602	2.72	0.233	1.413	0.815	-0.199	0.227	0.9	0.002	-0.379	-0.804	0	0.125	1.121	-0.596	-0.553	0	0.719	-0.345	-0.267	-0.09	0.42	0.581	0.733
1.0325	0.543	1.043	1.257	0.448	0.374	1.458	-0.392	-0.458	-0.309	0.314	-0.302	0.721	-0.718	-2.231	-1.569	-0.68	0.51	0.671	0.039	0.134	-0.13	0.582	0.025	1.051	0.019	-1.601	1.148	0.598	0.814	1.142	-0.404	0.039	1.074	-0.656	-0.712	-1.17	0	-0.829	1.188	-0.354	0.49	0	0.732	-0.243	-0.136	-0.255	-0.158	0.765	0.747
1.0375	0.354	0.923	-0.911	0.38	0.074	0.398	0	-0.221	-0.071	0.342	-0.603	0.099	-1.161	-2.238	-1.746	-0.648	0.441	0.568	0.084	0.104	0.037	0.295	0.31	0.243	0.236	-1.584	0.187	1.375	1.55	0.667	-0.728	0.113	0.765	0.018	-1.019	-1.464	0	-1.837	0.572	-0.272	-0.109	0.001	1.114	0.228	-0.255	-0.263	-0.53	0.301	0.268
1.0425	0.448	1.543	-2.059	0.177	0.006	0.094	0.192	-0.581	0.317	0.602	-0.671	-0.211	-1.564	-1.924	-2.418	-0.203	0.747	0.37	0.061	-0.171	0.503	-0.113	0.241	-0.076	1.059	-1.385	-0.27	1.881	2.009	0.394	-1.093	0.043	0.857	1.415	-0.954	-1.318	0	-2.594	0.097	-0.168	-1.048	0.028	1.429	0.16	-0.247	-0.363	-0.614	-0.286	-0.123
1.0475	1.056	1.86	-2.202	0.305	0.012	0.032	-0.108	-0.899	0.156	0.89	-0.71	-0.056	-1.668	-1.58	-2.518	0.298	1.104	0.456	-0.082	-0.534	0.5	-0.31	0.368	0.373	1.746	-0.615	0.325	1.304	1.526	0.235	-1.237	0.272	0.76	2.088	-0.368	-0.407	0	-2.968	0.03	0.191	-0.864	0.342	1.882	-0.78	-0.332	-0.317	-0.617	-0.179	0.032
1.0525	1.38	1.219	-1.646	1.141	0.142	-0.102	-0.007	-0.582	-0.109	0.565	-0.799	0.451	-1.659	-1.528	-1.884	0.557	1.189	0.655	-0.141	-0.595	-0.003	-0.24	0.646	0.464	1.059	0.212	1.537	1.236	0.514	-0.182	-0.755	0.674	0.252	1.415	0.085	0.438	0	-3.126	0.08	0.148	-0.449	1.531	2.103	-1.513	-0.436	-0.174	-0.576	0.194	0.26
1.0575	1.048	0.878	-0.052	1.705	0.679	0.313	0.97	-0.231	-0.348	0.177	-0.671	1.15	-1.451	-1.572	-1.46	1.138	0.591	0.449	-0.005	-0.425	-0.311	-0.1	0.475	0.442	0.236	0.336	2.134	1.26	-0.106	-0.194	-0.291	0.585	-0.332	0.017	0.339	0.556	0.001	-3.104	0.376	-0.4	-0.646	2.526	2.193	-1.689	-0.402	-0.122	-0.385	0.097	0.212
1.0625	0.353	1.237	2.096	1.433	1.312	0.255	1.558	-0.582	-0.17	0.05	-0.521	1.592	-0.663	-1.819	-1.29	0.932	-0.464	0.289	0.128	-0.114	-0.216	0.075	0.088	0.067	0.019	0.212	1.704	0.706	-0.233	0.063	-0.676	0.255	-0.138	-0.671	0.556	0.333	0.043	-2.813	0.376	-0.738	-0.686	1.559	2.21	-1.696	-0.105	-0.155	-0.04	0.086	0.054
1.0675	-0.073	2.074	2.858	0.7	1.119	-0.221	1.596	-0.899	0.715	0.038	-0.481	1.619	-0.004	-1.654	-0.958	-0.561	-1.164	0.189	0.016	0.277	0.03	0.309	-0.22	-0.228	0.001	-0.615	1.063	-0.119	-0.106	0.137	-0.88	0.113	0.565	-0.191	0.144	-0.338	0.525	-2.428	0.072	-0.66	-0.056	0.683	2.328	-1.612	0.271	-0.183	0.252	0.27	0.008
1.0725	-0.16	2.424	2.512	0.604	0.51	0.622	0.92	-0.571	1.269	0.588	-0.474	1.102	-0.663	-0.757	-0.434	-1.401	-0.876	0.006	-0.056	0.355	0.033	0.451	-0.168	-0.26	0	-1.385	0.799	-0.425	0.503	-0.314	-0.504	-0.177	0.333	0.355	-0.199	-0.869	2.353	-2.067	-0.08	-0.381	-0.176	1.56	2.006	-1.284	0.328	0.164	0.232	1.046	0.266
1.0775	-0.08	1.972	2.334	1.094	0.391	1.88	-0.102	-0.087	0.422	2.059	-0.432	0.456	-1.451	-0.084	0.578	-1.203	0.459	0.144	0.052	0.37	-0.18	0.308	-0.053	-0.008	0	-1.584	0.144	-0.042	1.388	-0.084	-0.37	-0.14	0.106	-0.192	-0.323	-1.12	3.879	-1.589	-0.47	0.134	-0.715	2.554	1.211	-0.925	0.165	0.583	-0.154	2.071	0.604
1.0825	0.266	0.849	2.081	1.154	0.589	1.627	-0.669	0.221	-0.662	2.863	-0.246	0.259	-1.659	-0.091	2.369	-0.894	1.624	0.501	0.303	0.34	-0.18	0.307	-0.17	-0.093	0	-1.601	-0.453	0.137	1.388	1.388	-0.318	0.226	0.105	-0.688	-0.465	-1.13	2.353	-0.137	-0.731	0.679	-0.719	1.873	0.71	-0.787	-0.098	0.307	-0.29	1.947	0.749
1.0875	0.733	0.571	1.028	1.087	0.758	1.242	-0.386	1.137	-0.636	2.206	-0.01	0.382	-1.677	0.23	2.648	-0.911	1.473	0.523	0.538	0.231	0.033	0.63	-0.253	-0.679	0	-1.601	-0.607	0.488	0.503	2.056	-0.125	0.076	-0.229	-0.192	-0.48	-0.993	0.525	1.383	-0.377	0.501	-0.079	1.873	1.253	-0.504	-0.202	-0.193	0.051	1.98	1.009
1.0925	1.301	1.776	0.157	0.515	1.324	1.725	-0.314	1.949	-0.048	1.705	-0.16	0.731	-1.677	0.671	1.055	-0.778	0.825	0.292	0.498	0.207	0.03	0.795	-0.108	-0.998	0.001	-1.584	-0.62	1.024	-0.095	1.479	-0.292	-0.405	0.544	0.355	-0.356	-0.841	0.043	1.439	0.266	0.291	0.362	2.553	2.296	-0.405	0.305	-0.114	0.632	2.27	1.251
1.0975	2.272	3.353	-0.036	0.245	2.007	1.417	-0.289	1.826	0.687	1.363	-0.56	0.8	-1.668	0.14	0.576	-0.599	0.319	0.154	0.672	0.155	-0.219	0.791	-0.026	-0.741	0.019	-1.385	-0.607	1.248	-0.106	1.422	-0.045	-0.617	1.993	-0.207	0.299	-0.279	0.001	0.754	0.275	0.569	0.185	1.533	2.801	-0.176	0.86	0.248	0.894	2.212	1.17
1.1025	2.516	3.677	0.042	0.386	2.127	0.447	0.547	1.96	1.059	0.972	-0.628	0.62	-1.546	-0.494	1.014	-0.35	0.022	0.334	0.904	-0.023	-0.354	0.821	0.215	-0.144	0.237	-0.615	-0.439	1.695	0.376	2.027	1.005	-0.449	2.247	-0.849	1.397	0.521	0	0.874	-0.275	1.01	-0.096	0.37	2.942	0.772	1.044	0.484	0.423	3.036	1.158
1.1075	1.57	2.156	0.482	0.456	1.872	0.418	0.879	2.751	0.194	0.688	-0.56	0.592	-0.944	-0.735	1.082	0.578	0.172	0.742	0.731	-0.328	-0.219	0.765	0.492	0.882	1.079	0.212	0.312	1.56	0.917	1.832	1.846	-0.087	1.918	-0.656	1.944	0.948	0	1.857	-0.266	1.146	-0.606	0.37	2.862	1.413	0.882	0.635	0.268	3.585	0.89
1.1125	0.472	0.562	0.994	0.557	1.545	0.326	0.741	3.173	-0.635	0.75	-0.67	0.842	0.174	-0.972	1.017	1.38	0.666	1.041	0.51	-0.204	0.034	0.722	0.313	1.798	1.983	0.336	1.536	0.636	1.135	1.599	1.495	0.182	1.685	0.853	1.592	0.989	0	1.921	0.385	0.693	-0.705	1.532	3.277	1.177	0.643	0.711	0.966	2.131	0.59
1.1175	0.125	0.348	1.018	1.087	1.206	-0.102	1.554	2.751	-1.151	0.786	-0.749	0.947	0.503	-0.802	0.959	1.083	0.929	0.993	0.531	0.21	0.076	0.74	0.235	1.3	2.118	0.212	2.12	0.226	1.665	1.832	1.032	0.454	1.167	2.666	1.133	0.724	0	1.318	0.825	0.185	-0.152	2.525	2.987	0.504	0.698	0.847	1.847	0.443	0.644
1.1225	0.685	1.035	0.662	2.398	1.635	0.024	2.63	1.96	-0.918	0.446	-0.435	0.536	-0.55	0.449	0.497	0.428	1.124	1.006	0.562	0.195	0.034	0.886	1.036	0.718	1.983	-0.615	1.536	0.29	2.043	2.549	0.331	0.858	0.626	2.281	0.572	0.153	0	1.271	0.833	-0.104	0.06	1.531	2.063	0	0.666	0.776	1.857	-0.13	0.642
1.1275	1.23	1.423	0.345	3.647	2.211	-0.012	2.324	1.826	-0.143	0.269	-0.007	0.501	-1.442	2.352	0.482	0.407	1.069	1.07	0.402	0.174	0.25	0.949	1.759	0.523	1.079	-1.385	0.312	-0.017	1.815	2.567	-0.39	1.159	1.096	1.046	0.284	0.037	0	1.525	0.479	0.196	0.432	0.342	1.486	-0.497	0.575	0.55	1.092	-0.183	0.858
1.1325	0.684	1.136	0.29	3.015	1.929	-0.242	0.59	1.938	0.555	0.731	0.076	0.908	-1.659	3.424	1.079	0.463	0.728	0.926	0.169	0.506	0.329	0.896	1.274	0.81	0.237	-1.583	-0.425	-0.552	1.905	0.918	-0.125	1.013	2.085	0.58	1.189	1.228	0	1.674	0.097	0.675	0.933	0.029	1.179	-1.092	0.737	0.302	0.177	-0.005	1.194
1.1375	0.109	0.709	0.224	0.993	1.635	-0.378	-0.625	1.013	1.364	1.701	-0.007	0.742	-1.668	2.749	2.348	0.189	0.261	0.607	0.134	0.773	-0.002	0.997	0.342	1.727	0.02	-1.566	-0.439	-0.841	2.7	0.239	-0.233	0.634	2.08	-0.175	2.756	2.894	0	1.671	0.132	0.565	0.966	0.029	1.053	-1.092	1.061	0.082	-0.018	-0.055	1.08
1.1425	0.274	0.533	0.06	0.414	1.471	-0.517	-0.825	-0.324	0.969	2.353	0.076	0.351	-1.564	2.198	1.891	-0.105	-0.235	0.299	0.19	0.734	-0.134	1.117	0.246	2.683	0.02	-1.169	0.131	-0.552	2.641	1.214	-0.886	0.927	1.036	-0.687	3.377	3.303	0	0.674	0.554	0.583	1.065	0.342	0.667	-0.505	1.29	0.234	0.479	-0.356	0.849
1.1475	0.622	0.106	-0.164	1.033	1.058	-0.096	-0.373	-0.879	0.252	2.062	-0.007	0.485	-1.161	1.337	-0.26	-0.154	-0.387	0.154	0.211	0.697	0.116	1.204	0.829	2.398	0.236	0.336	0.618	-0.011	1.676	1.604	-1.02	1.456	0.383	-0.191	2.415	1.909	0	0.04	1.333	1.263	0.995	1.531	0.425	-0.107	1.476	0.697	0.88	-0.179	1.009
1.1525	0.676	-0.181	0.33	1.223	0.951	0.931	0.867	-0.581	0.444	0.998	-0.431	0.602	-0.718	0.419	-1.611	0.021	0.075	0.334	0.232	0.579	0.394	1.251	1.194	2.637	1.059	1.593	0.131	0.36	0.664	1.413	-0.807	1.734	0.787	0.371	1.392	0.679	0	0.826	1.747	1.217	0.653	2.525	0.458	-0.1	1.283	1.187	1.064	0.259	1.154
1.1575	0.622	0.208	0.938	1.392	0.826	0.909	2.365	-0.221	0.617	0.158	-0.71	0.41	-0.54	0.201	-1.691	0.252	0.607	0.735	0.288	0.144	0.481	1.233	1.234	2.619	1.746	0.336	-0.425	0.481	0.515	1.417	-0.835	1.762	1.058	-0.014	1.57	1.279	0	1.146	1.697	0.313	0.564	1.531	0.867	-0.42	1.259	1.047	0.973	0.393	0.717
1.1625	0.274	0.913	0.463	0.999	0.447	-0.067	2.582	-0.448	0.245	0.124	-0.521	0.185	-0.107	0.148	-0.632	0.624	1.407	0.961	0.254	0.035	0.493	1.232	1.042	1.417	1.059	-1.169	-0.258	0.705	0.79	1.467	-1.085	1.045	0.939	-0.014	1.945	2.196	0	0.747	1.054	-0.047	0.554	0.342	1.964	-0.772	1.235	0.672	0.472	0.615	0.34
1.1675	0.109	0.922	0.02	1.114	0.447	-0.462	1.198	-0.22	0.185	0.385	-0.442	0.337	0.183	0.089	0.761	0.494	2.145	0.607	0.043	0.413	0.563	1.163	0.842	0.29	0.236	-1.566	1.049	0.634	0.503	0.238	-1.331	0.244	1.756	0.371	2.165	2.322	0	1.227	0.75	0.27	0.541	0.028	2.364	-0.832	1.024	0.732	0.305	0.657	0.236
1.1725	0.684	0.32	0.28	1.99	0.814	-0.06	0.096	0.889	1.115	0.599	-0.842	0.724	-0.22	-0.242	1.216	0.01	1.834	0.26	-0.033	0.461	0.322	1.111	0.78	-0.237	0.019	-1.6	2.607	0.131	0.514	-0.464	-0.999	0.296	2.257	-0.191	2.752	2.466	0	1.554	1.248	0.519	0.535	0.001	1.807	-0.849	0.913	0.948	0.549	0.712	0.175
1.1775	1.23	0.32	0.565	1.758	0.809	0.002	0.09	1.239	2.987	0.82	-1.135	0.83	-1.048	-0.404	0.314	-0.526	0.934	0.436	0.135	0.259	0.228	1.225	0.729	-0.22	0.001	-1.584	2.12	-0.279	0.917	0.195	-0.398	0.769	1.497	-0.671	2.34	1.872	0	1.14	1.29	0.241	0.471	0	1.57	-0.656	0.831	1.027	0.26	0.841	0.274
1.1825	0.684	0.922	0.174	0.932	0.379	0.012	0.265	0.087	3.75	0.712	-0.985	0.245	-1.555	0.057	-0.531	-1.395	0.576	0.675	0.415	0.14	0.401	0.949	0.896	0.159	0	-1.385	0.479	-0.63	0.985	1.295	0.139	0.984	0.56	0.017	1.096	0.736	0	0.356	0.927	0.266	0.776	0	1.825	-0.047	0.602	0.787	-0.259	0.582	0.433
1.1875	0.109	0.922	-0.555	0.25	0.142	0.761	0.15	-0.889	2.139	0.471	-0.528	-0.312	-1.659	0.261	-0.676	-1.661	1.086	0.565	0.669	-0.123	0.445	0.819	1.329	0.853	0.001	-0.633	-0.258	-0.936	0.905	1.936	-0.087	0.862	0.463	1.415	0.269	-0.057	0	0.363	0.385	0.682	1.037	0	1.928	0.428	0.377	0.462	-0.294	0.07	0.51
1.1925	0.266	0.31	-0.666	0.334	0.317	1.368	0.259	-1.126	-0.214	0.347	-0.25	-0.146	-1.564	-0.511	-0.971	-1.094	1.321	0.331	0.666	-0.255	0.359	0.964	1.474	1.149	0.039	-0.004	0.145	-1.032	0.376	2.113	-0.602	0.674	0.966	2.088	0.628	0.149	0	0.992	-0.376	0.408	0.673	0	2.067	-0.452	0.885	0.532	0.117	-0.389	0.369
1.1975	0.527	0.208	-0.443	1.126	0.572	1.128	0.872	-1.136	-0.989	0.069	-0.485	0.186	-1.161	-0.718	-0.684	-0.799	0.778	0.282	0.468	0.231	0.49	0.899	1.049	0.876	0.473	-0.633	0.632	-1.044	-0.117	2.194	-0.787	0.597	1.663	1.414	1.862	1.293	0	1.029	-0.833	-0.182	-0.033	0	2.588	-1.336	1.655	0.873	0.458	-0.205	0.24
1.2025	0.25	0.421	-0.216	1.821	0.616	1.572	0.939	-1.013	-0.386	-0.195	-0.799	0.352	-0.718	-0.033	-0.098	-1.182	0.257	0.369	0.351	0.8	0.651	0.776	0.683	0.449	2.118	-1.385	0.312	-0.176	-0.222	1.91	-1.012	0.406	1.858	0.001	2.075	1.357	0	0.463	-0.918	-0.489	-0.29	0.001	2.74	-1.269	1.651	0.877	0.486	1.003	0.101
1.2075	-0.073	0.087	0.028	1.914	0.64	1.634	0.59	-0.468	0.517	-0.152	-0.903	0.579	-0.54	0.156	0.021	-1.584	0.227	0.276	0.347	0.624	0.796	0.91	1.004	1.204	3.493	-1.584	0.479	0.927	0.021	1.084	-0.78	0.231	1.252	-0.865	1.335	0.66	0	0.345	-0.74	-0.164	-0.761	0.028	2.328	-1.024	1.565	0.36	0.319	2.243	-0.089
1.2125	-0.073	-0.293	0.025	1.739	0.622	0.616	0.759	0.323	1.402	0.221	-1.028	0.601	-0.098	-1.019	0.076	-1.532	-0.003	0.254	0.145	0.171	0.723	1.208	1.247	2.704	2.118	-1.601	1.551	0.392	0.985	0.536	0.443	0.19	0.739	-1.058	1.544	1.061	0	0.379	-0.03	0.472	-0.711	0.342	2.15	-1.292	1.589	-0.004	0.033	1.838	0.052
1.2175	0.25	-0.284	-0.242	0.753	0.645	-0.046	0.914	0.323	1.224	0.59	-0.945	0.777	0.306	-1.945	-0.399	-1.311	-0.417	0.221	0.067	0.04	0.29	1.311	0.651	3.207	0.473	-1.602	2.134	-0.367	1.802	0.487	1.892	0.235	0.614	-1.074	2.217	2.093	0	-0.153	0.571	0.423	-0.066	1.531	1.89	-1.605	1.397	-0.197	-0.036	0.432	0.288
1.2225	0.527	0.208	-0.465	-0.353	0.684	0.08	0.68	-0.468	0.484	0.421	-0.478	1.237	0.401	-1.631	-0.187	-1.455	-0.356	0.138	0.201	0.008	-0.17	1.062	0.302	2.873	0.039	-1.602	1.704	-0.464	1.124	0.419	2.316	0.45	0.593	-1.075	1.818	2.119	0	-0.505	0.08	0.031	0.024	2.525	0.82	-1.605	0.955	-0.262	-0.116	0.043	0.34
1.2275	0.25	1.025	-0.313	-0.503	0.883	0.313	0.186	-1.013	0.45	0.284	-0.014	1.3	0.296	-0.353	0.89	-1.283	0.441	0.218	0.324	-0.117	-0.314	1.073	0.265	2.94	0.001	-1.602	1.063	-0.93	0.653	0.55	1.753	0.76	0.473	-1.075	1.364	1.59	0	0.058	-0.181	-0.047	0.692	1.531	0.389	-1.292	0.623	-0.162	-0.388	0.685	0.284
1.2325	-0.073	1.422	0.184	0	0.888	0.073	0	-1.136	0.472	0.212	0.026	0.81	-0.211	0.656	0.989	-0.841	1.613	0.224	0.464	-0.183	-0.078	1.468	-0.072	2.644	0	-1.602	0.799	-1.127	0.928	1.314	0.914	0.719	0.014	-1.075	1.447	1.351	0	0.866	0.283	0.031	1.691	0.342	0.745	-1.024	0.598	-0.241	-0.53	1.385	0.002
1.2375	-0.065	1.136	0.444	0.298	0.747	-0.151	-0.374	-1.137	0.523	0.176	-0.282	0.316	-1.038	0.528	-0.391	-0.529	2.114	0.218	0.369	-0.328	0.185	1.598	-0.073	1.073	0	-1.602	0.144	-0.701	0.997	1.601	0.489	0.284	-0.436	-1.075	1.129	0.786	0	0.7	0.267	0.423	1.665	0.028	0.938	-1.284	0.462	-0.201	-0.381	1.504	-0.326
1.2425	0.361	0.718	0.677	0.245	0.882	-0.012	-0.849	-1.023	1.413	0.4	-0.585	0.049	-1.441	0.08	-1.329	-0.07	1.606	0.604	0.132	-0.044	0.093	1.135	0.344	-0.037	0	-1.601	-0.452	-0.374	1.044	1.08	0.457	0.137	-0.414	-1.074	0.684	0.055	0	0.365	-0.376	0.476	1.009	0.001	1.234	-1.52	0.63	0.028	-0.032	0.469	-0.34
1.2475	1.151	0.663	0.953	0.583	0.82	-0.074	-0.067	-0.592	1.342	0.578	-0.639	0.196	-1.151	-0.75	-1.489	0.15	1.629	0.961	-0.035	0.476	-0.058	0.833	0.544	-0.329	0	-1.584	-0.593	-0.368	1.008	0.051	-0.47	0.499	-0.728	-1.059	0.085	-0.554	0	1.068	-0.723	-0.118	0.06	0	1.83	-1.284	0.737	0.244	0.347	-0.204	-0.093
1.2525	1.901	0.83	0.606	1.291	0.447	-0.645	1.257	-0.232	0.101	0.234	-0.503	0.217	-0.709	-1.736	-1.167	0.267	2.246	0.739	0.018	0.316	-0.137	0.693	0.724	-0.312	0	-1.385	-0.453	-0.636	1.056	-0.556	-1.567	0.491	-1.317	-0.881	0.172	-0.358	0	1.294	-0.368	-0.261	-0.101	0	2.085	-1.024	0.715	0.318	0.74	0.151	0.157
1.2575	2.185	1.646	-0.297	1.031	0.447	-0.995	1.174	-0.592	-0.491	-0.134	-0.457	-0.022	-0.436	-2.14	-0.243	0.501	1.566	0.373	0.128	-0.028	0.132	0.37	0.644	-0.169	0	-0.633	0.13	-0.93	1.135	-0.591	-1.713	0.035	-1.376	-0.192	1.532	0.996	0	0.334	0.368	0.248	0.584	0	2.016	-1.284	0.864	0.285	1.116	0.868	0.179
1.2625	1.585	2.369	-0.837	0.327	0.815	-1.088	0.258	-1.013	-0.326	-0.122	-0.353	0.11	0.287	-1.924	0.425	0.455	0.083	0.324	0.001	-0.117	0.444	0.157	0.529	0.495	0	-0.004	0.618	-0.974	1.526	-0.798	-0.238	-0.205	-1.009	0.548	2.153	1.6	0	-0.445	0.723	0.615	0.933	0	1.341	-1.52	0.974	0.354	1.419	1.245	0.304
1.2675	0.97	2.148	-0.467	0.223	0.814	-0.91	-0.169	-1.013	0.234	-0.06	-0.478	0.38	0.512	-1.67	0.419	-0.004	-0.873	0.54	-0.074	-0.025	0.138	0.068	0.762	1.004	0	-0.632	0.13	-0.924	1.399	-1.113	1.607	-0.222	-0.77	0.659	1.406	0.877	0.001	-0.1	0.368	0.618	1.316	0	0.532	-1.277	1.031	0.279	1.342	0.587	0.602
1.2725	1.064	1.776	0.261	0.618	0.442	-0.265	-0.266	-0.592	-0.077	0.127	-0.603	0.578	-0.549	-1.931	0.194	-0.508	-1.323	0.526	0.201	0.358	-0.061	0.157	1.233	0.51	0	-1.367	-0.453	-0.559	0.503	-1.305	1.647	0.007	-0.209	0.564	1.275	0.75	0.043	0.978	-0.368	0.291	1.635	0	0.23	-0.932	0.969	0.095	0.74	-0.275	0.601
1.2775	0.961	1.767	0.526	0.462	0.379	0.551	-0.192	-0.232	-1.095	0.483	-0.499	0.765	-1.433	-2.223	-0.196	-0.81	-1.334	0.292	0.462	0.706	0.263	0.557	1.476	0.015	0	-1.35	-0.607	-0.018	-0.107	-1.164	0.933	0.352	0.625	0.017	1.989	1.445	0.525	0.789	-0.731	-0.072	1.302	0	0.36	-0.88	0.651	0.009	0.124	-0.34	0.398
1.2825	0.346	2.045	0.435	0.38	0.509	0.354	-0.032	-0.592	-1.317	0.494	-0.453	0.538	-1.546	-2.058	-0.698	-1.065	-1.017	0.144	0.201	0.482	0.585	0.967	0.737	0.517	0	-0.416	-0.62	0.271	-0.245	-1.056	0.522	0.536	0.635	0.18	2.113	1.605	2.353	-0.659	-0.47	0.159	0.469	0	0.518	-0.932	0.639	0.044	0.013	0.231	0.31
1.2875	-0.073	1.982	0.814	1.151	0.307	-0.236	-0.117	-1.023	-0.435	0.285	-0.313	0.231	-1.167	-1.119	-1.04	-0.944	-0.596	0.217	-0.074	0.081	0.686	0.829	-0.131	1.099	0	0.976	-0.621	-0.016	-0.256	-1.163	-0.432	0.353	0.723	1.248	1.338	1.007	3.897	-1.328	-0.085	0.518	-0.022	0	0.356	-1.282	0.879	-0.037	0.075	0.48	0.752
1.2925	-0.168	1.311	1.209	1.789	0.072	-0.702	-0.813	-1.136	0.547	0.137	-0.315	0.086	-0.789	-0.215	-1.569	-0.119	0.329	0.205	0.014	-0.238	0.834	0.414	-0.118	0.939	0	1.124	-0.621	-0.569	-0.257	-1.308	-1.546	0	1.056	1.364	0.978	0.804	2.499	-1.103	0.027	0.325	0.55	0	0.163	-1.606	0.874	0.092	-0.048	0.155	1.065
1.2975	-0.176	1.099	1.405	1.951	0.008	-1.208	-1.197	-1.147	0.81	0.275	-0.421	-0.022	-0.952	-0.604	-2.227	0.53	1.691	0.017	0.271	-0.316	0.969	0.107	0.371	0.641	0	0.093	-0.621	-1.088	-0.257	-1.128	-1.854	-0.331	1.013	0.441	1.43	1.18	0.751	-1.154	0.278	0.043	1.404	0	0.11	-1.694	0.771	0.267	-0.288	0.037	0.809
[truncated: 14 more columns]

## Sheet: PSTH(tjM1,FS,allLayers,expert)
time (s)	n1	n2	n3	n4	n5	n6	n7	n8	n9	n10	n11	n12	n13	n14	n15	n16	n17	n18	n19	n20	n21	n22	n23	n24	n25	n26	n27	n28	n29	n30	n31	n32	n33	n34	n35	n36	n37	n38	n39	n40	n41	n42	n43	n44	n45	n46	n47	n48	n49
0.8025	-0.331	1.217	-2.172	-0.649	0.159	0.14	-0.191	0.548	0.28	0.072	-0.499	-0.061	-1.229	0.171	0.162	0.001	0.18	-1.318	-1.589	0	0.013	1.594	-0.453	1.527	2.167	-1.077	0.179	-1.241	0.305	0.023	-0.08	0.857	-0.138	0.487	-0.596	0.736	-2.359	2.139	0.234	-0.005	-0.355	0.371	-0.214	-0.982	-0.186	0.002	1.078	0.344	-0.26
0.8075	-0.751	1.111	-1.472	-0.1	0.076	0.821	-0.123	0.247	-0.136	0.007	-0.618	0.609	-0.544	0.078	0.556	0.018	0.276	-1.079	-1.589	0	0.114	1.942	-0.407	1.543	1.816	-0.802	0.259	-0.681	0.252	-0.137	0.548	0.049	0.115	0.784	-0.596	0.776	-1.86	1.6	-0.415	0.374	0.056	-0.473	-0.757	-0.973	-0.595	0.038	0.925	0.251	-0.215
0.8125	-0.992	0.118	-0.723	0.255	0.073	0.379	0.126	0.056	-0.162	-0.018	-0.998	1.436	0.02	-0.262	0.488	0.217	0.053	-0.134	-1.589	0	0.49	1.692	-0.24	1.219	1.133	-0.269	0.314	0.171	-0.223	-0.453	1.05	-0.504	0.248	0.741	-0.596	0.555	-0.871	0.953	-0.655	0.313	0.167	-0.437	-0.971	-0.876	-0.571	0.44	0.269	0.045	-0.05
0.8175	-1.033	-0.637	-0.425	0.342	0.091	-0.71	0.363	0.054	0.012	-0.071	-1.086	1.363	-0.396	-0.547	0.022	1.094	-0.18	0.998	-1.589	0	0.897	0.364	-0.142	0.059	0.85	0.292	0.103	0.395	-0.329	-0.889	0.496	-0.239	0.598	0.346	-0.596	0.714	0.507	0.306	-0.474	0.177	-0.078	-0.073	-1.508	-0.498	-0.282	1.961	-0.808	-0.022	0.088
0.8225	-0.9	-0.523	0.179	0.342	0.192	-1.284	0.253	0.205	-0.164	0.019	-1.091	0.765	-0.396	-0.26	-1.079	2.369	-0.242	0.766	-1.589	0	0.967	0.17	-0.455	-0.789	0.651	0.475	-0.028	-0.176	0.078	-0.754	-0.145	0.291	0.869	0.124	-0.596	1.008	0.293	0.019	-0.195	0.411	-0.007	-0.243	-0.989	-0.092	-0.324	3.233	-1.335	0.23	-0.051
0.8275	-0.622	-0.072	0.085	0.248	0.192	-1.292	0.045	0.239	-0.165	0.148	-1.065	0.299	0.013	0.084	-1.385	2.369	-0.247	0.103	-1.589	0	1.012	1.471	-0.718	-0.352	0.034	0.514	0.211	-0.59	0.145	-0.206	-0.145	0.383	0.462	0.222	-0.596	0.25	-0.638	0.221	-0.041	0.389	0.093	-0.494	0.767	-0.023	-0.908	1.961	-0.968	0.446	-0.214
0.8325	-0.488	0.011	-0.867	-0.176	0.089	-0.82	-0.012	-0.104	0.006	-0.006	-0.977	-0.031	-0.584	0.175	-0.759	1.094	-0.247	0.243	-1.566	0	1.074	2.048	-0.348	0.215	0.109	0.466	0.303	-0.3	-0.052	-0.053	0.496	0.403	0.011	0.186	-0.596	-0.141	-0.461	0.516	-0.046	0.015	-0.041	-0.308	2.518	0.022	-1.368	0.438	-0.55	0.521	-0.214
0.8375	-0.687	0.006	-1.282	-0.867	0.04	-0.12	0.045	-0.401	-0.243	-0.165	-1.398	-0.063	-1.112	0.174	-0.647	0.233	-0.247	0.224	-1.303	0	1.376	1.39	0.401	0.198	0.926	0.623	0.347	-0.116	-0.029	-0.403	1.044	0.252	-0.455	-0.124	-0.596	0.637	-0.024	0.561	-0.268	-0.488	-0.024	-0.375	3.461	0.083	-1.521	0.036	-0.968	0.451	-0.047
0.8425	-0.625	0.732	-1.071	-1.189	-0.064	-0.12	-0.172	-0.472	-0.462	-0.12	-1.771	-0.04	-0.585	0.076	-0.842	0.233	-0.247	-0.139	-0.307	0	1.278	0.659	0.936	0.166	1.278	0.603	0.082	-0.434	-0.176	-0.791	0.511	0.147	-0.802	0	-0.596	0.723	0.397	0.516	-0.837	-1.074	0.245	-1.304	1.659	0.383	-1.623	0.001	-1.348	0.23	0.136
0.8475	-0.233	1.466	-0.841	-0.78	-0.058	-0.82	-0.246	-0.452	-0.243	-0.019	-1.553	0.186	-0.004	-0.359	-0.758	1.094	-0.236	-0.31	0.524	0	0.586	0.852	0.772	0.237	0.812	0.075	-0.091	-0.466	-0.282	-0.862	0.028	-0.267	-0.828	0.129	-0.596	-0.463	0.311	0.214	-1.538	-1.211	0.151	-1.932	-0.375	0.286	-1.373	0	-0.968	-0.028	0.163
0.8525	-0.278	1.291	-1.428	0.146	0.109	-1.302	0.042	-0.338	-0.001	0.045	-0.941	0.151	-0.601	-0.998	-0.174	2.369	-0.114	-0.673	-0.307	0	0.116	1.61	0.138	0.144	0.628	-0.285	-0.149	-0.3	0.292	-0.799	0.511	-0.56	-0.952	-0.118	-0.596	-1.305	-0.302	-0.067	-2.032	-0.871	-0.118	-1.939	-1.272	-0.401	-0.66	0	-0.55	-0.185	0.136
0.8575	-0.896	0.679	-1.691	0.428	0.399	-1.411	0.577	-0.173	-0.243	0.214	-0.697	-0.139	-1.284	-1.089	0.384	2.369	0.351	-0.682	-1.303	0	0.009	1.916	-0.117	-0.45	0.632	-0.306	-0.233	-0.246	1.023	-0.928	1.044	-0.201	-1.149	0.129	-0.596	-1.274	-0.303	-0.14	-2.282	-0.89	-0.214	-1.304	-1.737	-0.868	0.079	0	-0.981	-0.145	-0.048
0.8625	-0.997	-0.193	-1.13	-0.349	0.701	-1.411	0.88	-0.171	-0.462	0.267	-1.003	-0.289	-1.095	-0.809	0.105	1.094	0.739	-0.442	-1.566	0	0	1.673	0.064	-0.729	0.137	-0.429	-0.019	-0.246	0.8	-1.05	0.495	-0.079	-1.099	0.748	-0.596	-0.895	0.303	-0.146	-2.037	-1.334	-0.332	-0.463	-1.793	-0.973	0.873	0	-1.495	-0.176	-0.218
0.8675	-0.287	-0.715	-0.782	-0.591	0.468	-1.311	0.434	-0.312	-0.236	0.019	-1.096	-0.328	0.32	-0.753	-0.605	0.216	0.351	-0.804	-1.589	0	0	1.02	0.426	-0.889	-0.294	-0.587	0.175	-0.31	0.001	-0.719	-0.16	-0.398	-1.08	1.079	-0.596	-0.659	0.303	-0.146	-1.199	-1.663	-0.333	-0.697	-1.638	-0.982	1.422	0	-1.619	-0.342	-0.262
0.8725	0.42	-0.602	-1.028	0.161	0.003	-0.929	-0.05	-0.334	0.084	-0.19	-1.216	-0.449	1.516	-0.711	-1.539	0.017	-0.113	-1.226	-1.589	0	0	0.295	0.64	-1.585	-0.171	-0.53	0.178	-0.596	-0.345	-0.319	-0.318	-0.623	-1.019	1.151	-0.596	-0.659	-0.303	-0.146	-0.59	-1.457	-0.087	-1.301	-0.943	-0.982	1.831	0	-1.495	-0.436	-0.266
0.8775	0.462	-0.397	-1.232	0.421	-0.213	-0.611	0.324	-0.254	0.133	-0.24	-1.625	-0.952	0.337	-0.654	-1.838	0.001	-0.225	-1.337	-1.589	0	0	-0.614	-0.011	-2.025	0.456	-0.112	-0.229	-1.015	-0.196	-0.639	-0.145	-0.873	-0.8	1.208	-0.596	-0.887	-0.312	-0.146	-0.823	-0.962	0.031	-0.982	-0.716	-0.982	0.947	0	-0.98	-0.337	-0.266
0.8825	-0.317	-0.542	-0.68	-0.459	-0.253	-0.929	0.791	-0.168	0.084	-0.24	-1.891	-1.642	-0.906	-0.375	-1.309	0	-0.113	-1.347	-1.566	0	0	-1.082	-0.677	-1.95	1.298	-0.03	-0.153	-1.07	-0.055	-0.622	0.684	-1.223	-0.654	1.363	-0.596	-1.18	0.199	-0.133	-1.187	-0.715	-0.187	-0.461	-1.646	-0.956	-0.536	0	-0.526	-0.106	-0.266
0.8875	-1.25	-0.541	-0.476	-1.197	-0.254	-1.301	0.289	0.112	-0.243	-0.192	-1.833	-1.832	-0.551	-0.466	-0.731	0	0.351	-1.347	-1.303	0	0	-0.626	-0.665	-1.986	1.66	-0.436	0.341	-0.822	-0.206	0.056	1.903	-1.167	-0.62	1.265	-0.596	-0.985	-0.098	0.018	-1.375	-0.795	-0.346	-0.571	-2.122	-0.664	-0.903	0	-0.684	0.193	-0.266
0.8925	-1.588	-0.392	-1.343	-1.283	-0.222	-1.284	-0.213	0.336	-0.547	-0.006	-1.33	-1.757	0.203	-1.105	-0.703	0	0.744	-1.347	-0.307	0	0	0.144	-0.451	-2.221	1.055	-0.617	-0.264	-0.493	-0.002	0.225	2.076	-0.113	-0.615	0.62	-0.596	-0.387	-0.751	0.64	-1.715	-1.105	-0.259	-0.742	-1.903	0.444	-0.869	0	-0.158	0.485	-0.266
0.8975	-1.59	-0.536	-1.793	-0.882	-0.101	-0.71	0.134	0.166	-0.619	0.174	-0.577	-1.805	0.32	-1.532	-1.268	0	0.417	-1.347	0.524	0	0	0.338	-0.138	-1.838	-0.253	-0.679	-1.292	0.018	-0.006	-0.317	1.528	0.884	-0.587	0.068	-0.596	0.067	-0.601	1.373	-1.926	-1.037	0.161	-0.435	-1.757	1.37	-0.514	0	0.702	0.562	-0.266
0.9025	-1.366	-0.469	-1.692	-0.27	0.002	0.38	0.563	0.095	-0.547	0.137	-0.095	-1.892	0.202	-1.54	-1.685	0	0.185	-1.337	-0.307	0	0	0.489	0.397	-0.957	-0.835	-0.707	-1.988	0.406	-0.59	-0.562	1.247	0.618	-0.504	-0.263	-0.596	0.246	-0.76	1.144	-1.609	-0.944	0.372	-0.485	-1.437	0.461	0.269	0	0.358	0.451	-0.266
0.9075	-0.829	-0.073	-2.006	-0.168	-0.067	0.808	0.324	0.295	-0.243	0.122	-0.032	-1.859	-0.585	-1.203	-2.013	0	0.257	-1.226	-1.303	0	0	0.983	0.669	-0.577	-0.43	-0.533	-2.189	0.875	-0.841	-0.373	0.511	-0.239	-0.551	-0.402	-0.596	-0.111	-1.543	0.365	-1.294	-0.912	0.182	-1.22	-1.52	-0.452	-0.083	0	-0.095	0.401	-0.266
0.9125	-0.513	-0.079	-2.354	-0.262	-0.064	0.272	0.173	0.299	0.091	0.076	-0.244	-1.65	-1.317	-0.901	-2.02	0.016	0.058	-0.804	-1.566	0	0	1.315	0.187	-0.548	0.205	-0.356	-1.596	0.944	-0.366	0.091	-0.16	-0.976	-0.825	-0.057	-0.596	-0.489	-2.26	-0.054	-0.957	-0.996	0.078	-1.498	-2.03	-0.005	-0.945	0	-0.134	0.422	-0.266
0.9175	-0.285	-0.535	-2.338	0.35	0.04	0.117	0.523	0.149	0.218	-0.071	0.28	-1.321	-1.506	-1.007	-1.762	0.2	-0.108	-0.452	-1.589	0	0.009	1.384	-0.401	-0.573	0.274	-0.358	-0.851	0.05	0.065	0.43	-0.333	-1.111	-0.764	0.191	-0.596	-0.57	-1.99	-0.139	-0.636	-1.289	0.327	-0.972	-1.748	0.586	-1.15	0	0.409	0.417	-0.266
0.9225	-0.114	-0.775	-1.801	0.947	0.089	0.008	0.634	0.021	0.467	-0.071	0.591	-1.231	-1.506	-0.662	-1.56	0.894	0.124	-0.804	-1.589	0	0.107	1.315	-0.183	-0.54	0.361	0.117	-0.653	-0.881	0.041	0.768	-0.348	-0.554	-0.249	0.222	-0.596	-0.377	-1.44	-0.146	-0.267	-1.258	0.39	-0.849	-1.208	-0.031	-1.045	0	0.787	0.171	-0.266
0.9275	0.263	-0.445	-0.791	0.664	0.189	-0.328	0.25	0.011	0.389	0.073	-0.037	-1.12	-1.318	-0.171	-0.933	1.474	0.55	-1.226	-1.589	0	0.479	0.978	0.179	-0.476	0.652	0.858	-0.668	-1.065	0.102	0.519	-0.349	-0.33	0.028	0.867	-0.596	0.415	-1.972	-0.146	0.178	-0.435	0.036	-0.852	-1.73	-0.761	-1.107	0	0.26	-0.095	-0.266
0.9325	0.691	0.463	-0.493	-0.082	0.16	-0.492	0.179	0.015	-0.157	0.098	-0.219	-0.702	-0.602	-0.662	-0.306	0.894	0.617	-1.337	-1.589	0	0.79	0.432	-0.245	-0.456	0.402	0.605	-0.908	-0.891	0.883	0.067	-0.349	-0.651	-0.067	1.476	-0.596	1.177	-2.045	-0.14	0.149	0.457	-0.594	-0.802	-1.81	-0.859	-0.851	0	-0.82	-0.119	-0.266
0.9375	0.432	1.441	-1.437	-0.859	-0.029	-0.92	0.247	0.076	-0.455	0.045	-0.396	-0.386	-0.004	-0.998	-0.096	0.2	0.484	-1.347	-1.589	0	0.479	0.227	-0.776	-0.749	-0.317	-0.239	-0.688	-0.849	1.956	-0.053	-0.349	-0.689	0.064	1.285	-0.596	0.522	-0.649	-0.067	-0.371	0.645	-0.687	-1.308	-0.533	-0.506	-0.31	0	-1.471	-0.094	-0.266
0.9425	-0.367	1.532	-2.149	-1.204	-0.029	-1.31	0.301	0.002	-0.243	0.098	-0.935	-0.184	-0.602	-0.793	0.238	0.016	0.622	-1.347	-1.589	0	0.107	0.613	-0.899	-0.94	-1.101	-0.719	-0.171	-0.757	1.963	-0.101	-0.349	-0.392	0.332	0.532	-0.596	-0.529	0.377	0.207	-0.523	0.362	-0.053	-1.463	0.208	-0.198	-0.181	0	-1.483	-0.134	-0.262
0.9475	-0.91	0.835	-1.964	-0.954	0.16	-1.384	0.785	-0.052	-0.001	0.073	-1.023	0.261	-1.318	-0.645	0.524	0	0.617	-1.347	-1.566	0	0.009	0.846	-0.916	-0.874	-1.607	-0.908	-0.072	-0.434	0.984	-0.151	-0.349	-0.839	0.244	-0.325	-0.583	-0.658	-0.658	0.437	0.158	-0.022	0.533	-0.446	-0.55	-0.498	-0.22	0	-0.979	-0.021	-0.218
0.9525	-0.914	0.384	-1.401	-0.513	0.192	-1.091	1.22	0.077	-0.25	-0.073	-0.858	0.349	-1.506	-0.161	0.44	0	0.418	-1.347	-1.303	0	0	0.388	-0.808	-0.71	-1.638	-0.965	-0.052	0.169	0.072	-0.023	-0.349	-0.882	-0.064	-0.397	-0.435	-0.151	-2.148	0.207	0.848	0.005	0.616	0.295	-0.705	-0.77	-0.413	0	-0.502	0.208	-0.051
0.9575	-0.66	0.018	-0.621	-0.122	0.123	0.053	0.904	0.088	-0.54	-0.096	-0.691	-0.577	-1.522	0.626	-0.215	0	0.318	-1.327	-0.307	0	0	0.108	-0.423	-0.217	-1.264	-0.7	-0.157	0.169	0.363	0.207	-0.349	-0.217	-0.116	0.067	0.125	0.349	-2.344	-0.067	0.686	-0.078	0.174	0.091	-0.569	-0.489	-0.719	0	-0.389	0.326	0.092
0.9625	-0.027	0.504	0.009	0.186	0.192	1.018	0.369	-0.004	-0.534	-0.019	-0.255	-0.968	-1.489	1.347	-0.995	0	0.057	-1.085	0.548	0	0	0.062	0.146	0.312	-0.614	-0.167	0.026	-0.434	1.081	-0.194	-0.349	-0.254	-0.067	-0.01	0.593	0.553	-1.542	-0.133	0.17	0.069	-0.139	-0.041	-0.924	-0.083	-0.958	0	1.155	0.304	-0.004
0.9675	0.647	1.213	-0.62	-0.114	0.157	0.18	-0.027	-0.142	-0.164	0.019	0.061	-0.532	-1.111	1.347	-0.757	0	-0.18	-0.018	-0.021	0	0	0.364	0.376	0.897	0.412	0.254	0.275	-0.741	0.486	-0.432	-0.349	-0.169	-0.191	-0.191	0.138	0.46	-0.648	-0.067	0.063	0.244	-0.095	-0.068	-0.212	0.083	-1.351	0	2.739	0.228	-0.004
0.9725	0.584	0.365	-1.367	-0.411	-0.067	-0.381	-0.323	-0.334	0.395	0.098	-0.405	-0.282	0.353	0.626	0.001	0	-0.241	1.541	0.002	0	0	0.6	0.331	1.175	1.436	0.232	0.091	-0.649	-0.466	0.138	-0.349	0.624	-0.457	-0.155	-0.274	-0.263	-0.089	0.207	0.207	0.138	-0.197	-0.273	0.711	0.489	-1.038	0	1.008	0.09	0.092
0.9775	0.061	-0.576	-1.554	-0.436	-0.219	0.407	-0.499	-0.418	0.552	0.1	-0.587	0.082	1.926	-0.161	0.225	0	-0.241	1.653	0.834	0	0	0.545	-0.084	0.977	1.586	0.108	-0.536	0.045	-0.751	0.352	-0.348	1.025	-0.633	-0.516	0.138	-0.676	0.192	0.437	0.046	-0.136	-0.544	-0.255	0.189	0.77	-0.354	0	-1.051	-0.136	-0.051
0.9825	-0.093	-0.59	-0.305	-0.081	-0.251	0.801	-0.556	-0.258	0.601	0.045	-0.136	0.247	2.162	-0.645	0.286	0	-0.18	0.535	0.975	0	0	-0.063	-0.105	0.108	0.969	0.265	-0.638	0.653	-0.483	-0.098	-0.333	0.612	-0.429	-0.613	0.593	-0.628	0.936	0.207	-0.043	-0.406	-0.716	0.266	-0.274	0.489	0.822	0.001	-1.582	-0.233	-0.214
0.9875	-0.228	-0.397	1.709	0.271	-0.219	0.18	-0.657	0.181	0.722	0.1	-0.067	0.387	1.927	-0.793	0.482	0	0.052	-0.068	0.81	0	0	-0.738	0.265	-0.971	0.205	0.438	0.168	0.331	-0.035	-0.235	-0.161	0.128	0.031	0.01	0.125	-0.489	1.468	-0.067	-0.314	-0.161	-0.469	0.453	0.581	0.083	1.464	0.018	-1.482	-0.277	-0.214
0.9925	-0.161	-0.53	2.015	0.524	-0.067	-0.155	-0.588	0.459	0.14	0.098	0.368	0.509	0.37	-0.99	0.203	0	0.246	-0.23	-0.284	0	0	-0.476	0.159	-0.893	-0.16	0.301	0.61	-0.159	0.165	0.075	0.495	-0.276	0.559	0.738	-0.435	-0.057	1.588	-0.14	-0.997	-0.033	0.182	-0.175	1.232	-0.083	1.495	0.219	-0.82	-0.41	-0.051
0.9975	0.224	-0.391	1.413	1.095	0.154	0.18	-0.193	0.295	-0.462	0.019	0.767	0.026	-0.905	-0.555	-0.138	0	0.057	-0.208	-1.303	0	0	0.476	0.455	-0.166	-0.033	-0.119	0.396	-0.315	0.155	-0.053	1.043	-1.095	1.396	1.069	-0.583	0.491	1.683	-0.146	-1.284	-0.549	0.714	-0.372	0.235	-0.489	0.787	0.981	0.284	-0.441	0.088
1.0025	0.327	0.324	0.901	1.222	0.155	0.8	0.265	0.246	-0.619	-0.019	-0.151	-0.436	-0.551	0.363	-0.459	0	-0.114	-0.241	-1.566	0	0.009	0.751	0.702	-0.084	0.579	-0.492	0.242	0.282	-0.009	-0.1	0.495	-1.648	1.666	1.032	-0.596	0.536	0.507	-0.146	-1.044	-0.984	0.634	-0.071	-0.64	-0.77	0.522	1.617	1.071	-0.327	-0.051
1.0075	0.14	0.786	0.759	-0.027	-0.061	0.38	0.622	0.198	-0.633	-0.098	-0.841	-0.557	0.219	0.412	-0.479	0	0.063	-0.208	-1.589	0	0.116	0.226	0.336	-0.628	0.878	-0.334	-0.465	1.483	0.329	0.726	-0.161	-1.017	1.415	0.713	-0.596	0.327	-0.469	-0.139	-0.503	-1.234	0.492	-0.273	-0.98	-0.489	0.654	0.981	1.598	-0.087	-0.218
1.0125	-0.285	0.39	1.574	-1.11	-0.15	-0.71	0.922	0.063	-0.633	-0.1	-0.848	-0.334	0.525	-0.268	-0.383	0	0.313	-0.241	-1.589	0	0.586	0.288	0.258	-1.03	0.935	-0.004	-1.004	1.466	1.381	1.514	-0.333	0.09	1.06	0.717	-0.596	0.648	0.106	-0.061	-0.153	-1.378	0.45	-0.562	0	-0.075	0.06	0.219	1.513	-0.096	-0.262
1.0175	-0.431	-0.127	1.734	-1.378	0.057	-1.284	1.047	0.075	-0.626	-0.045	-0.758	-0.154	1.123	-0.99	-0.856	0	0.351	-0.209	-1.589	0	1.269	1.266	0.228	-1.184	1.239	-0.001	-0.893	0.31	1.391	1.98	-0.348	0.731	0.575	1.1	-0.596	1.672	1.114	0.286	-0.736	-1.06	-0.076	0.098	1.687	0.19	-0.665	0.036	0.506	-0.191	-0.266
1.0225	-0.144	-0.168	0.452	-1.385	0.255	-1.301	0.884	-0.05	-0.541	-0.1	-0.588	-0.494	0.935	-1.097	-1.184	0	0.312	-0.251	-1.589	0	1.278	1.765	0.336	-1.105	1.536	-0.058	-1.053	-0.224	-0.172	1.878	-0.333	0.603	-0.487	0.438	-0.596	2.015	0.693	0.79	-1.627	-0.284	-0.409	0.6	1.679	0.973	-1.421	0.237	-0.23	0.004	-0.266
1.0275	-0.044	0.113	0.553	-1.197	0.057	-0.929	0.431	-0.286	-0.165	-0.1	-0.572	-0.708	-0.379	-0.909	-1.149	0.016	0.058	-0.33	-1.589	0	0.693	1.329	0.726	-0.997	1.769	0.115	-1.406	0.185	-1.335	0.55	-0.161	-0.145	-1.639	-0.561	-0.596	1.214	-0.712	0.79	-1.6	0.009	-0.258	-0.219	-0.093	1.651	-1.77	1.199	-0.796	0.05	-0.266
1.0325	-0.16	0.528	1.055	-0.365	-0.153	-0.611	-0.085	-0.334	0.381	-0.047	-0.78	-0.803	-1.095	-1.204	-1.721	0.2	-0.169	-0.794	-1.589	0	0.595	0.469	1.159	-0.867	1.697	0.195	-1.513	0.174	-1.539	-0.942	0.496	-0.985	-2.129	-0.78	-0.596	0.455	-1.357	0.286	-1.07	-0.298	0.032	-0.447	-1.28	1.343	-1.488	2.598	-0.672	-0.092	-0.266
1.0375	-0.546	0.251	-0.501	0.844	-0.096	-0.929	-0.255	-0.287	0.381	-0.126	-0.914	-1.28	-0.567	-1.548	-2.235	0.894	-0.108	-1.226	-1.589	0	0.799	0.032	0.87	-1.04	0.789	0.119	-1.559	-0.375	-1.319	-1.563	1.059	-1.314	-2.473	-0.557	-0.596	-0.133	-1.328	-0.061	-0.779	-0.7	0.004	0.353	-0.788	0.604	-1.045	2.615	0.272	-0.01	-0.266
1.0425	-0.872	-0.457	-1.74	0.852	-0.001	-1.311	-0.014	-0.362	-0.164	-0.218	-1.393	-1.862	0.202	-1.639	-2.077	1.474	0.351	-1.337	-1.589	0	0.479	-0.358	-0.232	-1.646	-0.322	-0.004	-2.01	-0.531	-1.229	-1.555	0.684	-0.992	-2.702	-0.253	-0.596	-0.748	-2.102	-0.139	-0.975	-1.008	-0.167	0.395	-0.011	0.101	-0.994	1.418	0.776	0.04	-0.266
1.0475	-0.93	-0.709	-1.055	-0.27	-0.101	-1.411	0.322	-0.429	-0.527	-0.243	-1.781	-2.014	0.32	-1.647	-1.608	0.895	0.739	-1.347	-1.589	0	0.107	-0.613	-0.718	-2.174	-1.059	0.23	-2.432	-0.661	-1.614	-1.39	0.684	-0.676	-2.714	0.113	-0.596	-1.02	-2.885	-0.139	-1.25	-1.107	-0.337	-0.264	0.052	0.04	-1.036	1.217	0.272	-0.094	-0.266
1.0525	-1.17	-0.283	-0.186	-0.773	-0.219	-1.42	0.726	-0.358	-0.455	-0.245	-1.678	-2.055	0.202	-1.647	-0.899	0.216	0.351	-1.347	-1.589	0	0.009	-0.702	-0.57	-2.253	-1.817	0.343	-2.313	-1.086	-1.884	-1.2	1.059	-0.489	-2.509	-0.068	-0.596	-1.042	-2.988	-0.067	-1.469	-1.382	-0.653	-1.228	-0.395	0.19	-1.383	1.635	-0.661	0.027	-0.266
1.0575	-1.409	0.132	-0.977	-0.679	-0.219	-1.42	0.887	-0.237	0.133	-0.245	-1.506	-2.424	-0.585	-1.647	-0.167	0.216	-0.114	-1.347	-1.589	0	0.001	-0.676	-0.607	-2.05	-2.219	-0.067	-1.988	-1.372	-1.834	-0.856	0.496	-0.401	-2.443	-0.469	-0.596	-0.837	-2.615	0.214	-1.727	-1.638	-0.915	-1.917	-1.246	0.859	-1.367	0.982	-0.672	0.404	-0.266
1.0625	-1.544	-0.284	-1.58	-0.883	-0.101	-1.42	0.785	-0.13	0.63	-0.245	-1.683	-2.284	-1.317	-1.647	-0.732	0.911	-0.236	-1.347	-1.589	0	0.009	-0.557	-0.414	-1.968	-1.84	-0.336	-2.122	-1.436	-1.744	-0.457	-0.16	-0.107	-2.753	-0.609	-0.596	-0.601	-2.289	0.516	-1.854	-1.77	-0.914	-1.923	-1.81	1.069	-1.041	0.237	0.125	0.515	-0.266
1.0675	-1.564	-0.721	-1.011	-0.883	-0.001	-1.42	0.643	-0.045	0.133	-0.245	-1.839	-1.931	-1.506	-1.647	-1.859	1.674	-0.247	-1.347	-1.589	0	0.107	0.006	-0.138	-1.716	-0.876	-0.464	-1.884	-1.431	-1.941	-0.232	-0.318	0.653	-2.979	-0.738	-0.596	-0.419	-2.606	0.561	-1.797	-1.686	-0.852	-1.323	-2.333	0.075	-0.865	0.237	0.112	0.314	-0.266
1.0725	-1.331	-0.59	-0.228	-0.695	-0.101	-1.42	0.53	-0.128	-0.455	-0.245	-1.621	-2.172	-1.523	-1.639	-2.369	1.788	-0.247	-1.347	-1.589	0	0.479	0.626	-0.241	-1.001	-0.325	-0.672	-1.331	-1.301	-1.941	-0.54	-0.16	1.019	-2.866	-0.47	-0.596	-0.499	-2.894	0.516	-1.779	-1.569	-0.622	-0.836	-2.624	-0.761	-0.547	0.981	-0.832	0.061	-0.266
1.0775	-0.93	-0.246	0.085	-0.977	-0.219	-1.42	0.676	-0.211	-0.526	-0.245	-1.221	-2.19	-1.523	-1.548	-2.311	1.674	-0.247	-1.347	-1.589	0	0.79	0.926	-0.405	-0.291	-0.663	-0.533	-1.281	-0.725	-1.741	-0.763	0.495	0.503	-2.542	0.051	-0.596	-1.051	-2.606	0.214	-1.767	-1.541	-0.497	-1.151	-2.241	-0.964	-0.628	1.617	-1.471	-0.158	-0.262
1.0825	-0.444	0.198	-0.475	-1.299	-0.219	-1.411	0.91	-0.242	-0.157	-0.241	-1.159	-1.697	-1.523	-1.204	-1.713	0.911	-0.242	-1.347	-1.589	0	0.479	0.783	-0.397	-0.308	-0.772	-0.054	-1.098	0.169	-1.801	-0.663	1.043	-0.329	-2.44	-0.119	-0.596	-1.474	-2.28	-0.067	-1.351	-1.155	-0.815	-1.403	-1.547	-0.973	-1.273	0.981	-1.483	-0.267	-0.218
1.0875	0.158	1.082	-0.875	-1.291	-0.096	-1.302	0.988	-0.237	0.467	-0.192	-1.283	-1.488	-1.523	-0.917	-0.966	0.217	-0.18	-1.347	-1.589	0	0.107	-0.131	-0.138	-0.118	-0.087	-0.086	-1.023	0.465	-1.78	-0.766	0.495	-0.792	-2.68	-0.556	-0.596	-1.506	-2.503	-0.139	-1.118	-1.046	-1.055	-0.987	-1.538	-0.859	-1.31	0.237	-0.968	-0.043	-0.051
1.0925	0.451	1.91	-0.833	-0.883	0.069	-0.82	0.589	-0.244	0.764	-0.008	-1.159	-1.321	-1.506	-1.196	-0.229	0.232	0.052	-1.327	-1.589	0	0.009	-0.331	0.356	1.349	0.994	-0.407	-0.764	0.169	-1.624	-0.997	-0.161	-0.648	-2.603	-0.165	-0.596	-1.077	-2.503	-0.139	-1.369	-1.267	-0.989	-0.316	-2.14	-0.295	-0.899	0.237	-0.402	0.231	0.088
1.0975	0.232	2.193	-1.53	-0.279	0.212	-0.111	0.072	-0.237	0.467	0.146	-1.221	-0.813	-1.318	-1.449	1.557	1.094	0.251	-1.105	-1.589	0	0.001	0.501	0.545	2.755	2.079	-0.431	-0.037	0.056	-1.298	-0.939	-0.333	-0.485	-1.938	0.707	-0.596	0.067	-2.262	-0.067	-1.425	-0.66	-0.617	0.021	-2.232	0.752	-0.95	0.982	-0.293	0.327	-0.051
1.1025	-0.609	1.742	-2.158	-0.278	0.324	-0.001	-0.151	-0.246	-0.158	-0.008	-1.621	-0.507	-0.602	-1.188	3.484	2.369	0.119	-0.25	-1.589	0	0.009	0.896	0.257	3.256	2.565	-0.523	-0.085	-0.046	-0.574	-0.549	-0.348	-0.385	-1.108	1.109	-0.596	0.927	-2.391	0.22	-1.475	0.592	-0.362	-0.103	-1.912	1.061	-1.079	1.635	-0.095	0.508	-0.218
1.1075	-1.211	1.269	-1.989	-0.86	0.212	-0.219	-0.154	-0.261	-0.54	-0.192	-1.839	-1.087	-0.004	-0.817	3.458	2.369	0.119	0.576	-1.589	0	0.107	0.839	0.023	3.535	2.279	-0.516	-0.598	-0.429	0.007	-0.017	-0.349	-0.053	-0.795	1.311	-0.596	0.303	-2	0.595	-1.483	1.221	-0.581	-0.575	-1.757	0.075	-0.822	1.199	0.505	1.042	-0.262
1.1125	-1.062	1.285	-1.7	-1.015	0.069	0.008	0.033	-0.332	-0.626	-0.238	-1.683	-1.908	-0.584	-0.745	1.207	1.094	0.251	0.404	-1.589	0	0.479	1.203	-0.076	3.29	2.387	-0.108	-0.658	-0.466	-0.019	0.11	-0.349	0.403	-1.036	0.959	-0.596	-0.672	-1.441	0.915	-1.127	0.632	-0.813	-0.742	-1.437	-0.761	-0.908	1.199	1.353	1.36	-0.266
1.1175	-0.532	1.088	-1.904	-0.122	-0.096	0.008	0.39	-0.282	-0.625	-0.218	-1.506	-1.697	-1.095	-0.62	-0.555	0.216	0.052	0.345	-1.589	0	0.79	1.922	0.307	3.074	2.806	0.353	-0.826	-0.305	0.198	0.312	-0.348	0.845	-0.775	0.057	-0.596	-1.158	-1.99	1.099	-0.374	-0.035	-0.683	-0.321	-1.538	-0.947	-0.855	1.635	0.799	0.954	-0.266
1.1225	-0.126	0.913	-1.904	0.696	-0.219	-0.218	0.533	-0.002	-0.534	-0.122	-1.683	-1.171	-0.379	-0.302	-1.015	0.034	-0.175	0.243	-1.566	0	0.488	2.161	0.874	3.249	2.422	0.285	-0.722	-0.305	0.228	0.564	-0.333	0.975	-0.585	-0.727	-0.596	-0.943	-2.26	0.568	-0.262	-0.03	-0.341	-0.289	-2.25	-0.761	-0.571	0.981	-0.523	0.573	-0.266
1.1275	0.033	1.22	-1.7	-0.122	-0.216	0.017	0.393	0.252	-0.079	0.004	-1.839	-1.37	0.918	0.02	-0.339	0.233	-0.169	-0.008	-1.303	0	0.214	1.446	0.674	3.024	2.106	-0.126	-0.032	-0.461	-0.75	0.789	-0.161	1.27	-1.127	-1.001	-0.596	-0.303	-1.534	0.012	-0.986	0.303	0.025	-0.717	-2.725	0.075	-0.704	0.219	-0.624	0.441	-0.262
1.1325	-0.065	0.918	-2.006	-1.023	-0.064	0.108	0.503	0.162	0.771	0.117	-1.621	-1.636	0.917	-0.187	0.935	1.31	0.119	0.344	-0.307	0	0.488	0.947	0.369	2.861	2.448	-0.112	0.195	-0.369	-1.315	0.943	0.495	1.973	-1.446	-0.681	-0.583	-0.209	-0.667	-0.133	-1.339	0.059	-0.218	-1.017	-2.734	1.061	-0.835	0.018	0.581	0.426	-0.218
1.1375	-0.444	0.283	-2.363	-0.946	0.189	0.163	0.726	-0.192	1.098	0.252	-1.221	-1.149	-0.396	0.037	0.817	3.462	0.545	0.646	0.524	0	0.799	1.115	0.5	3.014	2.14	0.367	-0.207	0.18	-0.867	0.637	1.043	2.546	-1.462	0.155	-0.435	-0.516	-0.323	-0.146	-1.342	-0.523	-0.732	-0.858	-2.351	0.753	-0.738	0.001	2.261	0.751	-0.051
1.1425	-0.438	0.125	-2.456	-0.6	0.31	0.335	0.708	-0.396	0.602	0.352	-1.164	-0.762	-1.301	1.084	0.085	4.738	0.55	0.213	-0.307	0	0.586	1.604	0.855	3.481	1.141	0.809	0.21	0.244	-0.294	-0.056	0.495	2.132	-1.609	0.645	0.125	-0.614	-0.927	-0.14	-1.015	-0.485	-0.779	-1.125	-1.921	-0.277	-0.554	0	3.256	0.916	0.088
1.1475	-0.322	0.216	-2.448	-0.459	0.189	-0.21	0.411	-0.334	0.184	0.423	-1.341	-1.298	-1.506	2.169	0.043	3.479	0.185	-0.673	-1.303	0	0.586	1.584	1.624	3.448	0.961	0.88	1.192	-0.019	-0.112	-0.139	-0.161	1.158	-1.431	0.496	0.593	-0.694	-1.245	-0.067	-0.897	-0.094	-0.574	-1.161	-1.757	-0.647	-0.14	0.001	2.261	0.709	-0.051
1.1525	-0.24	-0.205	-2.26	-0.176	-0.064	-0.209	-0.02	-0.172	-0.129	0.264	-1.376	-1.647	-1.522	2.166	0.572	1.509	0.129	-1.216	-1.542	0	0.799	1.128	1.636	2.645	1.286	0.752	1.966	0.244	-0.508	0.525	-0.333	1.229	-0.931	0.867	0.125	-0.306	-0.601	0.214	-1.561	-0.046	-0.456	-0.22	-1.437	-0.022	0.523	0.019	0.58	0.597	-0.214
1.1575	0.173	-0.379	-1.539	-0.169	-0.219	0.354	0.155	-0.168	0.106	0.204	-1.398	-0.967	-1.489	1.399	0.921	1.127	0.318	-1.337	-1.278	0	0.479	0.833	0.41	1.494	1.368	0.447	2.491	0.174	-0.834	1.052	-0.348	1.727	-0.407	1.207	-0.435	0.152	-0.267	0.516	-2.124	-0.242	0.003	0.273	-1.529	0.586	0.677	0.238	-0.647	0.811	-0.214
1.1625	0.448	0.162	-0.841	-0.364	-0.253	0.4	0.926	-0.286	1.326	0.341	-1.376	-0.43	-1.112	1.232	-0.257	1.492	0.351	-1.347	0.026	0	0.107	0.914	-0.343	0.684	1.721	-0.072	1.946	-0.434	-0.998	0.836	-0.348	1.451	-0.197	0.888	-0.583	-0.061	-0.722	0.561	-2.317	-0.342	0.307	-0.515	-2.14	-0.031	1.044	1.235	-0.783	1.234	-0.051
1.1675	0.262	1.051	-0.978	-0.168	-0.253	1.301	1.564	-0.218	2.432	0.438	-1.336	-0.864	0.32	1.496	-1.677	0.911	0.312	-1.347	2.379	0	0.009	0.715	-0.076	0.372	1.747	-0.386	1.477	-0.741	-0.807	0.321	-0.318	1.11	-0.208	0.522	-0.596	-0.191	-1.86	0.522	-2.106	-0.186	-0.068	-1.289	-2.232	-0.761	0.919	3.035	-0.082	1.298	0.088
1.1725	0.115	1.874	-0.943	-0.161	-0.219	2.526	1.52	-0.069	2.128	0.363	-1.101	-0.946	1.515	0.24	-1.902	0.399	0.057	-1.337	4.394	0	0	0.545	0.08	0.467	1.603	-0.282	1.828	-0.649	-0.333	-0.056	0.043	0.694	-0.418	-0.042	-0.596	0.099	-2.251	0.299	-1.478	-0.133	-0.295	-1.005	-1.911	-0.859	0.83	4.559	1.156	0.986	-0.051
1.1775	-0.022	2.049	-0.773	-0.27	-0.067	2.12	1.044	-0.13	1.652	0.274	-0.941	-0.559	0.32	-0.8	-1.315	0.911	-0.18	-1.216	4.492	0	0	1.027	-0.196	1.019	2.108	-0.152	1.718	0.051	0.121	0.177	1.528	0.644	-0.924	-0.556	-0.596	0.228	-1.542	0.372	-0.989	-0.043	-0.155	-0.868	-1.739	-0.506	0.522	4.451	2.457	0.828	-0.218
1.1825	-0.249	1.989	-1.122	0.248	0.154	1.491	0.822	-0.211	2.1	0.28	-1.164	-0.448	-1.095	-0.778	-0.731	1.475	-0.242	-0.683	2.566	0	0	1.503	-0.455	1.623	2.923	-0.096	1.29	0.718	0.218	0.621	3.28	0.86	-0.936	-0.243	-0.596	-0.142	-0.761	0.876	-1.142	0.635	0.1	-0.847	-1.217	-0.199	-0.087	2.417	1.599	0.794	-0.262
1.1875	-0.149	1.646	-1.58	0.428	0.154	1.855	0.652	-0.239	2.418	0.441	-1.621	-0.408	-1.267	-0.661	-0.695	0.894	-0.247	0.092	1.121	0	0	2.204	-0.669	0.912	3.198	0.032	0.83	0.632	-0.307	0.654	2.732	1.222	-0.451	0.238	-0.596	-0.641	-0.62	1.144	-1.883	0.735	-0.219	-0.721	-0.543	-0.507	0.361	1.438	0.175	0.951	-0.266
1.1925	-0.207	1.13	-0.875	-0.451	-0.067	1.372	0.602	-0.207	2.555	0.771	-1.896	-0.32	-0.395	-0.367	-1.163	0.2	-0.242	0.092	-0.236	0	0	2.092	-0.718	-0.308	2.381	-0.138	0.264	0.433	-0.73	0.341	0.888	1.363	0.058	-0.238	-0.596	-0.543	-0.985	0.876	-2.477	-0.3	-0.816	-0.924	-0.513	-0.868	0.662	1.689	0.225	1.157	-0.266
1.1975	-0.348	1.664	0.272	-1.11	-0.216	0.209	0.431	-0.078	2.588	0.857	-1.901	-0.232	0.934	-0.359	-1.057	0.016	-0.18	-0.663	-1.016	0	0	0.877	-0.134	-0.457	1.929	-0.348	0.039	0.347	-0.708	0.234	0.059	0.184	0.246	-0.5	-0.596	-0.307	-1.216	0.372	-2.285	-1.038	-0.658	-0.825	-1.237	-0.868	0.556	1.42	1.684	0.98	-0.266
1.2025	-0.108	1.94	-0.332	-0.954	-0.216	-0.792	0.194	0.164	2.845	0.552	-1.688	-0.205	1.123	-0.563	-0.265	0	0.052	-0.964	-0.284	0	0	0.195	0.718	-0.173	2.115	-0.426	0.022	0.245	-0.637	0.496	0.512	-0.162	-0.294	0.164	-0.596	-0.646	-1.963	0.293	-1.633	-1.222	-0.222	-0.489	-1.581	-0.507	0.767	2.198	2.888	0.787	-0.266
1.2075	0.066	0.829	-1.69	-0.608	-0.067	-1.283	0.113	0.164	2.652	0.428	-1.507	-0.25	0.525	-0.367	0.21	0	0.251	-0.129	0.525	0	0	0.062	0.944	0.162	1.954	-0.525	-0.288	-0.17	-0.891	0.451	1.044	0.272	-0.744	0.573	-0.596	-1.077	-2.156	0.444	-1.087	-1.314	-0.285	-0.887	-1.227	-0.198	1.433	3.47	1.168	0.866	-0.266
1.2125	0.412	-0.096	-2.21	-0.554	0.155	-1.192	0.039	-0.077	1.681	0.438	-1.689	-0.45	0.218	-0.466	-0.648	0	0.119	1.008	-0.307	0	0	0.289	0.55	0.667	1.35	-0.204	-0.486	-0.364	-1.111	-0.071	0.495	-0.094	-0.678	0.098	-0.596	-0.793	-1.134	0.208	-0.958	-1.194	-0.556	-1.195	-0.403	-0.498	1.179	2.943	-0.388	0.838	-0.266
1.2175	0.696	-0.512	-1.69	-0.608	0.157	-0.438	0.197	-0.2	0.595	0.373	-1.906	-1.034	-0.584	-1.105	-1.852	0	0.119	0.878	-1.303	0	0	0.275	0.315	1.183	0.924	0.284	-0.178	-0.041	-0.885	-0.575	-0.161	-0.287	-0.325	-0.097	-0.596	-0.23	-0.229	-0.067	-1.285	-0.96	-0.041	-0.972	-0.05	-0.753	0.271	2.072	-0.478	0.737	-0.266
1.2225	0.763	-0.468	-0.332	-0.97	-0.032	0.208	0.547	-0.166	0.872	0.291	-1.958	-1.201	-1.3	-1.54	-2.376	0	0.251	0.525	-1.566	0	0	0.157	0.336	1.023	0.746	0.419	-0.275	0.045	-0.553	-0.636	-0.333	0.472	-0.468	0.164	-0.596	-0.08	-0.165	-0.14	-1.236	-0.421	0.896	-1.067	-0.404	-0.286	-0.358	1.235	-0.683	0.858	-0.266
1.2275	1.158	-0.061	0.272	-1.299	-0.064	-0.32	0.771	0.088	2.042	0.379	-1.896	-0.345	-1.301	-1.63	-2.389	0	0.052	0.586	-1.589	0	0	0.495	0.043	0.293	-0.072	0.164	-1.006	0.05	-0.313	-0.321	-0.333	1.939	-1.163	0.176	-0.596	0.171	-0.723	-0.146	-1.107	0.084	0.8	-0.916	-1.246	0.761	-0.531	1.2	-0.17	1.161	-0.266
1.2325	1.39	0.078	-0.884	-1.299	0.002	-0.6	1.374	0.243	1.779	0.508	-1.563	0.439	-0.601	-1.548	-2.013	0	-0.18	-0.25	-1.589	0	0	1.234	-0.088	-0.117	-0.827	-0.348	-1.111	0.018	-0.026	-0.323	-0.145	2.173	-1.619	-0.186	-0.596	0.375	-1.981	-0.133	-1.756	-0.175	0.321	-0.377	-1.81	1.167	-0.224	1.635	0.554	1.661	-0.266
1.2375	0.695	0.252	-1.682	-0.977	-0.101	-0.093	2.142	0.063	0.396	0.677	-0.941	-0.306	-0.004	-1.196	-1.316	0	-0.242	-1.105	-1.589	0	0	1.453	0.142	-0.179	-0.256	-0.282	-0.823	-0.133	0.112	-0.513	0.684	1.389	-1.75	-0.273	-0.596	0.545	-2.875	0.012	-1.879	-0.695	0.491	-0.32	-2.333	0.559	0.816	0.981	-0.305	1.91	-0.262
1.2425	0.037	0.87	-1.572	-0.695	-0.219	-0.001	1.889	0.032	-0.348	0.664	-0.702	-1.385	-0.602	-0.81	-0.634	0	-0.247	-1.327	-1.589	0	0.009	0.746	0.179	0.106	0.651	0.506	-1.108	0.078	0.426	-0.609	1.887	1.377	-1.057	-0.273	-0.596	0.344	-2.969	0.561	-0.978	-1.063	0.67	-0.226	-2.632	0.137	1.474	0.219	-1.2	1.776	-0.218
1.2475	0.256	0.937	-1.435	-0.883	-0.216	-0.219	0.956	0.132	-0.143	0.436	-1.055	-1.529	-1.318	-0.663	-0.159	0	-0.247	-1.347	-1.566	0	0.107	0.088	0.035	0.353	0.648	0.906	-1.281	0.282	0.699	-0.325	1.887	2.152	-0.336	-0.186	-0.596	0.001	-2.391	1.02	-0.474	-1.406	0.555	-0.237	-2.333	0.092	1.418	0.018	-0.956	1.38	-0.051
1.2525	0.956	0.582	-1.02	-0.867	-0.067	-0.001	0.492	0.274	0.467	0.43	-1.246	-0.774	-1.506	-0.375	0.105	0	-0.247	-1.347	-1.303	0	0.479	-0.244	-0.043	0.522	0.925	0.828	-1.085	0.299	0.125	-0.25	0.684	3.032	-0.512	0.186	-0.596	-0.03	-1.283	0.561	-0.541	-1.311	0.72	-0.256	-1.82	0.392	0.497	0.001	-0.55	1.045	0.088
1.2575	0.901	0.685	-0.475	-0.506	0.155	-0.101	1.17	0.511	0.772	0.576	-1.05	0.014	-1.506	-0.466	-0.054	0	-0.247	-1.347	-0.283	0	0.79	-0.149	-0.282	0.605	1.323	0.8	-1.115	0.061	-0.767	-0.184	-0.13	3.233	-0.507	0.279	-0.596	0.139	-0.947	0.012	-0.802	-0.987	0.698	0.022	-1.365	0.392	-0.072	0	-0.98	0.899	-0.051
1.2625	0.278	0.582	0.229	-0.13	0.157	-0.701	2.005	0.446	0.559	0.631	-0.629	-0.306	-1.318	-1.105	-0.989	0	-0.236	-1.347	0.834	0	0.479	0.488	-0.628	0.994	1.124	0.748	-1.11	-0.111	-1.275	0.431	-0.145	2.928	-0.261	0.336	-0.596	0.358	-1.887	-0.133	-1.115	-0.373	0.532	0.557	-1.007	0.076	0.346	0	-1.483	0.729	-0.214
1.2675	0.188	0.072	0.374	0.091	-0.029	-0.701	1.957	0.322	0.311	0.341	-0.531	-0.966	-0.602	-1.54	-0.848	0	-0.114	-1.347	1.261	0	0.107	0.564	-0.772	1.356	0.461	0.596	-0.948	0.051	-1.148	0.483	0.496	2.198	-0.645	0.464	-0.596	0.366	-2.363	-0.146	-0.908	0.439	0.551	0.978	-1.347	-0.049	0.012	0	-1.459	0.759	-0.214
1.2725	1.128	-0.457	-0.978	-0.545	-0.029	-0.101	1.369	0.379	0.474	0.011	-0.473	-1.173	-0.004	-1.63	0.537	0	0.351	-1.337	2.092	0	0.009	0.27	-0.455	1.268	-0.051	0.325	-1.077	0.185	-0.641	-0.19	1.043	1.605	-0.648	0.284	-0.596	0.255	-2.045	-0.146	-1.03	1.02	0.67	0.702	-1.6	-0.073	-0.298	0.001	-0.672	1.037	-0.051
1.2775	1.853	-0.529	-2.149	-1.196	0.16	0.008	0.901	0.5	0.389	0.058	-0.344	-0.765	-0.602	-1.548	0.691	0.016	0.739	-1.226	1.83	0.001	0	0.714	-0.097	0.747	-0.143	0.589	-1.246	-0.116	-0.504	-0.367	0.495	1.367	0.094	0.13	-0.596	-0.289	-1.59	-0.14	-1.252	1.193	0.7	1.094	-1.347	1.034	0.952	0.019	0.923	1.31	0.092
1.2825	0.952	-0.313	-2.44	-1.181	0.189	-0.11	0.897	0.319	-0.157	0.346	-0.535	-0.04	-1.318	-1.204	-0.096	0.2	0.351	-0.794	-0.02	0.039	0	1.158	-0.06	0.525	-0.061	1.01	-1.733	-0.133	-0.901	0.084	-0.161	0.913	0.218	0.351	-0.596	-0.583	-1.123	-0.067	-1.007	0.509	0.54	1.924	-0.997	2.268	1.665	0.237	1.868	1.447	0
1.2875	-0.084	-0.141	-2.465	-0.359	0.09	0.498	1.172	0.081	-0.454	0.547	-0.811	-0.193	-1.506	-0.914	0.25	0.898	-0.113	-0.326	-1.278	0.482	0	0.893	-0.165	0.629	0.333	0.562	-1.99	0.209	-1.371	0.05	-0.333	0.425	-0.406	0.804	-0.596	-0.081	-1.088	0.209	-0.765	-0.607	0.437	1.586	-1.248	1.406	0.015	1.205	0.934	1.458	0.046
1.2925	-0.086	0.396	-2.465	0.984	0.055	0.831	1.662	0.403	-0.219	0.56	-1.103	-1.021	-1.523	-1.177	0.71	1.566	-0.235	-0.193	-1.564	2.286	0	0.086	-0.136	0.434	0.524	0.189	-2.001	0.108	-1.59	-0.12	-0.348	0.465	-0.959	1.08	-0.596	0.535	-1.118	0.473	-0.425	-1.349	0.771	0.785	-1.232	0.301	-0.447	2.759	-0.612	1.408	0.342
1.2975	0.517	1.063	-2.465	1.809	-0.03	0.141	1.718	1.063	0.27	0.307	-1.471	-1.393	-1.523	-1.506	0.254	1.278	-0.247	0.107	-1.588	5.072	0	-0.68	0.342	0.254	0.136	0.358	-2.362	0.207	-1.635	-0.007	-0.349	0.767	-1.175	1.144	-0.596	0.952	-1.654	0.359	0.234	-1.525	1.246	1.325	-0.96	-0.253	0.824	3.713	-1.397	1.3	0.547
[truncated: 36 more columns]

[truncated: 63 more sheets: PSTH(tjM1,FS,layer23,novice), PSTH(tjM1,FS,layer23,expert), PSTH(tjM1,FS,layer5,novice), PSTH(tjM1,FS,layer5,expert), PSTH(tjM1,FS,layer6a,novice), PSTH(tjM1,FS,layer6a,expert), Delta AP - tjM1(40-90 ms), PSTH(ALM,RS,allLayers,novice), PSTH(ALM,RS,allLayers,expert), PSTH(ALM,RS,layer23,novice), PSTH(ALM,RS,layer23,expert), PSTH(ALM,RS,layer5,novice), PSTH(ALM,RS,layer5,expert), PSTH(ALM,RS,layer6a,novice), PSTH(ALM,RS,layer6a,expert), PSTH(ALM,FS,allLayers,novice), PSTH(ALM,FS,allLayers,expert), PSTH(ALM,FS,layer23,novice), PSTH(ALM,FS,layer23,expert), PSTH(ALM,FS,layer5,novice) …]
