# Supplementary material for: Learning-related congruent and incongruent changes of excitation and inhibition in distinct cortical areas
Source: PLoS Biol. 2022 May 31;20(5):e3001667. doi: 10.1371/journal.pbio.3001667 (PMC9187120; doi:10.1371/journal.pbio.3001667)
Supplement: S10 Data — (XLSX) [file pbio.3001667.s026.xlsx]

## Sheet: Figure 8C
LMI (wS1, RS)	LMI (wS1, FS)	LMI (wS2, RS)	LMI (wS2, FS)	LMI (wM1, RS)	LMI (wM1, FS)	LMI (wM2, RS)	LMI (wM2, FS)	LMI (ALM, RS)	LMI (ALM, FS)	LMI (tjM1, RS)	LMI (tjM1, FS)
-0.054	-0.077	0.039	-0.024	-0.333	0.388	0.21	-0.245	0.883	0.869	-0.915	-0.737

## Sheet: Figure 8D
LMI (wS1, RS, [-4, -1])	LMI (wS1, FS, [-4, -1])	LMI (wS2, RS, [-5, -1])	LMI (wS2, FS, [-5, -1])	LMI (wM1, RS, [-1, 1])	LMI (wM1, FS, [-1, 1])	LMI (wM2, RS, [-1, 2])	LMI (wM2, FS, [-1, 2])	LMI (ALM, RS, [-2, 3])	LMI (ALM, FS, [-2, 3])	LMI (tjM1, RS, [-2, 2])	LMI (tjM1, FS, [-2, 2])
-0.054	-0.077	0.039	-0.024	-0.333	0.388	0.21	-0.245	0.883	0.869	-0.915	-0.737

## Sheet: Figure 8E
Delta LMI (wS1)	Delta LMI (wS2)	Delta LMI (wM1)	Delta LMI (wM2)	Delta LMI (ALM)	Delta LMI (tjM1)
0.023	0.063	-0.72	0.455	0.014	-0.178

## Sheet: Figure 8F
Delta LMI (wS1, [-4, -1])	Delta LMI (wS2, [-5, -1])	Delta LMI (wM1, [-1, 1])	Delta LMI (wM2, [-1, 2])	Delta LMI (ALM, [-2, 3])	Delta LMI (tjM1, [-2, 2])
0.023	0.063	-0.72	0.455	0.014	-0.178
